# Supplementary material for: Decoding bull fertility in vitro: a proteomics exploration from sperm to blastocyst
Source: Reproduction. 2025 Mar 19;169(4):e240296. doi: 10.1530/REP-24-0296 (PMC11949518; doi:10.1530/REP-24-0296)
Supplement: Supplementary file 4 [file tables_s4-s11.xlsx]

## Sheet: Table S4
Protein	logFC	se	df	t	pval	adjPval	Genes	Protein.Names	Protein.Ids
E1B9P4	2.3497	0.243792	16.7413	9.63812	3.04569e-08	6.52082e-05	ELSPBP1	E1B9P4_BOVIN	E1B9P4
F1N310	1.35633	0.170163	17.1805	7.97076	3.56666e-07	0.000381811	CYB5R2	F1N310_BOVIN	F1N310
F1MLK9	0.633682	0.0910617	17.667	6.95882	1.86435e-06	0.00133053	HSCB	F1MLK9_BOVIN	F1MLK9
E1BPP6	0.69677	0.103061	17.4609	6.76075	2.89319e-06	0.00154858	MCCC2	E1BPP6_BOVIN	E1BPP6
F1MWX4	0.766956	0.117421	17.6702	6.5317	4.23432e-06	0.00181314	HDAC11	F1MWX4_BOVIN	F1MWX4
G5E663	-0.989563	0.155008	15.8411	-6.38396	9.49282e-06	0.00338736	LOC112445444	G5E663_BOVIN	G5E663
Q1JP73;F1MEP1	-0.909363	0.15064	17.7046	-6.03666	1.12195e-05	0.00342716	QNG1	F1MEP1_BOVIN	Q1JP73;F1MEP1
A0A3Q1LRD6	0.596193	0.094644	15.3528	6.29933	1.28058e-05	0.00342716	MCCC1	A0A3Q1LRD6_BOVIN	A0A3Q1LRD6
A0A3Q1N3E0	0.678803	0.112848	15.4255	6.01518	2.10202e-05	0.00389341	LOC112444752	A0A3Q1N3E0_BOVIN	A0A3Q1N3E0
A0A3Q1MDC6	0.899868	0.156433	17.3178	5.75243	2.1822e-05	0.00389341	NCSTN	A0A3Q1MDC6_BOVIN	A0A3Q1MDC6
Q2KJH7	0.995077	0.170975	17.7638	5.82002	1.72049e-05	0.00389341	ALDH18A1	Q2KJH7_BOVIN	Q2KJH7
A0JNP2;A0A452DJD0	3.17215	0.547857	17.1062	5.79011	2.1221e-05	0.00389341	SCGB1D	SG1D_BOVIN	A0JNP2;A0A452DJD0
Q58CS8	-1.55232	0.272714	16.7226	-5.69214	2.81788e-05	0.00439932	GNPTG	GNPTG_BOVIN	Q58CS8
P16368;F1N430	1.88742	0.321653	15.2694	5.86789	2.87672e-05	0.00439932	TIMP2	TIMP2_BOVIN	P16368;F1N430
P00669	1.50808	0.27012	16.8946	5.58299	3.37466e-05	0.00481677	SRN	RNS_BOVIN	P00669
P06833	3.0962	0.574729	16.6456	5.38725	5.28055e-05	0.00706603	PYY2	PYY2_BOVIN	P06833
F1MBZ1	-0.596739	0.11583	17.3297	-5.15184	7.5234e-05	0.00894867	KLHL10	F1MBZ1_BOVIN	F1MBZ1
Q0P561	-1.37505	0.268563	16.7137	-5.12005	8.98697e-05	0.0101269	SNTN	SNTAN_BOVIN	Q0P561
F1MUK0	0.603689	0.119086	16.9486	5.06936	9.56652e-05	0.010241	FER1L5	F1MUK0_BOVIN	F1MUK0
F1MEL4	0.605737	0.121495	17.5693	4.98569	0.000102665	0.0104669	COIL	F1MEL4_BOVIN	F1MEL4
Q08DK4	0.704456	0.139895	16.2707	5.03561	0.000115861	0.0112754	SLC25A22	GHC1_BOVIN	Q08DK4
F1MRP6;Q32S24	-0.691891	0.141272	17.5889	-4.89756	0.000123583	0.011504	COL11A2	COBA2_BOVIN	F1MRP6;Q32S24
E1BE78	-0.619969	0.126644	15.8187	-4.89536	0.000166989	0.0127687	PNPLA8	E1BE78_BOVIN	E1BE78
F1MQP4	0.503392	0.104601	17.418	4.81251	0.000152284	0.0127687	NDUFAF5	F1MQP4_BOVIN	F1MQP4
P34933;A7E3Q2	0.581454	0.119361	16.2711	4.87138	0.000162035	0.0127687	HSPA2	HSP72_BOVIN	P34933;A7E3Q2
F1MHD4	0.670828	0.140889	17.8482	4.76139	0.000159474	0.0127687	PARS2	F1MHD4_BOVIN	F1MHD4
P10123	0.778494	0.161259	17.2664	4.8276	0.000150953	0.0127687	RLBP1	RLBP1_BOVIN	P10123
Q2YDI8	1.00747	0.209504	16.4099	4.80883	0.000180084	0.0132952	MKRN2	Q2YDI8_BOVIN	Q2YDI8
Q3SZ73	-0.788806	0.16725	17.0537	-4.71632	0.000197586	0.014101	ABHD11	ABHDB_BOVIN	Q3SZ73
A0A3Q1M5Z8;Q3MHR0	-0.644046	0.136912	15.9551	-4.70407	0.000240588	0.0166161	LYPLA1	LYPA1_BOVIN	A0A3Q1M5Z8;Q3MHR0
A0A3Q1M9D2	-0.808045	0.182464	17.0237	-4.42853	0.000366829	0.0192902	MPST	A0A3Q1M9D2_BOVIN	A0A3Q1M9D2
F1MLD7	-0.695086	0.153808	17.0459	-4.51917	0.000301172	0.0192902	EFR3A	F1MLD7_BOVIN	F1MLD7
Q2KJ28	0.361787	0.0822925	17.66	4.39635	0.000362898	0.0192902	PGS1	PGPS1_BOVIN	Q2KJ28
A0A3Q1LV36	0.400065	0.0896181	16.0743	4.4641	0.000387426	0.0192902	IPO5	A0A3Q1LV36_BOVIN	A0A3Q1LV36
F1MVX2	0.464761	0.103845	15.938	4.47553	0.000385866	0.0192902	LANCL1	LANC1_BOVIN	F1MVX2
E1BDP4	0.489341	0.109262	17.6806	4.47862	0.000302333	0.0192902	TMEM177	E1BDP4_BOVIN	E1BDP4
A0A3Q1MD89	0.607392	0.13674	16.9415	4.44194	0.000360309	0.0192902	TPCN2	A0A3Q1MD89_BOVIN	A0A3Q1MD89
E1BDL2	0.623026	0.135172	15.4664	4.60914	0.000315705	0.0192902	TTC7A	E1BDL2_BOVIN	E1BDL2
Q3SWZ6	0.802798	0.18264	17.4399	4.39553	0.00037357	0.0192902	SBDS	SBDS_BOVIN	Q3SWZ6
A0A3Q1MB27	1.35298	0.299983	16.4684	4.51019	0.000332667	0.0192902	DEFB110	A0A3Q1MB27_BOVIN	A0A3Q1MB27
F1MFA3	1.45299	0.327492	17.9538	4.43672	0.000320336	0.0192902	PITRM1	F1MFA3_BOVIN	F1MFA3
P04557	1.58124	0.35248	16.6487	4.48603	0.000341311	0.0192902		SFP3_BOVIN	P04557
A0A3Q1M3X5	-0.528032	0.119908	16.038	-4.40364	0.000441533	0.0214846	LOC786928	A0A3Q1M3X5_BOVIN	A0A3Q1M3X5
A5PJZ1	0.686289	0.159528	16.7344	4.30199	0.000499019	0.0237422	SLC25A24	SCMC1_BOVIN	A5PJZ1
P17697;Cont_P17697	0.934657	0.219304	16.7029	4.26193	0.000545695	0.0253985	CLU	CLUS_BOVIN	P17697;Cont_P17697
E1BJA2	-0.511665	0.123404	17.3683	-4.14625	0.000648705	0.0282853	AIFM1	E1BJA2_BOVIN	E1BJA2
Q2KJB7;F1N1M7	-0.358012	0.0866054	17.4519	-4.13383	0.000660563	0.0282853	CPT2	CPT2_BOVIN	Q2KJB7;F1N1M7
P01888;A0A3Q1MU93	0.675127	0.159664	15.9391	4.22843	0.000644331	0.0282853	B2M	B2MG_BOVIN	P01888;A0A3Q1MU93
P55206	2.16022	0.522119	17.8756	4.1374	0.000626609	0.0282853	NPPC	ANFC_BOVIN	P55206
Q2YDN8	0.399998	0.0978566	17.3683	4.08759	0.000737433	0.0298418	VRK3	VRK3_BOVIN	Q2YDN8
E1BKZ1	0.449477	0.110104	17.735	4.08228	0.000718249	0.0298418	GSR	E1BKZ1_BOVIN	E1BKZ1
F1MN23;Q3T0R4	0.469055	0.114064	16.8585	4.11221	0.000738728	0.0298418	DHRS7B	DRS7B_BOVIN	F1MN23;Q3T0R4
A0A3Q1MED5;Q2T9M8	0.507906	0.124468	16.5807	4.08063	0.000815343	0.0323269	SNAP23	Q2T9M8_BOVIN	A0A3Q1MED5;Q2T9M8
Q148L6	0.947984	0.235018	17.3336	4.03367	0.000832697	0.0324146	DHDH	DHDH_BOVIN	Q148L6
F1MHC2	0.460796	0.114497	17.2218	4.02453	0.000859277	0.032852	STXBP2	F1MHC2_BOVIN	F1MHC2
F1MW08	0.99356	0.24693	17.0435	4.02366	0.000876902	0.0329377	ERO1B	F1MW08_BOVIN	F1MW08
E1BM99	0.5183	0.128492	16.5696	4.03371	0.000902458	0.0333131	ABCC12	E1BM99_BOVIN	E1BM99
Q2NKT7	-0.579599	0.148611	17.9538	-3.90011	0.00105351	0.0354289	MGC137030	Q2NKT7_BOVIN	Q2NKT7
A0A3Q1MF44	0.589639	0.149615	17.0033	3.94105	0.00105324	0.0354289	IMMP1L	A0A3Q1MF44_BOVIN	A0A3Q1MF44
P27595	0.600757	0.151138	16.4669	3.9749	0.00103458	0.0354289	HK1	HXK1_BOVIN	P27595
Q3SZ71;E1B941	0.636546	0.161364	17.1505	3.94478	0.00102966	0.0354289	PMPCB	MPPB_BOVIN	Q3SZ71;E1B941
Q0VCX7	0.649773	0.159365	14.5624	4.07725	0.00104859	0.0354289	ME3	Q0VCX7_BOVIN	Q0VCX7
P80724	0.858897	0.217209	16.5168	3.95424	0.00107561	0.0354289	BASP1	BASP1_BOVIN	P80724
F1MWI1;P17697;Cont_P17697	1.12931	0.286573	16.8996	3.94074	0.0010649	0.0354289	CLU	CLUS_BOVIN	F1MWI1;P17697;Cont_P17697
A0A452DIB1;Q0IIG8;A0A3Q1LLK2	0.567329	0.144307	16.6209	3.9314	0.0011175	0.036251	RAB18	RAB18_BOVIN	A0A452DIB1;Q0IIG8;A0A3Q1LLK2
P19782;A0A3Q1M259	-1.47041	0.378196	16.5698	-3.88796	0.0012329	0.0393977	PRM2	PRM2_BOVIN	P19782;A0A3Q1M259
Q2KJ81	-0.946451	0.250436	17.844	-3.77921	0.0013915	0.0438119	AP1M1	AP1M1_BOVIN	Q2KJ81
Q0VCQ9	1.04044	0.274983	17.4737	3.78363	0.00142204	0.0441245	RCN2	Q0VCQ9_BOVIN	Q0VCQ9
G3N176	-0.721596	0.189672	16.5768	-3.80443	0.00147375	0.0450758	DESI1	G3N176_BOVIN	G3N176
A0A452DIB4;Q02366	0.429599	0.113617	16.4319	3.7811	0.00157052	0.0473589	NDUFA6	NDUA6_BOVIN	A0A452DIB4;Q02366
A0A3Q1LMS9	0.477045	0.127911	17.4327	3.7295	0.00160726	0.0477937	LOC615258	A0A3Q1LMS9_BOVIN	A0A3Q1LMS9
Q8HZY1	2.03971	0.542515	16.3107	3.75973	0.00166257	0.0487611	SERPINE2	Q8HZY1_BOVIN	Q8HZY1
Q0VCR0	0.742407	0.202092	17.9538	3.6736	0.00174407	0.05046	ETFRF1	ETFR1_BOVIN	Q0VCR0
Q3SZB4;A0A3Q1MKZ2	0.383731	0.104177	17.2643	3.68345	0.00180286	0.0514658	ACADM	ACADM_BOVIN	Q3SZB4;A0A3Q1MKZ2
P42026	0.411215	0.11199	17.2254	3.6719	0.00185489	0.0519723	NDUFS7	NDUS7_BOVIN	P42026
P56602	0.880337	0.241576	17.8618	3.64414	0.00187521	0.0519723	PPOX	PPOX_BOVIN	P56602
Q1LZ83	0.440576	0.119861	16.8771	3.67574	0.00189343	0.0519723	LACTB2	LACB2_BOVIN	Q1LZ83
F1MDX6	0.835856	0.22974	17.5422	3.63828	0.00194696	0.0521056	GLB1L3	F1MDX6_BOVIN	F1MDX6
F1N4M5	0.669012	0.181684	16.5206	3.68228	0.00192492	0.0521056	SMG7	F1N4M5_BOVIN	F1N4M5
Q2TBQ6	0.516798	0.142091	16.934	3.63708	0.00204908	0.0541616	HSPB9	HSPB9_BOVIN	Q2TBQ6
Q95KV7	0.377566	0.104059	16.3895	3.62837	0.00218479	0.0570442	NDUFA13	NDUAD_BOVIN	Q95KV7
A0A140T842;Q59HJ6	0.343218	0.0960275	16.6555	3.57417	0.00240065	0.0615972	LONP1	LONM_BOVIN	A0A140T842;Q59HJ6
E1BGB7	1.42781	0.398494	16.3405	3.58302	0.00241671	0.0615972	LOC613282	E1BGB7_BOVIN	E1BGB7
F1MRG4	0.383296	0.108481	17.219	3.53328	0.00251148	0.0632597		F1MRG4_BOVIN	F1MRG4
Q1RMU4	0.599834	0.170689	16.8425	3.51419	0.00269254	0.0670316	ERLIN2	ERLN2_BOVIN	Q1RMU4
Q3MHN5;A0A3Q1LQ02;Cont_Q3MHN5	1.09118	0.310549	16.6942	3.51373	0.00272568	0.0670768	GC	VTDB_BOVIN	Q3MHN5;A0A3Q1LQ02;Cont_Q3MHN5
A0A3Q1NCV5	-0.588179	0.171563	17.7852	-3.42834	0.00303928	0.0686343		A0A3Q1NCV5_BOVIN	A0A3Q1NCV5
A7MBI8	0.377426	0.109676	17.7268	3.44128	0.00296524	0.0686343	NUDT9	A7MBI8_BOVIN	A7MBI8
F1MSR1;A2VE36	0.636531	0.184039	17.2883	3.45867	0.00294071	0.0686343	PRSS45	PRS45_BOVIN	F1MSR1;A2VE36
P22292	0.385602	0.110395	16.1836	3.49293	0.00296468	0.0686343	SLC25A11	M2OM_BOVIN	P22292
Q24JZ7	0.331134	0.093653	15.009	3.53575	0.0029931	0.0686343	OXCT1	Q24JZ7_BOVIN	Q24JZ7
Q32L79	0.733458	0.212757	17.2325	3.4474	0.00302558	0.0686343	INSL6	INSL6_BOVIN	Q32L79
Q3T0E7	0.625243	0.174892	14.7592	3.57502	0.00282676	0.0686343	PPP1CA	PP1A_BOVIN	Q3T0E7
Q3ZBG1	-0.35953	0.104757	17.6314	-3.43203	0.00304543	0.0686343	RAB14	Q3ZBG1_BOVIN	Q3ZBG1
Q32LM0	0.470372	0.138134	17.595	3.40518	0.00323821	0.0722189	SH3GLB1	SHLB1_BOVIN	Q32LM0
P20000	0.346358	0.101338	16.7205	3.41784	0.00334361	0.0730477	ALDH2	ALDH2_BOVIN	P20000
Q5E9N5	-0.343477	0.101255	17.593	-3.3922	0.00333223	0.0730477	CLPB	CLPB_BOVIN	Q5E9N5
Q32L17	-1.06918	0.311966	16.056	-3.42723	0.00344105	0.0744171	SPZ1	SPZ1_BOVIN	Q32L17
P10279;A0A3Q1M5Z4	1.28068	0.377415	16.648	3.3933	0.00354262	0.0758476	PRNP	PRIO_BOVIN	P10279;A0A3Q1M5Z4
Q5E951	-0.516559	0.154518	17.5791	-3.34303	0.00371476	0.0787457	TBCB	TBCB_BOVIN	Q5E951
E1BP31	0.475265	0.14129	16.6951	3.36375	0.00376233	0.0789721	ANKRD42	E1BP31_BOVIN	E1BP31
E1BNQ4	0.356419	0.104608	15.1554	3.4072	0.00385056	0.0800394	NAXD	NNRD_BOVIN	E1BNQ4
E1BCR1	0.573215	0.173503	17.4793	3.30377	0.00407264	0.083043	ABCA3	E1BCR1_BOVIN	E1BCR1
F1MDL6	0.496569	0.148434	16.1836	3.34538	0.0040539	0.083043	MCU	F1MDL6_BOVIN	F1MDL6
Q148H0	0.4889	0.146268	15.7635	3.3425	0.00420335	0.0848997	APOO	MIC26_BOVIN	Q148H0
G3MXW2	1.03802	0.316258	17.1874	3.28219	0.00434518	0.0869443		G3MXW2_BOVIN	G3MXW2
F1MDV2	0.406812	0.121307	14.8445	3.35357	0.0044076	0.0873765	SLC30A9	F1MDV2_BOVIN	F1MDV2
Q1KZG4	0.573268	0.176492	17.8571	3.24812	0.00449972	0.0883844	FHIT	FHIT_BOVIN	Q1KZG4
A0A3Q1MDY2	0.605148	0.183238	15.7924	3.30253	0.00456106	0.0887748		A0A3Q1MDY2_BOVIN	A0A3Q1MDY2
A0A3Q1M275	0.446862	0.137671	17.4414	3.24587	0.00463092	0.0893225		A0A3Q1M275_BOVIN	A0A3Q1M275
Q5I597;A0A452DHV7	-0.413361	0.127209	17.0752	-3.24946	0.00469591	0.0897674	BHMT	BHMT1_BOVIN	Q5I597;A0A452DHV7
F1N0T3	-0.979701	0.301559	16.8554	-3.24879	0.00476609	0.0903026	LOC617406	F1N0T3_BOVIN	F1N0T3
Q7YRQ8	1.55214	0.47886	16.9723	3.24132	0.0048089	0.0903145	TFPI2	TFPI2_BOVIN	Q7YRQ8
P11181	-0.902349	0.27939	16.9215	-3.22972	0.00494556	0.0913375	DBT	ODB2_BOVIN	P11181
Q58DS3	0.531632	0.164474	16.8189	3.23231	0.00494869	0.0913375	SLC25A35	S2535_BOVIN	Q58DS3
P82292;Q4R0H2	1.98146	0.617182	16.8092	3.21049	0.0051888	0.0949506	spadh2	Q4R0H2_BOVIN	P82292;Q4R0H2
P80311	0.626716	0.196908	17.6053	3.18278	0.0052641	0.0955121	PPIB	PPIB_BOVIN	P80311
Q3ZBH2	0.734955	0.226901	15.4562	3.23909	0.00532991	0.0958935	NQO1	Q3ZBH2_BOVIN	Q3ZBH2
A0A3Q1MQS6	1.12992	0.357731	17.9538	3.15857	0.00544818	0.0964012	SURF1	A0A3Q1MQS6_BOVIN	A0A3Q1MQS6
A0A3S5ZPC1	0.806816	0.254253	17.4431	3.17328	0.00542183	0.0964012	SYPL1	A0A3S5ZPC1_BOVIN	A0A3S5ZPC1
A5D7E6	0.644382	0.202269	16.3366	3.18577	0.00562807	0.098768	CD82	A5D7E6_BOVIN	A5D7E6
E1B7G5	0.541689	0.171078	16.679	3.16633	0.00574675	0.0992241	RBM12B	E1B7G5_BOVIN	E1B7G5
G8CY09	0.684681	0.218146	17.8925	3.13864	0.00570927	0.0992241	DEFB132	G8CY09_BOVIN	G8CY09
A0A3Q1M3I6	0.685107	0.220462	17.6411	3.1076	0.00618788	0.105986	PPP2R2A	A0A3Q1M3I6_BOVIN	A0A3Q1M3I6
A0A3Q1N1S4	0.488394	0.15642	16.5354	3.12234	0.00636323	0.108124	SLC25A2	A0A3Q1N1S4_BOVIN	A0A3Q1N1S4
P07107	-0.531583	0.169805	15.8535	-3.13056	0.00651072	0.109759	DBI	ACBP_BOVIN	P07107
A0A3Q1MS59	0.703172	0.225984	16.3205	3.1116	0.00659015	0.110231	LOC777692	A0A3Q1MS59_BOVIN	A0A3Q1MS59
F1MCA6	0.596957	0.192874	16.4057	3.09507	0.00679134	0.112715	CCDC150	F1MCA6_BOVIN	F1MCA6
Q5E9T9	-0.430175	0.139595	16.7729	-3.08158	0.0068486	0.112791	RTCB	RTCB_BOVIN	Q5E9T9
A0A3Q1MPD9	0.51388	0.168011	17.2196	3.0586	0.0070278	0.114859	STX2	A0A3Q1MPD9_BOVIN	A0A3Q1MPD9
Q5BIP5	0.339084	0.111284	17.5551	3.04702	0.00708638	0.114939	GFOD2	GFOD2_BOVIN	Q5BIP5
E1BEA6	0.34902	0.112828	15.3084	3.09339	0.00727316	0.116051	C2CD6	E1BEA6_BOVIN	E1BEA6
F1MW60;Q3ZBF9	0.572091	0.187085	16.4763	3.05792	0.00731757	0.116051	PDXP	PLPP_BOVIN	F1MW60;Q3ZBF9
Q5EA42	0.694258	0.228456	17.5249	3.03891	0.00722221	0.116051	ABHD2	ABHD2_BOVIN	Q5EA42
P17694	0.316383	0.104722	17.2814	3.02116	0.00759301	0.119534	NDUFS2	NDUS2_BOVIN	P17694
E1BLW6	0.459514	0.152136	17.108	3.02042	0.00767013	0.119867	PRSS55	E1BLW6_BOVIN	E1BLW6
E1B6Z7;Q58D49;A0A3Q1NBS4	0.414711	0.137902	16.5735	3.00729	0.00810258	0.124803	MMAB	MMAB_BOVIN	E1B6Z7;Q58D49;A0A3Q1NBS4
F6PR67;Q3SZB3	0.436923	0.145328	16.7365	3.00647	0.00804962	0.124803	TIMM50	TIM50_BOVIN	F6PR67;Q3SZB3
Q08E24	0.554926	0.186434	17.7603	2.97652	0.00817424	0.125007	SARAF	SARAF_BOVIN	Q08E24
Q02370;G3MZ04;F1MB80	0.361858	0.121179	16.728	2.98615	0.0084074	0.127661	NDUFA2	NDUA2_BOVIN	Q02370;G3MZ04;F1MB80
A6QLU8	0.497834	0.168829	17.4438	2.94875	0.00880217	0.131161	NXN	NXN_BOVIN	A6QLU8
A7YY28	0.446776	0.148336	14.8787	3.01193	0.00882169	0.131161	ABHD14B	ABHEB_BOVIN	A7YY28
P00570	0.461239	0.156141	17.4282	2.95398	0.00871003	0.131161	AK1	KAD1_BOVIN	P00570
A0A3Q1M8B3	0.96597	0.323125	14.8463	2.98946	0.0092513	0.134071	LIPE	A0A3Q1M8B3_BOVIN	A0A3Q1M8B3
F1MUI5;Q3ZC91	0.49478	0.167045	15.8169	2.96196	0.00926785	0.134071	SMPDL3A	ASM3A_BOVIN	F1MUI5;Q3ZC91
Q2YDJ4	0.372712	0.126918	17.3204	2.93665	0.00908351	0.134071	HINT3	HINT3_BOVIN	Q2YDJ4
Q32KL9	0.340464	0.115108	16.1632	2.95778	0.00918195	0.134071	BCAP29	BAP29_BOVIN	Q32KL9
F1MI58	0.433242	0.148221	17.3488	2.92294	0.00934165	0.134231	DGKH	F1MI58_BOVIN	F1MI58
A2VE79	0.377318	0.128932	16.8695	2.92648	0.00947539	0.135245	NUDT3	NUDT3_BOVIN	A2VE79
E1B7S2	0.443547	0.152103	17.0995	2.9161	0.009585	0.135904	C11H9orf50	E1B7S2_BOVIN	E1B7S2
A0JNK3	0.34671	0.119826	17.8269	2.89346	0.0097501	0.136438	HTRA2	HTRA2_BOVIN	A0JNK3
Q3SZI4	0.697537	0.239425	16.9095	2.91339	0.00972367	0.136438	YWHAQ	1433T_BOVIN	Q3SZI4
Q5E9B4	-0.761619	0.262191	17.0381	-2.90482	0.00984442	0.136863	EIF2B2	EI2BB_BOVIN	Q5E9B4
F1MDD8	0.463019	0.15997	17.1044	2.89442	0.0100345	0.138606	ATF6	F1MDD8_BOVIN	F1MDD8
A0A3Q1MJF5	0.341466	0.117658	16.3547	2.90219	0.0102165	0.140215	SLC25A13	A0A3Q1MJF5_BOVIN	A0A3Q1MJF5
Q02365	0.366758	0.127287	17.1551	2.88135	0.0102939	0.140378	NDUFB3	NDUB3_BOVIN	Q02365
A6QP01	0.50188	0.174739	17.3595	2.87217	0.0104057	0.141004	SELENOT	SELT_BOVIN	A6QP01
E1BFZ9	-0.670282	0.228455	14.5081	-2.93398	0.010556	0.142141	MCM4	E1BFZ9_BOVIN	E1BFZ9
P15690	0.286428	0.100111	17.1986	2.8611	0.0107262	0.14353	NDUFS1	NDUS1_BOVIN	P15690
F1MVL2;Q3ZBF6	-0.285539	0.0996068	16.7209	-2.86666	0.010823	0.143925	ACADS	ACADS_BOVIN	F1MVL2;Q3ZBF6
A0A140T8A5;Q9XSG3	-0.378317	0.133959	17.5486	-2.82412	0.0114383	0.150242	IDH1	IDHC_BOVIN	A0A140T8A5;Q9XSG3
Q2KJF7	0.312358	0.1088	15.4566	2.87093	0.0113899	0.150242	GLYCTK	GLCTK_BOVIN	Q2KJF7
Q5E9H5	0.241159	0.0855746	17.6432	2.81811	0.0115429	0.150691	BCS1L	BCS1_BOVIN	Q5E9H5
F1MX07	0.92916	0.324394	15.1264	2.8643	0.0117418	0.151441	TEKT3	F1MX07_BOVIN	F1MX07
Q3T0Z0	1.59216	0.562412	16.6309	2.83095	0.0117114	0.151441	WFDC2	Q3T0Z0_BOVIN	Q3T0Z0
E1BD87	0.552305	0.196578	17.3789	2.80959	0.0118766	0.152262	FAM170A	E1BD87_BOVIN	E1BD87
A0A3Q1LTJ2	0.448441	0.159399	16.0741	2.81333	0.0124514	0.157742	DCDC2C	A0A3Q1LTJ2_BOVIN	A0A3Q1LTJ2
A6QR07	0.764347	0.273921	17.2575	2.79039	0.0124287	0.157742	AGK	A6QR07_BOVIN	A6QR07
P08166	0.286922	0.103006	16.9911	2.7855	0.012691	0.158923	AK2	KAD2_BOVIN	P08166
P11180	0.366525	0.132521	17.9521	2.76579	0.0127575	0.158923	DLAT	ODP2_BOVIN	P11180
Q08DD1	-0.379303	0.136763	17.4907	-2.77344	0.0127672	0.158923	ARSA	ARSA_BOVIN	Q08DD1
A1A4L7	0.769245	0.274107	15.5831	2.80637	0.0129189	0.159881	GSTM4	A1A4L7_BOVIN	A1A4L7
A6QLT9	-1.24547	0.442161	14.7399	-2.81677	0.0131853	0.161313	AARS1	A6QLT9_BOVIN	A6QLT9
E1BJX9	0.663357	0.234672	14.4049	2.82674	0.0131557	0.161313	CCDC138	E1BJX9_BOVIN	E1BJX9
A0A3Q1MK64	0.574411	0.208765	17.5799	2.75147	0.0133313	0.162173	ARMC10	A0A3Q1MK64_BOVIN	A0A3Q1MK64
F1N652	-0.368894	0.132273	15.5165	-2.7889	0.0134299	0.162448	GOSR2	F1N652_BOVIN	F1N652
G3N3N5	0.56334	0.204716	17.0664	2.75181	0.0135814	0.163359	CSNKA2IP	G3N3N5_BOVIN	G3N3N5
Q32KU3;A0A452DK10	-0.605897	0.221796	17.5424	-2.73177	0.0139177	0.164629	MORN2	MORN2_BOVIN	Q32KU3;A0A452DK10
Q3T099	0.334036	0.118928	14.217	2.80872	0.0137742	0.164629	WARS2	SYWM_BOVIN	Q3T099
Q3ZCK2	0.440047	0.161152	17.7267	2.73063	0.0138596	0.164629	RALA	Q3ZCK2_BOVIN	Q3ZCK2
F1N6A0;Q32KX0	0.671481	0.238796	13.7532	2.81195	0.0140447	0.165218	ISOC2	ISOC2_BOVIN	F1N6A0;Q32KX0
A5PJF6	1.02329	0.3729	15.9852	2.74413	0.0144159	0.165723	HSDL1	HSDL1_BOVIN	A5PJF6
E1B8B9	0.349599	0.12835	17.1627	2.72379	0.0143517	0.165723	SLC25A42	E1B8B9_BOVIN	E1B8B9
E1BKY9	-0.950313	0.350035	17.7425	-2.71491	0.014321	0.165723	CPOX	E1BKY9_BOVIN	E1BKY9
Q148F6	-0.237584	0.0852318	14.3695	-2.78751	0.0142499	0.165723	ROGDI	ROGDI_BOVIN	Q148F6
Q3ZC35	0.390804	0.144397	17.9538	2.70646	0.0144746	0.165723	CCN1	Q3ZC35_BOVIN	Q3ZC35
A0A3Q1LID6;P48305	0.541753	0.200163	17.4594	2.70656	0.0147217	0.16589	NDUFB4	NDUB4_BOVIN	A0A3Q1LID6;P48305
E1BIH2	0.339715	0.12481	16.6219	2.72186	0.0147088	0.16589	NAA11	E1BIH2_BOVIN	E1BIH2
P48305	0.551818	0.20303	16.9837	2.71791	0.0146267	0.16589	NDUFB4	NDUB4_BOVIN	P48305
A6QNM9	0.231242	0.0856919	17.2132	2.69852	0.0151044	0.169312	SLC25A12	A6QNM9_BOVIN	A6QNM9
E1BJV9	-0.321941	0.118874	16.199	-2.70826	0.015383	0.170566	AFAP1	E1BJV9_BOVIN	E1BJV9
G3MZ01	-0.628163	0.23409	17.4602	-2.68343	0.0154553	0.170566		G3MZ01_BOVIN	G3MZ01
Q3SWX4;A0A3Q1MMZ5	0.337588	0.124505	16.023	2.71143	0.0153923	0.170566	NIPSNAP2	Q3SWX4_BOVIN	Q3SWX4;A0A3Q1MMZ5
Q58DN7	-0.422127	0.158357	17.1112	-2.66566	0.0162371	0.178275	ACSF3	ACSF3_BOVIN	Q58DN7
G1K122;P18902;Cont_P18902	0.501219	0.188371	16.9921	2.66081	0.0164709	0.17992	RBP4	RET4_BOVIN	G1K122;P18902;Cont_P18902
A0A3Q1MI69	0.55784	0.2115	17.4012	2.63754	0.0170494	0.182514	ACOT7	A0A3Q1MI69_BOVIN	A0A3Q1MI69
G3MZP1	0.798858	0.297539	14.8883	2.68488	0.0170494	0.182514	GRIP1	G3MZP1_BOVIN	G3MZP1
Q0P5A1	-0.414955	0.157195	17.4991	-2.63974	0.0169163	0.182514	DCTN3	DCTN3_BOVIN	Q0P5A1
Q3T0F5;A0A3Q1LUM6	1.00743	0.373065	14.4925	2.70041	0.0168345	0.182514	RAB7A	RAB7A_BOVIN	Q3T0F5;A0A3Q1LUM6
A0A3Q1MDT2;Q58DL1	-0.468752	0.178273	17.616	-2.62941	0.0172207	0.182523	ARG2	ARGI2_BOVIN	A0A3Q1MDT2;Q58DL1
Q3T108	0.26559	0.100195	16.4372	2.65074	0.0171579	0.182523	PSMB4	PSB4_BOVIN	Q3T108
P22439	0.252005	0.0963437	17.8887	2.61569	0.0175719	0.185327	PDHX	ODPX_BOVIN	P22439
Q0P5I7	-0.475741	0.181403	17.2691	-2.62257	0.0176675	0.185422	UBA3	Q0P5I7_BOVIN	Q0P5I7
E1BFN4	-0.575402	0.220508	17.5563	-2.60944	0.0179899	0.187885	SPATA24	E1BFN4_BOVIN	E1BFN4
G8CY12	1.03652	0.398612	17.7499	2.60033	0.0182252	0.189418		G8CY12_BOVIN	G8CY12
Q2KIH8;A0A452DIY7	0.292194	0.111969	16.9221	2.6096	0.0183606	0.189904	CIMAP1C	CMA1C_BOVIN	Q2KIH8;A0A452DIY7
A6QQ82	-0.295661	0.113875	17.5979	-2.59637	0.0184636	0.190051	WDR38	A6QQ82_BOVIN	A6QQ82
Q0III6;A0A3Q1LM43	0.412246	0.157633	16.1282	2.61523	0.0186628	0.191182	DNAJB6	DNJB6_BOVIN	Q0III6;A0A3Q1LM43
A0A3Q1LP66;A0A452DHZ3;Q9N2I2;Cont_Q9N2I2	1.34165	0.515417	16.5085	2.60303	0.0188761	0.192447	SERPINA5	IPSP_BOVIN	A0A3Q1LP66;A0A452DHZ3;Q9N2I2;Cont_Q9N2I2
Q3B7M2	0.304862	0.118227	17.4435	2.57863	0.0192511	0.19534	HAGH	GLO2_BOVIN	Q3B7M2
A0A3Q1LMB5	-0.774681	0.303345	17.9538	-2.55379	0.0199675	0.201419	AP1B1	A0A3Q1LMB5_BOVIN	A0A3Q1LMB5
A0A3Q1LUG0	0.399079	0.155446	16.4082	2.56732	0.0203769	0.201419	PPP2R1B	A0A3Q1LUG0_BOVIN	A0A3Q1LUG0
A0A3Q1M8B3;P16386	0.702758	0.275482	17.9538	2.55101	0.0200839	0.201419	LIPE	LIPS_BOVIN	A0A3Q1M8B3;P16386
G5E519	0.31602	0.123339	16.6659	2.56221	0.0204147	0.201419	CCDC39	G5E519_BOVIN	G5E519
Q3MHM7	0.615003	0.24017	17.0461	2.5607	0.020229	0.201419	RPL35	RL35_BOVIN	Q3MHM7
Q3T0M0	0.392145	0.152902	16.9208	2.56469	0.0201437	0.201419	VPS29	VPS29_BOVIN	Q3T0M0
A0A140T897;P02769;Cont_P02769	0.736581	0.288918	17.1481	2.54945	0.0206382	0.20269	ALB	ALBU_BOVIN	A0A140T897;P02769;Cont_P02769
A5PJT0	0.320287	0.125754	16.8987	2.54693	0.0209075	0.204397	MBLAC2	MBLC2_BOVIN	A5PJT0
E1BD65	-0.385206	0.151603	16.8495	-2.54089	0.0212009	0.204464	ZMYND10	E1BD65_BOVIN	E1BD65
F1MS25;P23709	0.302321	0.118945	16.9964	2.5417	0.021069	0.204464	NDUFS3	NDUS3_BOVIN	F1MS25;P23709
F1MXW5;Q0VCA7	0.396019	0.154152	15.2368	2.56902	0.021181	0.204464	OXSM	OXSM_BOVIN	F1MXW5;Q0VCA7
Q17QL5	0.265067	0.104667	17.0795	2.53249	0.0214168	0.205621	TMEM30A	CC50A_BOVIN	Q17QL5
F1MK52	-0.486036	0.192384	17.1039	-2.52638	0.0216713	0.207135	PROM1	F1MK52_BOVIN	F1MK52
F1N0N5	-0.347763	0.137126	16.2122	-2.53608	0.0218567	0.207979	NUDT18	F1N0N5_BOVIN	F1N0N5
A0A3Q1MXQ0;Q9XSJ4;Cont_Q9XSJ4	0.265795	0.105458	16.8607	2.52038	0.022103	0.20804	ENO1	ENOA_BOVIN	A0A3Q1MXQ0;Q9XSJ4;Cont_Q9XSJ4
Q17QC5	-0.636474	0.249947	15.2388	-2.54643	0.0221547	0.20804	AP2S1	AP2S1_BOVIN	Q17QC5
Q32LG5	0.611324	0.243801	17.7255	2.50747	0.022131	0.20804	REEP6	REEP6_BOVIN	Q32LG5
F1MLU4	0.311361	0.124136	17.09	2.50824	0.0225036	0.210394	CEP95	F1MLU4_BOVIN	F1MLU4
G8JKZ0;Q5E9W3	0.343487	0.137527	17.4349	2.49759	0.0227725	0.211301	DHODH	PYRD_BOVIN	G8JKZ0;Q5E9W3
P35478;P25417;A0A140T831;A6QPZ0	-0.799131	0.311779	13.738	-2.56313	0.022798	0.211301	CSTB	CYTB_BOVIN	P35478;P25417;A0A140T831;A6QPZ0
Q56JY0	-0.797417	0.316023	15.4936	-2.52329	0.0229875	0.212139	HIKESHI	HIKES_BOVIN	Q56JY0
A0A3Q1LKU1;O77834	0.305567	0.123184	17.0642	2.48057	0.0238336	0.217239	PRDX6	PRDX6_BOVIN	A0A3Q1LKU1;O77834
A0A3Q1NN30	0.602786	0.242856	16.7003	2.48207	0.024016	0.217239	CIMAP1B	A0A3Q1NN30_BOVIN	A0A3Q1NN30
E1B844	0.281419	0.114132	17.8472	2.46573	0.0240474	0.217239	TIMM44	E1B844_BOVIN	E1B844
F1N6Z0;Q0P5A6	-0.418601	0.166574	15.2034	-2.513	0.0237081	0.217239	PSMD5	PSMD5_BOVIN	F1N6Z0;Q0P5A6
P04394	0.297685	0.120103	16.8987	2.47857	0.0240462	0.217239	NDUFV2	NDUV2_BOVIN	P04394
A6QPG6	-0.333124	0.13509	17.2658	-2.46594	0.0244177	0.217826	LANCL2	A6QPG6_BOVIN	A6QPG6
Q28851	0.513524	0.206971	16.4058	2.48114	0.0242774	0.217826	ATP5MF	ATPK_BOVIN	Q28851
Q2NL36	0.491166	0.199799	17.8834	2.4583	0.024396	0.217826	DIABLO	Q2NL36_BOVIN	Q2NL36
Q9TU47	-0.456474	0.184225	16.2028	-2.47781	0.0245955	0.218502	EIF6	IF6_BOVIN	Q9TU47
G3MWR3	-0.79626	0.323204	16.8661	-2.46365	0.0248115	0.219006	LOC112445829	G3MWR3_BOVIN	G3MWR3
P19120	0.6403	0.259309	16.4199	2.46926	0.0248568	0.219006	HSPA8	HSP7C_BOVIN	P19120
P12820	1.18206	0.483119	17.8047	2.44674	0.0250357	0.219678	ACE	ACE_BOVIN	P12820
F1MEL3	0.751671	0.301684	14.6183	2.49159	0.0252684	0.22023	TXNDC2	F1MEL3_BOVIN	F1MEL3
Q3ZCH9	-0.344701	0.139199	15.4218	-2.47632	0.0253044	0.22023	HDHD2	HDHD2_BOVIN	Q3ZCH9
A0A3S5ZPF0	0.26745	0.10715	13.9511	2.49602	0.0257141	0.22289	HK1	A0A3S5ZPF0_BOVIN	A0A3S5ZPF0
A0A3Q1LLV6;G3MZM9	0.490764	0.197089	13.9893	2.49007	0.025971	0.224209	LOC107131211	G3MZM9_BOVIN	A0A3Q1LLV6;G3MZM9
P08037	0.746827	0.298351	13.1273	2.50318	0.026277	0.22594	B4GALT1	B4GT1_BOVIN	P08037
Q24JY6;A0A3Q1MGM1	0.510781	0.210922	17.4562	2.42166	0.0265956	0.227765	TMEM160	TM160_BOVIN	Q24JY6;A0A3Q1MGM1
A0A3Q1MKI4	0.427873	0.177823	16.6416	2.40617	0.0280486	0.230969	NCF4	A0A3Q1MKI4_BOVIN	A0A3Q1MKI4
A0A3Q1MRT9	-0.432767	0.176158	13.8456	-2.4567	0.0278524	0.230969	LRRC40	A0A3Q1MRT9_BOVIN	A0A3Q1MRT9
A6H7B5	-0.509275	0.211749	17.0899	-2.40509	0.0277721	0.230969	COPS3	CSN3_BOVIN	A6H7B5
F1N0F2	0.220068	0.0892593	13.8717	2.46549	0.027358	0.230969	SIAE	F1N0F2_BOVIN	F1N0F2
G3N136	0.361388	0.149538	16.6289	2.4167	0.0274698	0.230969	TSSK2	G3N136_BOVIN	G3N136
Q02373	0.324459	0.135221	17.375	2.39947	0.0278839	0.230969	NDUFB10	NDUBA_BOVIN	Q02373
Q08DL0	0.696222	0.288223	17.2126	2.41557	0.0271	0.230969	SLC3A2	Q08DL0_BOVIN	Q08DL0
Q24K19	0.286329	0.118844	16.8706	2.4093	0.0276984	0.230969	NUP54	Q24K19_BOVIN	Q24K19
Q2KIT4	-0.336347	0.139778	16.864	-2.40629	0.0278721	0.230969	DNAJB4	DNJB4_BOVIN	Q2KIT4
Q3T165	-0.207587	0.0866452	17.4448	-2.39583	0.0280421	0.230969	PHB1	PHB1_BOVIN	Q3T165
Q2NKZ7	0.282548	0.118392	17.5943	2.38655	0.0284709	0.233548	PTPMT1	Q2NKZ7_BOVIN	Q2NKZ7
F1MDF0	0.452159	0.189484	17.292	2.38627	0.0287024	0.233657	SHCBP1L	F1MDF0_BOVIN	F1MDF0
G3N1Q7	0.295049	0.123657	17.4165	2.38603	0.0286267	0.233657	CFAP97D1	G3N1Q7_BOVIN	G3N1Q7
F1MDS3	-0.357439	0.149521	16.6345	-2.39055	0.0289491	0.234329	PCK2	F1MDS3_BOVIN	F1MDS3
Q3ZC84	0.475565	0.198902	16.5359	2.39095	0.0290038	0.234329	CNDP2	CNDP2_BOVIN	Q3ZC84
A6QLL8	0.469809	0.198042	17.2427	2.37227	0.0295643	0.236767	ALDOA	A6QLL8_BOVIN	A6QLL8
A6QLZ6	0.491941	0.206374	16.3217	2.38374	0.0295998	0.236767	GLRX5	A6QLZ6_BOVIN	A6QLZ6
Q95M12;A0A140T8D4	0.522172	0.22101	17.9538	2.36266	0.0296373	0.236767	LGMN	LGMN_BOVIN	Q95M12;A0A140T8D4
A0A3Q1MPF1;P50397	-0.323552	0.135684	16.0796	-2.3846	0.0297508	0.23679	GDI2	GDIB_BOVIN	A0A3Q1MPF1;P50397
Q08DM3	0.375651	0.158965	17.4477	2.36311	0.0299666	0.237165	ME2	Q08DM3_BOVIN	Q08DM3
Q2KJE5	0.361042	0.152369	16.86	2.36952	0.0300194	0.237165	GAPDHS	G3PT_BOVIN	Q2KJE5
A0A3Q1MMX0	0.702829	0.298823	17.1652	2.35199	0.0308594	0.238399	USP25	A0A3Q1MMX0_BOVIN	A0A3Q1MMX0
F1MJS7	0.525451	0.221427	16.1473	2.37302	0.0303858	0.238399	WDR24	F1MJS7_BOVIN	F1MJS7
P0CB32	0.320556	0.135212	15.8258	2.37077	0.0308012	0.238399	HSPA1L	HS71L_BOVIN	P0CB32
Q02368	0.569942	0.242722	17.1253	2.34813	0.0311307	0.238399	NDUFB7	NDUB7_BOVIN	Q02368
Q02369	0.326933	0.139683	17.7078	2.34053	0.0311778	0.238399	NDUFB9	NDUB9_BOVIN	Q02369
Q02370	0.928881	0.394921	17.6045	2.35207	0.03053	0.238399	NDUFA2	NDUA2_BOVIN	Q02370
Q2KIL1	0.42478	0.180642	17.0265	2.3515	0.0309957	0.238399		CA141_BOVIN	Q2KIL1
Q32L35;A0A3Q1LN56	0.231288	0.0977462	16.2397	2.3662	0.0307221	0.238399	CHCHD6	MIC25_BOVIN	Q32L35;A0A3Q1LN56
Q58DH2	0.385735	0.164111	17.0798	2.35045	0.0310201	0.238399	PISD	PISD_BOVIN	Q58DH2
Q2KI92	0.450002	0.191197	16.0468	2.35361	0.0316676	0.241282	IMMP2L	IMP2L_BOVIN	Q2KI92
A0A140T897	1.05232	0.448284	15.9155	2.34744	0.0321729	0.241794	ALB	A0A140T897_BOVIN	A0A140T897
A0A3Q1MP35;P81127	0.436293	0.185963	15.845	2.34613	0.0323193	0.241794	NAPG	SNAG_BOVIN	A0A3Q1MP35;P81127
A5PJQ0	0.343713	0.14636	15.7433	2.34841	0.0322667	0.241794	FAR1	A5PJQ0_BOVIN	A5PJQ0
F1MEL1	-0.447819	0.190958	16.2563	-2.34512	0.0320229	0.241794	LOC785933	F1MEL1_BOVIN	F1MEL1
F1MLV3	0.345014	0.148728	17.2441	2.31976	0.0328642	0.241794	TXNL1	F1MLV3_BOVIN	F1MLV3
Q0II90	-0.700307	0.302235	17.6354	-2.3171	0.0327458	0.241794	FAM81B	FA81B_BOVIN	Q0II90
Q3SZ00	0.491467	0.208869	15.2008	2.35299	0.0324882	0.241794	HADHA	Q3SZ00_BOVIN	Q3SZ00
Q3SZ54	-0.417644	0.179567	17.0446	-2.32584	0.0326199	0.241794	EIF4A1	IF4A1_BOVIN	Q3SZ54
Q5E9G3	0.449219	0.193666	17.2922	2.31956	0.0328407	0.241794	PSME2	PSME2_BOVIN	Q5E9G3
Q9XSJ4;Cont_Q9XSJ4	0.321693	0.137377	16.697	2.34168	0.031875	0.241794	ENO1	ENOA_BOVIN	Q9XSJ4;Cont_Q9XSJ4
A4FUD7	0.375175	0.160049	15.2488	2.34412	0.033008	0.242021	RAB33B	A4FUD7_BOVIN	A4FUD7
A0A452DIX3	0.472772	0.203773	15.858	2.32009	0.0340081	0.247024	TPI1	A0A452DIX3_BOVIN	A0A452DIX3
A6QPE3	1.28727	0.559518	17.1389	2.30068	0.0342294	0.247024	TEX101	A6QPE3_BOVIN	A6QPE3
E1BD83	0.345768	0.150646	17.6236	2.29524	0.0342298	0.247024	PSMA8	E1BD83_BOVIN	E1BD83
E1BNC7	0.328761	0.143067	17.33	2.29795	0.0342672	0.247024	DNAJB8	E1BNC7_BOVIN	E1BNC7
Q3T0C6	0.284244	0.123897	17.1176	2.29419	0.0346933	0.249256	ATP1B3	AT1B3_BOVIN	Q3T0C6
Q0P565	-0.348206	0.151427	16.2788	-2.29949	0.0350302	0.250018	HDDC2	HDDC2_BOVIN	Q0P565
Q32LC3	0.492239	0.213947	16.1776	2.30075	0.0350329	0.250018	EIF1AX	Q32LC3_BOVIN	Q32LC3
E1BKH1	0.304505	0.133842	17.8268	2.27511	0.0354897	0.252437	EFHC1	EFHC1_BOVIN	E1BKH1
F1N2F2;Q32KV0	-0.446898	0.19625	17.4198	-2.27718	0.0356516	0.252749	PGAM2	PGAM2_BOVIN	F1N2F2;Q32KV0
G3X6L8	0.482782	0.211197	16.4308	2.28593	0.0358457	0.253286	NIPSNAP3A	G3X6L8_BOVIN	G3X6L8
A4FUI1	0.43372	0.191083	17.6579	2.2698	0.0359978	0.253524	MIX23	MIX23_BOVIN	A4FUI1
F1MFR7	-0.407652	0.180604	17.5845	-2.25716	0.0369784	0.259576	SLC9B1	F1MFR7_BOVIN	F1MFR7
Q05B50	0.324529	0.141587	14.5531	2.29208	0.0372687	0.260759	THG1L	THG1_BOVIN	Q05B50
Q0P5M8	0.358674	0.159543	17.8531	2.24813	0.0374455	0.261143	PMPCA	MPPA_BOVIN	Q0P5M8
Q8SQ21	-0.721514	0.321569	17.8297	-2.24373	0.0377944	0.26272	HINT2	HINT2_BOVIN	Q8SQ21
A0A3Q1M5L4	-0.249788	0.110954	16.8002	-2.25129	0.0380551	0.2635	CPA5	A0A3Q1M5L4_BOVIN	A0A3Q1M5L4
E1BDU2	0.202676	0.0899416	15.9682	2.25342	0.038645	0.2635	LRRC71	E1BDU2_BOVIN	E1BDU2
F1N2C7	0.313952	0.13976	16.8328	2.24636	0.0383994	0.2635	ADCK5	F1N2C7_BOVIN	F1N2C7
P25708;A0A3Q1MG52	0.250818	0.112379	17.9538	2.23189	0.0386061	0.2635	NDUFV1	NDUV1_BOVIN	P25708;A0A3Q1MG52
Q17QI3	-0.354631	0.157099	15.8069	-2.25737	0.0385024	0.2635	ACAT2	Q17QI3_BOVIN	Q17QI3
Q3MHN0	0.300285	0.133796	17.1075	2.24436	0.0383204	0.2635	PSMB6	PSB6_BOVIN	Q3MHN0
O46629	0.425164	0.186596	14.0597	2.27853	0.0388272	0.263902	HADHB	ECHB_BOVIN	O46629
A0A3Q1MFB0;Q2YDJ5	0.389684	0.174406	17.0591	2.23436	0.0391281	0.264868	LOC112441459	A0A3Q1MFB0_BOVIN	A0A3Q1MFB0;Q2YDJ5
Q32KL2	0.266024	0.118934	16.7405	2.23673	0.0392168	0.264868	PSMB5	PSB5_BOVIN	Q32KL2
Q0V8G3	-0.350359	0.157016	16.9734	-2.23136	0.0394332	0.265492	QPCTL	QPCTL_BOVIN	Q0V8G3
Q2HJ26	-0.513564	0.23114	17.5119	-2.22187	0.0397328	0.266671	PAICS	Q2HJ26_BOVIN	Q2HJ26
A0A3Q1MHJ8	-0.294433	0.132201	16.4348	-2.22715	0.040237	0.269211	IQANK1	A0A3Q1MHJ8_BOVIN	A0A3Q1MHJ8
E1B9Z2	0.277579	0.124832	16.4169	2.22363	0.040532	0.27034	LETM2	E1B9Z2_BOVIN	E1B9Z2
A0A3Q1LM43	0.494137	0.225796	17.537	2.18842	0.0424359	0.270402	DNAJB6	A0A3Q1LM43_BOVIN	A0A3Q1LM43
A0A3Q1LY70	0.241121	0.109755	17.7888	2.1969	0.0415284	0.270402	NRDC	A0A3Q1LY70_BOVIN	A0A3Q1LY70
A0A3Q1MZJ6	-0.28234	0.127414	16.8941	-2.21593	0.0407208	0.270402	DNAJB2	A0A3Q1MZJ6_BOVIN	A0A3Q1MZJ6
A0A3Q1NLD8	0.344363	0.15672	17.7841	2.19732	0.0414975	0.270402	AKR1E2	A0A3Q1NLD8_BOVIN	A0A3Q1NLD8
A3KFF6	0.338148	0.153346	17.2683	2.20514	0.0412754	0.270402	WBP2NL	WBP2L_BOVIN	A3KFF6
E1BIN5	-0.299159	0.13678	17.714	-2.18716	0.0423986	0.270402	CUL3	E1BIN5_BOVIN	E1BIN5
F1MDE9	1.0004	0.455342	16.9634	2.19703	0.0422024	0.270402	LOC780846	F1MDE9_BOVIN	F1MDE9
F1MKT3;P21671	0.22914	0.103011	15.1869	2.22444	0.0416887	0.270402	PLCD4	PLCD4_BOVIN	F1MKT3;P21671
F6QJJ8	-0.444653	0.201025	16.4663	-2.21193	0.0414253	0.270402	PGRMC2	F6QJJ8_BOVIN	F6QJJ8
P29392	0.424448	0.193974	17.8097	2.18817	0.0422372	0.270402	SPADH1	SPAD1_BOVIN	P29392
Q2NKZ8	-0.237727	0.105964	14.4751	-2.24347	0.040985	0.270402	LOC538702	Q2NKZ8_BOVIN	Q2NKZ8
Q2T9Z6	0.27205	0.123747	16.7149	2.19844	0.0423053	0.270402	CCDC175	CC175_BOVIN	Q2T9Z6
Q32LD3;A0A452DIY1	0.707611	0.323089	17.5547	2.19015	0.042277	0.270402	LYPD4	LYPD4_BOVIN	Q32LD3;A0A452DIY1
Q3T056	-0.237595	0.107899	16.7054	-2.20202	0.042018	0.270402	LDHAL6B	LDH6B_BOVIN	Q3T056
Q5E9T1	-0.734934	0.333433	17.2836	-2.20414	0.0413438	0.270402	GDPGP1	GDPP1_BOVIN	Q5E9T1
E1BE15	0.635735	0.288638	15.3992	2.20254	0.0432485	0.27395	SEMA3D	E1BE15_BOVIN	E1BE15
F6QCG0	0.277222	0.127091	17.3561	2.18129	0.0431885	0.27395	AAAS	F6QCG0_BOVIN	F6QCG0
Q02380	0.261961	0.119117	15.4146	2.19919	0.0435108	0.274798	NDUFB5	NDUB5_BOVIN	Q02380
F6PZJ9	-0.960207	0.442451	17.5479	-2.1702	0.0439818	0.276144	CD58	F6PZJ9_BOVIN	F6PZJ9
P04973	-0.849737	0.391935	17.8638	-2.16806	0.0439109	0.276144	CLTA	CLCA_BOVIN	P04973
F1MWB6	-0.400914	0.184866	17.0923	-2.16867	0.0445018	0.276224	SH3D21	F1MWB6_BOVIN	F1MWB6
F1N2W0;Q3SZJ4	-0.778968	0.353602	14.2694	-2.20295	0.0445106	0.276224	PTGR1	PTGR1_BOVIN	F1N2W0;Q3SZJ4
O46375;Cont_O46375	0.544801	0.249999	16.4294	2.17922	0.0441901	0.276224	TTR	TTHY_BOVIN	O46375;Cont_O46375
Q32PA8	0.50367	0.233026	17.8995	2.16144	0.0444611	0.276224	AAMDC	AAMDC_BOVIN	Q32PA8
P34943	0.262121	0.120575	16.422	2.17392	0.044655	0.276319	NDUFA9	NDUA9_BOVIN	P34943
A6H772	0.258378	0.119904	17.8574	2.15487	0.0450762	0.277322	PPP4C	PP4C_BOVIN	A6H772
F1MY69	0.393917	0.182357	17.4072	2.16014	0.0449806	0.277322	SLFNL1	F1MY69_BOVIN	F1MY69
G3N3S2	0.576797	0.260561	13.0558	2.21367	0.0452604	0.277658	MGAM	G3N3S2_BOVIN	G3N3S2
Q29448	-0.427412	0.198307	17.2208	-2.1553	0.0455697	0.277794	HMGCL	HMGCL_BOVIN	Q29448
Q2NL26	0.506866	0.234448	16.4182	2.16196	0.0457077	0.277794	TKTL1	TKTL1_BOVIN	Q2NL26
Q32LC5	-0.542032	0.251916	17.2258	-2.15164	0.0458939	0.277794	CMTM2	Q32LC5_BOVIN	Q32LC5
Q4U5R3;Q2KJE7	0.592093	0.274279	16.4851	2.15873	0.0459313	0.277794	PSME1	PSME1_BOVIN	Q4U5R3;Q2KJE7
Q75WB5	0.438802	0.203866	17.5865	2.15241	0.0455178	0.277794	OPLAH	OPLA_BOVIN	Q75WB5
F6QK60	0.285477	0.131284	14.9488	2.1745	0.0461393	0.278265	SIRT2	F6QK60_BOVIN	F6QK60
P13621	0.236347	0.109228	15.6699	2.1638	0.0462928	0.278407	ATP5PO	ATPO_BOVIN	P13621
Q148K8;P08165	0.196696	0.091269	16.2236	2.15513	0.0465059	0.278905	FDXR	ADRO_BOVIN	Q148K8;P08165
Q3T0I5	0.645528	0.302356	17.9538	2.13499	0.0467987	0.279877	FIS1	FIS1_BOVIN	Q3T0I5
E1BMF4	0.35876	0.167095	16.4429	2.14704	0.0470245	0.280444	KIDINS220	E1BMF4_BOVIN	E1BMF4
A0A3Q1MM31	-0.416686	0.184572	10.0825	-2.25758	0.0473573	0.281521	LRRIQ3	A0A3Q1MM31_BOVIN	A0A3Q1MM31
A4FUG5	0.36639	0.171989	17.5112	2.13032	0.0475995	0.281521	BIN2	A4FUG5_BOVIN	A4FUG5
E1BFQ0	0.253312	0.118984	17.728	2.12895	0.0475441	0.281521	LOC532875	E1BFQ0_BOVIN	E1BFQ0
E1BDA8	0.297108	0.139738	17.0674	2.12618	0.0483756	0.283986	IZUMO1	E1BDA8_BOVIN	E1BDA8
Q3SZ13	0.59339	0.279982	17.9036	2.11938	0.0482992	0.283986	UQCC2	UQCC2_BOVIN	Q3SZ13
Q3T0X5	0.225528	0.105885	16.6428	2.12994	0.0484142	0.283986	PSMA1	PSA1_BOVIN	Q3T0X5
P81019	1.30222	0.616092	17.8526	2.11367	0.0488858	0.285969		SFP4_BOVIN	P81019
Q32LG3	0.204087	0.0959591	16.1893	2.12681	0.0491505	0.286733	MDH2	MDHM_BOVIN	Q32LG3
E1B9G4	-0.313711	0.147174	15.5345	-2.13156	0.0493867	0.286843	PPIL3	E1B9G4_BOVIN	E1B9G4
Q9BGI2;A0A452DI43	0.272074	0.128692	17.1597	2.11415	0.0494372	0.286843	PRDX4	PRDX4_BOVIN	Q9BGI2;A0A452DI43
A0A3Q1LGN5;Q2KIG0	0.270599	0.128572	16.9185	2.10464	0.0505791	0.288462	ETFDH	ETFD_BOVIN	A0A3Q1LGN5;Q2KIG0
E1B8N5	0.245875	0.115124	14.5639	2.13575	0.0501197	0.288462	ATP1A4	E1B8N5_BOVIN	E1B8N5
E1B9R1	0.377463	0.180159	17.9437	2.09516	0.0506134	0.288462	SPMIP4	SMIP4_BOVIN	E1B9R1
Q2HJD7	0.222929	0.105666	16.3672	2.10976	0.050608	0.288462	HIBADH	3HIDH_BOVIN	Q2HJD7
Q2TA28	0.34534	0.164702	17.7564	2.09676	0.0506125	0.288462	SIRPD	Q2TA28_BOVIN	Q2TA28
Q32LN5	-0.544427	0.258809	17.7278	-2.10359	0.0499656	0.288462	RNF138	RN138_BOVIN	Q32LN5
Q3SZJ9	0.33386	0.157897	15.8746	2.11441	0.0506594	0.288462	PMM2	PMM2_BOVIN	Q3SZJ9
Q3MHE8	0.350546	0.167162	17.3285	2.09705	0.0509543	0.289371	SRPRA	SRPRA_BOVIN	Q3MHE8
Q32PB0;F1N1S0	0.301726	0.14464	17.8896	2.08605	0.0515682	0.290546	SSBP1	SSBP_BOVIN	Q32PB0;F1N1S0
Q5EAE3	-0.511916	0.245193	17.6998	-2.08781	0.0515522	0.290546	UBTD2	UBTD2_BOVIN	Q5EAE3
Q3SWX3	-0.246905	0.118434	17.2587	-2.08475	0.0522471	0.293599	NPEPL1	Q3SWX3_BOVIN	Q3SWX3
A0A3Q1N5Z4	0.358303	0.172275	17.1526	2.07983	0.0528437	0.296174		A0A3Q1N5Z4_BOVIN	A0A3Q1N5Z4
A4FUZ6	0.216928	0.103447	15.2082	2.09699	0.0531114	0.296897	HSDL2	HSDL2_BOVIN	A4FUZ6
A0A3Q1MC61;Q2T9U2	0.231642	0.112135	17.8859	2.06575	0.0536516	0.298241	ODF2	ODFP2_BOVIN	A0A3Q1MC61;Q2T9U2
F1MIM5	0.287771	0.139419	17.9538	2.06407	0.0537698	0.298241	VWA8	F1MIM5_BOVIN	F1MIM5
G5E521	0.296851	0.143372	17.4122	2.07049	0.0535702	0.298241	SIRT3	G5E521_BOVIN	G5E521
A5PK88	0.357516	0.171559	15.2854	2.08393	0.0543458	0.299882	PITHD1	A5PK88_BOVIN	A5PK88
F1MPW7	0.302382	0.145974	16.6171	2.07147	0.0542127	0.299882	NUP210	F1MPW7_BOVIN	F1MPW7
Q17QW3	0.205407	0.100269	17.5514	2.04856	0.0557644	0.306919	RDH14	RDH14_BOVIN	Q17QW3
A5PJD4	0.287401	0.138724	14.8346	2.07175	0.0561473	0.307446	PRSS54	A5PJD4_BOVIN	A5PJD4
A8E657	-0.20053	0.0971527	15.5375	-2.06407	0.0561259	0.307446	AASS	AASS_BOVIN	A8E657
A7E2Z6	0.206814	0.101677	17.3392	2.03402	0.0575418	0.313478	SPG7	A7E2Z6_BOVIN	A7E2Z6
F1ML59	0.256876	0.126512	17.4053	2.03045	0.0578777	0.314508	NT5C1B	F1ML59_BOVIN	F1ML59
Q32KV9	0.459559	0.22554	16.2651	2.03759	0.0581983	0.31545	PLPP1	Q32KV9_BOVIN	Q32KV9
Q3T0W4	-0.289417	0.143325	17.9538	-2.0193	0.0586411	0.317047	PPP1R7	PP1R7_BOVIN	Q3T0W4
A0A3Q1MMW4	0.50665	0.24974	16.2964	2.02871	0.0591542	0.318731	COX20	A0A3Q1MMW4_BOVIN	A0A3Q1MMW4
Q2KHX4	0.241239	0.117608	14.1421	2.0512	0.0592503	0.318731	SEC61A2	S61A2_BOVIN	Q2KHX4
F1MFC7	0.249656	0.12429	17.0409	2.00866	0.0606903	0.325659	CCDC178	F1MFC7_BOVIN	F1MFC7
A0A452DIB1;Q0IIG8	0.605434	0.303279	16.9259	1.9963	0.0622473	0.329065	RAB18	RAB18_BOVIN	A0A452DIB1;Q0IIG8
A6QLN5	0.398586	0.199864	17.6618	1.99429	0.0617918	0.329065	PI4K2A	A6QLN5_BOVIN	A6QLN5
F1MEM9	-0.341463	0.170517	16.953	-2.00252	0.0614897	0.329065	TTC19	F1MEM9_BOVIN	F1MEM9
P19483;F1MLB8	0.190887	0.0957262	17.2406	1.99409	0.062205	0.329065	ATP5F1A	ATPA_BOVIN	P19483;F1MLB8
Q3SZX4	0.429877	0.215866	17.663	1.99141	0.0621322	0.329065	CA3	CAH3_BOVIN	Q3SZX4
Q5BIM1	0.506991	0.254347	17.8812	1.9933	0.0617131	0.329065	TRIM45	TRI45_BOVIN	Q5BIM1
G3N284	-0.26582	0.133622	17.498	-1.98933	0.0625296	0.329729	ACTRT1	G3N284_BOVIN	G3N284
Q3T122	0.402031	0.196386	12.2696	2.04715	0.0626808	0.329729	EIF3D	EIF3D_BOVIN	Q3T122
A0A3Q1NJC0;E1BCR1	0.405495	0.203306	16.0842	1.9945	0.0633311	0.329988	ABCA3	E1BCR1_BOVIN	A0A3Q1NJC0;E1BCR1
F1MCK4	-0.393996	0.198512	17.4251	-1.98475	0.0631471	0.329988	RAB4B	F1MCK4_BOVIN	F1MCK4
P67827;A0A3Q1MI36	0.263055	0.132607	17.2024	1.98371	0.0634817	0.329988	CSNK1A1	KC1A_BOVIN	P67827;A0A3Q1MI36
Q0VCR7	-0.205454	0.103314	16.9651	-1.98865	0.0631187	0.329988	MTHFD1L	C1TM_BOVIN	Q0VCR7
Q9MYM4	0.261493	0.131515	16.624	1.98831	0.0635007	0.329988	GAA	LYAG_BOVIN	Q9MYM4
Q148G7	0.374162	0.188963	17.4331	1.98008	0.0637035	0.33024	DCTN6	DCTN6_BOVIN	Q148G7
Q32L49;A0A3Q1N785	-0.377808	0.190797	16.5456	-1.98015	0.0645666	0.333906	GARIN5A	GAR5A_BOVIN	Q32L49;A0A3Q1N785
A0A452DIR0;Q2TBR0	0.180011	0.0913393	16.7628	1.9708	0.0654904	0.335202	PCCB	PCCB_BOVIN	A0A452DIR0;Q2TBR0
E1B7M8	0.260976	0.132632	17.2149	1.96766	0.0654318	0.335202	OSBP2	E1B7M8_BOVIN	E1B7M8
F1MS17;Q2HJE9	0.368202	0.187267	17.1633	1.96618	0.0656656	0.335202	TIMM17B	TI17B_BOVIN	F1MS17;Q2HJE9
P09487	0.794175	0.404992	17.9328	1.96096	0.0656028	0.335202	ALPL	PPBT_BOVIN	P09487
Q1JPF1	-0.483784	0.245455	16.4839	-1.97097	0.0657566	0.335202	NKIRAS2	Q1JPF1_BOVIN	Q1JPF1
Q32KW9;F1MJY8	0.375028	0.190205	17.0192	1.97171	0.0651223	0.335202	IRGC	IIGP5_BOVIN	Q32KW9;F1MJY8
P41500	0.451991	0.230913	17.5752	1.95741	0.0663732	0.337541	ACYP1	ACYP1_BOVIN	P41500
Q2NKS2	0.323115	0.165208	16.9587	1.95581	0.0671682	0.340775	COX16	COX16_BOVIN	Q2NKS2
E1BPG0	0.260977	0.133278	16.0655	1.95814	0.0678117	0.343227	MCAT	E1BPG0_BOVIN	E1BPG0
Q8WNR4	0.469034	0.241238	17.4608	1.94428	0.0681527	0.344139	SUBH2BV	H2BV_BOVIN	Q8WNR4
A0A3Q1M4Q5	0.314259	0.162152	17.1978	1.93806	0.069212	0.348665	PCYT1A	A0A3Q1M4Q5_BOVIN	A0A3Q1M4Q5
E1BNE0	0.215079	0.111357	17.6058	1.93144	0.0696888	0.350243	FER	E1BNE0_BOVIN	E1BNE0
A2VDL2;P58352	0.298212	0.15471	17.8246	1.92755	0.0700009	0.350988	SLC2A3	GTR3_BOVIN	A2VDL2;P58352
G3X7X2	0.256682	0.132593	16.3717	1.93586	0.0703467	0.351898	SLC25A32	G3X7X2_BOVIN	G3X7X2
A0A3Q1M978	0.578533	0.29933	16.3436	1.93276	0.070785	0.352797	PDCD6	A0A3Q1M978_BOVIN	A0A3Q1M978
A0A452DII8;P00829	0.215279	0.11179	17.1737	1.92575	0.070856	0.352797	ATP5F1B	ATPB_BOVIN	A0A452DII8;P00829
A6QPN6	0.507466	0.263547	16.9516	1.92553	0.0711075	0.352965	IFI30	GILT_BOVIN	A6QPN6
G5E589;Q2TBX6	0.237534	0.123067	16.116	1.93012	0.0713843	0.352965	PSMB1	PSB1_BOVIN	G5E589;Q2TBX6
O62768	-0.244164	0.127186	17.5708	-1.91973	0.0712784	0.352965	TXNRD1	TRXR1_BOVIN	O62768
Q3SZB4	0.299226	0.155128	15.8291	1.9289	0.0718718	0.354556	ACADM	ACADM_BOVIN	Q3SZB4
A2VDK6	0.419281	0.219837	17.21	1.90724	0.073322	0.360051	WASF2	WASF2_BOVIN	A2VDK6
F1MTZ8	-0.288395	0.150517	16.122	-1.91603	0.0732673	0.360051	ASPSCR1	F1MTZ8_BOVIN	F1MTZ8
A0A3Q1M4R3;Q5E9B1;Cont_Q5E9B1	0.37063	0.19366	15.6333	1.91382	0.0741332	0.361222	LDHB	LDHB_BOVIN	A0A3Q1M4R3;Q5E9B1;Cont_Q5E9B1
E1B878	0.32186	0.169708	17.5731	1.89656	0.0744486	0.361222	TMEM232	E1B878_BOVIN	E1B878
E1BB89	-0.336361	0.176573	16.2914	-1.90494	0.074596	0.361222	PLA2G6	E1BB89_BOVIN	E1BB89
F1MNK0	0.346672	0.182691	17.2277	1.89759	0.0746399	0.361222	BCL2L13	F1MNK0_BOVIN	F1MNK0
G3MZ09	0.218462	0.114219	15.4543	1.91266	0.0745072	0.361222	SPACA6	G3MZ09_BOVIN	G3MZ09
P10731;F1MZB4	-0.330861	0.17344	15.9967	-1.90764	0.0745544	0.361222	PAM	AMD_BOVIN	P10731;F1MZB4
Q0VCK0	-0.214279	0.11323	17.7348	-1.89242	0.0748754	0.361222	ATIC	PUR9_BOVIN	Q0VCK0
Q8WMY2	-0.173197	0.0913684	17.2365	-1.89559	0.0749101	0.361222	FDPS	FPPS_BOVIN	Q8WMY2
A0A3Q1MLX7	0.204658	0.107307	15.5698	1.90722	0.0751145	0.361394	SPCS1	A0A3Q1MLX7_BOVIN	A0A3Q1MLX7
A0A3S5ZPE0	0.704616	0.370973	16.0984	1.89937	0.0755843	0.361729	KPNA4	A0A3S5ZPE0_BOVIN	A0A3S5ZPE0
F1MCI4	0.429675	0.226565	16.3668	1.89647	0.0756911	0.361729	SSC4D	F1MCI4_BOVIN	F1MCI4
Q32KW7	0.411595	0.217892	17.4272	1.88899	0.0756519	0.361729	PDZD9	PDZD9_BOVIN	Q32KW7
Q2TBH3	0.268801	0.142424	17.1561	1.88733	0.0761539	0.36313	ACTRT3	Q2TBH3_BOVIN	Q2TBH3
A0A3Q1N0G2;Q1JPD2	0.223855	0.118727	17.2128	1.88547	0.0763616	0.363311	ABHD16A	ABHGA_BOVIN	A0A3Q1N0G2;Q1JPD2
F1MI34	0.19807	0.104714	15.9624	1.89154	0.0768394	0.364774	CFAP65	F1MI34_BOVIN	F1MI34
E1B6Z7;Q58D49	0.36444	0.194258	17.5542	1.87606	0.0773768	0.366513	MMAB	MMAB_BOVIN	E1B6Z7;Q58D49
E1BN34	0.324144	0.172432	16.4049	1.87984	0.0780102	0.367077	BBS1	E1BN34_BOVIN	E1BN34
F1N1I6;Q3SX14;Cont_Q3SX14	0.932518	0.494581	15.7456	1.88547	0.077956	0.367077	GSN	GELS_BOVIN	F1N1I6;Q3SX14;Cont_Q3SX14
Q2TBH7	-0.467942	0.249295	16.9068	-1.87706	0.0778762	0.367077	RAB4A	RAB4A_BOVIN	Q2TBH7
A1A4P5	-0.415765	0.218529	13.5119	-1.90256	0.0786269	0.36801	PFDN2	PFD2_BOVIN	A1A4P5
A7YWC4	-0.295192	0.158113	17.682	-1.86697	0.0785764	0.36801	ATAD3	ATAD3_BOVIN	A7YWC4
E1B959;Q3T014;F1MX69	-0.228577	0.122358	17.1836	-1.86811	0.0788961	0.36801	BPGM	PMGE_BOVIN	E1B959;Q3T014;F1MX69
Q08DQ8	0.299642	0.159725	16.1952	1.87599	0.0787992	0.36801	SLC26A6	Q08DQ8_BOVIN	Q08DQ8
Q2YDD9;F1MDK8	0.247286	0.13219	16.3017	1.87068	0.0794528	0.369801	SLC25A31	ADT4_BOVIN	Q2YDD9;F1MDK8
E1BIQ0	0.368156	0.198542	17.7228	1.85429	0.080415	0.37323	PNPT1	E1BIQ0_BOVIN	E1BIQ0
Q3MHX0	0.228848	0.123272	17.2654	1.85644	0.0805383	0.37323	SUOX	Q3MHX0_BOVIN	Q3MHX0
Q32KN5	0.201976	0.108095	15.4534	1.86851	0.0807676	0.373485	DNAL4	DNAL4_BOVIN	Q32KN5
D3K0R6	0.185705	0.0995898	15.3766	1.8647	0.0814261	0.375718	ATP2B4	AT2B4_BOVIN	D3K0R6
P05689	0.341984	0.183993	15.4605	1.85868	0.0822147	0.378541	CTSZ	CATZ_BOVIN	P05689
Q32LN6	0.182085	0.0987786	17.3623	1.84337	0.082414	0.378645	SPATA31F3	S31F3_BOVIN	Q32LN6
Q2YDP2	0.408121	0.221251	16.614	1.8446	0.083	0.38052	SUN5	Q2YDP2_BOVIN	Q2YDP2
Q05752	0.263487	0.142724	16.2341	1.84613	0.0831878	0.380566	NDUFA7	NDUA7_BOVIN	Q05752
F1MHT2	0.266189	0.145791	17.5394	1.82583	0.0849504	0.385925	PIP4K2B	F1MHT2_BOVIN	F1MHT2
F1N155	0.238522	0.130279	16.6797	1.83086	0.0850454	0.385925	CLPX	F1N155_BOVIN	F1N155
P02722	-0.334975	0.183004	16.9976	-1.83042	0.0847783	0.385925	SLC25A4	ADT1_BOVIN	P02722
Q0IIC1	0.197014	0.10766	16.7793	1.82996	0.0850802	0.385925	ACSBG2	Q0IIC1_BOVIN	Q0IIC1
A0A3Q1MM98;Q3T114	-0.300628	0.16493	17.005	-1.82275	0.0859723	0.386695	RIDA	RIDA_BOVIN	A0A3Q1MM98;Q3T114
A7E3Q2	0.479717	0.262393	16.4197	1.82823	0.0857407	0.386695	HSPA2	A7E3Q2_BOVIN	A7E3Q2
E1BJ01	0.211199	0.116027	17.3975	1.82027	0.0859665	0.386695	CFAP251	E1BJ01_BOVIN	E1BJ01
F1ME93	0.481132	0.263733	17.0225	1.82431	0.0857088	0.386695	LOC527795	F1ME93_BOVIN	F1ME93
F1N325	0.352429	0.193263	16.4697	1.82357	0.086418	0.387118	TTLL10	F1N325_BOVIN	F1N325
P11024	0.202409	0.111413	17.4958	1.81674	0.086428	0.387118	NNT	NNTM_BOVIN	P11024
Q2HJH7;F1MLD8	0.358039	0.196791	16.6597	1.81939	0.0868707	0.38748	MEMO1	MEMO1_BOVIN	Q2HJH7;F1MLD8
Q32P96;F1MTL0	0.224665	0.123275	16.2963	1.82248	0.0867842	0.38748	SPATA45	SPT45_BOVIN	Q32P96;F1MTL0
A5D7N3	-0.166007	0.0913105	16.4841	-1.81805	0.0872763	0.38804	TMEM11	TMM11_BOVIN	A5D7N3
F1MVB5	-0.507587	0.279251	16.4638	-1.81767	0.0873589	0.38804	C23H6orf136	F1MVB5_BOVIN	F1MVB5
A5PJF5	-0.397799	0.21993	17.5506	-1.80875	0.0876536	0.388543	BRI3BP	A5PJF5_BOVIN	A5PJF5
A0A3Q1MAM0	-0.608013	0.332301	14.1576	-1.82971	0.0884281	0.39036	CTF1	A0A3Q1MAM0_BOVIN	A0A3Q1MAM0
Q5E9A6	0.338643	0.187792	17.7595	1.80329	0.0883355	0.39036	VPS25	VPS25_BOVIN	Q5E9A6
Q3T0T0	0.266774	0.147244	16.1294	1.81178	0.0886802	0.390667	GDE1	GDE1_BOVIN	Q3T0T0
Q3SWY9	0.295284	0.163989	17.4929	1.80063	0.0890278	0.391393	RAB28	RAB28_BOVIN	Q3SWY9
F6RWK1	-0.469645	0.259717	15.3273	-1.8083	0.0902202	0.395823	ARHGAP1	F6RWK1_BOVIN	F6RWK1
A0A3Q1MPM9	0.429195	0.24079	17.8439	1.78244	0.0916999	0.396625	STPG4	A0A3Q1MPM9_BOVIN	A0A3Q1MPM9
F1N2L7	0.419164	0.234473	17.2412	1.78769	0.091417	0.396625	CRISP2	F1N2L7_BOVIN	F1N2L7
P00514	0.458132	0.255994	16.7395	1.78962	0.091621	0.396625	PRKAR1A	KAP0_BOVIN	P00514
Q0II86	0.349726	0.195882	17.398	1.78539	0.0916411	0.396625	SNAP29	SNP29_BOVIN	Q0II86
Q3SZ23	0.436159	0.242251	15.9058	1.80044	0.0907825	0.396625	DNAJC30	Q3SZ23_BOVIN	Q3SZ23
Q3SZU4;G1K1V1	0.354533	0.198047	17.5208	1.79014	0.0907276	0.396625	CDO1	CDO1_BOVIN	Q3SZU4;G1K1V1
Q3T0P6	-0.307881	0.172088	17.0023	-1.78909	0.0914296	0.396625	PGK1	PGK1_BOVIN	Q3T0P6
E1BJW4	0.236909	0.131709	14.9794	1.79874	0.0922372	0.398145	CFAP69	E1BJW4_BOVIN	E1BJW4
Q02379	0.284947	0.160061	17.2307	1.78024	0.0926769	0.399238	NDUFS5	NDUS5_BOVIN	Q02379
A0A3Q1M7J5	0.181198	0.102189	17.6391	1.77317	0.0934674	0.399569	CFAP58	A0A3Q1M7J5_BOVIN	A0A3Q1M7J5
A0A3Q1MFE4	0.168291	0.0942805	16.1804	1.785	0.0930191	0.399569	IMMT	A0A3Q1MFE4_BOVIN	A0A3Q1MFE4
E1BFQ7	0.515983	0.289848	16.5473	1.78019	0.0934136	0.399569	C5H12orf60	E1BFQ7_BOVIN	E1BFQ7
Q32LE5	0.222508	0.125209	16.9502	1.7771	0.0935003	0.399569	ASRGL1	ASGL1_BOVIN	Q32LE5
Q3SYZ4	-0.346193	0.193591	14.7908	-1.78827	0.0942311	0.40189	DARS1	SYDC_BOVIN	Q3SYZ4
A0A8U3YIN1	0.357262	0.202472	17.3983	1.7645	0.095196	0.402028	MNS1	A0A8U3YIN1_BOVIN	A0A8U3YIN1
F6Q8A8	0.306481	0.172808	15.9748	1.77353	0.0952023	0.402028	NUCB2	F6Q8A8_BOVIN	F6Q8A8
G5E5D8	-0.291247	0.164842	17.3765	-1.76683	0.0948152	0.402028	AKAP14	G5E5D8_BOVIN	G5E5D8
P10096	0.307755	0.173911	17.0328	1.76961	0.0946911	0.402028	GAPDH	G3P_BOVIN	P10096
Q02375	0.279996	0.158694	17.5041	1.76438	0.0951109	0.402028	NDUFS4	NDUS4_BOVIN	Q02375
F1MEN1	-0.606913	0.343327	16.5498	-1.76774	0.0955344	0.402636	LOC516108	F1MEN1_BOVIN	F1MEN1
F1MMX1;Q863H5	0.441001	0.249563	16.4387	1.76709	0.0957703	0.402837	PROK2	PROK2_BOVIN	F1MMX1;Q863H5
F1N7C8	0.226844	0.129091	17.0214	1.75724	0.0968468	0.406567	IQCA1	F1N7C8_BOVIN	F1N7C8
A0A3Q1LST0;Q5EAD6;E1BK63;A0A3Q1LLG0	-1.01366	0.574232	15.4212	-1.76524	0.0973117	0.407079	RPL15	RL15_BOVIN	A0A3Q1LST0;Q5EAD6;E1BK63;A0A3Q1LLG0
F1MRI2	-0.418486	0.239557	16.5298	-1.74692	0.0992034	0.407079	TIMM21	F1MRI2_BOVIN	F1MRI2
F1N0B2	0.271367	0.155098	17.2655	1.74965	0.0979306	0.407079	LOC536660	F1N0B2_BOVIN	F1N0B2
F1N0S9	-0.370791	0.2113	15.3315	-1.75481	0.0992504	0.407079	FAM98A	F1N0S9_BOVIN	F1N0S9
P07514	0.256341	0.146725	17.8953	1.74709	0.0977616	0.407079	CYB5R3	NB5R3_BOVIN	P07514
P34955;Cont_P34955	0.28414	0.162823	17.0815	1.74508	0.0989325	0.407079	SERPINA1	A1AT_BOVIN	P34955;Cont_P34955
P61603	0.274654	0.156606	16.3296	1.75379	0.0982134	0.407079	HSPE1	CH10_BOVIN	P61603
Q17QE3	0.339747	0.194414	17.2891	1.74755	0.0982791	0.407079	POLR2M	GRL1A_BOVIN	Q17QE3
Q32S21	-0.302904	0.173394	17.1304	-1.74691	0.0985564	0.407079	HSD17B8	Q32S21_BOVIN	Q32S21
Q3T0G5	0.425865	0.244341	17.5477	1.74291	0.0988448	0.407079	PLPBP	PLPHP_BOVIN	Q3T0G5
Q3ZBF7;A0A452DIU3	0.48707	0.278576	16.9538	1.74843	0.0984726	0.407079	PTGES3	TEBP_BOVIN	Q3ZBF7;A0A452DIU3
Q7YRZ2;A0A3Q1M730	0.402987	0.23045	17.7335	1.7487	0.0976313	0.407079	APTX	APTX_BOVIN	Q7YRZ2;A0A3Q1M730
A0A3Q1MV04	0.300871	0.173449	17.4764	1.73464	0.100406	0.407137	SPATA7	A0A3Q1MV04_BOVIN	A0A3Q1MV04
A0A3Q1N9H8	0.277303	0.159413	16.7686	1.73952	0.100264	0.407137	DNAJA3	A0A3Q1N9H8_BOVIN	A0A3Q1N9H8
P00727	0.165814	0.0954203	17.1171	1.73772	0.100217	0.407137	LAP3	AMPL_BOVIN	P00727
Q0VCU3	0.251613	0.145141	17.7492	1.73358	0.100329	0.407137	CTSF	Q0VCU3_BOVIN	Q0VCU3
Q3SYT8;A0A3Q1M7U0	0.283234	0.162131	15.5595	1.74694	0.100352	0.407137	POR	NCPR_BOVIN	Q3SYT8;A0A3Q1M7U0
Q8SPU8;F1MZD5	-0.773441	0.445962	17.9538	-1.73432	0.0999971	0.407137	DHRS4	DHRS4_BOVIN	Q8SPU8;F1MZD5
F1N5M5	0.351042	0.201867	16.0023	1.73897	0.101237	0.408788	FMR1NB	F1N5M5_BOVIN	F1N5M5
P05630	-0.279142	0.161116	16.898	-1.73255	0.101385	0.408788	ATP5F1D	ATPD_BOVIN	P05630
Q58DC0;A0A3Q1MPJ7	-0.341364	0.197235	17.5199	-1.73075	0.101069	0.408788	CPPED1	CPPED_BOVIN	Q58DC0;A0A3Q1MPJ7
P55052	-0.303961	0.176203	17.9506	-1.72506	0.101691	0.40925	FABP5	FABP5_BOVIN	P55052
A4FUH5	0.352763	0.203433	15.6793	1.73405	0.102522	0.411821	NDUFAF4	NDUF4_BOVIN	A4FUH5
Q32P65;E1BEC7	0.272088	0.158075	16.8318	1.72126	0.10353	0.415089	NDUFAF2	NDUF2_BOVIN	Q32P65;E1BEC7
E1BLR9	0.235706	0.137883	17.8658	1.70946	0.104677	0.418902	CPD	E1BLR9_BOVIN	E1BLR9
F1MRI2;Q3SZV6	-0.24381	0.141999	15.6616	-1.71698	0.105689	0.420594	TIMM21	TIM21_BOVIN	F1MRI2;Q3SZV6
F1N318;Q32L63	-0.25708	0.150395	17.0252	-1.70937	0.105545	0.420594	VTA1	VTA1_BOVIN	F1N318;Q32L63
Q5E9D3	0.178961	0.104953	17.8676	1.70515	0.105491	0.420594	CHCHD3	MIC19_BOVIN	Q5E9D3
E1BI99	0.383545	0.223276	15.3659	1.7178	0.105912	0.420703	HEATR9	E1BI99_BOVIN	E1BI99
Q1LZE6	-0.211378	0.124259	17.0429	-1.7011	0.107096	0.424616	CHPT1	CHPT1_BOVIN	Q1LZE6
Q2NL21;A0A3Q1MCN5	0.159343	0.0940308	17.9538	1.69458	0.107429	0.42515	DNAJC11	DJC11_BOVIN	Q2NL21;A0A3Q1MCN5
A5PK17	0.414859	0.243313	15.7083	1.70504	0.107879	0.426143	EVI5L	A5PK17_BOVIN	A5PK17
A0A3Q1M952	-0.37895	0.223936	17.6798	-1.69222	0.108152	0.426362	AP1G1	A0A3Q1M952_BOVIN	A0A3Q1M952
Q8WN55	0.539018	0.318229	17.1997	1.6938	0.108333	0.426362	PTBP1	PTBP1_BOVIN	Q8WN55
P62157;A0A3Q1MR28;F1MLH6	-0.707101	0.418807	17.7925	-1.68837	0.10879	0.427374	CALM	CALM_BOVIN	P62157;A0A3Q1MR28;F1MLH6
A0A3Q1M2R5	0.183346	0.108174	16.1636	1.69492	0.109266	0.427763	FSD1L	A0A3Q1M2R5_BOVIN	A0A3Q1M2R5
Q3ZBD7;Cont_Q3ZBD7	-0.335768	0.199199	17.8369	-1.68559	0.109288	0.427763	GPI	G6PI_BOVIN	Q3ZBD7;Cont_Q3ZBD7
A6QPV5	0.307676	0.182208	16.8088	1.68859	0.109761	0.428828	POC5	A6QPV5_BOVIN	A6QPV5
E1BL25	0.353345	0.210105	15.9306	1.68175	0.112112	0.437217		E1BL25_BOVIN	E1BL25
P21282	0.230719	0.137896	17.2546	1.67314	0.112332	0.437279	ATP6V1C1	VATC1_BOVIN	P21282
F1N3G6	0.223748	0.133737	17.0445	1.67305	0.11257	0.437409	ATP11C	F1N3G6_BOVIN	F1N3G6
A0A3Q1LPC6	0.607195	0.364431	17.9538	1.66614	0.113036	0.43763	YIPF3	A0A3Q1LPC6_BOVIN	A0A3Q1LPC6
Q2HJI3	0.310388	0.185933	17.3812	1.66936	0.112958	0.43763	FAM136A	F136A_BOVIN	Q2HJI3
A0A140T891;Q58CQ9;Cont_Q58CQ9	0.615463	0.369959	17.3498	1.6636	0.11415	0.439009	VNN1	VNN1_BOVIN	A0A140T891;Q58CQ9;Cont_Q58CQ9
F1MH25	0.258014	0.154875	16.7096	1.66595	0.114357	0.439009	AMZ2	F1MH25_BOVIN	F1MH25
P27595;A0A3S5ZPF0	0.196007	0.11653	14.6485	1.68203	0.11375	0.439009	HK1	HXK1_BOVIN	P27595;A0A3S5ZPF0
Q17QC2	0.430159	0.256434	14.8148	1.67746	0.114417	0.439009	RDH13	Q17QC2_BOVIN	Q17QC2
Q2KIV8	0.214261	0.128504	16.4793	1.66734	0.114336	0.439009	GSTM3	Q2KIV8_BOVIN	Q2KIV8
A6QLL2	0.198727	0.119546	16.6325	1.66235	0.115172	0.439542	MTX2	A6QLL2_BOVIN	A6QLL2
G3MWL0	0.189314	0.113479	15.6854	1.66828	0.115096	0.439542	C22H3orf20	G3MWL0_BOVIN	G3MWL0
Q2KJB1	0.175199	0.10563	17.6646	1.65861	0.114845	0.439542	SEPTIN10	SEP10_BOVIN	Q2KJB1
F1MEQ5;A6QPU5	0.240147	0.144792	17.1512	1.65856	0.115378	0.439547	DARS2	SYDM_BOVIN	F1MEQ5;A6QPU5
Q2M2T8	0.18645	0.112568	16.9869	1.65633	0.116009	0.441165		CA185_BOVIN	Q2M2T8
Q0VC50	0.295419	0.177948	16.1043	1.66014	0.116229	0.441218	RTN4IP1	RT4I1_BOVIN	Q0VC50
A1A4M4	0.444374	0.26819	16.0856	1.65694	0.116905	0.442998	TATDN3	TATD3_BOVIN	A1A4M4
A0A3Q1NJ70	0.179763	0.108827	16.6399	1.65183	0.117313	0.443361	PFKP	A0A3Q1NJ70_BOVIN	A0A3Q1NJ70
Q2TBV3	0.355104	0.215533	17.3663	1.64757	0.117415	0.443361	ETFB	ETFB_BOVIN	Q2TBV3
P11966	0.221201	0.134678	17.9352	1.64244	0.117916	0.444469	PDHB	ODPB_BOVIN	P11966
A0A3Q1LHS9	0.34728	0.211326	17.2397	1.64333	0.118426	0.445053		A0A3Q1LHS9_BOVIN	A0A3Q1LHS9
P62261	-0.334101	0.201769	15.0209	-1.65586	0.118487	0.445053	YWHAE	1433E_BOVIN	P62261
F1N427;A5D7Q3	0.214267	0.130814	17.7458	1.63795	0.119042	0.446354	SEPTIN12	SEP12_BOVIN	F1N427;A5D7Q3
A6QQS3	-0.189903	0.116016	17.3095	-1.63686	0.11971	0.448074	CBY2	CBY2_BOVIN	A6QQS3
A7MBF6	0.166101	0.101474	16.0451	1.63687	0.121117	0.451216	ARMH1	ARMD1_BOVIN	A7MBF6
F1MBM1	-0.769894	0.466358	13.9298	-1.65086	0.121123	0.451216	HEATR4	F1MBM1_BOVIN	F1MBM1
A5PJE4	0.14863	0.0910216	16.152	1.63291	0.121826	0.452045	TTC29	A5PJE4_BOVIN	A5PJE4
E1BCB9	0.226636	0.139337	17.4034	1.62653	0.121807	0.452045	EFCAB12	E1BCB9_BOVIN	E1BCB9
E1BDP3	-0.617766	0.381011	17.9538	-1.62138	0.122365	0.453257	ALDH5A1	E1BDP3_BOVIN	E1BDP3
Q32L78	-0.208142	0.127502	15.4598	-1.63246	0.12278	0.45401	TRAPPC6B	TPC6B_BOVIN	Q32L78
G1K192;Q2TBW6	0.246306	0.152382	17.8727	1.61637	0.123528	0.45599	ARL3	ARL3_BOVIN	G1K192;Q2TBW6
A0A3Q1LXK7;P04038;A0A3Q1M1C3	0.183979	0.11403	17.1284	1.61342	0.124923	0.458765	COX6C	COX6C_BOVIN	A0A3Q1LXK7;P04038;A0A3Q1M1C3
Q32LI2	0.290924	0.180048	17.0023	1.61582	0.124536	0.458765	PRSS58	PRS58_BOVIN	Q32LI2
Q3ZBN8	0.312773	0.193768	17.157	1.61417	0.124731	0.458765	DNAJC19	TIM14_BOVIN	Q3ZBN8
Q32L61	0.225451	0.139683	16.748	1.61402	0.125205	0.459012	CABYR	Q32L61_BOVIN	Q32L61
Q2KJ16	0.158839	0.0988493	17.878	1.60689	0.125597	0.459663	PHKG2	PHKG2_BOVIN	Q2KJ16
A0A3Q1MXF1	-0.486376	0.301014	15.7131	-1.61579	0.126036	0.459698	THYN1	A0A3Q1MXF1_BOVIN	A0A3Q1MXF1
Q32LM6	0.166839	0.103824	17.4776	1.60693	0.125984	0.459698	LIN7A	LIN7A_BOVIN	Q32LM6
A0A3Q1LS67	0.359022	0.222487	14.8103	1.61368	0.127697	0.462998	ECH1	A0A3Q1LS67_BOVIN	A0A3Q1LS67
F1N7G5	0.245884	0.153629	17.1556	1.60051	0.127739	0.462998	CFAP53	CFA53_BOVIN	F1N7G5
F6RBH1	0.431421	0.268682	16.3345	1.60569	0.127498	0.462998	FAM221A	F6RBH1_BOVIN	F6RBH1
G5E534;Q3T186	0.279289	0.174194	16.4711	1.60333	0.127864	0.462998	RPIA	RPIA_BOVIN	G5E534;Q3T186
Q24K19;F1N741	0.180771	0.112891	16.7341	1.60128	0.128022	0.462998	NUP54	Q24K19_BOVIN	Q24K19;F1N741
F1MIH9;Q2KIY5	0.204499	0.127967	17.0145	1.59806	0.128434	0.463705	PLBD2	PLBL2_BOVIN	F1MIH9;Q2KIY5
A0A3Q1MKH6	0.186018	0.116389	16.5427	1.59824	0.128913	0.463869	HSPA4L	A0A3Q1MKH6_BOVIN	A0A3Q1MKH6
Q70IB2	0.453131	0.283344	16.5241	1.59923	0.128714	0.463869	RNASE10	RNS10_BOVIN	Q70IB2
A7YWE4	0.183873	0.11538	16.9429	1.59363	0.129501	0.465205	ALDH4A1	AL4A1_BOVIN	A7YWE4
P42028	0.197833	0.12431	17.1221	1.59145	0.1298	0.465498	NDUFS8	NDUS8_BOVIN	P42028
A0A3Q1M403;P15103	-0.15555	0.0966439	13.5189	-1.60952	0.130597	0.466002	GLUL	GLNA_BOVIN	A0A3Q1M403;P15103
A7MB45	0.245793	0.154731	16.798	1.58852	0.130811	0.466002	ACSS3	ACSS3_BOVIN	A7MB45
P08166;A0A3Q1M447	0.211163	0.133118	17.8466	1.58628	0.130234	0.466002	AK2	KAD2_BOVIN	P08166;A0A3Q1M447
Q2KIC7	0.204981	0.128999	16.7606	1.58902	0.130741	0.466002	PPP6C	Q2KIC7_BOVIN	Q2KIC7
G3MZE3;E1BC61	0.219952	0.138978	17.538	1.58264	0.131369	0.466437	LOC101904413	E1BC61_BOVIN	G3MZE3;E1BC61
Q0V8R6	0.186292	0.117772	17.8772	1.5818	0.131225	0.466437	HEXA	HEXA_BOVIN	Q0V8R6
F1MGQ1	1.22896	0.776252	16.9538	1.5832	0.131851	0.467371	DNASE1L3	F1MGQ1_BOVIN	F1MGQ1
A3KMW1	0.293009	0.183793	14.0462	1.59423	0.133132	0.469686	NUP43	A3KMW1_BOVIN	A3KMW1
F1N192	-0.198969	0.125849	16.232	-1.58102	0.133162	0.469686	CSPP1	F1N192_BOVIN	F1N192
Q3SZN8	0.246019	0.155893	17.0459	1.57813	0.132913	0.469686	RNH1	Q3SZN8_BOVIN	Q3SZN8
A0A3Q1MIH1	0.258749	0.164183	16.3811	1.57598	0.134144	0.471174	C15H11orf65	A0A3Q1MIH1_BOVIN	A0A3Q1MIH1
E1BNA2	0.192459	0.12233	17.0521	1.57328	0.134024	0.471174	XPNPEP3	E1BNA2_BOVIN	E1BNA2
F1MFJ7	-0.201334	0.126852	14.2359	-1.58717	0.134432	0.471174	SESN3	F1MFJ7_BOVIN	F1MFJ7
Q29RL0	0.194846	0.124213	17.6703	1.56864	0.134464	0.471174	TBC1D31	TBC31_BOVIN	Q29RL0
A6H773;A0A452DJC9	0.427501	0.271941	16.4041	1.57203	0.13503	0.472385	TMEM70	TMM70_BOVIN	A6H773;A0A452DJC9
Q29RK2	-0.22282	0.14238	17.4974	-1.56497	0.135496	0.47247	PC	PYC_BOVIN	Q29RK2
Q5E9B1;Cont_Q5E9B1	0.152582	0.096761	15.1794	1.57689	0.135429	0.47247	LDHB	LDHB_BOVIN	Q5E9B1;Cont_Q5E9B1
F1MBE1	-0.264875	0.16975	17.9538	-1.56038	0.136124	0.473888	THNSL1	F1MBE1_BOVIN	F1MBE1
F1N4R7	0.252887	0.162224	17.5949	1.55887	0.136832	0.47558	MGAT4D	F1N4R7_BOVIN	F1N4R7
Q17QK1	0.342851	0.219592	16.1555	1.56131	0.137825	0.478255	RUNDC3A	RUN3A_BOVIN	Q17QK1
E1B9Y0;A0A3Q1NL95;A0A3Q1MK87	-0.523551	0.337271	17.6405	-1.55231	0.138343	0.478746	BTBD17	E1B9Y0_BOVIN	E1B9Y0;A0A3Q1NL95;A0A3Q1MK87
E1BBM9	-0.534401	0.344101	17.3163	-1.55303	0.1385	0.478746	LOC100847151	E1BBM9_BOVIN	E1BBM9
Q17QH8;F1MK41	0.179796	0.115821	17.3376	1.55237	0.138637	0.478746	SDR39U1	D39U1_BOVIN	Q17QH8;F1MK41
Q04467	0.147481	0.0949345	15.5947	1.55351	0.140359	0.48391	IDH2	IDHP_BOVIN	Q04467
Q58DK1	0.207976	0.133669	14.9107	1.55591	0.140697	0.484296	CPT1B	CPT1B_BOVIN	Q58DK1
A0A3Q1M4H6	-0.547387	0.353114	15.5977	-1.55017	0.141151	0.485078		A0A3Q1M4H6_BOVIN	A0A3Q1M4H6
P48818	0.144312	0.0938458	16.8489	1.53776	0.142675	0.488747	ACADVL	ACADV_BOVIN	P48818
Q2TBT7;A0A3Q1M5A0	0.20335	0.131181	14.5411	1.55014	0.142594	0.488747	FXR1	FXR1_BOVIN	Q2TBT7;A0A3Q1M5A0
G3N1S7	0.157943	0.10273	16.4842	1.53746	0.143153	0.489601		G3N1S7_BOVIN	G3N1S7
G3MXE1;Q00361	0.229017	0.149933	17.2077	1.52746	0.144818	0.494507	ATP5ME	ATP5I_BOVIN	G3MXE1;Q00361
P23004;A0A3Q1M7H9;A0A3Q1MCJ8	0.157818	0.103627	17.6973	1.52294	0.145442	0.495845	UQCRC2	QCR2_BOVIN	P23004;A0A3Q1M7H9;A0A3Q1MCJ8
A0A452DIA7;A0A3Q1LT23;O18789	-0.527134	0.344142	15.1077	-1.53173	0.146258	0.496519	RPS2	RS2_BOVIN	A0A452DIA7;A0A3Q1LT23;O18789
F1N0H3;P00921;Cont_P00921	-0.205269	0.134903	17.1757	-1.5216	0.146306	0.496519	CA2	CAH2_BOVIN	F1N0H3;P00921;Cont_P00921
Q9N2J2	0.21633	0.142233	17.3022	1.52096	0.146335	0.496519	GPX4	GPX4_BOVIN	Q9N2J2
G3MZK0	0.201102	0.132114	16.3023	1.52218	0.147124	0.498406	ADO	G3MZK0_BOVIN	G3MZK0
A0A3Q1M0A2	0.233376	0.153972	17.4014	1.51571	0.147548	0.498537	MOSPD2	A0A3Q1M0A2_BOVIN	A0A3Q1M0A2
A0A3Q1N6W7	0.265071	0.17517	17.9538	1.51322	0.147628	0.498537	CNTLN	A0A3Q1N6W7_BOVIN	A0A3Q1N6W7
A0A3S5ZPD5	0.293956	0.195499	17.5783	1.50362	0.150433	0.498609	GSTT2	A0A3S5ZPD5_BOVIN	A0A3S5ZPD5
A5D7E0	0.218062	0.143596	16.0187	1.51858	0.148358	0.498609	RAB35	A5D7E0_BOVIN	A5D7E0
F1MYH5	0.215235	0.142433	16.5168	1.51112	0.149652	0.498609	AKAP4	F1MYH5_BOVIN	F1MYH5
G3MZZ7	0.187181	0.124337	17.3064	1.50544	0.150245	0.498609	FAM170B	G3MZZ7_BOVIN	G3MZZ7
P00129;A0A3Q1LTJ5	0.16626	0.109314	15.0008	1.52094	0.149072	0.498609	UQCRB	QCR7_BOVIN	P00129;A0A3Q1LTJ5
P00130	0.447621	0.296935	17.2367	1.50747	0.149799	0.498609	UQCR10	QCR9_BOVIN	P00130
Q02827	0.202863	0.133849	16.6734	1.51561	0.148347	0.498609	NDUFC2	NDUC2_BOVIN	Q02827
Q0VCP5	0.228618	0.150946	16.117	1.51456	0.149248	0.498609	TRIM32	Q0VCP5_BOVIN	Q0VCP5
Q2T9S4	-0.32565	0.215616	17.26	-1.51032	0.149051	0.498609	PGP	PGP_BOVIN	Q2T9S4
Q3SWX4	0.277233	0.183886	17.2315	1.50763	0.149763	0.498609	NIPSNAP2	Q3SWX4_BOVIN	Q3SWX4
Q3ZCG2	0.509039	0.337576	17.795	1.50792	0.149123	0.498609	MPC1	MPC1_BOVIN	Q3ZCG2
Q2KI54	0.246848	0.163993	16.3342	1.50523	0.151355	0.50008	ARMC8	ARMC8_BOVIN	Q2KI54
Q2KJI7	0.175162	0.11681	17.8269	1.49955	0.151233	0.50008	AFG3L2	AFG32_BOVIN	Q2KJI7
E1BI46	0.20076	0.134221	16.3301	1.49574	0.153795	0.506578	LIPT2	E1BI46_BOVIN	E1BI46
Q58DH8	-0.625438	0.418298	16.4593	-1.4952	0.153789	0.506578	FEN1	FEN1_BOVIN	Q58DH8
G3N0B2	0.192308	0.129033	16.7677	1.49038	0.154696	0.508761	CBY3	G3N0B2_BOVIN	G3N0B2
A0A3Q1LW79;P34942	0.179941	0.121297	17.7491	1.48347	0.15549	0.509029	NDUFA10	NDUAA_BOVIN	A0A3Q1LW79;P34942
A0A3Q1M7V3	0.424085	0.285251	16.9345	1.48671	0.155473	0.509029		A0A3Q1M7V3_BOVIN	A0A3Q1M7V3
O77784	-0.215957	0.145352	17.325	-1.48575	0.155315	0.509029	IDH3B	IDH3B_BOVIN	O77784
G3X8E2	-0.345415	0.232757	16.6468	-1.48401	0.156493	0.511498	VPS4A	G3X8E2_BOVIN	G3X8E2
Q02367	0.166024	0.111938	16.5957	1.48318	0.156769	0.511498	NDUFB6	NDUB6_BOVIN	Q02367
Q3T034	0.247509	0.167362	17.4842	1.47889	0.156961	0.511498	SSMEM1	Q3T034_BOVIN	Q3T034
E1BI74	0.538674	0.364151	16.1172	1.47926	0.15835	0.514456	LOC507756	E1BI74_BOVIN	E1BI74
O46414	-0.250005	0.167596	13.8094	-1.49171	0.158263	0.514456	FTH1	FRIH_BOVIN	O46414
F1MYN0	0.348475	0.236579	17.2594	1.47298	0.15876	0.514677	BOLA2B	F1MYN0_BOVIN	F1MYN0
Q32L91	0.214294	0.145789	17.9538	1.46989	0.158898	0.514677	ACTL7B	ACL7B_BOVIN	Q32L91
O77797;F1MJS8	0.172186	0.117002	16.772	1.47165	0.159631	0.51627	AKAP3	AKAP3_BOVIN	O77797;F1MJS8
A0A3Q1M766	-0.586224	0.401938	17.7569	-1.45849	0.162167	0.519118	RELCH	A0A3Q1M766_BOVIN	A0A3Q1M766
E1BIE7	0.234636	0.160474	17.6337	1.46214	0.161296	0.519118	PGAM5	E1BIE7_BOVIN	E1BIE7
F1MK34	0.186148	0.127297	16.6338	1.46231	0.162292	0.519118	PI4K2B	F1MK34_BOVIN	F1MK34
F1N6Q0	-0.140302	0.0956271	15.7495	-1.46718	0.162013	0.519118	DNAJA4	F1N6Q0_BOVIN	F1N6Q0
Q29RJ1	0.285844	0.194954	16.5747	1.46621	0.161306	0.519118	NUDT2	AP4A_BOVIN	Q29RJ1
Q2TBU2	0.280023	0.191178	17.0669	1.46473	0.161174	0.519118	TMX2	TMX2_BOVIN	Q2TBU2
Q32KY3	0.256481	0.174995	16.11	1.46565	0.161989	0.519118	MLF1	MLF1_BOVIN	Q32KY3
Q5E9D5	0.22561	0.15409	16.0607	1.46415	0.162452	0.519118	DSTN	DEST_BOVIN	Q5E9D5
G5E5C8;Q2TBL6	-0.178746	0.121924	15.0878	-1.46604	0.163167	0.520627	TALDO1	TALDO_BOVIN	G5E5C8;Q2TBL6
A0A3Q1LU08;O46563	-0.301404	0.207229	17.5946	-1.45445	0.16343	0.520689	ATP6V1H	VATH_BOVIN	A0A3Q1LU08;O46563
Q0VCK5	0.378502	0.260518	17.0932	1.45288	0.164368	0.522899	AP2A2	AP2A2_BOVIN	Q0VCK5
Q58D72	0.252434	0.173171	15.7068	1.45772	0.164623	0.522934	ATL1	ATLA1_BOVIN	Q58D72
Q3SZC1	-0.157975	0.10901	17.2789	-1.44918	0.165193	0.523967	GRPEL1	GRPE1_BOVIN	Q3SZC1
F1N5I3	0.348553	0.241067	17.6985	1.44587	0.165689	0.524762	ALKBH6	F1N5I3_BOVIN	F1N5I3
A5PJD6	0.178138	0.123449	17.1408	1.443	0.167046	0.525948	ATL3	A5PJD6_BOVIN	A5PJD6
E1BAV2	-0.260578	0.180696	17.6241	-1.44208	0.166816	0.525948	HERC4	E1BAV2_BOVIN	E1BAV2
F1MY28	-0.361415	0.250652	17.7928	-1.4419	0.166702	0.525948	BAG6	F1MY28_BOVIN	F1MY28
Q5E9Y9	0.182394	0.126095	16.4487	1.44647	0.166832	0.525948	NME7	NDK7_BOVIN	Q5E9Y9
E1BCP9	0.234794	0.16296	16.9665	1.44081	0.16784	0.527672	GLB1L	E1BCP9_BOVIN	E1BCP9
A4FV68	-0.25168	0.174663	16.1044	-1.44095	0.16876	0.528515	PPP2R5E	2A5E_BOVIN	A4FV68
F1MCS6	0.183765	0.127217	15.2369	1.4445	0.168848	0.528515	CCDC38	F1MCS6_BOVIN	F1MCS6
F1MTV1	0.180313	0.125445	17.2006	1.43738	0.168553	0.528515	SPAM1	F1MTV1_BOVIN	F1MTV1
A0A3Q1MHE5;P11179	0.158999	0.110726	16.783	1.43596	0.16939	0.528664	DLST	ODO2_BOVIN	A0A3Q1MHE5;P11179
Q29RU8	0.158346	0.11047	17.6145	1.43339	0.16926	0.528664	DNAI7	DNAI7_BOVIN	Q29RU8
A0A3Q1LPJ9	0.269115	0.188123	16.5927	1.43053	0.171128	0.529976		A0A3Q1LPJ9_BOVIN	A0A3Q1LPJ9
A4IFA7	-0.25449	0.178114	17.7108	-1.42881	0.17046	0.529976	CBR4	CBR4_BOVIN	A4IFA7
A6H782;F1MX07	0.137409	0.0959456	16.6278	1.43216	0.17063	0.529976	TEKT3	TEKT3_BOVIN	A6H782;F1MX07
E1BFG7	0.630387	0.440651	16.6262	1.43058	0.171076	0.529976	PHC2	E1BFG7_BOVIN	E1BFG7
E1BMD1	0.135166	0.0943366	15.8892	1.4328	0.171296	0.529976	CFAP43	E1BMD1_BOVIN	E1BMD1
F1MSL9	-0.269815	0.189018	17.489	-1.42746	0.17106	0.529976	UGGT2	F1MSL9_BOVIN	F1MSL9
P13619;A0A3Q1MP66	0.188835	0.13245	17.4896	1.4257	0.171559	0.530024	ATP5PB	AT5F1_BOVIN	P13619;A0A3Q1MP66
Q3SX02	0.286407	0.201173	17.4307	1.42369	0.172192	0.53045	HTATIP2	Q3SX02_BOVIN	Q3SX02
Q3T061	0.186249	0.130332	16.1786	1.42903	0.172018	0.53045	COX7A2L	COX7R_BOVIN	Q3T061
Q3SZ65	-0.284385	0.199865	17.3904	-1.42289	0.172461	0.530514	EIF4A2	IF4A2_BOVIN	Q3SZ65
F1MKX4;A0A452DIY4	0.254273	0.17887	16.6767	1.42156	0.173587	0.533213	PSME4	PSME4_BOVIN	F1MKX4;A0A452DIY4
P10790	0.237133	0.167747	17.9271	1.41364	0.174599	0.534787	FABP3	FABPH_BOVIN	P10790
Q17QU5	-0.36089	0.255051	17.0047	-1.41497	0.175128	0.535643	MLST8	LST8_BOVIN	Q17QU5
A0A3Q1LVF9	0.208135	0.148051	17.894	1.40583	0.176901	0.540292	AP2A1	A0A3Q1LVF9_BOVIN	A0A3Q1LVF9
A0A3Q1LXL8;Q2TBS1	0.161805	0.114924	16.2716	1.40794	0.177968	0.542552	MTX1	MTX1_BOVIN	A0A3Q1LXL8;Q2TBS1
F1N304	-0.165589	0.117934	16.9059	-1.40407	0.178401	0.542552	GARIN1A	F1N304_BOVIN	F1N304
Q58CY6;A0A140T841	0.298634	0.211634	15.1732	1.41109	0.178393	0.542552	PRXL2B	PXL2B_BOVIN	Q58CY6;A0A140T841
Q32L10	0.468057	0.334344	17.1307	1.39993	0.179384	0.544769	TMEM205	TM205_BOVIN	Q32L10
A6QQZ4	0.221204	0.158239	17.3832	1.39791	0.179725	0.545029	TTC16	A6QQZ4_BOVIN	A6QQZ4
A6H755	0.148522	0.106269	17.0801	1.3976	0.180122	0.545125	LOC504511	A6H755_BOVIN	A6H755
Q29RP9;F1MYR8	0.258663	0.184067	15.0365	1.40527	0.180266	0.545125	QRSL1	GATA_BOVIN	Q29RP9;F1MYR8
A0A3Q1LL67	0.207454	0.148667	17.3017	1.39542	0.180542	0.545192	GLG1	A0A3Q1LL67_BOVIN	A0A3Q1LL67
Q32P61	0.535353	0.38159	15.1008	1.40295	0.180856	0.545371	H2AL1Q	Q32P61_BOVIN	Q32P61
G3X757;Q3ZBT1	-0.124831	0.0894592	16.5372	-1.3954	0.181354	0.545595	VCP	TERA_BOVIN	G3X757;Q3ZBT1
Q17QB3	0.158272	0.113387	16.3375	1.39585	0.18144	0.545595	ASAH1	ASAH1_BOVIN	Q17QB3
F1MEY2	0.163394	0.117676	17.9538	1.38851	0.18197	0.546419	MECR	F1MEY2_BOVIN	F1MEY2
Q2TBQ5	-0.31902	0.228658	15.7888	-1.39518	0.182277	0.546576	RPL7A	RL7A_BOVIN	Q2TBQ5
P45879	0.317177	0.227716	15.8694	1.39286	0.18287	0.547586	VDAC1	VDAC1_BOVIN	P45879
F1MTN9	0.139074	0.100519	17.3067	1.38355	0.184082	0.54968	NME8	F1MTN9_BOVIN	F1MTN9
A0A3Q1LST0;Q5EAD6;E1BK63	-0.577609	0.415154	14.4814	-1.39131	0.185136	0.550524	RPL15	RL15_BOVIN	A0A3Q1LST0;Q5EAD6;E1BK63
E1B8C7	0.240843	0.174733	17.9538	1.37835	0.185032	0.550524	MDM1	E1B8C7_BOVIN	E1B8C7
Q148K7	0.351331	0.254413	17.1652	1.38095	0.185011	0.550524	LRPAP1	Q148K7_BOVIN	Q148K7
A0A3Q1N4S4	0.147255	0.106979	17.055	1.37649	0.186474	0.55137	NUP205	A0A3Q1N4S4_BOVIN	A0A3Q1N4S4
E1BMY4	0.13187	0.0959732	17.3096	1.37402	0.186966	0.55137	CFAP74	E1BMY4_BOVIN	E1BMY4
F1MDL7	-0.356742	0.257543	14.6225	-1.38518	0.186768	0.55137		F1MDL7_BOVIN	F1MDL7
F1MG15	0.223222	0.162289	16.9538	1.37546	0.186893	0.55137	PSD3	F1MG15_BOVIN	F1MG15
G3N3P2	0.540383	0.390093	14.5833	1.38527	0.186795	0.55137	CEP72	G3N3P2_BOVIN	G3N3P2
Q08DB0	0.357444	0.259047	16.2903	1.37985	0.18628	0.55137	CEP44	CEP44_BOVIN	Q08DB0
Q3T077	-0.268778	0.195869	17.5851	-1.37224	0.187241	0.551422	TPPP2	TPPP2_BOVIN	Q3T077
Q95106	0.368856	0.268669	16.5623	1.3729	0.188089	0.553156	BDNF	BDNF_BOVIN	Q95106
Q2TBL9	0.157556	0.115023	17.1104	1.36978	0.188465	0.553503	TRAPPC4	TPPC4_BOVIN	Q2TBL9
Q3SZW9	0.18021	0.131755	17.2375	1.36776	0.188955	0.554181	DNAJB13	Q3SZW9_BOVIN	Q3SZW9
E1BE87	0.29183	0.213008	15.8239	1.37004	0.189801	0.555902	CCDC87	E1BE87_BOVIN	E1BE87
A0A3Q1LYQ7	-0.360579	0.262962	15.0103	-1.37122	0.190459	0.556306	SRP9	A0A3Q1LYQ7_BOVIN	A0A3Q1LYQ7
Q9N0V4;E1BH17	0.388026	0.283617	15.8262	1.36813	0.190382	0.556306	GSTM1	GSTM1_BOVIN	Q9N0V4;E1BH17
F1N7L8	0.137544	0.10114	17.2614	1.35994	0.191349	0.557386	BBOF1	F1N7L8_BOVIN	F1N7L8
Q2KJ86	-0.310656	0.228233	17.126	-1.36114	0.191113	0.557386	PUDP	Q2KJ86_BOVIN	Q2KJ86
A6QNX5;Cont_Q8N1N4	0.847986	0.62342	16.5958	1.36022	0.191953	0.558384	KRT78	K2C78_BOVIN;K2C78_HUMAN	A6QNX5;Cont_Q8N1N4
Q32L04	0.584178	0.43084	17.4503	1.35591	0.192418	0.558977	LELP1	LELP1_BOVIN	Q32L04
F1MYM8;Q2HJ19	-0.214547	0.158208	16.9167	-1.35611	0.192891	0.559592	ABHD17A	AB17A_BOVIN	F1MYM8;Q2HJ19
Q3ZC09	-0.259682	0.192183	17.9538	-1.35123	0.193405	0.560326	ENO3	ENOB_BOVIN	Q3ZC09
Q5EA79	0.210068	0.155129	16.6861	1.35415	0.193746	0.560553	GALM	GALM_BOVIN	Q5EA79
F1N591	0.3078	0.227587	16.8467	1.35245	0.194107	0.560606	PRKX	F1N591_BOVIN	F1N591
P32007	-0.236039	0.174561	16.7545	-1.35219	0.194287	0.560606	SLC25A6	ADT3_BOVIN	P32007
A0A3Q1N969	0.128284	0.0950297	16.8921	1.34994	0.194849	0.560714	PCCA	A0A3Q1N969_BOVIN	A0A3Q1N969
A1L528	0.381953	0.28245	16.4081	1.35228	0.19463	0.560714	RAB1A	A1L528_BOVIN	A1L528
Q2KHV4;A0A452DJF2	-0.263645	0.195676	17.181	-1.34735	0.195369	0.561455	PARL	PARL_BOVIN	Q2KHV4;A0A452DJF2
A0A3S5ZP87	-0.513902	0.381467	14.4616	-1.34717	0.198656	0.561851	LRRC47	A0A3S5ZP87_BOVIN	A0A3S5ZP87
A5PK39;A0A3Q1M996	0.297693	0.222371	17.5025	1.33872	0.197792	0.561851	TPP2	TPP2_BOVIN	A5PK39;A0A3Q1M996
A6H797	0.241783	0.180004	16.9193	1.34321	0.196945	0.561851	MLEC	A6H797_BOVIN	A6H797
E1BAJ3	0.137456	0.102642	16.5643	1.33918	0.198599	0.561851	CCDC40	E1BAJ3_BOVIN	E1BAJ3
F1MUU5	0.221222	0.164683	16.3687	1.34332	0.197496	0.561851	NLRX1	F1MUU5_BOVIN	F1MUU5
G5E519;E1BM70	0.165389	0.123519	17.2706	1.33898	0.197935	0.561851	CCDC39	CCD39_BOVIN	G5E519;E1BM70
P05631	0.232201	0.173003	16.8051	1.34218	0.197391	0.561851	ATP5F1C	ATPG_BOVIN	P05631
Q08DP0	-0.274221	0.204691	17.5329	-1.33968	0.197455	0.561851	PGM1	PGM1_BOVIN	Q08DP0
Q2HJ33	0.356329	0.265172	15.3475	1.34376	0.198555	0.561851	OLA1	OLA1_BOVIN	Q2HJ33
Q2T9M8	0.267008	0.199183	17.7435	1.34052	0.19699	0.561851	SNAP23	Q2T9M8_BOVIN	Q2T9M8
Q32LJ7	0.247	0.184712	17.1643	1.33722	0.198604	0.561851	RIBC2	RIBC2_BOVIN	Q32LJ7
Q3MHM5	0.219224	0.163243	15.9325	1.34293	0.198114	0.561851	TUBB4B	TBB4B_BOVIN	Q3MHM5
A5D7B3	0.170469	0.126987	14.3868	1.34241	0.200264	0.564908	NUP58	A5D7B3_BOVIN	A5D7B3
F1MDB5	-0.434593	0.326324	17.4892	-1.33178	0.20003	0.564908	IQCK	F1MDB5_BOVIN	F1MDB5
F1MT15	0.160078	0.120561	17.9481	1.32778	0.200892	0.565935	PMFBP1	F1MT15_BOVIN	F1MT15
Q58DU5	0.140236	0.105613	17.1922	1.32783	0.201596	0.567172	PSMA3	PSA3_BOVIN	Q58DU5
A4FV54	-0.242996	0.183257	17.2685	-1.32598	0.202119	0.567896	RAB8A	RAB8A_BOVIN	A4FV54
A6QQ60	0.218103	0.164812	17.3208	1.32334	0.202925	0.568465	STPG1	STPG1_BOVIN	A6QQ60
F1MXQ5	-0.2855	0.215233	16.6256	-1.32647	0.202619	0.568465	CAPN11	F1MXQ5_BOVIN	F1MXQ5
Q32LJ4;F6QRH3	0.244229	0.184558	17.1328	1.32332	0.203118	0.568465	TPRG1L	TPRGL_BOVIN	Q32LJ4;F6QRH3
A0A3Q1MEQ6;A0A3Q1M9N4	0.335543	0.254498	17.0332	1.31845	0.204807	0.569254	AUH	A0A3Q1M9N4_BOVIN	A0A3Q1MEQ6;A0A3Q1M9N4
A6H768	-0.280075	0.212613	17.2234	-1.3173	0.204995	0.569254	GALK1	GALK1_BOVIN	A6H768
E1BBC4	0.109314	0.0828356	17.5482	1.31965	0.203909	0.569254	OPA1	E1BBC4_BOVIN	E1BBC4
F1MFC4	0.147008	0.110849	14.8156	1.3262	0.204855	0.569254	ATP8B3	F1MFC4_BOVIN	F1MFC4
F1N076	0.511616	0.387895	17.1837	1.31895	0.204492	0.569254	CP	F1N076_BOVIN	F1N076
Q3SZ16	0.4707	0.356077	16.4064	1.3219	0.204336	0.569254	IAH1	IAH1_BOVIN	Q3SZ16
F1MY93	0.163042	0.124043	16.7304	1.3144	0.206446	0.572539	LRRC34	F1MY93_BOVIN	F1MY93
A0A3Q1MNK7	0.355298	0.271424	17.5474	1.30901	0.207413	0.573635		A0A3Q1MNK7_BOVIN	A0A3Q1MNK7
P20427;F1MJ55	-0.13975	0.106877	17.8117	-1.30757	0.207645	0.573635	CSNK2A2	CSK22_BOVIN	P20427;F1MJ55
P62157;A0A3Q1MR28	-0.522065	0.399089	17.9538	-1.30814	0.207327	0.573635	CALM	CALM_BOVIN	P62157;A0A3Q1MR28
P24627	0.224566	0.172161	17.8255	1.30439	0.208692	0.575785	LTF	TRFL_BOVIN	P24627
F1MYV9	-0.299066	0.229451	17.2397	-1.3034	0.209577	0.576136	OXSR1	F1MYV9_BOVIN	F1MYV9
P19483;F1MLB8;A0A3Q1LZQ9	0.192987	0.146895	14.2881	1.31378	0.209626	0.576136	ATP5F1A	ATPA_BOVIN	P19483;F1MLB8;A0A3Q1LZQ9
Q3T0Q4	-0.3005	0.229721	15.9503	-1.30811	0.209374	0.576136	NME2	NDKB_BOVIN	Q3T0Q4
Q1RML2	0.179639	0.137855	16.5218	1.30311	0.210408	0.577543	PLCZ1	PLCZ1_BOVIN	Q1RML2
Q3SZK3	0.176511	0.135984	16.776	1.29803	0.211842	0.580551	GHITM	Q3SZK3_BOVIN	Q3SZK3
Q3SZV6	-0.149876	0.115456	16.5488	-1.29812	0.212046	0.580551	TIMM21	TIM21_BOVIN	Q3SZV6
A6QL94	0.275072	0.212369	16.6053	1.29525	0.212952	0.581544	IZUMO3	IZUM3_BOVIN	A6QL94
P02784	0.711128	0.548596	16.397	1.29627	0.212831	0.581544		SFP1_BOVIN	P02784
Q5E9K0	0.173512	0.133949	16.2258	1.29537	0.213321	0.581811	PSMB2	PSB2_BOVIN	Q5E9K0
A2VDL2;P58352;A0A3Q1MA30	-0.455341	0.353541	17.7405	-1.28794	0.214314	0.582037	SLC2A3	GTR3_BOVIN	A2VDL2;P58352;A0A3Q1MA30
F1N3A8;Q2T9M0	0.210985	0.163642	16.9155	1.28931	0.214641	0.582037	CFAP96	CFA96_BOVIN	F1N3A8;Q2T9M0
Q0VCX5	-0.398374	0.307244	14.5827	-1.29661	0.21491	0.582037	ETF1	ERF1_BOVIN	Q0VCX5
Q2TA38	0.17237	0.133235	16.2471	1.29373	0.213849	0.582037	TEKT4	TEKT4_BOVIN	Q2TA38
Q3ZBU2	0.334039	0.259104	17.0053	1.28921	0.214587	0.582037	CISD1	CISD1_BOVIN	Q3ZBU2
E1BCV4	0.159267	0.124075	17.5724	1.28364	0.215938	0.583195	NUP98	E1BCV4_BOVIN	E1BCV4
F1MB15	0.127605	0.0994107	16.9533	1.28361	0.216545	0.583195	FSIP2	F1MB15_BOVIN	F1MB15
F1MUP3	0.176248	0.137439	17.6262	1.28238	0.21632	0.583195	SEC62	F1MUP3_BOVIN	F1MUP3
Q148N0	0.125158	0.0973856	16.4269	1.28519	0.216553	0.583195	OGDH	ODO1_BOVIN	Q148N0
F1N057;Q2T9P0	0.142428	0.11153	16.8502	1.27704	0.218905	0.588787	EFCAB3	EFCB3_BOVIN	F1N057;Q2T9P0
E1BF43	0.228787	0.179306	16.8841	1.27596	0.219244	0.588959	NOXRED1	E1BF43_BOVIN	E1BF43
Q29451	-0.303804	0.236601	14.2106	-1.28404	0.21967	0.589365	MAN2B1	MA2B1_BOVIN	Q29451
A0A3Q1M887	0.264672	0.208275	17.3059	1.27078	0.220625	0.590448	SPATA6L	A0A3Q1M887_BOVIN	A0A3Q1M887
Q0III1;Q9GK13	0.10658	0.0836919	16.5373	1.27348	0.220458	0.590448	MMUT	MUTA_BOVIN	Q0III1;Q9GK13
Q17QP9	0.173695	0.136536	16.3957	1.27216	0.221065	0.590887	PSMD14	Q17QP9_BOVIN	Q17QP9
Q3SZG6	0.313716	0.246188	15.4895	1.2743	0.221346	0.590899	CIBAR1	CBAR1_BOVIN	Q3SZG6
F1N556	0.163338	0.129012	17.7256	1.26607	0.221873	0.59157	USP7	F1N556_BOVIN	F1N556
A3KMV3	0.216889	0.17131	17.0185	1.26606	0.222548	0.592631	WWP2	A3KMV3_BOVIN	A3KMV3
A0A3Q1N9H8;A0A3Q1LPF1	0.170027	0.134367	16.6824	1.2654	0.223118	0.592829	DNAJA3	A0A3Q1N9H8_BOVIN	A0A3Q1N9H8;A0A3Q1LPF1
A1A4P8	0.229546	0.181688	17.2741	1.26341	0.223229	0.592829	LOC784495	A1A4P8_BOVIN	A1A4P8
F1MSB5	0.309448	0.244934	16.8564	1.26339	0.223644	0.592829	GORASP2	F1MSB5_BOVIN	F1MSB5
Q4GZT4;B2D1N9	1.32652	1.04987	16.7314	1.26351	0.22373	0.592829	ABCG2	ABCG2_BOVIN	Q4GZT4;B2D1N9
A0A3Q1MCL2	0.163218	0.128793	15.1909	1.26729	0.224136	0.593021	CCDC146	A0A3Q1MCL2_BOVIN	A0A3Q1MCL2
A6QQI8	0.159263	0.126271	15.8801	1.26128	0.225422	0.593021	MMAA	A6QQI8_BOVIN	A6QQI8
F1MB31	0.281137	0.223701	17.2679	1.25675	0.225579	0.593021	PRSS46P	F1MB31_BOVIN	F1MB31
F1N5C9	0.187059	0.148084	14.9002	1.2632	0.225927	0.593021	RSPH10B	F1N5C9_BOVIN	F1N5C9
P02070;Cont_P02070	0.638823	0.507857	16.7892	1.25788	0.22565	0.593021	HBB	HBB_BOVIN	P02070;Cont_P02070
P22600	0.395711	0.314044	15.4983	1.26005	0.226295	0.593021	FECH	HEMH_BOVIN	P22600
Q08E20	-0.130817	0.104192	16.9801	-1.25554	0.226286	0.593021	ESD	ESTD_BOVIN	Q08E20
Q32KX8	0.141889	0.112564	17.0766	1.26052	0.224434	0.593021	METTL26	MTL26_BOVIN	Q32KX8
Q95140;F1MDN4	-0.246125	0.194923	14.8395	-1.26268	0.226186	0.593021	RPLP0	RLA0_BOVIN	Q95140;F1MDN4
A7E3S8;A0A3Q1M4L0	0.309813	0.248008	17.7658	1.2492	0.2278	0.594779	ST13	A7E3S8_BOVIN	A7E3S8;A0A3Q1M4L0
E1BE16	0.147549	0.117966	17.2301	1.25078	0.227734	0.594779		E1BE16_BOVIN	E1BE16
Q2TA11	0.316789	0.25284	16.4546	1.25292	0.227747	0.594779	CFAP107	CF107_BOVIN	Q2TA11
A0A3Q1LYY4	0.110376	0.0882096	15.4837	1.25129	0.229405	0.598241	CRAT	A0A3Q1LYY4_BOVIN	A0A3Q1LYY4
A5D7M6;Q5XQN5;Cont_P13647	1.05083	0.846157	17.0697	1.24189	0.23107	0.59905	KRT5	K2C5_BOVIN;K2C5_HUMAN	A5D7M6;Q5XQN5;Cont_P13647
A6H7I5;A0A3Q1MSP7	0.428684	0.34231	14.3934	1.25233	0.230417	0.59905	DNM2	DYN2_BOVIN	A6H7I5;A0A3Q1MSP7
E1BID7	0.301841	0.241757	15.0551	1.24853	0.230904	0.59905	TRIM69	E1BID7_BOVIN	E1BID7
F1MTT7	-0.213196	0.171936	17.7675	-1.23997	0.231114	0.59905	ECI1	F1MTT7_BOVIN	F1MTT7
P56966	-0.277826	0.223493	16.9284	-1.24311	0.23077	0.59905	GGPS1	GGPPS_BOVIN	P56966
A0A3Q1MQ34	0.263015	0.212432	16.852	1.23812	0.232645	0.60136	FLNB	A0A3Q1MQ34_BOVIN	A0A3Q1MQ34
A4FV55	0.305721	0.246919	16.9783	1.23814	0.232511	0.60136	PPP2R5C	A4FV55_BOVIN	A4FV55
F1MXY8;P79110	-0.210662	0.170139	16.628	-1.23818	0.232848	0.60136	SLC25A1	TXTP_BOVIN	F1MXY8;P79110
O46414;A0A3Q1NGZ9	-0.21015	0.170252	17.7074	-1.23434	0.233206	0.601416	FTH1	FRIH_BOVIN	O46414;A0A3Q1NGZ9
P14100	-0.229689	0.185674	16.4529	-1.23706	0.233431	0.601416	PDE1A	PDE1A_BOVIN	P14100
Q32KZ9	0.126046	0.102274	17.6863	1.23244	0.233919	0.601948	TEKT1	TEKT1_BOVIN	Q32KZ9
Q32KU2	0.249232	0.202065	16.4927	1.23342	0.234709	0.602531	PRSS37	PRS37_BOVIN	Q32KU2
A5D984	0.208699	0.17002	17.7427	1.22749	0.235675	0.603101	PKM	A5D984_BOVIN	A5D984
F1MY12	0.336341	0.273083	16.3424	1.23164	0.235512	0.603101	LOC112442231	F1MY12_BOVIN	F1MY12
F1N6M5	0.151146	0.122852	16.2696	1.23031	0.236074	0.603101	CCDC183	F1N6M5_BOVIN	F1N6M5
P15246;G3MZZ6	0.131878	0.107324	16.7577	1.22878	0.23613	0.603101	PCMT1	PIMT_BOVIN	P15246;G3MZZ6
Q2KJE4;F1MWR3	0.281471	0.229405	17.2302	1.22696	0.236339	0.603101	ETFA	ETFA_BOVIN	Q2KJE4;F1MWR3
E1B7K0	0.152639	0.124558	17.0142	1.22545	0.237101	0.604324	GALC	E1B7K0_BOVIN	E1B7K0
A7E3C4	0.208556	0.170791	17.9198	1.22112	0.237863	0.605547	FAM187A	F187A_BOVIN	A7E3C4
P04038	-0.267639	0.218337	15.7343	-1.22581	0.238302	0.605944	COX6C	COX6C_BOVIN	P04038
A0A3Q1M019	-0.171125	0.140034	16.7764	-1.22202	0.238593	0.605964	SPEM2	A0A3Q1M019_BOVIN	A0A3Q1M019
F1MEN5	0.153518	0.125835	16.5991	1.21999	0.239519	0.606158	CIMAP2	F1MEN5_BOVIN	F1MEN5
F1N2E5;A0A3Q1MB49;P00429;E1BAV7	-0.328694	0.26968	17.3086	-1.21883	0.239262	0.606158	COX6B1	CX6B1_BOVIN	F1N2E5;A0A3Q1MB49;P00429;E1BAV7
Q2KIQ2;A0A8U3YIN1	0.162599	0.133486	17.4451	1.21809	0.239408	0.606158	MNS1	MNS1_BOVIN	Q2KIQ2;A0A8U3YIN1
A0A3Q1M551	0.165411	0.136054	15.3949	1.21578	0.242385	0.606954	SLC4A11	A0A3Q1M551_BOVIN	A0A3Q1M551
A0A3Q1MH25;Q2KI07	0.179749	0.148618	17.7068	1.20947	0.242383	0.606954	ARL8B	ARL8B_BOVIN	A0A3Q1MH25;Q2KI07
F1MEX9	0.154961	0.127766	17.3883	1.21285	0.241408	0.606954	ACSL3	F1MEX9_BOVIN	F1MEX9
F1MFB3	0.156613	0.129065	17.2869	1.21344	0.24128	0.606954	GEMIN6	F1MFB3_BOVIN	F1MFB3
Q2HJB8	0.142096	0.117125	17.2205	1.2132	0.241434	0.606954	TUBA8	TBA8_BOVIN	Q2HJB8
Q2TBG8	-0.294288	0.241847	16.8266	-1.21684	0.24046	0.606954	UCHL3	UCHL3_BOVIN	Q2TBG8
Q3MHM7;E1BFM3	0.269018	0.221059	15.4155	1.21695	0.241927	0.606954	RPL35	RL35_BOVIN	Q3MHM7;E1BFM3
Q3SZT9	-0.180793	0.149175	16.7933	-1.21196	0.242306	0.606954	CYCT	CYC2_BOVIN	Q3SZT9
Q3T0U3	-0.286682	0.236037	17.26	-1.21456	0.240888	0.606954	ES1	Q3T0U3_BOVIN	Q3T0U3
A0A3Q1NH91;O18956	0.20691	0.170917	16.2446	1.21059	0.243372	0.608715	ENTPD1	ENTP1_BOVIN	A0A3Q1NH91;O18956
A0A3Q1MN97	-0.221563	0.181688	13.3172	-1.21947	0.243823	0.609131	VCL	A0A3Q1MN97_BOVIN	A0A3Q1MN97
Q05204	0.174513	0.145195	17.9538	1.20192	0.245009	0.61067	LAMP1	LAMP1_BOVIN	Q05204
Q3MHK9	-0.209346	0.173225	15.5008	-1.20852	0.24496	0.61067	FSCN1	Q3MHK9_BOVIN	Q3MHK9
A0A3Q1LHT7	-0.231873	0.192397	15.9485	-1.20518	0.245713	0.611001	RRBP1	A0A3Q1LHT7_BOVIN	A0A3Q1LHT7
Q32PA1	0.383389	0.318189	16.2966	1.20491	0.245445	0.611001	CD59	Q32PA1_BOVIN	Q32PA1
F1MPF5;Q2T9X5	0.173972	0.144814	16.841	1.20135	0.246239	0.611096	SPACDR	SACDR_BOVIN	F1MPF5;Q2T9X5
F1N3V0	-0.18611	0.15461	15.8862	-1.20374	0.246322	0.611096	ME1	F1N3V0_BOVIN	F1N3V0
A0A3Q1MEL2;Q3ZCF3	-0.244631	0.203844	16.0943	-1.20009	0.247471	0.612526	SKP1	SKP1_BOVIN	A0A3Q1MEL2;Q3ZCF3
Q3SZI0	-0.234898	0.195806	16.3649	-1.19965	0.247357	0.612526	MPI	MPI_BOVIN	Q3SZI0
F2Z4I9	0.19909	0.166601	17.3618	1.19501	0.248153	0.61345	PAM16	F2Z4I9_BOVIN	F2Z4I9
O97827	0.284259	0.237934	17.2037	1.1947	0.248417	0.61345	ADGRL3	AGRL3_BOVIN	O97827
F1MBC7;P13182	-0.467189	0.388286	14.0245	-1.20321	0.248814	0.613648	COX6A1	CX6A1_BOVIN	F1MBC7;P13182
Q29455	0.244426	0.204849	17.1146	1.1932	0.24907	0.613648	DNAJC5	DNJC5_BOVIN	Q29455
A5PJ92	0.23621	0.197867	15.903	1.19378	0.250067	0.614841	FAM78A	A5PJ92_BOVIN	A5PJ92
F1MMK8	0.133383	0.111638	15.5058	1.19478	0.250129	0.614841	KARS1	F1MMK8_BOVIN	F1MMK8
Q05B89	-0.16399	0.138246	17.7441	-1.18622	0.251177	0.616003	NIF3L1	NIF3L_BOVIN	Q05B89
Q5EAC6	-0.327938	0.276111	17.1635	-1.1877	0.251127	0.616003	CDC37	CDC37_BOVIN	Q5EAC6
A7MB90	-0.196821	0.166137	17.7006	-1.18469	0.251802	0.616223	CSNK1G2	A7MB90_BOVIN	A7MB90
Q3ZBQ0	0.206987	0.174378	16.696	1.187	0.251843	0.616223	SIRT5	SIR5_BOVIN	Q3ZBQ0
A0A3Q1M9U0	0.108415	0.0916034	17.1351	1.18353	0.252759	0.616715	ATP2A2	A0A3Q1M9U0_BOVIN	A0A3Q1M9U0
E1B9G6	0.130366	0.11041	17.9407	1.18075	0.253121	0.616715	LRP2BP	E1B9G6_BOVIN	E1B9G6
Q17QF5	-0.193407	0.163566	17.1169	-1.18244	0.253196	0.616715	PRKAR1B	Q17QF5_BOVIN	Q17QF5
Q3T094	0.203767	0.171153	14.7016	1.19056	0.252696	0.616715	ETHE1	ETHE1_BOVIN	Q3T094
E1BJ69	0.184661	0.156245	15.8115	1.18187	0.254728	0.619287	KNSTRN	E1BJ69_BOVIN	E1BJ69
E1BP40	0.101634	0.0860511	15.997	1.18109	0.25483	0.619287	CFAP61	E1BP40_BOVIN	E1BP40
A3KN05	0.156999	0.133563	16.562	1.17546	0.256432	0.622472	MAIP1	MAIP1_BOVIN	A3KN05
Q59A32	0.298823	0.254246	16.2412	1.17533	0.256807	0.622677	GART	PUR2_BOVIN	Q59A32
A0A3Q1LYN4;Q2TBH0	0.195169	0.166819	17.6881	1.16994	0.257547	0.623703	CIMAP1A	CMA1A_BOVIN	A0A3Q1LYN4;Q2TBH0
F6RWR7	-0.214241	0.182506	15.8185	-1.17389	0.257813	0.623703	CCDC74B	F6RWR7_BOVIN	F6RWR7
P23934	0.199745	0.17072	16.682	1.17001	0.258441	0.623813	NDUFS6	NDUS6_BOVIN	P23934
Q08DM8	-0.148607	0.127099	17.1618	-1.16922	0.258301	0.623813	TSN	TSN_BOVIN	Q08DM8
G3MZU8	-0.405004	0.346759	17.0154	-1.16797	0.258925	0.623969	TMEM210	G3MZU8_BOVIN	G3MZU8
P23935	0.247996	0.212775	17.9144	1.16553	0.259089	0.623969	NDUFA5	NDUA5_BOVIN	P23935
A0A3Q1N1R0	0.180861	0.155629	17.3231	1.16213	0.260945	0.624706	EFHC2	EFHC2_BOVIN	A0A3Q1N1R0
A5D9H9	0.165448	0.142442	16.8002	1.16151	0.261671	0.624706	POLDIP2	A5D9H9_BOVIN	A5D9H9
E1BAV1	0.124879	0.107081	16.7026	1.16622	0.25991	0.624706	LRGUK	E1BAV1_BOVIN	E1BAV1
F1MUV1	0.137706	0.118263	16.9994	1.16441	0.260339	0.624706	FAAH	F1MUV1_BOVIN	F1MUV1
F1MZR7;Q32LJ5	0.139069	0.119651	16.474	1.16229	0.261678	0.624706	SPEM1	SPEM1_BOVIN	F1MZR7;Q32LJ5
G5E619;Q3T054;G3MZP2	-0.316371	0.272142	16.3328	-1.16252	0.261729	0.624706	RAN	RAN_BOVIN	G5E619;Q3T054;G3MZP2
Q3SZM5	0.125314	0.107684	16.131	1.16373	0.26146	0.624706	CMAS	NEUA_BOVIN	Q3SZM5
Q6Q137;A0A3Q1M3S4	0.152154	0.130844	16.6877	1.16286	0.261246	0.624706	SEPTIN7	SEPT7_BOVIN	Q6Q137;A0A3Q1M3S4
A0A3Q1LYJ4	0.577804	0.497805	16.5257	1.1607	0.262256	0.625268	H2AL3	A0A3Q1LYJ4_BOVIN	A0A3Q1LYJ4
Q2YDI7;F1MGH5	0.129799	0.112173	16.8215	1.15713	0.263385	0.627261	TEKT5	TEKT5_BOVIN	Q2YDI7;F1MGH5
A0A3Q1M392	0.274941	0.238173	17.5743	1.15438	0.263802	0.627556	SPMAP2	A0A3Q1M392_BOVIN	A0A3Q1M392
A0A3Q1LR71	0.320921	0.278075	16.1854	1.15408	0.265223	0.630236	IQCH	A0A3Q1LR71_BOVIN	A0A3Q1LR71
A0A3Q1M380;P00423	0.182455	0.158357	16.5629	1.15217	0.265609	0.630269	COX4I1	COX41_BOVIN	A0A3Q1M380;P00423
A0A3Q1M658	-0.205436	0.178878	16.9846	-1.14847	0.266691	0.630269	LOC614914	A0A3Q1M658_BOVIN	A0A3Q1M658
E1B7B1	-0.161431	0.140457	16.8934	-1.14932	0.266436	0.630269	SEC63	E1B7B1_BOVIN	E1B7B1
Q2NKY9	0.275503	0.239674	17.2315	1.14949	0.266059	0.630269	JAGN1	JAGN1_BOVIN	Q2NKY9
Q2TBP4;A0A3Q1MRY7	0.18688	0.161679	14.2792	1.15587	0.266709	0.630269	POC1A	POC1A_BOVIN	Q2TBP4;A0A3Q1MRY7
A0A3Q1MH98	-0.310405	0.27044	16.7612	-1.14778	0.267178	0.630539	DUSP28	A0A3Q1MH98_BOVIN	A0A3Q1MH98
E1BNS6	0.21622	0.188681	17.3071	1.14596	0.267412	0.630539	SPAG8	SPAG8_BOVIN	E1BNS6
Q9GMB8	-0.230113	0.200424	15.593	-1.14813	0.268225	0.631759	SARS1	SYSC_BOVIN	Q9GMB8
G5E527	-0.135706	0.118854	17.5049	-1.14178	0.268922	0.632706	PCSK4	G5E527_BOVIN	G5E527
A0A3Q1MHT2	0.294459	0.258816	17.7485	1.13771	0.270366	0.634014		A0A3Q1MHT2_BOVIN	A0A3Q1MHT2
Q0II87;E1BA21	0.264898	0.23288	17.9538	1.13749	0.270287	0.634014	TFAM	TFAM_BOVIN	Q0II87;E1BA21
Q5E9A4	0.120007	0.105389	17.344	1.13871	0.27031	0.634014	RAE1	RAE1L_BOVIN	Q5E9A4
F1MZS9	-0.269338	0.237154	17.9538	-1.13571	0.271012	0.634313	AGPAT2	F1MZS9_BOVIN	F1MZS9
G3N2P8	0.235802	0.207531	17.6125	1.13623	0.271087	0.634313	C11H2orf74	G3N2P8_BOVIN	G3N2P8
A0A3Q1LNH0	0.141474	0.124935	17.3724	1.13238	0.272862	0.634998	CPVL	A0A3Q1LNH0_BOVIN	A0A3Q1LNH0
F1MCN8	0.119111	0.105103	17.3671	1.13328	0.272501	0.634998	AMACR	F1MCN8_BOVIN	F1MCN8
Q0VC58	-0.221426	0.195405	17.1217	-1.13316	0.272764	0.634998	TMEM38B	TM38B_BOVIN	Q0VC58
Q28161;G3N156	0.94722	0.833507	15.9238	1.13643	0.272592	0.634998	PKP1	PKP1_BOVIN	Q28161;G3N156
Q2TBQ7	-0.185102	0.162952	16.1789	-1.13593	0.272534	0.634998	RMDN2	RMD2_BOVIN	Q2TBQ7
G3N2F5	0.185319	0.163883	17.3318	1.1308	0.273545	0.635206		G3N2F5_BOVIN	G3N2F5
P21856	-0.142572	0.125913	16.8881	-1.13231	0.273326	0.635206	GDI1	GDIA_BOVIN	P21856
A0A3Q1M1G5	-0.252571	0.22463	16.9646	-1.12439	0.276508	0.639658	TOMM20L	A0A3Q1M1G5_BOVIN	A0A3Q1M1G5
A0A3Q1NK79	0.368954	0.329145	17.0492	1.12095	0.277853	0.639658	SPINK9	A0A3Q1NK79_BOVIN	A0A3Q1NK79
A5PJZ5	0.133649	0.119146	17.1421	1.12172	0.277447	0.639658	NUP93	NUP93_BOVIN	A5PJZ5
A6QQM8	0.136679	0.120904	14.5873	1.13048	0.276521	0.639658	CCDC42	CCD42_BOVIN	A6QQM8
F1MXZ0;Q1LZH9	0.192905	0.172071	17.0047	1.12108	0.277838	0.639658	GNS	GNS_BOVIN	F1MXZ0;Q1LZH9
P00157	0.278446	0.247831	17.1075	1.12353	0.276731	0.639658	MT-CYB	CYB_BOVIN	P00157
P52193;A5D7J6	0.263293	0.233844	15.739	1.12593	0.27707	0.639658	CALR	CALR_BOVIN	P52193;A5D7J6
Q5E9F7	0.27992	0.248915	16.3665	1.12456	0.276999	0.639658	CFL1	COF1_BOVIN	Q5E9F7
G3MWG7	0.149973	0.13447	17.7808	1.11529	0.279575	0.642931	EFCAB6	G3MWG7_BOVIN	G3MWG7
A0A3Q1MBX2;Q76LV2	-0.273746	0.24569	17.6659	-1.11419	0.280127	0.643108	HSP90AA1	HS90A_BOVIN	A0A3Q1MBX2;Q76LV2
A0A452DHW8;Q2NL31	0.195078	0.175503	17.3227	1.11154	0.281527	0.643108	MRI1	MTNA_BOVIN	A0A452DHW8;Q2NL31
A8E4P3	0.847941	0.762433	16.9538	1.11215	0.281595	0.643108	STOM	A8E4P3_BOVIN	A8E4P3
E1BMY1;P48305	0.360279	0.323074	16.0026	1.11516	0.281249	0.643108	NDUFB4	NDUB4_BOVIN	E1BMY1;P48305
Q08DS7	0.226166	0.203354	16.8207	1.11218	0.281704	0.643108	AP2B1	AP1B1_BOVIN	Q08DS7
Q32LL2;A5PJA6	0.484055	0.435986	17.6888	1.11026	0.281754	0.643108	STOML2	STML2_BOVIN	Q32LL2;A5PJA6
Q95142	-0.124823	0.112435	17.9538	-1.11018	0.281569	0.643108	PDE6D	PDE6D_BOVIN	Q95142
F1N2Z6	-0.201566	0.182003	17.8313	-1.10748	0.282801	0.644125	CCHCR1	F1N2Z6_BOVIN	F1N2Z6
G3X6J2	-0.103869	0.0934396	16.1914	-1.11162	0.282537	0.644125		G3X6J2_BOVIN	G3X6J2
F1MJU0	0.159117	0.143699	17.2839	1.10729	0.283341	0.644669		F1MJU0_BOVIN	F1MJU0
P30932	-0.353376	0.320085	17.9538	-1.10401	0.284168	0.645864	CD9	CD9_BOVIN	P30932
P45478;F1MSA1	-0.24676	0.222749	15.3731	-1.1078	0.284982	0.647026	PPT1	PPT1_BOVIN	P45478;F1MSA1
E1B8R9	0.149219	0.135362	16.9804	1.10237	0.285683	0.647931	PHYKPL	E1B8R9_BOVIN	E1B8R9
Q29RZ1	0.228644	0.208538	16.6975	1.09641	0.288459	0.653536	GATD1	GALD1_BOVIN	Q29RZ1
A0A3Q1LM41;O62829	-0.134717	0.123089	16.6065	-1.09446	0.289373	0.654221	PPM1A	PPM1A_BOVIN	A0A3Q1LM41;O62829
F1MR35	0.126586	0.11551	16.0239	1.09589	0.289326	0.654221	ACE3	F1MR35_BOVIN	F1MR35
A5D7M3	0.162452	0.149214	17.7104	1.08872	0.29087	0.656426	GAS8	DRC4_BOVIN	A5D7M3
Q5E9Y6	-0.182849	0.167668	16.6974	-1.09054	0.290962	0.656426	PRUNE1	PRUN1_BOVIN	Q5E9Y6
A0A3Q1MFM8	-0.348577	0.321215	15.1683	-1.08518	0.294788	0.660411	SORT1	A0A3Q1MFM8_BOVIN	A0A3Q1MFM8
A0JN77;Q58DK4	0.152668	0.141296	17.7795	1.08048	0.294366	0.660411	TKFC	TKFC_BOVIN	A0JN77;Q58DK4
A4IF87;A0A3Q1LQH8	0.10169	0.0934596	15.1374	1.08807	0.293587	0.660411	GNPAT	GNPAT_BOVIN	A4IF87;A0A3Q1LQH8
A5PJC3	-0.238236	0.220145	16.5622	-1.08218	0.294679	0.660411	NARS2	A5PJC3_BOVIN	A5PJC3
P49410	-0.306578	0.284135	17.9393	-1.07899	0.294887	0.660411	TUFM	EFTU_BOVIN	P49410
Q3T0R7	0.108614	0.100019	15.6869	1.08593	0.293916	0.660411	ACAA2	THIM_BOVIN	Q3T0R7
Q3ZCH0	0.0945877	0.0871789	16.6478	1.08498	0.293391	0.660411	HSPA9	GRP75_BOVIN	Q3ZCH0
A0A3Q1LLV6;G3MZM9;Q2YDJ5	0.482144	0.446166	15.6558	1.08064	0.296225	0.660653	LOC107131211	G3MZM9_BOVIN	A0A3Q1LLV6;G3MZM9;Q2YDJ5
A5PKH9	-0.128743	0.119466	17.3448	-1.07765	0.295948	0.660653	POC1B	A5PKH9_BOVIN	A5PKH9
F1MNL6	0.0916974	0.0846953	15.2783	1.08267	0.295745	0.660653	NUP210L	F1MNL6_BOVIN	F1MNL6
Q28056	-0.21616	0.200896	17.5113	-1.07598	0.296538	0.660653	ASPH	ASPH_BOVIN	Q28056
Q5E9M8	-0.168601	0.156029	15.4967	-1.08057	0.296417	0.660653	SFXN1	SFXN1_BOVIN	Q5E9M8
P62958;A0A3Q1MQJ9;A0A452DIE9	-0.296288	0.276165	17.3103	-1.07287	0.298061	0.663355	HINT1	HINT1_BOVIN	P62958;A0A3Q1MQJ9;A0A452DIE9
A0A452DIG1;Q2TA00	0.163711	0.152928	17.5905	1.07051	0.298857	0.664438	CCDC83	CCD83_BOVIN	A0A452DIG1;Q2TA00
O62829	0.143725	0.134321	17.3905	1.07001	0.299241	0.6646	PPM1A	PPM1A_BOVIN	O62829
Q3T067;F1MX05	0.108529	0.10116	15.6552	1.07284	0.299604	0.664716	SCCPDH	SCPDL_BOVIN	Q3T067;F1MX05
E1BPT0	0.134451	0.125879	16.937	1.0681	0.300465	0.664953	LRRD1	E1BPT0_BOVIN	E1BPT0
F1MDK7	0.153969	0.144088	16.0226	1.06858	0.301096	0.665269	TEX47	F1MDK7_BOVIN	F1MDK7
F1MMP2	0.0971009	0.0909324	15.9329	1.06784	0.301507	0.665492	CFAP57	F1MMP2_BOVIN	F1MMP2
A0A3Q1LXK7;A0A3Q1N0B5;P04038;A0A3Q1M1C3	0.208922	0.196527	16.7249	1.06307	0.30286	0.666575	COX6C	COX6C_BOVIN	A0A3Q1LXK7;A0A3Q1N0B5;P04038;A0A3Q1M1C3
F1N5W4	0.243154	0.228316	15.9817	1.06499	0.302707	0.666575	ENPP5	F1N5W4_BOVIN	F1N5W4
Q1ZYR0	-0.182783	0.171913	16.563	-1.06324	0.302932	0.666575	CLN5	CLN5_BOVIN	Q1ZYR0
Q2T9Y3	0.128179	0.121026	17.8489	1.0591	0.303677	0.667528	PDHA2	Q2T9Y3_BOVIN	Q2T9Y3
F1N191	0.176293	0.16622	16.6031	1.0606	0.304057	0.667677	IL4I1	F1N191_BOVIN	F1N191
E1BDF5	0.706095	0.664335	14.132	1.06286	0.305671	0.667958	SERPINB12	E1BDF5_BOVIN	E1BDF5
E1BM47	0.528077	0.500897	17.9538	1.05426	0.305744	0.667958	MROH2B	E1BM47_BOVIN	E1BM47
F1ME79	-0.135959	0.128373	16.7398	-1.0591	0.3046	0.667958	CEP70	F1ME79_BOVIN	F1ME79
F1N369	0.192887	0.18253	17.6676	1.05674	0.304866	0.667958	ZPBP	F1N369_BOVIN	F1N369
F6RP24	-0.429815	0.406427	16.7749	-1.05755	0.305255	0.667958	MS4A5	F6RP24_BOVIN	F6RP24
F1MKL5	-0.276602	0.262294	17.1246	-1.05455	0.306284	0.668455	ADAM3A	F1MKL5_BOVIN	F1MKL5
Q7PCK7;E1BMB0	-0.230988	0.218987	16.545	-1.0548	0.306675	0.668627	XRRA1	XRRA1_BOVIN	Q7PCK7;E1BMB0
Q3ZBL5	0.204537	0.194552	17.5424	1.05132	0.307377	0.669476	PTRH2	PTH2_BOVIN	Q3ZBL5
A7MBI3	0.0974745	0.092876	17.2633	1.04951	0.308414	0.669582	L2HGDH	L2HDH_BOVIN	A7MBI3
G3MWU5;A0A3Q1M1J7;Q2KHU8	0.244843	0.232667	15.5966	1.05234	0.308677	0.669582	EIF2S3	IF2G_BOVIN	G3MWU5;A0A3Q1M1J7;Q2KHU8
Q28852;E1BAB3;A0A0N4STN0	0.176025	0.167633	17.0084	1.05006	0.308381	0.669582	ATP5MG	ATP5L_BOVIN	Q28852;E1BAB3;A0A0N4STN0
Q32KZ2	0.188314	0.179303	17.3357	1.05025	0.308023	0.669582	ACTL7A	ACL7A_BOVIN	Q32KZ2
A0A452DK61;Q05B71	-0.233506	0.222782	15.9342	-1.04814	0.310214	0.672235	CISD2	CISD2_BOVIN	A0A452DK61;Q05B71
O97680	0.828025	0.792241	16.188	1.04517	0.311302	0.673911	TXN	THIO_BOVIN	O97680
A0A3Q1LN66	0.420338	0.404046	17.4284	1.04032	0.312409	0.675623	SPAG4	A0A3Q1LN66_BOVIN	A0A3Q1LN66
A6QNX2	-0.261272	0.251296	16.9494	-1.0397	0.313085	0.676403	DPP7	A6QNX2_BOVIN	A6QNX2
A0A3Q1LW75	0.0985506	0.0950446	17.2568	1.03689	0.3141	0.677065	DNAH6	A0A3Q1LW75_BOVIN	A0A3Q1LW75
A0A3Q1LZP8	-0.363828	0.351716	17.5553	-1.03444	0.314973	0.677065	FHL1	A0A3Q1LZP8_BOVIN	A0A3Q1LZP8
A0A452DIX3;Q5E956	0.185954	0.17929	16.7983	1.03717	0.314357	0.677065	TPI1	TPIS_BOVIN	A0A452DIX3;Q5E956
F1MZU0	0.163145	0.157398	16.8093	1.03651	0.314644	0.677065	DNAH14	F1MZU0_BOVIN	F1MZU0
Q32KM6	0.193468	0.186922	17.232	1.03502	0.314967	0.677065	MORN3	MORN3_BOVIN	Q32KM6
A0A3Q1NKA6	0.310138	0.300564	17.2876	1.03185	0.316361	0.67823	PICALM	A0A3Q1NKA6_BOVIN	A0A3Q1NKA6
E1BP04	0.298645	0.28961	17.5314	1.0312	0.316465	0.67823	SPMIP7	E1BP04_BOVIN	E1BP04
Q32L87	0.147416	0.142822	17.4225	1.03216	0.316111	0.67823	DCAF7	Q32L87_BOVIN	Q32L87
Q3ZBK2	0.202037	0.196143	17.3637	1.03005	0.317123	0.678961	PRXL2A	PXL2A_BOVIN	Q3ZBK2
A6QPW2	0.11656	0.113347	16.0049	1.02835	0.319076	0.682232	LUZP2	A6QPW2_BOVIN	A6QPW2
Q95M18	-0.320359	0.31235	17.177	-1.02564	0.319288	0.682232	HSP90B1	ENPL_BOVIN	Q95M18
A0A3Q1M125	0.358076	0.349224	16.6451	1.02535	0.31987	0.68273	CCDC15	A0A3Q1M125_BOVIN	A0A3Q1M125
P83095;A5PJ81	0.205925	0.201275	17.5453	1.0231	0.320159	0.68273	LACTB	LACTB_BOVIN	P83095;A5PJ81
P81125;F6Q334	0.163383	0.159716	16.9263	1.02296	0.320725	0.683257	NAPA	SNAA_BOVIN	P81125;F6Q334
F1MFH0	0.256953	0.251095	16.2716	1.02333	0.321125	0.683428	TMEM199	F1MFH0_BOVIN	F1MFH0
Q32LE0	-0.137688	0.135073	17.2237	-1.01936	0.322138	0.684467	FSCN3	Q32LE0_BOVIN	Q32LE0
Q3MHR7	-0.327991	0.320434	15.0046	-1.02358	0.322252	0.684467	ARPC2	ARPC2_BOVIN	Q3MHR7
F1MRE5	0.241354	0.237079	16.6468	1.01804	0.323229	0.685367	ACBD3	F1MRE5_BOVIN	F1MRE5
Q5RZ69	0.408391	0.401724	17.3462	1.0166	0.323317	0.685367	SMCP	Q5RZ69_BOVIN	Q5RZ69
Q0P5G4	0.254297	0.250595	17.3009	1.01477	0.324196	0.686552	KYAT3	KAT3_BOVIN	Q0P5G4
P20456	-0.159878	0.157739	17.349	-1.01356	0.324721	0.686983	IMPA1	IMPA1_BOVIN	P20456
A0A3Q1MG13	0.334638	0.332385	17.9538	1.00678	0.327418	0.689347	CAPZB	A0A3Q1MG13_BOVIN	A0A3Q1MG13
A2VE52	0.105047	0.103916	15.9874	1.01089	0.327126	0.689347	REXO2	ORN_BOVIN	A2VE52
A6QP46;A7YY24	-0.145383	0.14397	16.213	-1.00982	0.327416	0.689347	IGBP1	A7YY24_BOVIN	A6QP46;A7YY24
E1BKT9	0.698304	0.692591	17.0296	1.00825	0.327448	0.689347	DSP	E1BKT9_BOVIN	E1BKT9
Q32KU6	0.265586	0.263481	17.3798	1.00799	0.327288	0.689347	TSPAN6	TSN6_BOVIN	Q32KU6
F1N450	0.129497	0.128534	16.6964	1.00749	0.328079	0.689998	RGS22	F1N450_BOVIN	F1N450
E1BIA4	0.103313	0.103036	17.1599	1.00269	0.329942	0.691266	DLEC1	E1BIA4_BOVIN	E1BIA4
G3X782	0.255525	0.254334	16.3979	1.00468	0.329646	0.691266	CHKB	G3X782_BOVIN	G3X782
P13135	-0.222894	0.222248	17.6146	-1.00291	0.329483	0.691266	CAPNS1	CPNS1_BOVIN	P13135
Q3MHW6	0.113119	0.1129	17.5667	1.00194	0.329974	0.691266	SLC16A1	MOT1_BOVIN	Q3MHW6
A6QPC0	0.158595	0.158732	17.6219	0.99914	0.33125	0.69152	SPMIP5	SMIP5_BOVIN	A6QPC0
E1BB04	0.103952	0.103964	17.3211	0.999885	0.331131	0.69152	CFAP91	E1BB04_BOVIN	E1BB04
F1MYG0;Q3ZCF5	-0.298678	0.29916	17.9148	-0.998387	0.331387	0.69152	OAT	OAT_BOVIN	F1MYG0;Q3ZCF5
Q5DPW9	0.232811	0.232627	16.8519	1.00079	0.331083	0.69152	CST6	Q5DPW9_BOVIN	Q5DPW9
E1BDB4	0.0868503	0.0870408	17.198	0.997811	0.332204	0.69255		E1BDB4_BOVIN	E1BDB4
P63243	-0.255694	0.256424	16.777	-0.997153	0.332856	0.693234	RACK1	RACK1_BOVIN	P63243
Q2T9Q6	0.0865421	0.0869781	16.4459	0.994987	0.334158	0.695269	TEKT2	TEKT2_BOVIN	Q2T9Q6
A0A3Q1MTY4	0.160411	0.162299	17.9538	0.988369	0.336106	0.697431	CABCOCO1	A0A3Q1MTY4_BOVIN	A0A3Q1MTY4
F1MBQ2	0.178582	0.18074	17.6206	0.988056	0.3365	0.697431	UBE2J1	F1MBQ2_BOVIN	F1MBQ2
F1N5F9	-0.171465	0.173347	17.7482	-0.989143	0.335887	0.697431	FAM169A	F1N5F9_BOVIN	F1N5F9
Q02372;A0A3Q1MQG7	0.235824	0.238786	17.9538	0.987592	0.336476	0.697431	NDUFB8	NDUB8_BOVIN	Q02372;A0A3Q1MQG7
Q2TBP7;A0A452DJ80	-0.199454	0.202024	17.6255	-0.987277	0.336867	0.697517	MYCBP	MYCBP_BOVIN	Q2TBP7;A0A452DJ80
E1BC58	0.138339	0.139991	15.8999	0.988195	0.337858	0.697758	RAB2B	E1BC58_BOVIN	E1BC58
E1BM25	0.125705	0.127554	17.3011	0.985499	0.337961	0.697758		E1BM25_BOVIN	E1BM25
P03910	-0.643067	0.648563	14.7119	-0.991526	0.337458	0.697758	MT-ND4	NU4M_BOVIN	P03910
A5D788	0.199147	0.202329	17.2263	0.984273	0.338605	0.698413	SGPL1	A5D788_BOVIN	A5D788
E1BC94	0.244748	0.24878	16.7147	0.983794	0.339244	0.699058	IBA57	E1BC94_BOVIN	E1BC94
A5D7A2	0.210222	0.214397	17.0179	0.980529	0.34056	0.700662	GARS1	A5D7A2_BOVIN	A5D7A2
P34942	0.130274	0.13288	16.9576	0.980386	0.340677	0.700662	NDUFA10	NDUAA_BOVIN	P34942
P80513	-0.0965275	0.0985634	16.85	-0.979345	0.341262	0.701193	MANF	MANF_BOVIN	P80513
F1ME38	-0.115578	0.118506	17.6789	-0.975289	0.342574	0.701196	UBA6	F1ME38_BOVIN	F1ME38
F1N2S7	0.177349	0.180543	14.7717	0.982311	0.341763	0.701196	TSSK6	F1N2S7_BOVIN	F1N2S7
Q3SWX2	0.104865	0.107448	17.2833	0.975967	0.342544	0.701196	ACOT9	ACOT9_BOVIN	Q3SWX2
Q3ZC24	0.237906	0.243811	17.877	0.97578	0.342194	0.701196	MARCHF5	MARH5_BOVIN	Q3ZC24
F1MSV5	-0.0980019	0.100424	16.6354	-0.975885	0.3431	0.701602	GK2	F1MSV5_BOVIN	F1MSV5
F1MX00	0.121744	0.125046	17.396	0.973593	0.343603	0.701961	CFAP157	F1MX00_BOVIN	F1MX00
A0A3Q1MHX8	0.147219	0.151479	16.8966	0.971878	0.34482	0.703774	RAB2A	A0A3Q1MHX8_BOVIN	A0A3Q1MHX8
Q3T0D7	-0.162493	0.16719	16.4596	-0.971911	0.345162	0.703802	SAR1A	SAR1A_BOVIN	Q3T0D7
Q2TBW4	0.10348	0.106728	16.1815	0.969567	0.346532	0.705253	PKD2L2	Q2TBW4_BOVIN	Q2TBW4
Q8SPJ1	0.712808	0.736178	17.1226	0.968254	0.346396	0.705253	JUP	PLAK_BOVIN	Q8SPJ1
A6QL68	0.170869	0.17698	16.5747	0.965468	0.348187	0.705268	CLYBL	A6QL68_BOVIN	A6QL68
E1BF52	-0.156326	0.161747	16.7255	-0.966485	0.34757	0.705268	GFER	E1BF52_BOVIN	E1BF52
F1MMV1	0.191776	0.1987	17.3716	0.965154	0.347713	0.705268	EFHB	EFHB_BOVIN	F1MMV1
F1MUF5	0.112301	0.116397	17.3937	0.96481	0.347864	0.705268	AK9	F1MUF5_BOVIN	F1MUF5
Q2NKV5	0.417936	0.43264	17.9508	0.966012	0.346873	0.705268	TMCO2	TMCO2_BOVIN	Q2NKV5
Q32KP9	-0.301679	0.313405	17.8479	-0.962585	0.348617	0.705472	NUTF2	NTF2_BOVIN	Q32KP9
Q2T9Z1;F1MG01	-0.138224	0.143962	17.0526	-0.960141	0.350401	0.708413	DDI1	DDI1_BOVIN	Q2T9Z1;F1MG01
A0A452DJB6;Q0VD22	0.125402	0.130984	17.6058	0.957384	0.351337	0.709483	STK33	STK33_BOVIN	A0A452DJB6;Q0VD22
Q5E947	0.345296	0.360879	17.1862	0.956821	0.351925	0.709483	PRDX1	PRDX1_BOVIN	Q5E947
Q95123;V6F7N8	-0.335849	0.349721	15.39	-0.960335	0.351732	0.709483	SDHD	DHSD_BOVIN	Q95123;V6F7N8
E1BMF5	0.335585	0.351609	17.8391	0.954429	0.352622	0.709617	ACOT11	E1BMF5_BOVIN	E1BMF5
Q32L75	0.129151	0.134938	16.1093	0.957115	0.352654	0.709617	CFAP141	CP141_BOVIN	Q32L75
A0A3Q1M7W6	-0.23856	0.251215	17.2047	-0.949624	0.355453	0.711904	CLMN	A0A3Q1M7W6_BOVIN	A0A3Q1M7W6
A0A3Q1MAH7;P68002	0.110973	0.116794	16.9099	0.950162	0.355414	0.711904	VDAC2	VDAC2_BOVIN	A0A3Q1MAH7;P68002
E1BCN8	0.142564	0.150146	17.5649	0.949504	0.355247	0.711904	PHOSPHO1	E1BCN8_BOVIN	E1BCN8
E1BLV6	0.340565	0.354966	12.9538	0.95943	0.354908	0.711904	VARS1	E1BLV6_BOVIN	E1BLV6
F1MX06	0.136023	0.142678	16.2236	0.953357	0.354399	0.711904	TARS2	F1MX06_BOVIN	F1MX06
A0A3Q1LUL6	0.573707	0.607373	17.7819	0.944571	0.357537	0.713833	LOC514189	A0A3Q1LUL6_BOVIN	A0A3Q1LUL6
A7Z018	0.111994	0.118368	16.7903	0.946152	0.35749	0.713833	RCC1	A7Z018_BOVIN	A7Z018
P00517	0.200657	0.211586	15.9544	0.948351	0.357096	0.713833	PRKACA	KAPCA_BOVIN	P00517
Q32PH2	0.250724	0.265288	17.1274	0.945102	0.35775	0.713833	TMEM143	TM143_BOVIN	Q32PH2
A0A3Q1LZ36	0.216624	0.230077	17.6236	0.941525	0.359164	0.713885	ADAM32	A0A3Q1LZ36_BOVIN	A0A3Q1LZ36
E1BP58	0.116468	0.123713	17.3001	0.941435	0.359443	0.713885	ANKAR	E1BP58_BOVIN	E1BP58
F1MBB7	0.652872	0.690658	16.334	0.945289	0.358286	0.713885	TGM1	F1MBB7_BOVIN	F1MBB7
Q2HJI3;F1N6T9	0.203093	0.215418	17.2984	0.942788	0.358771	0.713885	FAM136A	F136A_BOVIN	Q2HJI3;F1N6T9
Q2NKS8	0.270071	0.286575	17.5356	0.942407	0.358788	0.713885	LOC526524	Q2NKS8_BOVIN	Q2NKS8
F1MK55	0.0842205	0.0895559	16.6519	0.940424	0.360443	0.715208	DNAH2	F1MK55_BOVIN	F1MK55
E1BD58	-0.11111	0.118737	17.551	-0.935762	0.362094	0.717153	CCDC159	E1BD58_BOVIN	E1BD58
F1MTR1	-0.132659	0.141613	17.1184	-0.936771	0.361906	0.717153	IQGAP2	F1MTR1_BOVIN	F1MTR1
F1N6T4	0.349838	0.374632	16.8776	0.933817	0.363567	0.719405	NME4	F1N6T4_BOVIN	F1N6T4
F1N6K8	0.167452	0.179779	16.9195	0.931429	0.364733	0.721046	LOC789612	F1N6K8_BOVIN	F1N6K8
A7MB75	0.144161	0.155628	17.5167	0.92632	0.366867	0.723262	TMEM231	TM231_BOVIN	A7MB75
Q32KP8	0.321149	0.346683	17.6222	0.92635	0.366778	0.723262	SPINLW1	Q32KP8_BOVIN	Q32KP8
Q08DG4;F1MU23	0.331725	0.358853	16.9425	0.924403	0.368256	0.724666	FBXL8	FBXL8_BOVIN	Q08DG4;F1MU23
Q32LM4	-0.50378	0.544858	17.2366	-0.924609	0.367934	0.724666	FBXO39	FBX39_BOVIN	Q32LM4
Q2T9W4	0.127542	0.138497	17.5364	0.920896	0.369601	0.726644	ACTL9	ACTL9_BOVIN	Q2T9W4
A6QLU1	0.0876482	0.0951956	16.5858	0.920717	0.370397	0.727541	GPD2	GPDM_BOVIN	A6QLU1
E1B7Q2	0.0942432	0.103223	15.9749	0.913006	0.374813	0.735275	AK7	E1B7Q2_BOVIN	E1B7Q2
F1MSZ0	0.112795	0.123954	17.7579	0.909976	0.375021	0.735275	STKLD1	F1MSZ0_BOVIN	F1MSZ0
Q2NL13;F1MSD6	-0.177252	0.195442	17.171	-0.906931	0.376995	0.737794	TRAPPC5	TPPC5_BOVIN	Q2NL13;F1MSD6
G3N2K8	0.134684	0.148541	16.6178	0.906715	0.377518	0.738142	C19H17orf107	G3N2K8_BOVIN	G3N2K8
Q32KY1	0.0965415	0.106804	16.9421	0.903912	0.378716	0.739809	DRC1	DRC1_BOVIN	Q32KY1
A5D7T5	-0.114943	0.127656	17.3055	-0.90041	0.380262	0.740316	PPP3CC	A5D7T5_BOVIN	A5D7T5
E1B8X4	-0.137371	0.152343	16.8821	-0.901722	0.37989	0.740316	NAE1	E1B8X4_BOVIN	E1B8X4
E1BBU8	0.154289	0.171712	17.5865	0.898532	0.381039	0.740316	LOC527125	E1BBU8_BOVIN	E1BBU8
F1MM52;Q1LZ78	-0.307661	0.340274	13.5193	-0.904157	0.381742	0.740316	NTPCR	NTPCR_BOVIN	F1MM52;Q1LZ78
F1MVD6	-0.114199	0.127335	17.9538	-0.896841	0.381672	0.740316	CCDC88B	F1MVD6_BOVIN	F1MVD6
F1N7X7	0.0826657	0.0915353	15.1396	0.903102	0.380617	0.740316	GARIN3	F1N7X7_BOVIN	F1N7X7
Q17QC1	0.134311	0.149579	17.7903	0.897929	0.381215	0.740316	LRRC57	Q17QC1_BOVIN	Q17QC1
A7E3S8	0.24187	0.27006	17.3407	0.895614	0.382723	0.740877	ST13	A7E3S8_BOVIN	A7E3S8
Q2KHV7	0.0790016	0.0882176	17.6106	0.895532	0.382581	0.740877	USP2	UBP2_BOVIN	Q2KHV7
Q76LV2	-0.251865	0.281486	17.2412	-0.894769	0.383232	0.741192	HSP90AA1	HS90A_BOVIN	Q76LV2
A6QPC2	0.178608	0.20031	17.8413	0.891658	0.384444	0.742196	SCRG1	A6QPC2_BOVIN	A6QPC2
Q2KJD2	0.180214	0.201886	17.1852	0.89265	0.384374	0.742196	VAMP3	VAMP3_BOVIN	Q2KJD2
E1BGK2	0.103794	0.116846	16.74	0.8883	0.386966	0.745048	LRRC74A	E1BGK2_BOVIN	E1BGK2
O62830	0.0821631	0.0925338	17.1149	0.887925	0.38689	0.745048	PPM1B	PPM1B_BOVIN	O62830
Q29RY8	0.155341	0.174882	17.2193	0.888266	0.386638	0.745048	AP4M1	AP4M1_BOVIN	Q29RY8
F1MIM7	-0.202008	0.227702	15.2969	-0.887161	0.388728	0.746428	UFSP1	F1MIM7_BOVIN	F1MIM7
Q32KS2	0.0898091	0.101449	16.9419	0.885267	0.388405	0.746428	DNAI1	DNAI1_BOVIN	Q32KS2
Q32PB1	0.275448	0.311246	17.487	0.884986	0.388171	0.746428	PFN3	PROF3_BOVIN	Q32PB1
Q2T9M4	0.102633	0.116082	16.4113	0.884136	0.389392	0.746992	DRC7	DRC7_BOVIN	Q2T9M4
Q32KN7	-0.0912009	0.103337	17.0903	-0.882559	0.38972	0.746992	ZC2HC1B	ZC21B_BOVIN	Q32KN7
A0A3Q1LTP1;Q3SZ84	0.127953	0.145217	15.9408	0.881117	0.391347	0.747217	BOLA3	BOLA3_BOVIN	A0A3Q1LTP1;Q3SZ84
F1MH21	0.105145	0.119425	17.1795	0.880422	0.390781	0.747217	MMEL1	F1MH21_BOVIN	F1MH21
Q17Q88	0.195911	0.222097	15.0664	0.882094	0.391582	0.747217	IFT25	Q17Q88_BOVIN	Q17Q88
Q3T145	-0.113344	0.128829	16.8852	-0.879804	0.391315	0.747217	MDH1	MDHC_BOVIN	Q3T145
Q5E9I7	-0.126601	0.144035	17.9038	-0.878961	0.391067	0.747217	WDR77	MEP50_BOVIN	Q5E9I7
P79136	0.0956827	0.109244	17.8442	0.875866	0.392741	0.748761	CAPZB	CAPZB_BOVIN	P79136
F2Z4I6	0.457029	0.52065	15.9179	0.877805	0.393106	0.748791	H2AC21	F2Z4I6_BOVIN	F2Z4I6
Q2HJ73;A0A3Q1LUU2	0.12282	0.140435	16.5141	0.874572	0.394349	0.750489	HIBCH	HIBCH_BOVIN	Q2HJ73;A0A3Q1LUU2
A0A3Q1ND33	0.241604	0.277348	17.6634	0.871122	0.395374	0.751187		A0A3Q1ND33_BOVIN	A0A3Q1ND33
E1BPY2	0.200685	0.229926	15.8491	0.872825	0.39579	0.751187	EQTN	E1BPY2_BOVIN	E1BPY2
G3N3N1	-0.198989	0.228463	17.2264	-0.87099	0.395736	0.751187	ARF6	G3N3N1_BOVIN	G3N3N1
Q1JP79	-0.223896	0.256566	15.5538	-0.872664	0.396119	0.751187	ARPC1A	ARC1A_BOVIN	Q1JP79
P63103;Cont_P63103	-0.131335	0.151085	16.9919	-0.869281	0.396807	0.751826	YWHAZ	1433Z_BOVIN	P63103;Cont_P63103
E1B9D3	-0.359302	0.410934	12.9704	-0.874355	0.397826	0.75309	GPR179	E1B9D3_BOVIN	E1B9D3
A0A3Q1MB60	0.146131	0.168997	17.9538	0.864695	0.398613	0.753248		A0A3Q1MB60_BOVIN	A0A3Q1MB60
P49951	-0.323327	0.373471	17.3458	-0.865734	0.398452	0.753248	CLTC	CLH1_BOVIN	P49951
G3N3B6	0.079819	0.0923618	17.4936	0.864199	0.399174	0.753643	CCDC188	G3N3B6_BOVIN	G3N3B6
Q0VBW4	-0.372004	0.430313	16.3732	-0.864496	0.399804	0.754167	LOC777593	Q0VBW4_BOVIN	Q0VBW4
A0A452DIE3;Q56JW4	0.116441	0.13532	17.0332	0.860492	0.401468	0.754648	APRT	APT_BOVIN	A0A452DIE3;Q56JW4
E1BLA2	0.0983603	0.114313	17.6441	0.860445	0.401085	0.754648	TSNAXIP1	E1BLA2_BOVIN	E1BLA2
Q2KJH9;F1N2L9	-0.174332	0.202266	17.4824	-0.861896	0.400413	0.754648	ALDH9A1	AL9A1_BOVIN	Q2KJH9;F1N2L9
Q32LJ3	0.0969114	0.112403	16.1514	0.862179	0.401209	0.754648		CX065_BOVIN	Q32LJ3
E1B9S6	0.0828726	0.0965348	16.5556	0.858473	0.402889	0.756655	DNAI4	E1B9S6_BOVIN	E1B9S6
A5PKG4	0.21238	0.247874	16.2718	0.856804	0.403996	0.758067	NFS1	A5PKG4_BOVIN	A5PKG4
Q03763;F1MIW8	0.702447	0.822423	17.3611	0.854119	0.404671	0.75867	DSG1	DSG1_BOVIN	Q03763;F1MIW8
F1MP29	0.118932	0.13917	16.431	0.854581	0.405071	0.758756	LOC516849	F1MP29_BOVIN	F1MP29
E1BCN4	0.132067	0.154937	16.1827	0.852393	0.406435	0.759317		E1BCN4_BOVIN	E1BCN4
P58353	0.214244	0.251446	17.0661	0.852048	0.405986	0.759317	SLC2A5	GTR5_BOVIN	P58353
Q148C8	-0.299199	0.351692	17.7914	-0.850744	0.406216	0.759317	MIEN1	MIEN1_BOVIN	Q148C8
A0A3Q1LN81	0.234249	0.275773	17.8018	0.849426	0.406923	0.759566	NAGLU	A0A3Q1LN81_BOVIN	A0A3Q1LN81
Q58DM8	0.0943869	0.111555	17.6854	0.846104	0.408798	0.7624	ECHS1	ECHM_BOVIN	Q58DM8
A6H784	-0.172548	0.204591	17.7738	-0.843377	0.410225	0.762734	SCO2	SCO2_BOVIN	A6H784
E1B9V7	0.165502	0.196188	16.9786	0.84359	0.410627	0.762734	WDR37	E1B9V7_BOVIN	E1B9V7
F1MGY9	0.111432	0.13221	16.7323	0.842843	0.411203	0.762734	AGA	F1MGY9_BOVIN	F1MGY9
F1MLG1	0.21203	0.251586	17.5406	0.842777	0.410699	0.762734	SRPRB	F1MLG1_BOVIN	F1MLG1
F6RJC2	0.136597	0.162168	16.7609	0.842315	0.41147	0.762734	CFAP161	CF161_BOVIN	F6RJC2
P62935;A0A3Q1M9Y7	0.244807	0.289214	15.6893	0.846454	0.410025	0.762734	PPIA	PPIA_BOVIN	P62935;A0A3Q1M9Y7
Q3T0Y1	-0.0934857	0.11111	17.9012	-0.841377	0.411236	0.762734	OTUB1	Q3T0Y1_BOVIN	Q3T0Y1
A0A3Q1M9F3	0.0668324	0.0796067	16.8702	0.839532	0.41291	0.764344	NUP155	A0A3Q1M9F3_BOVIN	A0A3Q1M9F3
E1BED9	0.119334	0.142343	17.636	0.83835	0.413053	0.764344	GSTO2	E1BED9_BOVIN	E1BED9
A0A3Q1MUI7	-0.0874523	0.104583	17.5867	-0.8362	0.41426	0.765255	NADK2	A0A3Q1MUI7_BOVIN	A0A3Q1MUI7
A0A3Q1NGN7	-0.193045	0.230472	16.6705	-0.837607	0.414099	0.765255	GRHPR	A0A3Q1NGN7_BOVIN	A0A3Q1NGN7
A0A3Q1LQK0	0.48092	0.582016	17.6077	0.826301	0.41969	0.766199	CYB5D1	A0A3Q1LQK0_BOVIN	A0A3Q1LQK0
A0A3Q1M5T5	0.089814	0.108379	16.9199	0.828699	0.418812	0.766199	CAMK4	A0A3Q1M5T5_BOVIN	A0A3Q1M5T5
A0A3Q1MIN4	0.168934	0.203239	17.5069	0.831205	0.417051	0.766199	CLUAP1	A0A3Q1MIN4_BOVIN	A0A3Q1MIN4
A0A3Q1MXU1	0.121287	0.146188	17.4501	0.829668	0.417932	0.766199	SEPTIN4	A0A3Q1MXU1_BOVIN	A0A3Q1MXU1
A6QQM4	-0.162526	0.196432	17.1444	-0.82739	0.419384	0.766199	ZNF474	ZN474_BOVIN	A6QQM4
F1ME99	0.115701	0.140203	17.8322	0.82524	0.420139	0.766199	CEP135	F1ME99_BOVIN	F1ME99
F1MKD1;Q2T9N3	-0.206425	0.249567	16.3753	-0.827132	0.420052	0.766199	NTMT1	NTM1A_BOVIN	F1MKD1;Q2T9N3
F1MP48	-0.359643	0.434161	17.6484	-0.828364	0.418527	0.766199	CCT6B	F1MP48_BOVIN	F1MP48
F6R223	0.330081	0.39465	15.8545	0.836391	0.415364	0.766199	RFK	F6R223_BOVIN	F6R223
G3MY03	0.129042	0.156242	17.6727	0.82591	0.419866	0.766199	TSNAX	G3MY03_BOVIN	G3MY03
P42029	0.191286	0.230073	17.4503	0.831416	0.416971	0.766199	NDUFA8	NDUA8_BOVIN	P42029
P79136;A0A3Q1MG13	0.129535	0.155864	15.9827	0.831078	0.418173	0.766199	CAPZB	CAPZB_BOVIN	P79136;A0A3Q1MG13
Q0VD50	0.37925	0.454932	17.3103	0.833641	0.415839	0.766199	NMNAT1	NMNA1_BOVIN	Q0VD50
Q2HJH9	-0.297585	0.357728	15.3836	-0.831875	0.418206	0.766199	PDCD5	PDCD5_BOVIN	Q2HJH9
Q32P71;A0A452DJC5	0.143586	0.172645	17.0751	0.831686	0.417066	0.766199	DYNLT2B	DYT2B_BOVIN	Q32P71;A0A452DJC5
Q3ZBN8;E1BCK8	0.214472	0.260419	17.9538	0.823566	0.420992	0.767101	DNAJC19	TIM14_BOVIN	Q3ZBN8;E1BCK8
A0A3Q1LRE6;P45478;F1MSA1	0.112859	0.137009	17.038	0.823731	0.421474	0.767326	PPT1	PPT1_BOVIN	A0A3Q1LRE6;P45478;F1MSA1
F1MDB2	-0.176913	0.215737	17.5328	-0.820039	0.423203	0.769819	SMIM20	SIM20_BOVIN	F1MDB2
A0A3Q1MHC4;Q0VCU1	-0.12588	0.153671	16.8483	-0.819151	0.424137	0.770863	ACO1	ACOHC_BOVIN	A0A3Q1MHC4;Q0VCU1
Q32L99	0.133998	0.163817	17.0183	0.817971	0.424679	0.771193	PTGR2	PTGR2_BOVIN	Q32L99
P12344	0.102903	0.126017	16.8291	0.81658	0.425577	0.77217	GOT2	AATM_BOVIN	P12344
Q2TA16	0.088155	0.108197	17.6485	0.814766	0.426065	0.772401	CCDC65	DRC2_BOVIN	Q2TA16
F1N2N9	0.113531	0.139464	17.5409	0.814049	0.42653	0.77259	ODAD1	ODAD1_BOVIN	F1N2N9
A0A3Q1LSN0	0.219665	0.269395	14.6628	0.8154	0.42789	0.773091	LCP1	A0A3Q1LSN0_BOVIN	A0A3Q1LSN0
A0A3Q1M8B9	0.097809	0.120294	17.1739	0.813086	0.427298	0.773091		A0A3Q1M8B9_BOVIN	A0A3Q1M8B9
F1MI14	0.213287	0.261815	15.3603	0.814645	0.427726	0.773091	FAM221B	F1MI14_BOVIN	F1MI14
P14790	-0.243166	0.300873	16.1917	-0.808204	0.430688	0.776835	ATP5MJ	ATP68_BOVIN	P14790
A0A3Q1M728;P35720	-0.319189	0.395916	15.241	-0.806205	0.432525	0.777528	SDHC	C560_BOVIN	A0A3Q1M728;P35720
A0A452DI77;Q32KL7	0.126285	0.156999	17.3661	0.804366	0.43206	0.777528	SPESP1	SPESP_BOVIN	A0A452DI77;Q32KL7
P54149	0.208969	0.259831	17.1553	0.80425	0.432257	0.777528	MSRA	MSRA_BOVIN	P54149
Q2HJI2	0.162042	0.200739	15.2367	0.807228	0.431957	0.777528	NDUFAF3	NDUF3_BOVIN	Q2HJI2
G3N1U1	0.250229	0.310859	15.5868	0.804961	0.43295	0.77764	CENPV	G3N1U1_BOVIN	G3N1U1
E1BQ18	0.094038	0.116925	15.5428	0.804257	0.433379	0.777757	AFG1L	E1BQ18_BOVIN	E1BQ18
A0A140T894;P68250	-0.190201	0.238469	17.0564	-0.797592	0.436071	0.777761	YWHAB	1433B_BOVIN	A0A140T894;P68250
A0A3Q1LZU5;Q2HJ33	0.212019	0.26599	16.774	0.797094	0.436535	0.777761	OLA1	OLA1_BOVIN	A0A3Q1LZU5;Q2HJ33
A0A3Q1MIS9;Q2HJ94	-0.16641	0.207865	14.6689	-0.800567	0.436157	0.777761	DNAJA2	DNJA2_BOVIN	A0A3Q1MIS9;Q2HJ94
A0A3Q1MLE6	0.280809	0.350282	16.446	0.801666	0.434177	0.777761		A0A3Q1MLE6_BOVIN	A0A3Q1MLE6
A0A3Q1NE13	0.104763	0.130852	16.5546	0.800621	0.434692	0.777761	MICOS10	A0A3Q1NE13_BOVIN	A0A3Q1NE13
A6H7F7	0.0837765	0.104919	17.0213	0.798491	0.435586	0.777761	TRAPPC2L	TPC2L_BOVIN	A6H7F7
F1MP48;Q3T084	0.122043	0.153164	16.8417	0.796811	0.43665	0.777761	CCT6B	TCPW_BOVIN	F1MP48;Q3T084
F1MSP8	0.0823873	0.103105	16.6465	0.799059	0.43551	0.777761	DNAH10	F1MSP8_BOVIN	F1MSP8
F1N6B6	0.0709426	0.0889796	16.6618	0.79729	0.436498	0.777761	NUP188	F1N6B6_BOVIN	F1N6B6
Q3SWW9	0.119624	0.15049	16.5713	0.794899	0.437909	0.779355	PPP1CB	PP1B_BOVIN	Q3SWW9
Q3ZCD8;E1BA89	0.160768	0.202369	16.2652	0.794429	0.438384	0.779552	MFF	MFF_BOVIN	Q3ZCD8;E1BA89
Q3ZBG0	0.163524	0.20631	16.5337	0.792613	0.439229	0.780406	PSMA7	PSA7_BOVIN	Q3ZBG0
F6Q438	-0.129291	0.162969	15.1941	-0.793349	0.439789	0.780753	LOC529047	F6Q438_BOVIN	F6Q438
A6QQL5	0.120558	0.152733	17.5204	0.78934	0.440466	0.781306		CB073_BOVIN	A6QQL5
F6PVN0	0.158989	0.201324	16.0475	0.789719	0.441206	0.781324	MTRES1	F6PVN0_BOVIN	F6PVN0
Q3SYV9;F1MWJ3	0.0730292	0.0926065	17.2427	0.788596	0.441056	0.781324	ADPRS	ADPRS_BOVIN	Q3SYV9;F1MWJ3
F1MME7	-0.227403	0.288702	15.7685	-0.787674	0.442567	0.782442	MROH7	F1MME7_BOVIN	F1MME7
G3N059	-0.37646	0.478704	17.2996	-0.786416	0.442264	0.782442	PHF7	G3N059_BOVIN	G3N059
A0A3Q1LVL8	0.21961	0.280092	17.5574	0.784065	0.443452	0.783359	SPATA17	A0A3Q1LVL8_BOVIN	A0A3Q1LVL8
A8NHP1	-0.111279	0.1425	17.8505	-0.780904	0.445092	0.785096	DGCR6L	A8NHP1_BOVIN	A8NHP1
F1MHK9	-0.112638	0.143918	16.0299	-0.78265	0.445241	0.785096	ABCA14	F1MHK9_BOVIN	F1MHK9
F1N2J9;Q2HJI8	-0.137901	0.176566	16.9973	-0.781016	0.445536	0.785096	RAB8B	RAB8B_BOVIN	F1N2J9;Q2HJI8
O46563	0.162191	0.208146	17.9538	0.77922	0.446001	0.785269	ATP6V1H	VATH_BOVIN	O46563
F1MQU9	0.24264	0.313063	17.9094	0.775052	0.448422	0.78877	CIMAP1D	F1MQU9_BOVIN	F1MQU9
Q9XSJ0	-0.14605	0.188577	17.9538	-0.774482	0.448726	0.78877	UCHL5	UCHL5_BOVIN	Q9XSJ0
A0A3Q1M9R8	0.190724	0.246608	17.7307	0.773389	0.449481	0.789167		A0A3Q1M9R8_BOVIN	A0A3Q1M9R8
Q2KJ64	0.499062	0.645388	16.8746	0.773274	0.450057	0.789167	ARG1	ARGI1_BOVIN	Q2KJ64
Q32KL8;F1N7Z5	-0.183497	0.23749	17.5676	-0.772653	0.449999	0.789167	TBATA	TBATA_BOVIN	Q32KL8;F1N7Z5
P00515	-0.0784004	0.101779	17.5235	-0.770301	0.451382	0.789917	PRKAR2A	KAP2_BOVIN	P00515
Q2HJ97	-0.0745428	0.0968284	17.6179	-0.769844	0.451592	0.789917	PHB2	PHB2_BOVIN	Q2HJ97
Q58CN9	0.141188	0.183099	17.2825	0.771103	0.451061	0.789917	NAPEPLD	NAPEP_BOVIN	Q58CN9
Q3T138	0.131172	0.170188	15.6142	0.77075	0.452361	0.790616	BOLA1	BOLA1_BOVIN	Q3T138
P12234	-0.154237	0.201208	16.2245	-0.766555	0.454356	0.792809	SLC25A3	S25A3_BOVIN	P12234
Q2KJ46	-0.094854	0.12366	15.8662	-0.767053	0.454314	0.792809	PSMD3	PSMD3_BOVIN	Q2KJ46
Q3T000	0.120377	0.157327	16.9203	0.765137	0.454731	0.792816	YKT6	YKT6_BOVIN	Q3T000
E1BM06	0.136664	0.179555	17.9538	0.761131	0.456461	0.795185	NDC1	E1BM06_BOVIN	E1BM06
A0A3Q1M7D1	0.0682916	0.0899102	16.1872	0.759553	0.458441	0.797986	DNAH12	A0A3Q1M7D1_BOVIN	A0A3Q1M7D1
A0A3Q1NH70	-0.0982988	0.130226	16.6196	-0.754835	0.460912	0.799852	ANKRD45	A0A3Q1NH70_BOVIN	A0A3Q1NH70
F1MYA6	0.195677	0.259296	17.7051	0.754646	0.460382	0.799852	IZUMO4	F1MYA6_BOVIN	F1MYA6
Q3T0R1	-0.346689	0.458925	17.3305	-0.755436	0.460132	0.799852	RPS18	RS18_BOVIN	Q3T0R1
P00129	0.108983	0.144626	16.4197	0.753549	0.461789	0.80056	UQCRB	QCR7_BOVIN	P00129
P04272	0.50984	0.679022	16.8113	0.750844	0.463128	0.801582	ANXA2	ANXA2_BOVIN	P04272
Q3MHX5	0.0805079	0.107033	15.9396	0.752175	0.462909	0.801582	SUCLG2	SUCB2_BOVIN	Q3MHX5
E1BKM4	-0.310111	0.414229	15.7443	-0.748648	0.465107	0.801604	PDCD6IP	E1BKM4_BOVIN	E1BKM4
F1MEY2;Q7YS70	0.141113	0.189184	17.2638	0.745904	0.465762	0.801604	MECR	MECR_BOVIN	F1MEY2;Q7YS70
F1N578;P39872	-0.188844	0.252596	16.2741	-0.747611	0.465362	0.801604	RPL3	RL3_BOVIN	F1N578;P39872
F1N6B5	-0.139967	0.187471	17.3667	-0.746605	0.46529	0.801604	ARL9	F1N6B5_BOVIN	F1N6B5
P67810	0.0951152	0.127033	15.725	0.748743	0.465065	0.801604	SEC11A	SC11A_BOVIN	P67810
Q08DW2	-0.287826	0.385022	16.276	-0.747559	0.465391	0.801604	PRPSAP1	KPRA_BOVIN	Q08DW2
Q1RMX7	-0.100603	0.134191	16.7937	-0.749705	0.463806	0.801604	NANS	Q1RMX7_BOVIN	Q1RMX7
A5PK90	-0.109447	0.147264	17.4125	-0.743203	0.467268	0.802907	LYPLAL1	A5PK90_BOVIN	A5PK90
F1MKU3	-0.223299	0.299591	15.5967	-0.745347	0.467146	0.802907	BSPRY	F1MKU3_BOVIN	F1MKU3
A0A3Q1NEN6	0.125332	0.169223	17.2956	0.740632	0.468853	0.804456	PIFO	A0A3Q1NEN6_BOVIN	A0A3Q1NEN6
O02691	0.0715055	0.096531	16.4321	0.740752	0.469298	0.804456	HSD17B10	HCD2_BOVIN	O02691
P83939	0.203021	0.274093	17.0285	0.740703	0.468965	0.804456	SCRN1	SCRN1_BOVIN	P83939
A0A3Q1LUJ5	0.105589	0.142627	15.7771	0.740316	0.469983	0.804946	MIIP	A0A3Q1LUJ5_BOVIN	A0A3Q1LUJ5
A0A3Q1MMA1	-0.0966506	0.13157	17.6849	-0.734595	0.472215	0.804946	SEC22B	A0A3Q1MMA1_BOVIN	A0A3Q1MMA1
E1BJH1	0.148862	0.202162	16.0026	0.73635	0.472175	0.804946	EDC4	E1BJH1_BOVIN	E1BJH1
F1MBQ1	-0.100392	0.136678	17.9418	-0.734511	0.472129	0.804946	PPEF1	F1MBQ1_BOVIN	F1MBQ1
P11064	0.176404	0.239142	16.5104	0.737655	0.471079	0.804946	ACP1	PPAC_BOVIN	P11064
Q2KIU7	0.119516	0.16195	17.2615	0.737981	0.470441	0.804946	RSPH9	RSPH9_BOVIN	Q2KIU7
Q32P67	0.240808	0.327158	16.8094	0.73606	0.471842	0.804946	PIERCE1	PIRC1_BOVIN	Q32P67
F6QGE6	0.100284	0.13699	16.7807	0.732055	0.474236	0.807748	ACOT13	F6QGE6_BOVIN	F6QGE6
A0A3Q1MM35;O46415	-0.9084	1.24581	16.5521	-0.729164	0.476094	0.81024	FTL	FRIL_BOVIN	A0A3Q1MM35;O46415
Q2HJH1	-0.157305	0.216077	17.1112	-0.728004	0.476456	0.81024	DNPEP	DNPEP_BOVIN	Q2HJH1
A0A3Q1N9Y5	0.088103	0.12177	17.117	0.723517	0.479134	0.813011	QSOX1	A0A3Q1N9Y5_BOVIN	A0A3Q1N9Y5
G3MX69	0.097105	0.134378	17.6437	0.722624	0.479381	0.813011		G3MX69_BOVIN	G3MX69
Q2HJ94	-0.0793413	0.109498	16.1887	-0.724589	0.479047	0.813011	DNAJA2	DNJA2_BOVIN	Q2HJ94
Q2T9P2	-0.103756	0.143479	16.6841	-0.723149	0.479604	0.813011	DNAJC5G	Q2T9P2_BOVIN	Q2T9P2
A0A3Q1M765	-0.200524	0.278487	17.5563	-0.720047	0.480973	0.813432		A0A3Q1M765_BOVIN	A0A3Q1M765
A0A3Q1M8V6	-0.125413	0.173913	16.6432	-0.721125	0.480841	0.813432	DAZAP1	A0A3Q1M8V6_BOVIN	A0A3Q1M8V6
P82908	0.111248	0.154322	16.632	0.720883	0.480992	0.813432	KGD4	KGD4_BOVIN	P82908
P19858	-0.385736	0.536052	17.316	-0.719587	0.481379	0.813443	LDHA	LDHA_BOVIN	P19858
E1BES2	0.0831362	0.115707	17.6034	0.718507	0.481874	0.81345	CHDH	E1BES2_BOVIN	E1BES2
Q3MHW9	0.0927001	0.128867	16.2559	0.719345	0.482143	0.81345	CYB5R1	NB5R1_BOVIN	Q3MHW9
F1N5R7	0.0664157	0.092824	16.5261	0.715502	0.484286	0.815937	DNAH7	F1N5R7_BOVIN	F1N5R7
Q2TBG7	-0.226749	0.31564	13.9538	-0.718379	0.484379	0.815937	ISCA2	ISCA2_BOVIN	Q2TBG7
A0A140T8A4;Q1JPJ8	0.13022	0.182786	17.2329	0.71242	0.48574	0.816112	THOP1	THOP1_BOVIN	A0A140T8A4;Q1JPJ8
G3MX93	0.160674	0.225221	17.6481	0.713408	0.484921	0.816112	LMNTD2	G3MX93_BOVIN	G3MX93
G3N0D2	0.26124	0.366078	15.8221	0.713619	0.485857	0.816112	MROH9	G3N0D2_BOVIN	G3N0D2
P63103;E1BDS9;Cont_P63103	-0.111332	0.156379	16.6413	-0.711941	0.486363	0.816112	YWHAZ	1433Z_BOVIN	P63103;E1BDS9;Cont_P63103
Q58DQ3	-0.260161	0.365902	17.6079	-0.711013	0.486389	0.816112	RPL6	RL6_BOVIN	Q58DQ3
A0A3Q1MSC5	0.0880162	0.124126	17.0022	0.709086	0.487882	0.816509	LOC112442305	A0A3Q1MSC5_BOVIN	A0A3Q1MSC5
A4IFJ2	-0.125373	0.177663	16.8949	-0.705676	0.490006	0.816509	SYT5	A4IFJ2_BOVIN	A4IFJ2
A7MB28	-0.130397	0.183856	17.6952	-0.709235	0.487419	0.816509	NDRG3	NDRG3_BOVIN	A7MB28
F1MTT5	-0.187754	0.264937	17.2822	-0.708674	0.487977	0.816509	GDPD4	F1MTT5_BOVIN	F1MTT5
F1N530	0.0828992	0.117289	17.2604	0.706793	0.489128	0.816509		F1N530_BOVIN	F1N530
O02675	-0.180937	0.255757	15.1027	-0.707455	0.490058	0.816509	DPYSL2	DPYL2_BOVIN	O02675
P00125	0.213774	0.302392	17.2769	0.706942	0.489029	0.816509	CYC1	CY1_BOVIN	P00125
Q2YDH8;F1MJQ7	0.105959	0.150112	17.8399	0.705863	0.489389	0.816509	FNDC8	FNDC8_BOVIN	Q2YDH8;F1MJQ7
Q3T014;F1MX69	0.132296	0.187669	17.7459	0.704942	0.489996	0.816509	BPGM	PMGE_BOVIN	Q3T014;F1MX69
F1MLR1	0.127441	0.181135	17.2919	0.703568	0.491068	0.817227		F1MLR1_BOVIN	F1MLR1
Q0VCA3;F1N3R4	-0.0731005	0.103716	15.6968	-0.704814	0.491252	0.817227	LETM1	LETM1_BOVIN	Q0VCA3;F1N3R4
A0A3Q1LWC6	0.110651	0.157836	16.6654	0.701053	0.492944	0.81821	AP4B1	A0A3Q1LWC6_BOVIN	A0A3Q1LWC6
F1MXY8	0.145991	0.208178	16.4321	0.701284	0.492939	0.81821	SLC25A1	F1MXY8_BOVIN	F1MXY8
Q2TBM9	-0.0865881	0.123365	15.7544	-0.701887	0.49299	0.81821	SERAC1	SRAC1_BOVIN	Q2TBM9
A0A3Q1M9H9	0.094106	0.135432	17.6391	0.69486	0.496195	0.818454	NUP62	A0A3Q1M9H9_BOVIN	A0A3Q1M9H9
A0A3Q1MR04	-0.171081	0.245773	17.7606	-0.696091	0.495381	0.818454	NSF	A0A3Q1MR04_BOVIN	A0A3Q1MR04
A6QQ54	-0.117575	0.167764	14.9866	-0.700835	0.494144	0.818454	LOC616319	A6QQ54_BOVIN	A6QQ54
E1BPJ2	0.0831556	0.119578	17.3814	0.695408	0.495993	0.818454	CCDC81	E1BPJ2_BOVIN	E1BPJ2
F1MZ38;Q58DR8	0.120662	0.172962	17.1708	0.697623	0.494752	0.818454	SUCLG1	SUCA_BOVIN	F1MZ38;Q58DR8
G1K1H0;O77780	-0.225897	0.324493	17.7425	-0.696153	0.495352	0.818454	ADAM2	ADAM2_BOVIN	G1K1H0;O77780
Q32L77	0.126314	0.181441	17.2292	0.69617	0.495608	0.818454	CFAP95	CFA95_BOVIN	Q32L77
Q3SZH7	-0.151522	0.216846	16.4452	-0.698752	0.494471	0.818454	LTA4H	LKHA4_BOVIN	Q3SZH7
E1BCK5;Q28852;A0A0N4STN0	0.185746	0.267568	15.6671	0.694201	0.497722	0.819079	ATP5MG	ATP5L_BOVIN	E1BCK5;Q28852;A0A0N4STN0
F1MBS4	-0.0927712	0.134017	17.9538	-0.692236	0.497645	0.819079	SLC25A10	F1MBS4_BOVIN	F1MBS4
Q6B857	0.146578	0.211414	16.9878	0.69332	0.497479	0.819079	CFAP20	CFA20_BOVIN	Q6B857
A0A3Q1M2L7	0.111153	0.161245	17.4815	0.689342	0.499657	0.819782	TEX46	A0A3Q1M2L7_BOVIN	A0A3Q1M2L7
A0A3Q1MUP6;Q8WMY2	-0.139543	0.202323	17.4324	-0.689703	0.49946	0.819782	FDPS	FPPS_BOVIN	A0A3Q1MUP6;Q8WMY2
E1BJX2	-0.0950587	0.137857	17.012	-0.689544	0.49978	0.819782	GSTT4	E1BJX2_BOVIN	E1BJX2
F1MZD9	0.165563	0.23965	16.0347	0.690855	0.499537	0.819782	NUP50	F1MZD9_BOVIN	F1MZD9
Q3SZ15	0.0767389	0.11132	16.7081	0.689354	0.500063	0.819782	EEF1E1	Q3SZ15_BOVIN	Q3SZ15
Q0P5I8	-0.119285	0.17332	17.1237	-0.688238	0.500521	0.819905	GET4	GET4_BOVIN	Q0P5I8
A7YWG4	0.14617	0.213098	17.6308	0.685931	0.501678	0.821172	GGH	GGH_BOVIN	A7YWG4
Q2YDM5	0.136397	0.199245	17.7234	0.684566	0.502472	0.821216	SPMIP8	SMIP8_BOVIN	Q2YDM5
Q3T0Z7	0.128874	0.18814	17.3021	0.684989	0.502425	0.821216	QDPR	DHPR_BOVIN	Q3T0Z7
A0A3Q1LG29	0.0708768	0.10514	16.5597	0.67412	0.509537	0.821434	AXDND1	A0A3Q1LG29_BOVIN	A0A3Q1LG29
A0A3Q1MRB3	-0.0903125	0.1332	17.9347	-0.678021	0.506413	0.821434	TRAPPC3	A0A3Q1MRB3_BOVIN	A0A3Q1MRB3
A0A3Q1N8P4	-0.177702	0.260636	17.9538	-0.681802	0.504065	0.821434	LAMP2	A0A3Q1N8P4_BOVIN	A0A3Q1N8P4
A0A452DJ09;A1A4K3	0.105081	0.154032	16.9038	0.682206	0.50435	0.821434	DDB1	DDB1_BOVIN	A0A452DJ09;A1A4K3
C7FFR6;Q1JQ93	0.0948072	0.13944	17.4745	0.679916	0.505466	0.821434	DPM1	DPM1_BOVIN	C7FFR6;Q1JQ93
E1BK78	0.130018	0.193096	17.0168	0.673332	0.509778	0.821434		E1BK78_BOVIN	E1BK78
E1BKF9	-0.088154	0.130314	17.8241	-0.676473	0.507425	0.821434	CFAP52	CFA52_BOVIN	E1BKF9
E1BNX5	0.188433	0.278361	17.7555	0.676937	0.50717	0.821434	C25H16orf82	E1BNX5_BOVIN	E1BNX5
F1MEF7	0.164256	0.243067	16.9538	0.675766	0.508303	0.821434		F1MEF7_BOVIN	F1MEF7
F1MX39	0.0873968	0.129691	16.5469	0.673885	0.509689	0.821434	RAB42	F1MX39_BOVIN	F1MX39
G5E5A3	-0.091319	0.134519	17.1586	-0.678854	0.506284	0.821434		G5E5A3_BOVIN	G5E5A3
O02739;A0A3Q1MJK1	-0.110501	0.162145	17.2645	-0.681492	0.5046	0.821434	SERPINB6	SPB6_BOVIN	O02739;A0A3Q1MJK1
P39942;A0A3Q1M4W9	-0.127777	0.18931	17.2684	-0.67496	0.508639	0.821434	ATP6V1D	VATD_BOVIN	P39942;A0A3Q1M4W9
Q0P5F2	0.159382	0.235124	16.6332	0.677864	0.507179	0.821434	PSMG1	PSMG1_BOVIN	Q0P5F2
Q28205	0.158519	0.232997	17.6822	0.680349	0.505095	0.821434	TBCD	TBCD_BOVIN	Q28205
Q3SYU2	0.148223	0.219379	16.8821	0.675647	0.508415	0.821434	EEF2	EF2_BOVIN	Q3SYU2
Q3T010	0.251867	0.371509	17.1552	0.677957	0.506841	0.821434	PEBP4	Q3T010_BOVIN	Q3T010
Q3T0H0	-0.0912458	0.135526	16.8642	-0.673274	0.509896	0.821434	LCMT1	LCMT1_BOVIN	Q3T0H0
A6H718	0.293132	0.437097	17.7938	0.670634	0.511065	0.822081	ARMC6	A6H718_BOVIN	A6H718
Q29RT1	-0.194743	0.290026	17.0653	-0.671467	0.510911	0.822081	LYZL6	LYZL6_BOVIN	Q29RT1
G3N285	0.175305	0.261354	16.8567	0.670758	0.511462	0.822101	LRRC43	G3N285_BOVIN	G3N285
A0A3Q1MWX0	0.14449	0.217476	17.5153	0.664394	0.51509	0.82226	FAM227B	A0A3Q1MWX0_BOVIN	A0A3Q1MWX0
A0A3Q1N2T8	-0.07701	0.11593	17.0429	-0.664277	0.515401	0.82226	CDC34	A0A3Q1N2T8_BOVIN	A0A3Q1N2T8
A0A3Q1NEJ8	0.111969	0.167599	15.017	0.668076	0.514223	0.82226	HHAT	A0A3Q1NEJ8_BOVIN	A0A3Q1NEJ8
A4FUD0	0.119518	0.178007	14.7355	0.671422	0.512341	0.82226	MTHFD1	A4FUD0_BOVIN	A4FUD0
A6QQQ1	-0.117964	0.177039	16.7386	-0.666318	0.514288	0.82226	EFCAB2	A6QQQ1_BOVIN	A6QQQ1
E1BA36	0.0587036	0.0881556	16.1441	0.66591	0.514872	0.82226	SPAG17	E1BA36_BOVIN	E1BA36
F6Q200	0.367618	0.550758	16.4762	0.667476	0.513709	0.82226	PDK2	F6Q200_BOVIN	F6Q200
P41976;E1BHL1	0.149001	0.223202	15.7696	0.667562	0.514065	0.82226	SOD2	SODM_BOVIN	P41976;E1BHL1
Q0VCQ0	0.121255	0.181356	17.3373	0.668604	0.512553	0.82226	CPTP	CPTP_BOVIN	Q0VCQ0
Q9XTA2;F6QHN4	-0.132389	0.198557	16.2024	-0.666757	0.514311	0.82226	PREP	PPCE_BOVIN	Q9XTA2;F6QHN4
G3N0H2	0.0694576	0.104849	16.8703	0.66245	0.516631	0.82361	SPATA31H1	G3N0H2_BOVIN	G3N0H2
Q32LN3	0.117413	0.177411	16.7403	0.661813	0.517098	0.823741	PDCL2	PDCL2_BOVIN	Q32LN3
A0A140T871;P00366;Cont_P00366	0.0705543	0.106907	17.7612	0.659963	0.517745	0.824158	GLUD1	DHE3_BOVIN	A0A140T871;P00366;Cont_P00366
G3X7D8;Q0VCQ4	-0.10987	0.166885	17.371	-0.658359	0.518939	0.824831	MRRF	RRFM_BOVIN	G3X7D8;Q0VCQ4
P31039;G3MY67	0.0943798	0.142956	15.493	0.6602	0.518821	0.824831	SDHA	SDHA_BOVIN	P31039;G3MY67
E1B722	0.0805768	0.12273	16.9746	0.656535	0.520282	0.826353	C1H3orf33	E1B722_BOVIN	E1B722
Q3MHL4	-0.12374	0.188703	17.0551	-0.655737	0.520742	0.82647	AHCY	SAHH_BOVIN	Q3MHL4
A0A3Q1LJJ1;Q5E992	-0.118122	0.181034	17.9538	-0.652487	0.522355	0.826767	PPIL1	PPIL1_BOVIN	A0A3Q1LJJ1;Q5E992
A6QLG3	0.297629	0.456845	17.9538	0.651487	0.522985	0.826767	PDK3	A6QLG3_BOVIN	A6QLG3
G3X6Z1	0.0786521	0.120798	17.1027	0.651104	0.523632	0.826767	PNPLA7	G3X6Z1_BOVIN	G3X6Z1
Q0II44	0.117649	0.179455	15.8563	0.655588	0.521489	0.826767	SLC25A41	S2541_BOVIN	Q0II44
Q2NKT6	-0.17118	0.262746	17.5903	-0.651503	0.523144	0.826767	MGC137036	Q2NKT6_BOVIN	Q2NKT6
Q32L54	0.0956079	0.14655	17.9077	0.65239	0.522436	0.826767	SPAG6	Q32L54_BOVIN	Q32L54
Q3SYW6	-0.104228	0.159598	15.5047	-0.653065	0.523281	0.826767	EIF3C	EIF3C_BOVIN	Q3SYW6
A0A3Q1M8H1	0.105988	0.163143	17.2908	0.649663	0.524447	0.827277		A0A3Q1M8H1_BOVIN	A0A3Q1M8H1
F1MUX5	0.180867	0.277873	15.3638	0.650899	0.524728	0.827277	LOC100295687	F1MUX5_BOVIN	F1MUX5
E1BJG2	-0.073208	0.112873	16.9744	-0.648587	0.525284	0.827544	RSPH6A	E1BJG2_BOVIN	E1BJG2
A8NIX5;F1N0V3	-0.125819	0.194509	16.897	-0.646854	0.526417	0.828111	C11H2orf81	F1N0V3_BOVIN	A8NIX5;F1N0V3
Q1RMP7	-0.0887686	0.137277	17.4049	-0.646637	0.526303	0.828111	PPIL6	PPIL6_BOVIN	Q1RMP7
O46606;A0A3Q1MMR4	-0.132278	0.204956	16.8784	-0.645399	0.527346	0.828407	DDHD1	DDHD1_BOVIN	O46606;A0A3Q1MMR4
P67868	-0.102453	0.158796	17.0844	-0.645183	0.527379	0.828407	CSNK2B	CSK2B_BOVIN	P67868
Q5E984;A0A452DID1	0.20334	0.316828	15.6048	0.641798	0.53032	0.832415	TPT1	TCTP_BOVIN	Q5E984;A0A452DID1
E1BG76	0.139992	0.219096	15.5845	0.638951	0.532134	0.832806	SCFD1	E1BG76_BOVIN	E1BG76
F1MP73	-0.144561	0.226342	15.2366	-0.638683	0.532513	0.832806	C6H4orf17	F1MP73_BOVIN	F1MP73
F2Z4F5	-0.112107	0.175901	17.1818	-0.637331	0.532311	0.832806	DPP3	F2Z4F5_BOVIN	F2Z4F5
Q08DB0;A0A3Q1MIR4	0.0809119	0.126911	17.7074	0.63755	0.531925	0.832806	CEP44	CEP44_BOVIN	Q08DB0;A0A3Q1MIR4
Q5E958	-0.276427	0.433027	17.9538	-0.63836	0.531299	0.832806	RPS8	RS8_BOVIN	Q5E958
Q148J6	0.136158	0.213914	16.6906	0.636511	0.533076	0.833077	ARPC4	ARPC4_BOVIN	Q148J6
A0A3Q1LW98	-0.133361	0.210992	16.2265	-0.632067	0.536148	0.83421	CLEC16A	A0A3Q1LW98_BOVIN	A0A3Q1LW98
A6QLN8	-0.149323	0.234906	15.069	-0.635673	0.534525	0.83421	SCYL2	A6QLN8_BOVIN	A6QLN8
F1MQY1	0.12815	0.202293	14.1422	0.633485	0.536528	0.83421	LIG3	F1MQY1_BOVIN	F1MQY1
G1K1X0;P31800	0.0727287	0.115289	17.1493	0.630836	0.536465	0.83421	UQCRC1	QCR1_BOVIN	G1K1X0;P31800
P23356	0.167483	0.265212	17.3573	0.631507	0.535938	0.83421	UCHL1	UCHL1_BOVIN	P23356
Q29466;F1MH43	0.135989	0.214463	14.5224	0.63409	0.535883	0.83421	ATP6V0A1	VPP1_BOVIN	Q29466;F1MH43
Q2TBP5	-0.164826	0.259654	15.007	-0.634791	0.535123	0.83421	TMEM53	TMM53_BOVIN	Q2TBP5
A0A452DID6	-0.102362	0.162911	17.9538	-0.628333	0.537698	0.834816	DHRS11	A0A452DID6_BOVIN	A0A452DID6
F1MDX9	-0.110244	0.174893	15.7463	-0.630349	0.537508	0.834816	PTEN	F1MDX9_BOVIN	F1MDX9
Q2NL29	-0.153865	0.245597	17.8584	-0.626494	0.538918	0.836103	ISYNA1	INO1_BOVIN	Q2NL29
A0A3Q1LKL2	0.171897	0.275563	16.2435	0.623802	0.54142	0.836316	SRPK2	A0A3Q1LKL2_BOVIN	A0A3Q1LKL2
A0A3Q1MI24	0.10286	0.16551	16.922	0.621473	0.542571	0.836316	TIPRL	A0A3Q1MI24_BOVIN	A0A3Q1MI24
E1BGQ9	0.0832235	0.132423	14.4184	0.628469	0.539526	0.836316	USP49	E1BGQ9_BOVIN	E1BGQ9
G3N1C8	0.0638077	0.102289	16.9508	0.6238	0.541063	0.836316	DNAH1	G3N1C8_BOVIN	G3N1C8
P06623	0.0911477	0.146124	16.6006	0.623771	0.541255	0.836316	CNP	CN37_BOVIN	P06623
P61283	-0.190465	0.305966	16.0529	-0.622504	0.542353	0.836316	BANF1	BAF_BOVIN	P61283
Q1LZB5	0.0902124	0.14446	17.0082	0.624479	0.540601	0.836316	TOMM40	TOM40_BOVIN	Q1LZB5
Q32L86	0.0994239	0.159173	16.0579	0.62463	0.540988	0.836316	TMEM126A	T126A_BOVIN	Q32L86
Q3ZCK1	0.128826	0.206782	15.9702	0.623004	0.542077	0.836316	EIF3L	EIF3L_BOVIN	Q3ZCK1
F1MZG1;Q2KJG1	0.0766739	0.123728	17.3316	0.619699	0.543518	0.836572	SPATA6	SPAT6_BOVIN	F1MZG1;Q2KJG1
Q0P5F6	0.121671	0.196131	16.8919	0.620356	0.543303	0.836572	CYB5B	Q0P5F6_BOVIN	Q0P5F6
E1BKK8	-0.0863464	0.139634	17.0553	-0.618378	0.544497	0.837477	C17H5orf52	E1BKK8_BOVIN	E1BKK8
F1MJ69	0.0775547	0.125731	17.8402	0.616832	0.545138	0.837861	DNAI3	F1MJ69_BOVIN	F1MJ69
A0A3Q1NDU7	0.128831	0.209821	17.9	0.614004	0.546938	0.838447	GSK3B	A0A3Q1NDU7_BOVIN	A0A3Q1NDU7
F1MMF6	0.248071	0.401492	14.9904	0.617873	0.545932	0.838447	H1-9	F1MMF6_BOVIN	F1MMF6
F1MZ78	0.132527	0.215586	17.6817	0.614726	0.546566	0.838447	LRRCC1	F1MZ78_BOVIN	F1MZ78
G5E5C6	-0.148382	0.241876	16.8568	-0.613463	0.54776	0.838447	ACR	G5E5C6_BOVIN	G5E5C6
P16116;A0A493UA87;A0A3Q1M9Q1	0.214639	0.349865	16.5951	0.613491	0.547869	0.838447	AKR1B1	ALDR_BOVIN	P16116;A0A493UA87;A0A3Q1M9Q1
Q9MZG3	-0.23148	0.377529	17.6732	-0.613146	0.54759	0.838447	DBIL5	DBIL5_BOVIN	Q9MZG3
Q32LP2	-0.0942264	0.153997	17.836	-0.61187	0.548345	0.838576	RDX	RADI_BOVIN	Q32LP2
A0A3Q1MGE5;A5D7M3	0.0677219	0.111119	16.658	0.609451	0.550448	0.839436	GAS8	DRC4_BOVIN	A0A3Q1MGE5;A5D7M3
E1B8C1	-0.101785	0.167784	17.3984	-0.606642	0.551923	0.839436	NT5M	E1B8C1_BOVIN	E1B8C1
E1BDM7	-0.0820711	0.135285	17.1052	-0.606655	0.552047	0.839436	ZMYND12	E1BDM7_BOVIN	E1BDM7
F1MVL2	-0.177148	0.290235	17.6337	-0.610361	0.549409	0.839436	ACADS	F1MVL2_BOVIN	F1MVL2
F1MZZ0	-0.129104	0.212441	16.0148	-0.607718	0.551895	0.839436	LOC515755	F1MZZ0_BOVIN	F1MZZ0
O46504;F1N4M3	0.0649964	0.107195	16.7147	0.60634	0.552436	0.839436	PDPR	PDPR_BOVIN	O46504;F1N4M3
Q1RMM9;Q58DH9	0.12123	0.199551	17.8458	0.607514	0.551163	0.839436	NAGA	NAGAB_BOVIN	Q1RMM9;Q58DH9
Q29RL1	0.0671187	0.110233	16.9943	0.608878	0.550659	0.839436	CFAP206	CF206_BOVIN	Q29RL1
Q2T9U2	-0.100268	0.165435	17.1692	-0.606089	0.552385	0.839436	ODF2	ODFP2_BOVIN	Q2T9U2
E1BMV3	0.156069	0.259484	16.6872	0.60146	0.555617	0.841284	MATN1	E1BMV3_BOVIN	E1BMV3
E1BN01	0.0943915	0.156648	16.3385	0.602569	0.555067	0.841284	DNALI1	E1BN01_BOVIN	E1BN01
E1BP64	0.0913408	0.151582	16.5113	0.602583	0.554973	0.841284	CEP128	E1BP64_BOVIN	E1BP64
P08904	0.266415	0.442335	16.2377	0.602292	0.555298	0.841284	RNASE6	RNAS6_BOVIN	P08904
Q3T189;A0A3Q1LZ07	0.0670564	0.11124	17.535	0.602809	0.554353	0.841284	SDHB	SDHB_BOVIN	Q3T189;A0A3Q1LZ07
A0A3Q1ME83	0.0472255	0.0796822	17.0009	0.592673	0.561201	0.842717	CFAP70	A0A3Q1ME83_BOVIN	A0A3Q1ME83
E1B9R5	0.052797	0.0885511	16.1902	0.596232	0.559265	0.842717	DNAH8	E1B9R5_BOVIN	E1B9R5
E1BN42	0.0779659	0.131364	16.8993	0.593509	0.560701	0.842717	KLHDC9	E1BN42_BOVIN	E1BN42
G3MY76;P35662	-0.270104	0.452706	17.5792	-0.596644	0.558352	0.842717	CYLC1	CYLC1_BOVIN	G3MY76;P35662
P03929	0.208715	0.352666	17.1773	0.591821	0.56168	0.842717	MT-ATP8	ATP8_BOVIN	P03929
P62935	-0.292038	0.488498	17.0089	-0.597828	0.557831	0.842717	PPIA	PPIA_BOVIN	P62935
Q28092;F1MI94	-0.27552	0.464184	17.4034	-0.593558	0.560444	0.842717	CYLC2	CYLC2_BOVIN	Q28092;F1MI94
Q2KIJ6;F1MES6	0.0655431	0.110391	17.1908	0.593733	0.560423	0.842717	UBXN6	UBXN6_BOVIN	Q2KIJ6;F1MES6
Q2KIW6;F1MLV1	0.12258	0.204941	16.9731	0.598123	0.557655	0.842717	PSMC6	PRS10_BOVIN	Q2KIW6;F1MLV1
Q2T9V2;F1MWI0	0.0773777	0.130245	15.655	0.594094	0.560937	0.842717	IQCG	DRC9_BOVIN	Q2T9V2;F1MWI0
Q3SZC4	0.0932975	0.157406	16.4147	0.59272	0.561446	0.842717	NSFL1C	NSF1C_BOVIN	Q3SZC4
Q3T178	-0.0935387	0.156416	17.4553	-0.598013	0.557511	0.842717	VPS28	VPS28_BOVIN	Q3T178
Q3ZCK9	0.0999784	0.168264	16.8822	0.594176	0.560273	0.842717	PSMA4	PSA4_BOVIN	Q3ZCK9
A0A3Q1LQN6	-0.0882518	0.150282	15.1958	-0.587242	0.565666	0.844336	SPRYD4	A0A3Q1LQN6_BOVIN	A0A3Q1LQN6
A5PJJ5	0.0994144	0.169846	17.0597	0.585322	0.565994	0.844336	LRRC14	LRC14_BOVIN	A5PJJ5
A7MBI6	0.0941201	0.160622	17.184	0.585972	0.565512	0.844336	GLOD4	A7MBI6_BOVIN	A7MBI6
E1B8W3	-0.0653954	0.111181	16.9686	-0.588188	0.564153	0.844336	ODAD2	ODAD2_BOVIN	E1B8W3
F1MTY9	0.0595542	0.10175	16.6578	0.585299	0.566192	0.844336	HMOX2	F1MTY9_BOVIN	F1MTY9
P39872	0.138541	0.236175	14.8048	0.586602	0.566309	0.844336	RPL3	RL3_BOVIN	P39872
Q08E25	0.131552	0.223993	16.0383	0.587304	0.565177	0.844336	SLC30A3	ZNT3_BOVIN	Q08E25
Q2HJG5	0.134299	0.227757	16.8474	0.58966	0.563244	0.844336	VPS35	VPS35_BOVIN	Q2HJG5
Q32P93	0.109839	0.187465	17.1706	0.585916	0.565554	0.844336	GML	Q32P93_BOVIN	Q32P93
Q58DQ3;G3N2R1	-0.204831	0.350791	16.9219	-0.583911	0.566983	0.844753	RPL6	RL6_BOVIN	Q58DQ3;G3N2R1
G3MY78	-0.0821199	0.140935	16.6966	-0.58268	0.567896	0.844937	VPS13A	G3MY78_BOVIN	G3MY78
Q5E946	-0.0935752	0.160681	17.7209	-0.582366	0.567657	0.844937	PARK7	PARK7_BOVIN	Q5E946
E1BGS2	0.167575	0.288103	17.1425	0.581648	0.568374	0.845062	ACAD10	E1BGS2_BOVIN	E1BGS2
A4FUZ3	0.0872803	0.150436	16.723	0.580181	0.569528	0.84582	PSMC1	A4FUZ3_BOVIN	A4FUZ3
Q8SQH5	0.118172	0.203757	16.716	0.579965	0.569674	0.84582	SLC25A5	ADT2_BOVIN	Q8SQH5
F1MX73	-0.0861756	0.149165	17.5086	-0.577721	0.570808	0.84648	MIPEP	F1MX73_BOVIN	F1MX73
F1N3X1	0.145599	0.251852	16.6865	0.578111	0.570909	0.84648	LOC100125949	F1N3X1_BOVIN	F1N3X1
A0A140T890;O62702	-0.111349	0.195621	17.234	-0.569209	0.576559	0.846647	KERA	KERA_BOVIN	A0A140T890;O62702
A0A3Q1M5N0;Q3ZCF7	0.101562	0.177922	17.876	0.570821	0.575227	0.846647	UBE2D3	UB2D3_BOVIN	A0A3Q1M5N0;Q3ZCF7
E1BEL9	-0.059702	0.104807	17.5189	-0.56964	0.576154	0.846647	COASY	E1BEL9_BOVIN	E1BEL9
F1MBU8	-0.106252	0.184455	16.4727	-0.576033	0.57238	0.846647	DPY19L2	F1MBU8_BOVIN	F1MBU8
F1MT40	-0.0818331	0.143296	16.5002	-0.571078	0.575643	0.846647	RANBP17	F1MT40_BOVIN	F1MT40
F1MWT0	0.170223	0.296068	17.9538	0.574946	0.572463	0.846647	MAN2C1	F1MWT0_BOVIN	F1MWT0
F6Q9Q9;P05307	-0.134421	0.234673	15.5875	-0.572799	0.574951	0.846647	P4HB	PDIA1_BOVIN	F6Q9Q9;P05307
P61287	-0.0785842	0.13642	17.3453	-0.576045	0.571984	0.846647	PPP1CC	PP1G_BOVIN	P61287
Q2KIR0	0.0971725	0.169595	16.9631	0.572969	0.574183	0.846647	SPMIP2	SMIP2_BOVIN	Q2KIR0
Q2KIT5;A0A452DJK0	-0.0943927	0.165833	17.6232	-0.569203	0.576402	0.846647	CRELD2	CREL2_BOVIN	Q2KIT5;A0A452DJK0
Q2KJ77	-0.122091	0.213633	17.5474	-0.5715	0.574909	0.846647	HSPBP1	Q2KJ77_BOVIN	Q2KJ77
Q2YDG2	0.061362	0.107717	17.4127	0.569661	0.576184	0.846647	CFAP299	CF299_BOVIN	Q2YDG2
Q32KP0	0.0953953	0.167518	17.6653	0.569463	0.576212	0.846647	SPMIP6	SMIP6_BOVIN	Q32KP0
Q9GL30	0.0766693	0.133532	16.0781	0.574163	0.573803	0.846647	PLBD1	PLBL1_BOVIN	Q9GL30
E1BM26	-0.181495	0.319865	17.7087	-0.567413	0.577557	0.847532	PSME3	E1BM26_BOVIN	E1BM26
A0A3Q1N3E8	0.0645078	0.113984	14.7962	0.565937	0.579919	0.84958	UFD1	A0A3Q1N3E8_BOVIN	A0A3Q1N3E8
E1BBC2	-0.0987368	0.175311	17.6838	-0.563208	0.580365	0.84958	TMEM209	E1BBC2_BOVIN	E1BBC2
Q58CP0;Q58D96	-0.100788	0.17904	16.7473	-0.562937	0.580937	0.84958	IDH3G	IDH3G_BOVIN	Q58CP0;Q58D96
Q5E9D6;A0A452DHL8	-0.110153	0.195301	15.8129	-0.56402	0.580653	0.84958	HDHD3	HDHD3_BOVIN	Q5E9D6;A0A452DHL8
Q8HXG6	0.143512	0.25509	17.339	0.562593	0.580914	0.84958	NDUFA11	NDUAB_BOVIN	Q8HXG6
Q2KIF8;A0A3Q1NB71	0.14093	0.251951	17.424	0.559354	0.583039	0.851492	CARS2	SYCM_BOVIN	Q2KIF8;A0A3Q1NB71
Q2TA08	0.0711854	0.12723	17.3563	0.5595	0.58297	0.851492	BAG5	BAG5_BOVIN	Q2TA08
A0A3S5ZPE5	-0.181122	0.324114	17.2638	-0.558823	0.583459	0.851525	CIMIP1	A0A3S5ZPE5_BOVIN	A0A3S5ZPE5
A0A3Q1LU45	0.175262	0.315203	17.8671	0.556028	0.585089	0.85216	CFAP90	A0A3Q1LU45_BOVIN	A0A3Q1LU45
A6QLS9	0.122347	0.219659	16.571	0.556985	0.584983	0.85216	RAB10	A6QLS9_BOVIN	A6QLS9
F1MSL8	0.0567293	0.101615	16.1794	0.558278	0.584299	0.85216	IQUB	F1MSL8_BOVIN	F1MSL8
F6RG16	0.0880395	0.158381	16.9383	0.555872	0.585567	0.852277	ENO4	F6RG16_BOVIN	F6RG16
E1B9I1	-0.0892607	0.16079	16.5802	-0.555139	0.586212	0.852636	MICOS13	E1B9I1_BOVIN	E1B9I1
P31408	-0.100071	0.181416	17.8024	-0.551608	0.588075	0.854765	ATP6V1B2	VATB2_BOVIN	P31408
A5PJY3	0.104928	0.191232	16.4413	0.548696	0.590588	0.856093	MCART1	A5PJY3_BOVIN	A5PJY3
A7YW45;F1N443	-0.155851	0.283616	15.5973	-0.549515	0.590434	0.856093	PRMT5	ANM5_BOVIN	A7YW45;F1N443
F1N3R5	-0.120633	0.219321	16.5976	-0.55003	0.589625	0.856093	AQP7	F1N3R5_BOVIN	F1N3R5
O97764	0.102423	0.186776	17.8696	0.548374	0.590221	0.856093	CRYZ	QOR_BOVIN	O97764
A0A3Q1MAZ0	-0.12991	0.23854	15.9253	-0.544603	0.593571	0.857775	MEX3D	A0A3Q1MAZ0_BOVIN	A0A3Q1MAZ0
F1MK40	-0.163278	0.299164	16.6927	-0.545782	0.592435	0.857775	TBC1D21	F1MK40_BOVIN	F1MK40
F1MWE0	0.117385	0.215504	17.1812	0.5447	0.59296	0.857775	PSMC3	F1MWE0_BOVIN	F1MWE0
Q0VCN1	-0.0749189	0.137951	17.9538	-0.543083	0.593752	0.857775	NMRAL1	NMRL1_BOVIN	Q0VCN1
Q3SZT6	0.249168	0.457141	17.1868	0.545058	0.592717	0.857775	CFAP126	FLTOP_BOVIN	Q3SZT6
A8QW39	0.233388	0.431329	17.1815	0.541092	0.595391	0.859495	CFAP144	CF144_BOVIN	A8QW39
Q2KI15;F1MCM1	0.183971	0.339914	16.1326	0.541229	0.595745	0.859495	MTRF1L	RF1ML_BOVIN	Q2KI15;F1MCM1
F1MWF0	-0.0672208	0.125012	17.7223	-0.537717	0.597461	0.860231	HIP1	F1MWF0_BOVIN	F1MWF0
P05632	0.156711	0.290902	17.193	0.538705	0.596997	0.860231	ATP5F1E	ATP5E_BOVIN	P05632
Q66LN0;A0A3Q1LFK5	-0.105347	0.195315	15.7917	-0.539371	0.597155	0.860231	PTGES2	PGES2_BOVIN	Q66LN0;A0A3Q1LFK5
A0A3Q1M6S6	0.0536753	0.10029	17.1346	0.535202	0.599388	0.860285	DHTKD1	A0A3Q1M6S6_BOVIN	A0A3Q1M6S6
E1BJL9	-0.0635607	0.11868	17.4936	-0.535564	0.599003	0.860285	CFAP210	CF210_BOVIN	E1BJL9
P16116;A0A493UA87	0.104536	0.195533	17.1266	0.53462	0.599785	0.860285	AKR1B1	ALDR_BOVIN	P16116;A0A493UA87
Q2YDE8;A0A3Q1MP23	0.0593499	0.111043	17.0629	0.534475	0.599909	0.860285	GARIN2	GAR2_BOVIN	Q2YDE8;A0A3Q1MP23
Q32KP5	0.105934	0.197973	17.7555	0.535096	0.599222	0.860285	BPIFA3	Q32KP5_BOVIN	Q32KP5
Q32PF2	0.110786	0.206342	16.88	0.536907	0.598338	0.860285	ACLY	ACLY_BOVIN	Q32PF2
F1MG05;Q3SZV3	0.139631	0.261544	16.8635	0.533874	0.600396	0.860407	EEF1G	EF1G_BOVIN	F1MG05;Q3SZV3
F1MPV5	0.132695	0.250039	16.6347	0.530699	0.602641	0.860735	NFXL1	F1MPV5_BOVIN	F1MPV5
F1MRS1	-0.243333	0.459408	16.9538	-0.529667	0.603211	0.860735	PPP4R1	F1MRS1_BOVIN	F1MRS1
O97681	0.0865697	0.162813	17.6004	0.531713	0.601572	0.860735	ATP6V0A2	VPP2_BOVIN	O97681
P22027	0.074753	0.14058	15.4902	0.531747	0.602445	0.860735	DMAC2L	ATP5S_BOVIN	P22027
Q2KI42	-0.0858812	0.162207	16.7463	-0.529454	0.603439	0.860735	PSMD11	PSD11_BOVIN	Q2KI42
Q3SYT7;F1MYH8	0.0879996	0.165086	15.1418	0.533054	0.601733	0.860735	PSMD8	PSMD8_BOVIN	Q3SYT7;F1MYH8
Q3T028	0.145722	0.274672	17.8162	0.530533	0.602293	0.860735	TSGA13	TSG13_BOVIN	Q3T028
A2VDZ9	0.0722862	0.136403	14.246	0.529945	0.604312	0.861406	VAPB	VAPB_BOVIN	A2VDZ9
E1BC62	0.185027	0.352284	17.1993	0.525221	0.606135	0.862282	SPMAP1	E1BC62_BOVIN	E1BC62
F1MZX0	0.056443	0.107312	16.1991	0.525969	0.606037	0.862282	PRKCD	F1MZX0_BOVIN	F1MZX0
P31404	-0.0900258	0.171218	17.3196	-0.525798	0.605696	0.862282	ATP6V1A	VATA_BOVIN	P31404
A7MB62	0.0741096	0.141377	15.5948	0.524199	0.607511	0.863359	ACTR2	ARP2_BOVIN	A7MB62
E1B7P6	-0.0999309	0.191229	17.8514	-0.522571	0.607698	0.863359	EFCAB5	E1B7P6_BOVIN	E1B7P6
P68103;E1B9F6;Cont_P68103	-0.120221	0.231239	16.5583	-0.519899	0.610015	0.865502	EEF1A1	EF1A1_BOVIN	P68103;E1B9F6;Cont_P68103
Q32L34	0.282366	0.543112	16.7204	0.519903	0.609946	0.865502	HMGB4	HMGB4_BOVIN	Q32L34
A0A3Q1MRZ9;Q0V7M4	0.102602	0.198067	17.4906	0.518016	0.610938	0.865969	SLC25A25	SCMC2_BOVIN	A0A3Q1MRZ9;Q0V7M4
P18915;F1MBS0	0.1456	0.280353	14.8911	0.519345	0.611153	0.865969	CA6	CAH6_BOVIN	P18915;F1MBS0
Q29RK1	0.0471237	0.0911378	17.0787	0.51706	0.611746	0.866235	CS	CISY_BOVIN	Q29RK1
E1B7S8	-0.0835322	0.161932	17.6599	-0.515847	0.612359	0.866531	ACRBP	E1B7S8_BOVIN	E1B7S8
Q58DW0	-0.0960399	0.186983	16.9558	-0.513631	0.614138	0.868475	RPL4	RL4_BOVIN	Q58DW0
Q3T102	-0.0801088	0.156462	16.5174	-0.512003	0.615427	0.869722	EIF3E	EIF3E_BOVIN	Q3T102
A6H7F3;Q5E9L4	0.0670742	0.132002	17.6373	0.508131	0.617658	0.870576	BCL2L14	B2L14_BOVIN	A6H7F3;Q5E9L4
F1MTN5	0.090938	0.178663	16.7723	0.508992	0.617388	0.870576	DYNLT2	F1MTN5_BOVIN	F1MTN5
Q08DP0;F1MJS4	-0.0867343	0.170343	17.4781	-0.509175	0.616997	0.870576	PGM1	PGM1_BOVIN	Q08DP0;F1MJS4
Q148D5;F1MGC0	0.0662599	0.129902	17.081	0.510074	0.616527	0.870576	SUCLA2	SUCB1_BOVIN	Q148D5;F1MGC0
A7Z057;P68252	0.0880537	0.173655	16.6915	0.507061	0.618745	0.870962	YWHAG	1433G_BOVIN	A7Z057;P68252
F1MND2	-0.114606	0.226188	17.4824	-0.506685	0.618707	0.870962	GBA2	F1MND2_BOVIN	F1MND2
F1MV72	0.0591503	0.117214	17.2409	0.504634	0.620204	0.871298		F1MV72_BOVIN	F1MV72
Q28034	-0.068775	0.136183	17.2747	-0.50502	0.619927	0.871298	PRKCSH	GLU2B_BOVIN	Q28034
A0A3Q1M2A1	0.06634	0.134383	16.4841	0.493664	0.628057	0.871596	GFUS	A0A3Q1M2A1_BOVIN	A0A3Q1M2A1
A0A3Q1M7H3	0.0788168	0.159788	17.3235	0.493259	0.628024	0.871596	MYCBPAP	A0A3Q1M7H3_BOVIN	A0A3Q1M7H3
A0A3Q1MBM6	0.190067	0.378593	17.9538	0.502035	0.621744	0.871596	COA1	A0A3Q1MBM6_BOVIN	A0A3Q1MBM6
A0A3Q1MIA3	0.136677	0.272004	15.6936	0.502482	0.622306	0.871596	FAM171B	A0A3Q1MIA3_BOVIN	A0A3Q1MIA3
A0A3Q1ML84;Q3ZBI7	0.135008	0.270652	15.704	0.498825	0.624818	0.871596	ATP5MK	ATPMK_BOVIN	A0A3Q1ML84;Q3ZBI7
A0A3Q1MR14	-0.155158	0.31089	15.7746	-0.499078	0.624613	0.871596	LGALSL	A0A3Q1MR14_BOVIN	A0A3Q1MR14
A0A3Q1N3G7	0.0871251	0.175339	14.747	0.496895	0.626589	0.871596	TRIM36	A0A3Q1N3G7_BOVIN	A0A3Q1N3G7
A0A3Q1N8V6	-0.156044	0.311804	16.8426	-0.500457	0.62323	0.871596		A0A3Q1N8V6_BOVIN	A0A3Q1N8V6
A7MBA2	0.0999884	0.200224	17.5523	0.499384	0.623711	0.871596	PSMD1	A7MBA2_BOVIN	A7MBA2
E1B993	0.0534446	0.106934	16.6775	0.49979	0.623753	0.871596	ANKEF1	E1B993_BOVIN	E1B993
E1B9I5	0.139073	0.280564	15.847	0.49569	0.626917	0.871596	CFAP276	CF276_BOVIN	E1B9I5
E1BFM2	0.0991817	0.198987	17.9538	0.498434	0.624229	0.871596	PRSS50	E1BFM2_BOVIN	E1BFM2
F1MB15;A0A3Q1M275	0.0939433	0.189285	16.9506	0.496307	0.626052	0.871596	FSIP2	F1MB15_BOVIN	F1MB15;A0A3Q1M275
F1MSS9	0.117123	0.235766	16.6138	0.496774	0.625858	0.871596	BAG4	F1MSS9_BOVIN	F1MSS9
F1MYY0;Q32L18	0.0710602	0.143053	17.4508	0.496742	0.625571	0.871596	BTBD16	BTBDG_BOVIN	F1MYY0;Q32L18
F1N7U2	0.11799	0.238934	15.9813	0.493819	0.628152	0.871596	NPLOC4	F1N7U2_BOVIN	F1N7U2
G3X8G1	-0.209613	0.41605	17.0233	-0.503817	0.620847	0.871596	SPMIP1	G3X8G1_BOVIN	G3X8G1
P68102	-0.141368	0.283716	14.3701	-0.498272	0.625832	0.871596	EIF2S1	IF2A_BOVIN	P68102
Q2NL24	-0.109612	0.221202	15.9634	-0.495531	0.626977	0.871596	PSMG2	PSMG2_BOVIN	Q2NL24
E1BJG7	0.0933615	0.189456	15.2713	0.492788	0.629173	0.872447	C15H11orf42	E1BJG7_BOVIN	E1BJG7
A0A3Q1NJ32;Q32LH4	-0.122201	0.251047	17.3166	-0.486766	0.632528	0.875965	NIT1	NIT1_BOVIN	A0A3Q1NJ32;Q32LH4
F1MJ59;Q2T9R6	0.0774369	0.159077	17.5183	0.486788	0.632443	0.875965	NIT2	NIT2_BOVIN	F1MJ59;Q2T9R6
A3KN22	0.164084	0.340374	17.4135	0.482068	0.635761	0.879645	UBE2M	UBC12_BOVIN	A3KN22
Q32KT7;F1N4X9	0.086294	0.179232	17.9398	0.481465	0.636006	0.879645	C26H10orf120	F1N4X9_BOVIN	Q32KT7;F1N4X9
A0A3Q1LNI7	0.0892368	0.187395	15.835	0.476198	0.640438	0.879936	LOC533307	A0A3Q1LNI7_BOVIN	A0A3Q1LNI7
A0A3Q1M6F8	-0.0630276	0.132174	16.5977	-0.476854	0.639684	0.879936	UBXN11	A0A3Q1M6F8_BOVIN	A0A3Q1M6F8
A0A3Q1M7V4	0.0873543	0.18348	17.0101	0.476097	0.640063	0.879936	CISD3	A0A3Q1M7V4_BOVIN	A0A3Q1M7V4
E1BKL4	0.0708415	0.14813	17.2811	0.478237	0.638475	0.879936	CILP2	E1BKL4_BOVIN	E1BKL4
E1BMG4	-0.079671	0.16537	14.1828	-0.481775	0.637316	0.879936	PRKCQ	E1BMG4_BOVIN	E1BMG4
F1MR53	0.0623895	0.13119	17.2192	0.475565	0.640361	0.879936		F1MR53_BOVIN	F1MR53
Q148G5;G3N3Y2	-0.168775	0.354542	16.8043	-0.476036	0.640179	0.879936	PRODH	PROD_BOVIN	Q148G5;G3N3Y2
Q29RM1	-0.0705604	0.148427	16.5155	-0.475386	0.640738	0.879936	SLC25A19	TPC_BOVIN	Q29RM1
Q2M2S9;F1N782	0.185611	0.39073	17.302	0.475036	0.640703	0.879936	LYRM7	LYRM7_BOVIN	Q2M2S9;F1N782
Q3T0M2	0.105791	0.221727	17.3967	0.47712	0.639215	0.879936	SFXN4	SFXN4_BOVIN	Q3T0M2
Q58D31	-0.073664	0.154159	16.4876	-0.477846	0.639034	0.879936	SORD	DHSO_BOVIN	Q58D31
A3KN46;F1N3F1	0.0678055	0.143339	17.5526	0.473044	0.642011	0.880012	LETMD1	LTMD1_BOVIN	A3KN46;F1N3F1
A7E371	-0.109163	0.232507	17.5386	-0.469505	0.644493	0.880012	PROCA1	PRCA1_BOVIN	A7E371
E1BJY7	0.0599399	0.127479	16.8577	0.470195	0.644241	0.880012	CXHXorf58	E1BJY7_BOVIN	E1BJY7
G3MZ93	0.0764581	0.162153	16.9886	0.471518	0.64327	0.880012		G3MZ93_BOVIN	G3MZ93
G3N0F7	-0.103727	0.219367	16.382	-0.472848	0.642561	0.880012	TEX50	G3N0F7_BOVIN	G3N0F7
Q2HJD0	0.0793964	0.168818	17.745	0.470306	0.643865	0.880012	FAF2	FAF2_BOVIN	Q2HJD0
Q32P85	0.134075	0.284609	16.9622	0.471084	0.643582	0.880012	DYNLRB2	DLRB2_BOVIN	Q32P85
Q3SZR5	0.130515	0.275849	17.3343	0.473139	0.642017	0.880012	CIMIP2C	CMI2C_BOVIN	Q3SZR5
Q8HXG5	0.138428	0.294749	17.3047	0.469645	0.644472	0.880012	NDUFB11	NDUBB_BOVIN	Q8HXG5
A0A3Q1MQE3	0.0720255	0.153721	17.5451	0.468547	0.645162	0.880364		A0A3Q1MQE3_BOVIN	A0A3Q1MQE3
A0A3Q1M9N4	0.0727578	0.155534	17.3826	0.467795	0.645743	0.880596	AUH	A0A3Q1M9N4_BOVIN	A0A3Q1M9N4
Q32KX5;F1MS73	0.0745227	0.159636	17.354	0.466828	0.64643	0.880972	LRRC28	LRC28_BOVIN	Q32KX5;F1MS73
A0A3Q1LY26	0.0856402	0.186332	17.4939	0.459611	0.651456	0.882389	TSGA10	A0A3Q1LY26_BOVIN	A0A3Q1LY26
A0A3Q1M0X3	-0.117085	0.258098	17.7895	-0.453646	0.655569	0.882389	SPATA20	A0A3Q1M0X3_BOVIN	A0A3Q1M0X3
A0A3Q1MT14	0.151653	0.335289	17.7225	0.452305	0.656537	0.882389	SPMIP11	SMI11_BOVIN	A0A3Q1MT14
A0A452DKI9;Q1JPJ2	0.0839459	0.18175	16.5885	0.461875	0.65017	0.882389	XPNPEP1	XPP1_BOVIN	A0A452DKI9;Q1JPJ2
A5PK42	-0.0491513	0.108395	16.5495	-0.453448	0.656116	0.882389	ODAD4	ODAD4_BOVIN	A5PK42
F1MBU2	0.0696173	0.151791	16.8536	0.45864	0.652352	0.882389	SMPD4	F1MBU2_BOVIN	F1MBU2
F1MLB9	-0.0559092	0.123147	15.7028	-0.454003	0.656039	0.882389	NT5C3B	F1MLB9_BOVIN	F1MLB9
F1N650;P46193	0.157678	0.348528	17.531	0.452412	0.656521	0.882389	ANXA1	ANXA1_BOVIN	F1N650;P46193
G5E631	0.129055	0.282613	15.1506	0.456649	0.654402	0.882389	DDX3X	G5E631_BOVIN	G5E631
P00423	0.0753748	0.164038	15.3243	0.459497	0.652329	0.882389	COX4I1	COX41_BOVIN	P00423
P35816	0.0437627	0.095645	16.3479	0.457553	0.653296	0.882389	PDP1	PDP1_BOVIN	P35816
P43033;A5D7P3	0.123901	0.272676	15.5602	0.454388	0.655824	0.882389	PAFAH1B1	LIS1_BOVIN	P43033;A5D7P3
Q28851;A0A3Q1N4G2	0.135657	0.295933	16.8027	0.458405	0.652534	0.882389	ATP5MF	ATPK_BOVIN	Q28851;A0A3Q1N4G2
Q2T9T9;F1MD71	-0.104554	0.23035	16.9026	-0.453894	0.655679	0.882389	FBXW9	FBXW9_BOVIN	Q2T9T9;F1MD71
Q2T9W3	0.0552955	0.121999	16.1832	0.453245	0.656391	0.882389	CCDC63	CCD63_BOVIN	Q2T9W3
Q2TBI4	-0.175103	0.382842	17.8316	-0.457378	0.652923	0.882389	TRAP1	TRAP1_BOVIN	Q2TBI4
Q2YDG7;F1MN30	0.0774439	0.167614	17.1369	0.462038	0.649866	0.882389	SPACA1	SACA1_BOVIN	Q2YDG7;F1MN30
Q32LB7	0.0624484	0.134649	15.2764	0.463787	0.64934	0.882389	ATP6V1E2	VATE2_BOVIN	Q32LB7
Q3SYX9;G3MXC8	0.120215	0.263118	15.6704	0.456888	0.654021	0.882389	ARPC5	ARPC5_BOVIN	Q3SYX9;G3MXC8
Q3ZCI9;G3X861	-0.173546	0.378867	17.9538	-0.458066	0.6524	0.882389	CCT8	TCPQ_BOVIN	Q3ZCI9;G3X861
Q5E9C4	0.126978	0.277727	16.6691	0.457206	0.653425	0.882389	TBC1D7	TBCD7_BOVIN	Q5E9C4
Q9N0T5;A0A3Q1NEI6	0.0891238	0.195466	17.5078	0.455956	0.654027	0.882389	EIF4E	IF4E_BOVIN	Q9N0T5;A0A3Q1NEI6
F1MRU4	0.0421903	0.0934283	17.3826	0.45158	0.657155	0.882666	DNAH3	F1MRU4_BOVIN	F1MRU4
Q17Q89	-0.0956656	0.2129	17.013	-0.449345	0.658855	0.884394	PFDN6	PFD6_BOVIN	Q17Q89
A0A3Q1M928	0.073617	0.166067	17.4991	0.443297	0.662983	0.886599		A0A3Q1M928_BOVIN	A0A3Q1M928
A6H759	0.0858844	0.19314	17.0399	0.444675	0.662151	0.886599	LRRC72	LRC72_BOVIN	A6H759
E1BJ20;Q3SZ32	-0.0743545	0.167031	17.6482	-0.445153	0.661621	0.886599	TCEB2	Q3SZ32_BOVIN	E1BJ20;Q3SZ32
F1MME5	0.0726879	0.1635	16.3391	0.444574	0.66246	0.886599	NSUN7	F1MME5_BOVIN	F1MME5
Q2NKU4	-0.0866363	0.195094	17.0566	-0.444075	0.662571	0.886599	CARHSP1	Q2NKU4_BOVIN	Q2NKU4
Q58DG1	-0.0628724	0.141316	17.5118	-0.444905	0.661839	0.886599	MYG1	MYG1_BOVIN	Q58DG1
D9IE06;Q05B66	-0.132754	0.300564	17.4161	-0.441683	0.664154	0.887044	OPA3	OPA3_BOVIN	D9IE06;Q05B66
Q3ZBV9;A0A452DID6	0.0650173	0.147421	17.6044	0.441033	0.664558	0.887044	DHRS11	DHR11_BOVIN	Q3ZBV9;A0A452DID6
Q3ZCD7	-0.067709	0.153156	17.1705	-0.442091	0.663941	0.887044	TECR	TECR_BOVIN	Q3ZCD7
Q3ZBH5	-0.0649102	0.147415	16.16	-0.440324	0.665535	0.887795	PA2G4	Q3ZBH5_BOVIN	Q3ZBH5
A5PJI3	0.0992056	0.226846	17.4587	0.437325	0.667237	0.888957	NUP35	A5PJI3_BOVIN	A5PJI3
A7MBG0	-0.108276	0.247167	15.9951	-0.438066	0.667197	0.888957	ADSS2	PURA2_BOVIN	A7MBG0
Q1RMN5	-0.154835	0.354915	16.8973	-0.43626	0.668171	0.889648	SPATA3	Q1RMN5_BOVIN	Q1RMN5
A0A3Q1LXT8;Q3SYZ4	0.0931759	0.215543	15.9048	0.432285	0.671338	0.892444	DARS1	SYDC_BOVIN	A0A3Q1LXT8;Q3SYZ4
G3MZT7	0.0846686	0.196301	17.4373	0.43132	0.671521	0.892444		G3MZT7_BOVIN	G3MZT7
Q3MI00	-0.0825043	0.19112	16.8412	-0.431688	0.671444	0.892444	DNAJB1	DNJB1_BOVIN	Q3MI00
A0A3Q1LJD6	0.0763993	0.177688	16.1595	0.429963	0.672902	0.892616	CFAP77	A0A3Q1LJD6_BOVIN	A0A3Q1LJD6
Q32LN4	0.0523829	0.121776	17.4116	0.430157	0.672358	0.892616	CFAP45	CFA45_BOVIN	Q32LN4
Q5E9C3	-0.0771783	0.179789	17.9538	-0.429272	0.672832	0.892616	SSNA1	SSNA1_BOVIN	Q5E9C3
A0A3Q1M4W9	-0.151912	0.356007	14.8831	-0.42671	0.675698	0.895771	ATP6V1D	A0A3Q1M4W9_BOVIN	A0A3Q1M4W9
E1BPM9	-0.0512765	0.120847	17.2198	-0.424309	0.676594	0.896403	DNAI2	E1BPM9_BOVIN	E1BPM9
Q148D3	0.0410043	0.0964986	14.4926	0.424921	0.677136	0.896566	FH	Q148D3_BOVIN	Q148D3
F1N466	0.0556055	0.131062	14.3137	0.424269	0.677677	0.896728	C13H20orf96	F1N466_BOVIN	F1N466
Q3SX32	0.108551	0.257138	17.0723	0.42215	0.678184	0.896845	PLIN3	Q3SX32_BOVIN	Q3SX32
A7YY65	0.0690704	0.164185	16.8658	0.420686	0.679296	0.897244	MTCH1	A7YY65_BOVIN	A7YY65
E1BJD3	-0.132527	0.315318	17.7098	-0.420297	0.679324	0.897244	TMEM190	TM190_BOVIN	E1BJD3
A0A3Q1LXA8	0.0447332	0.108396	16.12	0.412685	0.685274	0.900176	PPA2	A0A3Q1LXA8_BOVIN	A0A3Q1LXA8
A0A3Q1LZY9	-0.0847626	0.205388	15.8935	-0.412695	0.685344	0.900176		A0A3Q1LZY9_BOVIN	A0A3Q1LZY9
A0A452DI44;Q58DA0	0.103454	0.250365	17.268	0.413213	0.684536	0.900176	PSMD4	PSMD4_BOVIN	A0A452DI44;Q58DA0
A0A452DJF5;A5D7J1	0.0715862	0.173015	17.6105	0.413758	0.684047	0.900176	LYRM9	LYRM9_BOVIN	A0A452DJF5;A5D7J1
E1BGR4	0.0371241	0.0892279	17.4211	0.416059	0.682447	0.900176	CATIP	E1BGR4_BOVIN	E1BGR4
F1MFG7	-0.109352	0.262758	17.3511	-0.416171	0.682387	0.900176	BPHL	F1MFG7_BOVIN	F1MFG7
F1N338	0.0498774	0.120454	17.4071	0.414077	0.683875	0.900176	HADH	F1N338_BOVIN	F1N338
G5E526	0.0902679	0.218162	16.0828	0.413766	0.684511	0.900176	PTP4A1	G5E526_BOVIN	G5E526
P02584;E1BHJ0;Cont_P02584	-0.0753077	0.183348	16.3809	-0.410736	0.686589	0.900176	PFN1	PROF1_BOVIN	P02584;E1BHJ0;Cont_P02584
Q0II95	-0.112182	0.271029	17.3307	-0.41391	0.684017	0.900176	IP6K1	Q0II95_BOVIN	Q0II95
Q24K02	0.114566	0.278489	16.6937	0.411383	0.686025	0.900176	IDE	IDE_BOVIN	Q24K02
Q2TA14;F1MAU4	-0.0707983	0.17238	17.1337	-0.410711	0.686375	0.900176	PRCP	PCP_BOVIN	Q2TA14;F1MAU4
Q0II40	0.0794734	0.194322	17.9538	0.408978	0.687393	0.900679	DUSP21	Q0II40_BOVIN	Q0II40
E1BMY9	0.0350062	0.0858823	16.7123	0.407607	0.688736	0.901886	WDR64	E1BMY9_BOVIN	E1BMY9
A3KMV5	0.0849111	0.208764	17.1398	0.406732	0.689239	0.901993	UBA1	UBA1_BOVIN	A3KMV5
A0A452DIX8;Q2KIW9	0.0905079	0.223717	17.1023	0.404563	0.690813	0.9024	CMPK1	KCY_BOVIN	A0A452DIX8;Q2KIW9
E1BEW9	-0.0669981	0.165416	16.0188	-0.405028	0.690815	0.9024	WDR87	E1BEW9_BOVIN	E1BEW9
P56701	0.0743913	0.183603	17.0789	0.405175	0.690379	0.9024	PSMD2	PSMD2_BOVIN	P56701
Q3SZD7	-0.0535163	0.133051	17.9395	-0.402225	0.692271	0.903751	CBR1	CBR1_BOVIN	Q3SZD7
A3KN48	0.0532122	0.131859	13.4618	0.403553	0.692879	0.903993	EEFSEC	A3KN48_BOVIN	A3KN48
F1N1E1;Q2T9T0	0.128788	0.321457	17.1964	0.400636	0.693622	0.904411	SAXO4	SAXO4_BOVIN	F1N1E1;Q2T9T0
A0A3Q1LL55	0.0852984	0.213402	17.7057	0.399708	0.694153	0.904553	LOC112443497	A0A3Q1LL55_BOVIN	A0A3Q1LL55
F1MF73	0.0697725	0.17515	17.5076	0.398359	0.695182	0.904893	C3H1orf56	F1MF73_BOVIN	F1MF73
Q8MJN0	0.0966208	0.242712	17.9538	0.398089	0.695259	0.904893	FUNDC2	FUND2_BOVIN	Q8MJN0
P61286	-0.231599	0.577502	11.4394	-0.401036	0.695783	0.905026	PABPC1	PABP1_BOVIN	P61286
A2VDZ9;A0A3Q1LIG6	0.060981	0.153763	17.6512	0.396591	0.696423	0.905307	VAPB	VAPB_BOVIN	A2VDZ9;A0A3Q1LIG6
P23004;A0A3Q1M7H9	0.0514082	0.130344	17.4825	0.394405	0.698052	0.906324	UQCRC2	QCR2_BOVIN	P23004;A0A3Q1M7H9
Q3SZU5	0.0674595	0.171084	17.9007	0.394305	0.698014	0.906324	SPCS3	SPCS3_BOVIN	Q3SZU5
A0A3Q1M155	0.120649	0.310207	17.1154	0.38893	0.702124	0.906494	DDX5	A0A3Q1M155_BOVIN	A0A3Q1M155
A0A3Q1MYU9	-0.0715004	0.185101	17.9538	-0.386278	0.703831	0.906494	SPACA9	A0A3Q1MYU9_BOVIN	A0A3Q1MYU9
A2VDZ0	0.0439396	0.113731	16.4898	0.386346	0.70418	0.906494	PPP2R5A	A2VDZ0_BOVIN	A2VDZ0
E1B715	0.0427041	0.110773	17.3955	0.385509	0.704534	0.906494	KIF9	E1B715_BOVIN	E1B715
F1MEY3;A6QNW6	0.0512437	0.131712	17.0515	0.389058	0.702049	0.906494	SLC26A8	S26A8_BOVIN	F1MEY3;A6QNW6
F1MH03;Q0II64	-0.0798707	0.205491	14.9748	-0.388683	0.702981	0.906494	SUN3	SUN3_BOVIN	F1MH03;Q0II64
F6QH94	-0.137127	0.353673	15.2771	-0.387721	0.703571	0.906494	PDIA6	F6QH94_BOVIN	F6QH94
G3X6L0;P52505	0.0805139	0.205781	14.3188	0.391261	0.701365	0.906494	NDUFAB1	ACPM_BOVIN	G3X6L0;P52505
Q0P5F7	0.0723216	0.183958	16.3402	0.393142	0.699297	0.906494	PIP4K2C	PI42C_BOVIN	Q0P5F7
Q2KIJ8	0.128397	0.332828	17.3632	0.385775	0.704349	0.906494	DNAJC5B	DNJ5B_BOVIN	Q2KIJ8
Q2KIN2	-0.0551961	0.141484	17.0064	-0.390122	0.701289	0.906494	DGUOK	Q2KIN2_BOVIN	Q2KIN2
Q32KZ3	0.0614626	0.156929	17.3539	0.391659	0.700078	0.906494	LRRC18	Q32KZ3_BOVIN	Q32KZ3
Q32PB3	-0.269043	0.695367	17.1588	-0.386908	0.703581	0.906494	SPACA4	SACA4_BOVIN	Q32PB3
Q3SZ19	0.05594	0.144489	17.4936	0.387157	0.70331	0.906494	PSMD9	PSMD9_BOVIN	Q3SZ19
Q3ZBU2;A0A3Q1MDM7	0.114481	0.296356	17.0471	0.386296	0.704056	0.906494	CISD1	CISD1_BOVIN	Q3ZBU2;A0A3Q1MDM7
Q2KHU5	-0.111748	0.29068	17.5442	-0.384437	0.705275	0.906903	MACROD1	MACD1_BOVIN	Q2KHU5
P46195	0.06335	0.165179	16.9083	0.383522	0.706112	0.907435	GUK1	KGUA_BOVIN	P46195
A0A3Q1MWQ6	0.0967421	0.253861	17.8577	0.381083	0.707637	0.908849	SPATS1	A0A3Q1MWQ6_BOVIN	A0A3Q1MWQ6
A7MBG4	0.0712118	0.187785	17.2124	0.379219	0.709163	0.909717	KEAP1	A7MBG4_BOVIN	A7MBG4
P60986;F1MCV8	-0.119108	0.313856	17.7458	-0.3795	0.70882	0.909717	PIP	PIP_BOVIN	P60986;F1MCV8
A0A3Q1MV57	0.0376287	0.0994315	16.2582	0.378439	0.710001	0.910246	CCDC180	A0A3Q1MV57_BOVIN	A0A3Q1MV57
A0A3Q1LTX1;P32007	0.0614096	0.162727	16.9583	0.377378	0.710574	0.910436	SLC25A6	ADT3_BOVIN	A0A3Q1LTX1;P32007
P61085	-0.104486	0.279415	17.6855	-0.373947	0.712889	0.912325	UBE2K	UBE2K_BOVIN	P61085
Q3ZBP2	-0.0815188	0.217509	15.4979	-0.374784	0.7129	0.912325	CNEP1R1	NEPR1_BOVIN	Q3ZBP2
F6QIT9	-0.10226	0.274067	17.3829	-0.373121	0.71357	0.912636	RNASET2	F6QIT9_BOVIN	F6QIT9
F1MYY5	0.0639229	0.17324	17.0946	0.368984	0.71667	0.916032	TCHP	F1MYY5_BOVIN	F1MYY5
F6QJG7	0.0621687	0.169087	17.5733	0.367672	0.717508	0.916032	ZPBP2	F6QJG7_BOVIN	F6QJG7
Q32PI5;A5D973	-0.0423402	0.115135	17.8154	-0.367744	0.717397	0.916032	PPP2R1A	2AAA_BOVIN	Q32PI5;A5D973
F1MRA0	-0.0692115	0.188921	16.5369	-0.366351	0.718748	0.916522	LMNTD1	F1MRA0_BOVIN	F1MRA0
Q3SZH4	0.0546033	0.149019	17.7244	0.366419	0.71839	0.916522	SPATA4	Q3SZH4_BOVIN	Q3SZH4
A0A3Q1N023	0.0601754	0.165217	16.972	0.364221	0.720191	0.917815	CMTM1	A0A3Q1N023_BOVIN	A0A3Q1N023
G3MWG4	0.035231	0.0973109	17.2292	0.362046	0.72172	0.919216	IARS2	G3MWG4_BOVIN	G3MWG4
E1BFI1	-0.0553183	0.153802	16.661	-0.359673	0.72361	0.920604	CLHC1	E1BFI1_BOVIN	E1BFI1
E1BL29	-0.0754819	0.21002	17.1915	-0.359404	0.72367	0.920604	BLMH	E1BL29_BOVIN	E1BL29
F1MMY0	-0.0731795	0.204895	16.7365	-0.357157	0.725438	0.922306	LOC516442	F1MMY0_BOVIN	F1MMY0
A0A452DHZ9;Q32LL6	0.0821891	0.231267	17.47	0.355386	0.726555	0.923143	MORN5	MORN5_BOVIN	A0A452DHZ9;Q32LL6
F1MJM3	-0.120074	0.337734	15.5872	-0.355529	0.726959	0.923143	ADAM20	F1MJM3_BOVIN	F1MJM3
Q2TBS5	-0.183286	0.521931	17.7817	-0.351169	0.729588	0.925933	SPINK2B	Q2TBS5_BOVIN	Q2TBS5
F6R4N7	0.225747	0.645112	17.9226	0.349934	0.730467	0.926498	SOD3	F6R4N7_BOVIN	F6R4N7
A6QP55	-0.0598405	0.17142	17.5147	-0.349087	0.731186	0.926862	SFXN3	SFXN3_BOVIN	A6QP55
Q2KJH4;F1MTP5	0.0839323	0.240798	16.89	0.348559	0.731727	0.926999	WDR1	WDR1_BOVIN	Q2KJH4;F1MTP5
F1N594	-0.051529	0.148418	17.7291	-0.347189	0.732537	0.927476	RSPH14	F1N594_BOVIN	F1N594
F2Z4F0	-0.0823303	0.237418	16.0776	-0.346774	0.733259	0.927841	ACTR1A	F2Z4F0_BOVIN	F2Z4F0
A0JNM2	-0.0553575	0.162263	17.5572	-0.34116	0.737032	0.930035	TXNDC8	A0JNM2_BOVIN	A0JNM2
F1MI43	0.145686	0.426192	17.803	0.341832	0.73648	0.930035	SPA17	F1MI43_BOVIN	F1MI43
Q2KJD0;Cont_Q2KJD0	0.0891124	0.259999	16.4113	0.342742	0.736144	0.930035	TUBB5	TBB5_BOVIN	Q2KJD0;Cont_Q2KJD0
Q2TA37	-0.0311262	0.0912597	17.2632	-0.341073	0.737165	0.930035	ARL2	ARL2_BOVIN	Q2TA37
Q3SYS6	-0.161733	0.471786	15.5854	-0.34281	0.736322	0.930035	CHP1	CHP1_BOVIN	Q3SYS6
Q0VCH8	-0.0420661	0.123369	15.452	-0.340979	0.737712	0.930177	TMEM65	TMM65_BOVIN	Q0VCH8
E1BE98	-0.0436504	0.129454	17.4462	-0.337188	0.739998	0.930864	XPO1	E1BE98_BOVIN	E1BE98
E1BNM4	0.0697118	0.207183	16.4052	0.336475	0.740778	0.930864		E1BNM4_BOVIN	E1BNM4
G3X6E2	0.0775815	0.230833	17.1994	0.336094	0.740865	0.930864	CIMIP2A	CMI2A_BOVIN	G3X6E2
Q2TBX2;G5E5K1	-0.0587326	0.172167	10.7605	-0.341138	0.739568	0.930864	VBP1	PFD3_BOVIN	Q2TBX2;G5E5K1
Q32PA9	0.0716886	0.211129	14.2669	0.339548	0.739144	0.930864	FKBP2	FKBP2_BOVIN	Q32PA9
Q5E9J9	-0.094378	0.280658	17.0724	-0.336274	0.740762	0.930864	STRADA	STRAA_BOVIN	Q5E9J9
E1BNV4	-0.0631544	0.18844	16.4514	-0.335143	0.741753	0.931432	SRPK1	E1BNV4_BOVIN	E1BNV4
Q6EWQ7	-0.127441	0.381123	14.3357	-0.334383	0.742932	0.932367	EIF5A	IF5A1_BOVIN	Q6EWQ7
A0A3Q1MJ65;A0A3Q1MNC0;O46414;A0A3Q1NGZ9	-0.0708132	0.212641	16.2802	-0.333019	0.74337	0.93237	FTH1	FRIH_BOVIN	A0A3Q1MJ65;A0A3Q1MNC0;O46414;A0A3Q1NGZ9
F1N058;Q3T064	-0.082799	0.248894	15.1198	-0.332668	0.743952	0.932554	ROPN1	ROP1_BOVIN	F1N058;Q3T064
E1BC82	0.0484076	0.147309	17.7956	0.328614	0.746283	0.932925	IZUMO2	E1BC82_BOVIN	E1BC82
F1MI95	-0.0871556	0.264515	14.716	-0.329492	0.746427	0.932925	ERMP1	F1MI95_BOVIN	F1MI95
F1MSC3	-0.0692013	0.210075	17.1179	-0.329412	0.745841	0.932925	ACACB	F1MSC3_BOVIN	F1MSC3
P62894;Cont_P62894	0.0456026	0.138296	15.6252	0.329745	0.745972	0.932925	CYCS	CYC_BOVIN	P62894;Cont_P62894
Q8HXQ5	0.114098	0.345324	15.7688	0.330409	0.745441	0.932925	ABCC1	MRP1_BOVIN	Q8HXQ5
A0A3Q1LFK7	0.0830945	0.265503	17.367	0.31297	0.758031	0.933722	PIERCE2	PIRC2_BOVIN	A0A3Q1LFK7
A0A3Q1LX71	0.0943694	0.297316	17.6462	0.317405	0.754661	0.933722	OAZ3	A0A3Q1LX71_BOVIN	A0A3Q1LX71
A0A3Q1MIU6	-0.117587	0.378171	17.9538	-0.310935	0.759431	0.933722		A0A3Q1MIU6_BOVIN	A0A3Q1MIU6
A0A3Q1MKY2	-0.0707626	0.217585	17.696	-0.325218	0.74883	0.933722	TXNDC17	A0A3Q1MKY2_BOVIN	A0A3Q1MKY2
A0A3Q1MW13	0.0396558	0.125673	17.9538	0.315547	0.755985	0.933722	PDE10A	A0A3Q1MW13_BOVIN	A0A3Q1MW13
A0A3Q1NCK5	0.0644361	0.201845	17.5926	0.319236	0.753307	0.933722		A0A3Q1NCK5_BOVIN	A0A3Q1NCK5
A0JN54	0.0552524	0.177124	17.7581	0.311941	0.758718	0.933722	DGKA	DGKA_BOVIN	A0JN54
A0JNM6	-0.0691215	0.222475	17.6983	-0.310693	0.759663	0.933722	LYZL1	LYZL1_BOVIN	A0JNM6
A5PJR4	0.0559506	0.172623	17.1502	0.324121	0.749766	0.933722	ADSS1	PURA1_BOVIN	A5PJR4
A6H7I3	-0.0419147	0.130804	15.3977	-0.320438	0.752944	0.933722	ANGEL2	ANGE2_BOVIN	A6H7I3
E1B7X2	-0.0494975	0.156852	16.5973	-0.315567	0.756265	0.933722	ACTL11	E1B7X2_BOVIN	E1B7X2
E1BNS9	0.0501526	0.155876	16.1235	0.321747	0.751778	0.933722	LDHC	E1BNS9_BOVIN	E1BNS9
E1BP85	0.0621262	0.197049	17.7706	0.315283	0.756219	0.933722	UCKL1	E1BP85_BOVIN	E1BP85
F1MQF9	0.0559183	0.171794	15.309	0.325496	0.749212	0.933722	SLC9C1	F1MQF9_BOVIN	F1MQF9
F1MVL0	0.0348511	0.111062	16.4284	0.3138	0.757623	0.933722	IQCA1L	F1MVL0_BOVIN	F1MVL0
F1N5D7	0.0651509	0.205859	17.0544	0.316483	0.755477	0.933722		F1N5D7_BOVIN	F1N5D7
G3X720	-0.0493036	0.158913	16.9538	-0.310255	0.760148	0.933722	C18H19orf81	G3X720_BOVIN	G3X720
P00426	0.0819892	0.256057	17.9462	0.320198	0.752516	0.933722	COX5A	COX5A_BOVIN	P00426
P00428;A0A3Q1MBD7	-0.0962947	0.300687	16.5017	-0.320249	0.752799	0.933722	COX5B	COX5B_BOVIN	P00428;A0A3Q1MBD7
P19803;A0A452DJ82	-0.0776332	0.239184	15.2994	-0.324575	0.749898	0.933722	ARHGDIA	GDIR1_BOVIN	P19803;A0A452DJ82
P61420	0.0582804	0.184402	16.5424	0.316051	0.755917	0.933722	ATP6V0D1	VA0D1_BOVIN	P61420
P68399	0.0729158	0.2334	17.2666	0.312407	0.758472	0.933722	CSNK2A1	CSK21_BOVIN	P68399
Q07536;A0A3Q1LN22	0.0630812	0.193511	16.8869	0.325983	0.748442	0.933722	ALDH6A1	MMSA_BOVIN	Q07536;A0A3Q1LN22
Q08DA1	-0.0407508	0.129697	17.0848	-0.314199	0.757174	0.933722	ATP1A1	AT1A1_BOVIN	Q08DA1
Q0VCG0	0.0600002	0.184191	16.5667	0.32575	0.748692	0.933722	LYRM4	LYRM4_BOVIN	Q0VCG0
Q2YDD3	0.0826034	0.256712	16.772	0.321774	0.751599	0.933722	ZFPL1	ZFPL1_BOVIN	Q2YDD3
Q32PA4	0.0608978	0.19321	16.2844	0.31519	0.756621	0.933722	PHPT1	PHP14_BOVIN	Q32PA4
Q3T0X6;E1BAT6	-0.114678	0.367	15.2323	-0.312474	0.758917	0.933722	RPS16	RS16_BOVIN	Q3T0X6;E1BAT6
Q3ZBD0	0.0785132	0.253135	17.2986	0.310164	0.760142	0.933722	PSMD7	PSMD7_BOVIN	Q3ZBD0
A0A3Q1M3B5	-0.0825641	0.268253	16.9538	-0.307785	0.761995	0.933739	ART3	A0A3Q1M3B5_BOVIN	A0A3Q1M3B5
A0A3Q1M858	0.114191	0.369495	16.4071	0.309045	0.761177	0.933739	LOC100295548	A0A3Q1M858_BOVIN	A0A3Q1M858
G3X800	0.0781491	0.255771	17.3581	0.305543	0.763586	0.933739		G3X800_BOVIN	G3X800
P80177	-0.146593	0.477611	17.9071	-0.30693	0.762437	0.933739	MIF	MIF_BOVIN	P80177
Q0P5K3	0.145313	0.47174	16.9216	0.308036	0.761814	0.933739	UBE2N	UBE2N_BOVIN	Q0P5K3
Q1LZF6	-0.0315296	0.103121	16.3461	-0.305755	0.763651	0.933739	ACSL5	Q1LZF6_BOVIN	Q1LZF6
Q2NL11	0.075661	0.246679	16.7678	0.306718	0.762834	0.933739		CH074_BOVIN	Q2NL11
Q2T9P5	-0.0572475	0.187046	17.555	-0.306061	0.763158	0.933739	TMEM30C	CC50C_BOVIN	Q2T9P5
F1MZK4	0.106739	0.350074	15.3627	0.304904	0.764531	0.934281	BZW1	F1MZK4_BOVIN	F1MZK4
P23004	-0.222607	0.735304	17.2558	-0.302742	0.765706	0.935183	UQCRC2	QCR2_BOVIN	P23004
A0A3Q1M7H2	0.0279299	0.0936503	16.2274	0.298236	0.769308	0.935846	DNAH17	A0A3Q1M7H2_BOVIN	A0A3Q1M7H2
F1MG29	0.0376144	0.126169	17.8963	0.298127	0.769039	0.935846	TSSK3	F1MG29_BOVIN	F1MG29
Q05B57	0.0395248	0.132263	17.2371	0.298836	0.768638	0.935846	YOD1	OTU1_BOVIN	Q05B57
Q0VCX2	-0.0621398	0.206996	14.0138	-0.300197	0.768434	0.935846	HSPA5	BIP_BOVIN	Q0VCX2
Q17QG2	-0.0832925	0.278527	17.1274	-0.299046	0.768503	0.935846	NUDC	NUDC_BOVIN	Q17QG2
Q2NKR7	-0.0580207	0.192369	14.4657	-0.301611	0.767241	0.935846	FAM162A	F162A_BOVIN	Q2NKR7
Q6YFP9	0.0803049	0.268164	16.9711	0.299462	0.768224	0.935846	COX6B2	CX6B2_BOVIN	Q6YFP9
Q2HJ57	-0.0418933	0.140825	15.4885	-0.297485	0.770049	0.936215	COTL1	COTL1_BOVIN	Q2HJ57
A0A3Q1LX99;P13696	0.0270507	0.0918126	17.0341	0.29463	0.771837	0.936793	PEBP1	PEBP1_BOVIN	A0A3Q1LX99;P13696
Q3SZ85	0.0726623	0.246678	17.563	0.294563	0.771781	0.936793	PTRHD1	PTRD1_BOVIN	Q3SZ85
Q3T0B2;F1MXE4	-0.0486242	0.164915	17.0571	-0.294844	0.771671	0.936793	PSMD6	PSMD6_BOVIN	Q3T0B2;F1MXE4
Q76LV1	0.132637	0.452074	16.8441	0.293396	0.772804	0.937435	HSP90AB1	HS90B_BOVIN	Q76LV1
A0A3S5ZP98;Q2KJC9	-0.0268781	0.0924122	17.9538	-0.29085	0.774499	0.937768	ALDH7A1	AL7A1_BOVIN	A0A3S5ZP98;Q2KJC9
F1MXX6;Q95114	-0.0454746	0.156516	17.427	-0.290542	0.77483	0.937768	MFGE8	MFGM_BOVIN	F1MXX6;Q95114
P0C920	0.13021	0.447926	16.8623	0.290696	0.774829	0.937768		CJ053_BOVIN	P0C920
Q2YDH6;F1N380	0.0638888	0.218846	17.952	0.291934	0.773684	0.937768	AP3S1	AP3S1_BOVIN	Q2YDH6;F1N380
F6R6Q1	0.0471707	0.16327	17.0279	0.288913	0.776136	0.938287	FLAD1	F6R6Q1_BOVIN	F6R6Q1
Q5E964	0.043247	0.149712	17.5998	0.288868	0.776057	0.938287	PSMD13	PSD13_BOVIN	Q5E964
G5E5P6	-0.0490198	0.169797	14.699	-0.288696	0.776845	0.938615	AGPAT3	G5E5P6_BOVIN	G5E5P6
A0A3Q1LYE3	-0.123281	0.439102	15.2481	-0.280756	0.782671	0.938911	CCDC60	A0A3Q1LYE3_BOVIN	A0A3Q1LYE3
A0A3Q1MUU4;A6QQR7	-0.0667042	0.23647	16.8199	-0.282083	0.781321	0.938911	GPD1L	A6QQR7_BOVIN	A0A3Q1MUU4;A6QQR7
A0A3Q1N5B2	0.122595	0.437089	16.8835	0.28048	0.782517	0.938911	CDC14B	A0A3Q1N5B2_BOVIN	A0A3Q1N5B2
A0A452DIK0;O97725	0.0907128	0.31876	15.8263	0.28458	0.779656	0.938911	NDUFA12	NDUAC_BOVIN	A0A452DIK0;O97725
A5PJC5	-0.0380565	0.134148	16.1909	-0.283691	0.780243	0.938911	MLYCD	A5PJC5_BOVIN	A5PJC5
A6QPC4	-0.0489768	0.17095	17.6979	-0.286498	0.777823	0.938911	CCDC96	A6QPC4_BOVIN	A6QPC4
A6QQ21;F1MG10	-0.0454146	0.158902	14.9187	-0.285802	0.77896	0.938911	COPS6	CSN6_BOVIN	A6QQ21;F1MG10
A7YW98	-0.0562839	0.201492	15.8927	-0.279336	0.78359	0.938911	RARS1	SYRC_BOVIN	A7YW98
E1B7Z8	-0.0819156	0.293201	17.8046	-0.279384	0.78317	0.938911	SLCO6A1	E1B7Z8_BOVIN	E1B7Z8
F1MX23	0.0437301	0.156487	17.9516	0.27945	0.783094	0.938911	SH3GL3	F1MX23_BOVIN	F1MX23
F1MX50	-0.0702978	0.252245	17.9538	-0.278689	0.783668	0.938911	CREG1	F1MX50_BOVIN	F1MX50
P01096	-0.0316593	0.111588	13.266	-0.283715	0.781008	0.938911	ATP5IF1	ATIF1_BOVIN	P01096
P80227	0.0779796	0.275366	14.9824	0.283185	0.78091	0.938911	APEH	ACPH_BOVIN	P80227
Q2KIU4	-0.054137	0.19012	17.5424	-0.284752	0.779169	0.938911	C18H16orf78	Q2KIU4_BOVIN	Q2KIU4
Q32L26	-0.0627715	0.220603	15.8556	-0.284545	0.779675	0.938911	CLXN	CLXN_BOVIN	Q32L26
A8SMG2	0.0932806	0.336324	17.2352	0.277354	0.784808	0.939536	SPMIP10	SMI10_BOVIN	A8SMG2
F1MZG1	-0.043567	0.157177	16.5655	-0.277184	0.785068	0.939536	SPATA6	F1MZG1_BOVIN	F1MZG1
Q02337	-0.0295806	0.107175	16.6123	-0.276002	0.785951	0.940067	BDH1	BDH_BOVIN	Q02337
A0A3Q1LMU3	0.0494933	0.183134	16.0147	0.270257	0.790414	0.941819	CCDC121	A0A3Q1LMU3_BOVIN	A0A3Q1LMU3
A0A3Q1LNM9	0.0356674	0.131239	17.3527	0.271775	0.789002	0.941819	CCDC77	A0A3Q1LNM9_BOVIN	A0A3Q1LNM9
E1BHZ3	-0.0411757	0.152572	17.0465	-0.269877	0.790495	0.941819	FAM161A	E1BHZ3_BOVIN	E1BHZ3
P13272	0.0302236	0.111701	15.9807	0.270577	0.79018	0.941819	UQCRFS1	UCRI_BOVIN	P13272
Q2T9S8	0.0377459	0.138797	17.9419	0.27195	0.788765	0.941819	GOT1L1	AATC2_BOVIN	Q2T9S8
Q2TBG1	0.0350199	0.12929	17.6584	0.270864	0.789637	0.941819	SPATC1L	Q2TBG1_BOVIN	Q2TBG1
Q3T035	0.0750715	0.274139	14.9793	0.273845	0.787944	0.941819	ARPC3	ARPC3_BOVIN	Q3T035
E1BFF7	-0.0647622	0.243095	17.0303	-0.266407	0.793125	0.942643	CKLF	E1BFF7_BOVIN	E1BFF7
E1BJM5	0.116913	0.438669	16.1196	0.266518	0.793219	0.942643	PASK	E1BJM5_BOVIN	E1BJM5
G3N122	-0.0656276	0.245063	16.7083	-0.267799	0.792132	0.942643	LRRC63	G3N122_BOVIN	G3N122
Q32KU4	-0.0662276	0.24799	16.6428	-0.267058	0.792706	0.942643	IQCF5	IQCF5_BOVIN	Q32KU4
Q5E9H9	-0.0321005	0.120684	17.3283	-0.265988	0.793387	0.942643	ABHD10	ABHDA_BOVIN	Q5E9H9
A0A3Q1M4T9	0.0580944	0.220414	16.9999	0.263569	0.79528	0.943321		A0A3Q1M4T9_BOVIN	A0A3Q1M4T9
A0A3Q1M9X7	0.133675	0.506347	16.9538	0.263999	0.794963	0.943321	STPG2	A0A3Q1M9X7_BOVIN	A0A3Q1M9X7
A0A3Q1MP25	0.0238069	0.0899557	15.3727	0.264652	0.794793	0.943321	ACAD9	A0A3Q1MP25_BOVIN	A0A3Q1MP25
Q29RZ0	0.0281595	0.10705	16.1997	0.263049	0.795829	0.943449	ACAT1	THIL_BOVIN	Q29RZ0
F1MCE2	-0.0383927	0.147712	16.5277	-0.259916	0.798139	0.945504	TBCEL	F1MCE2_BOVIN	F1MCE2
P79251	0.0585852	0.225887	17.1673	0.259356	0.798445	0.945504	ATP6V1G1	VATG1_BOVIN	P79251
P62194	-0.0429111	0.166008	17.4827	-0.258489	0.799048	0.945695	PSMC5	PRS8_BOVIN	P62194
Q5E9E6;G3X7N2;A0A3Q1M6E4	0.117885	0.458664	17.3238	0.257017	0.800193	0.946527	RPL10A	RL10A_BOVIN	Q5E9E6;G3X7N2;A0A3Q1M6E4
A0A3Q1ME15	-0.0391889	0.153322	17.1001	-0.255598	0.80131	0.946618		A0A3Q1ME15_BOVIN	A0A3Q1ME15
E1BP91	-0.0461368	0.180045	15.9679	-0.256251	0.801029	0.946618	NPEPPS	E1BP91_BOVIN	E1BP91
F1MZT7	-0.0406246	0.159204	17.3046	-0.255174	0.801597	0.946618	GCN1	F1MZT7_BOVIN	F1MZT7
A4IFL0	0.0551244	0.217068	14.6384	0.25395	0.803067	0.946733	TIMM23	TIM23_BOVIN	A4IFL0
G3X795;A2VDQ5	-0.0944415	0.372919	15.2249	-0.253249	0.803463	0.946733	NLN	NEUL_BOVIN	G3X795;A2VDQ5
Q1RMT3	-0.041745	0.16477	15.986	-0.253353	0.803225	0.946733	MTHFS	Q1RMT3_BOVIN	Q1RMT3
Q2LGB5	-0.0623202	0.246243	16.4608	-0.253084	0.803337	0.946733	TOLLIP	TOLIP_BOVIN	Q2LGB5
A0A452DJC1;Q2M2U5	-0.0462381	0.183884	17.7697	-0.251453	0.804349	0.947256	IQCF2	IQCF2_BOVIN	A0A452DJC1;Q2M2U5
E1B846	-0.032107	0.128704	17.3664	-0.249464	0.805928	0.948008	LOC100297513	E1B846_BOVIN	E1B846
Q3MHR3	0.103925	0.417373	17.168	0.248999	0.806316	0.948008	DYNLL2	DYL2_BOVIN	Q3MHR3
G3MYQ9	-0.0269908	0.110359	16.9267	-0.244573	0.809727	0.951496	ABCB8	G3MYQ9_BOVIN	G3MYQ9
F1MIM1	0.056981	0.233755	17.6711	0.243763	0.810222	0.951555		F1MIM1_BOVIN	F1MIM1
Q2NKS5	-0.088601	0.365651	17.6801	-0.24231	0.811328	0.952332	C22H3orf84	Q2NKS5_BOVIN	Q2NKS5
Q0P5K8	0.0677525	0.280197	16.4169	0.241803	0.811927	0.952513	NIPSNAP1	Q0P5K8_BOVIN	Q0P5K8
Q17QK3	0.0212085	0.0879569	16.416	0.241124	0.812445	0.952598	CPQ	CBPQ_BOVIN	Q17QK3
Q32LM2	-0.0781089	0.326371	17.1583	-0.239326	0.813688	0.953534	SGTA	SGTA_BOVIN	Q32LM2
A4IFT6	-0.0764356	0.322334	15.8363	-0.237132	0.815595	0.954797	TMED7	A4IFT6_BOVIN	A4IFT6
P13696	-0.0537535	0.227452	16.3986	-0.236329	0.816104	0.954797	PEBP1	PEBP1_BOVIN	P13696
P68530	0.0343226	0.145096	16.9348	0.236551	0.815842	0.954797	MT-CO2	COX2_BOVIN	P68530
A1L5A6	0.0595305	0.253008	15.0905	0.235291	0.817146	0.955494	ADRM1	ADRM1_BOVIN	A1L5A6
A5D7E8;P38657	-0.0704186	0.300782	16.6452	-0.234119	0.817748	0.955676	PDIA3	PDIA3_BOVIN	A5D7E8;P38657
A0A3Q1M7U3	-0.0365876	0.157839	17.6557	-0.231804	0.819356	0.955883		A0A3Q1M7U3_BOVIN	A0A3Q1M7U3
P62157;F1MLH6	-0.165072	0.712328	15.8391	-0.231736	0.819711	0.955883	CALM	CALM_BOVIN	P62157;F1MLH6
Q32KP2;F1N124	0.0449013	0.193714	17.8014	0.231792	0.819343	0.955883	LRRC23	LRC23_BOVIN	Q32KP2;F1N124
Q32LE3	0.0269731	0.115844	15.5725	0.232841	0.818918	0.955883	CETN1	CETN1_BOVIN	Q32LE3
A0A3Q1MDV9;Q3T024	0.0394686	0.171966	16.6476	0.229513	0.821266	0.956356	ROPN1L	ROP1L_BOVIN	A0A3Q1MDV9;Q3T024
F1MMZ2	-0.0456492	0.199861	17.4651	-0.228405	0.821985	0.956356	FTMT	F1MMZ2_BOVIN	F1MMZ2
Q2TBK0	0.0336698	0.14702	17.7207	0.229015	0.821479	0.956356		CF163_BOVIN	Q2TBK0
Q32KP4	0.0268832	0.117048	16.5761	0.229678	0.821153	0.956356	ABHD16B	Q32KP4_BOVIN	Q32KP4
Q3SZA0	-0.0178733	0.0783974	17.1857	-0.227983	0.82235	0.956356	COPS4	CSN4_BOVIN	Q3SZA0
Q32LI7	0.0567908	0.250319	17.8731	0.226873	0.823097	0.956705	CIMIP4	Q32LI7_BOVIN	Q32LI7
A0A3Q1LZU8	-0.0424034	0.188387	16.4128	-0.225087	0.82469	0.958037	GANAB	A0A3Q1LZU8_BOVIN	A0A3Q1LZU8
A0A3Q1MQN6;A0A0N4STN2;A0A3Q1LKB8;P13183	0.0907268	0.409578	17.8898	0.221513	0.827202	0.958354	COX7B	COX7B_BOVIN	A0A3Q1MQN6;A0A0N4STN2;A0A3Q1LKB8;P13183
E1BGD1	0.0231066	0.103474	16.4334	0.223308	0.826048	0.958354	TOMM34	E1BGD1_BOVIN	E1BGD1
Q05B87	0.0332564	0.14809	13.4623	0.224569	0.825687	0.958354	FXN	FRDA_BOVIN	Q05B87
Q17QI1	-0.037304	0.167709	16.8365	-0.222433	0.826653	0.958354	TRAPPC1	TPPC1_BOVIN	Q17QI1
Q3ZBC2	0.0318582	0.143556	17.0854	0.221921	0.827006	0.958354	SDHAF2	SDHF2_BOVIN	Q3ZBC2
F6QDZ3	0.0479711	0.217257	15.2973	0.220804	0.828165	0.958952	USE1	F6QDZ3_BOVIN	F6QDZ3
A0A3Q1MF13;Q6QRN6	0.0215977	0.0981969	16.1927	0.219943	0.828664	0.959011	NAXE	NNRE_BOVIN	A0A3Q1MF13;Q6QRN6
P68002	-0.0324784	0.148807	17.2726	-0.218259	0.829785	0.959789	VDAC2	VDAC2_BOVIN	P68002
P00442;F1MNQ4	-0.0707362	0.32512	17.2661	-0.21757	0.830315	0.959884	SOD1	SODC_BOVIN	P00442;F1MNQ4
F1MWY9	0.0384874	0.177511	17.9538	0.216817	0.830796	0.959921	ECI2	F1MWY9_BOVIN	F1MWY9
F1MUZ9	-0.11733	0.548109	17.3495	-0.214064	0.832993	0.96096	HSPD1	F1MUZ9_BOVIN	F1MUZ9
F1N4A1	-0.0359153	0.167747	16.8085	-0.214104	0.833041	0.96096	ARMC12	F1N4A1_BOVIN	F1N4A1
Q0VC89	0.0441425	0.205744	17.2473	0.214551	0.832634	0.96096	ZDHHC20	ZDH20_BOVIN	Q0VC89
Q08DA4	0.0335152	0.158201	16.9259	0.211851	0.834753	0.961898	PHTF1	PHTF1_BOVIN	Q08DA4
Q2NKZ1	-0.0342645	0.161732	17.9538	-0.211859	0.834603	0.961898	CCT7	TCPH_BOVIN	Q2NKZ1
E1BCX4	0.0260222	0.125736	15.9808	0.206958	0.838656	0.962875	TRIM42	E1BCX4_BOVIN	E1BCX4
E1BEI2	-0.0201448	0.0962625	14.8175	-0.209269	0.837088	0.962875	SPCS2	E1BEI2_BOVIN	E1BEI2
E1BLK7;G5E5K9	-0.0379245	0.186338	17.9538	-0.203525	0.841014	0.962875	SPATA18	MIEAP_BOVIN	E1BLK7;G5E5K9
E1BLZ8	-0.0538759	0.261674	15.2741	-0.205889	0.839597	0.962875	EIF3F	E1BLZ8_BOVIN	E1BLZ8
F1MKF8	0.0348741	0.171502	15.8872	0.203345	0.841447	0.962875	SQOR	F1MKF8_BOVIN	F1MKF8
F1MUP9	-0.060092	0.289623	17.9538	-0.207484	0.837968	0.962875	VAT1	F1MUP9_BOVIN	F1MUP9
F1MZI0	-0.0610646	0.298095	16.5529	-0.204849	0.840188	0.962875	CFAP119	F1MZI0_BOVIN	F1MZI0
F1N0E5;Q2T9X2	-0.0282331	0.138445	17.5936	-0.203929	0.840749	0.962875	CCT4	TCPD_BOVIN	F1N0E5;Q2T9X2
Q0IIG5	0.0200547	0.0960291	16.2727	0.20884	0.837165	0.962875	PFKM	PFKAM_BOVIN	Q0IIG5
Q2HJ54	0.0269961	0.132179	16.8124	0.20424	0.840618	0.962875	PITPNA	PIPNA_BOVIN	Q2HJ54
Q2HJ55	0.020823	0.0992444	16.4167	0.209815	0.836394	0.962875	SAMM50	SAM50_BOVIN	Q2HJ55
Q32L37	0.0406844	0.196919	17.048	0.206605	0.838766	0.962875		CK071_BOVIN	Q32L37
Q3SZB7	-0.0349076	0.169779	17.5028	-0.205606	0.839471	0.962875	FBP1	F16P1_BOVIN	Q3SZB7
F1MDD9	0.031607	0.156867	17.0325	0.201489	0.842703	0.963796	FLT1	F1MDD9_BOVIN	F1MDD9
A0A3Q1LVR0	-0.0363646	0.181295	17.3927	-0.200583	0.843352	0.963885	TTC6	A0A3Q1LVR0_BOVIN	A0A3Q1LVR0
G3MZF9	0.0510579	0.255224	16.8648	0.200051	0.843833	0.963885	LOC523458	G3MZF9_BOVIN	G3MZF9
Q28068	0.0269782	0.135114	16.8317	0.19967	0.844131	0.963885	CCIN	CALI_BOVIN	Q28068
A0A3Q1LJI4	0.0253226	0.127849	16.8397	0.198066	0.845365	0.96399	GSK3A	A0A3Q1LJI4_BOVIN	A0A3Q1LJI4
A0A3Q1MBP1	0.0642515	0.324723	16.8992	0.197865	0.845511	0.96399	HYOU1	A0A3Q1MBP1_BOVIN	A0A3Q1MBP1
G3X6U1	0.0438136	0.221522	16.8947	0.197784	0.845574	0.96399	ALDH1A2	G3X6U1_BOVIN	G3X6U1
F6RLA2	0.0259246	0.131691	16.0359	0.19686	0.846411	0.964431	TSSK4	F6RLA2_BOVIN	F6RLA2
Q9BGI1	0.109857	0.561173	16.8022	0.195763	0.847144	0.964753	PRDX5	PRDX5_BOVIN	Q9BGI1
P13619	0.0322654	0.165369	17.1084	0.195112	0.847604	0.964763	ATP5PB	AT5F1_BOVIN	P13619
F1N6V7	0.0614197	0.320236	17.5471	0.191795	0.850105	0.966582	ST6GALNAC1	F1N6V7_BOVIN	F1N6V7
Q32PE2;F1MW14	-0.126288	0.657124	17.0072	-0.192182	0.849875	0.966582	RANGRF	MOG1_BOVIN	Q32PE2;F1MW14
E1BM93	-0.021797	0.114676	17.7594	-0.190075	0.851406	0.967444	RDH11	E1BM93_BOVIN	E1BM93
F1MBL2	-0.0387807	0.204528	17.7416	-0.189611	0.851767	0.967444	TXNRD3	F1MBL2_BOVIN	F1MBL2
A0A3Q1N5T8	0.0479473	0.255344	17.4861	0.187775	0.853215	0.968062	TEX26	A0A3Q1N5T8_BOVIN	A0A3Q1N5T8
E1BPV0	0.019029	0.101004	15.012	0.188398	0.853088	0.968062	ARMC3	E1BPV0_BOVIN	E1BPV0
A3KMX7	-0.0203248	0.111048	15.3141	-0.183027	0.857178	0.96893	MDH1B	MDH1B_BOVIN	A3KMX7
E1BL88	0.0264595	0.144929	14.8814	0.182569	0.8576	0.96893	ABCB10	E1BL88_BOVIN	E1BL88
F1MMY7	-0.0380643	0.206376	17.6616	-0.184442	0.855768	0.96893	TCP11	F1MMY7_BOVIN	F1MMY7
G3N090	-0.0235485	0.126835	16.4293	-0.185663	0.854982	0.96893		G3N090_BOVIN	G3N090
P26818	0.0268517	0.146293	15.0687	0.183547	0.856815	0.96893	GRK3	ARBK2_BOVIN	P26818
P52175	-0.0574424	0.312954	17.049	-0.183549	0.856533	0.96893	NME1-2	NDKA2_BOVIN	P52175
Q29RZ8	0.0765785	0.416328	16.2381	0.183938	0.85634	0.96893	WDR93	Q29RZ8_BOVIN	Q29RZ8
Q2M2T3;G3X6Y1	-0.0425903	0.231094	17.7516	-0.184298	0.855868	0.96893	MPC1L	G3X6Y1_BOVIN	Q2M2T3;G3X6Y1
G5E622	-0.0174602	0.0966417	17.748	-0.180669	0.858674	0.969632		G5E622_BOVIN	G5E622
A0A3S5ZPU2	-0.0227735	0.12713	16.1959	-0.179136	0.860053	0.969965	AGPAT5	A0A3S5ZPU2_BOVIN	A0A3S5ZPU2
E1BDE1	0.0408652	0.22874	16.9411	0.178654	0.860329	0.969965	TEX45	E1BDE1_BOVIN	E1BDE1
F6QEU6	-0.0348968	0.194296	16.885	-0.179606	0.8596	0.969965	PGM2	F6QEU6_BOVIN	F6QEU6
A6QLY4	0.032324	0.181529	15.9378	0.178066	0.860915	0.970115	ISOC1	ISOC1_BOVIN	A6QLY4
A4IFB8	0.0236101	0.133422	17.8541	0.176958	0.861533	0.970281	IPO4	A4IFB8_BOVIN	A4IFB8
F1N338;A0A3Q1LS03	0.017192	0.0974035	17.1316	0.176503	0.861969	0.970281	HADH	F1N338_BOVIN	F1N338;A0A3Q1LS03
P46282;A0A3Q1LXM0	-0.0375276	0.214796	17.7587	-0.174712	0.863282	0.971249	IL12B	IL12B_BOVIN	P46282;A0A3Q1LXM0
G5E6N3	0.0321656	0.184886	17.7592	0.173975	0.863853	0.971381	TENT5C	G5E6N3_BOVIN	G5E6N3
P08760	0.026736	0.154557	17.269	0.172985	0.864675	0.971795	AK3	KAD3_BOVIN	P08760
A0A452DJA3;P13271	0.0606369	0.352508	17.1409	0.172015	0.86544	0.9718	UQCRQ	QCR8_BOVIN	A0A452DJA3;P13271
A0JNI4	0.0606221	0.354106	17.4217	0.171198	0.866041	0.9718	SRR	SRR_BOVIN	A0JNI4
Q2KIM1	0.0340426	0.198021	15.8879	0.171914	0.865676	0.9718	ADISSP	ADSSP_BOVIN	Q2KIM1
Q2YDK6	0.0393791	0.23229	17.9538	0.169526	0.867279	0.972548	DKKL1	Q2YDK6_BOVIN	Q2YDK6
Q3SZX2;F1MTZ0	0.0401422	0.237334	17.6053	0.169138	0.867616	0.972548	PPP1R2	IPP2_BOVIN	Q3SZX2;F1MTZ0
A6QQ77	-0.0267184	0.161873	17.8341	-0.165058	0.870755	0.97301	SPACA3	SACA3_BOVIN	A6QQ77
F1MC71	0.0260407	0.157093	17.2742	0.165766	0.870266	0.97301	EXOC5	F1MC71_BOVIN	F1MC71
Q2T9Q3	0.0386075	0.232742	17.3212	0.165882	0.870171	0.97301	CFAP68	CFA68_BOVIN	Q2T9Q3
Q32L40;G5E531	-0.0338409	0.202612	17.9143	-0.167024	0.869222	0.97301	TCP1	TCPA_BOVIN	Q32L40;G5E531
Q32PB2	-0.0389955	0.234059	17.0339	-0.166605	0.869642	0.97301	RIIAD1	RIAD1_BOVIN	Q32PB2
Q3SZA4	0.0305913	0.185177	17.7448	0.1652	0.870654	0.97301	SLC25A20	Q3SZA4_BOVIN	Q3SZA4
A0A452DI40;Q3SZI8	-0.0392471	0.24142	17.9538	-0.162568	0.872674	0.973667	IVD	IVD_BOVIN	A0A452DI40;Q3SZI8
P81287;A0A3Q1MU33	-0.0495114	0.304262	16.5208	-0.162726	0.872708	0.973667	ANXA5	ANXA5_BOVIN	P81287;A0A3Q1MU33
Q9N0K1;A0A3Q1MFX6	-0.047627	0.291746	15.9609	-0.163248	0.872372	0.973667	CD47	CD47_BOVIN	Q9N0K1;A0A3Q1MFX6
G5E6C5	0.0339026	0.209844	17.7187	0.161561	0.87348	0.974021		G5E6C5_BOVIN	G5E6C5
A4FV64	-0.0444974	0.279017	16.9763	-0.159479	0.875174	0.974439	SUGP1	A4FV64_BOVIN	A4FV64
G3N1J2	0.0215673	0.135246	17.4954	0.159467	0.875128	0.974439	XPO7	G3N1J2_BOVIN	G3N1J2
Q2YDI9;F1MMZ2	-0.0250638	0.157303	17.5976	-0.159334	0.87522	0.974439	FTMT	FTMT_BOVIN	Q2YDI9;F1MMZ2
A0A3S5ZPM3	-0.0265667	0.168602	17.378	-0.157571	0.876611	0.974549	PGD	A0A3S5ZPM3_BOVIN	A0A3S5ZPM3
G3N2M8	0.0197226	0.125289	16.8587	0.157417	0.876786	0.974549	SAMD15	G3N2M8_BOVIN	G3N2M8
Q2T9N0;F1MEI0	-0.0360678	0.228077	17.8823	-0.158138	0.87612	0.974549	FSCB	FSCB_BOVIN	Q2T9N0;F1MEI0
Q32KR2	-0.0449188	0.288598	17.9538	-0.155645	0.87805	0.974549	ACRV1	Q32KR2_BOVIN	Q32KR2
Q5E987	0.0315399	0.201971	16.2672	0.15616	0.877828	0.974549	PSMA5	PSA5_BOVIN	Q5E987
Q5E9F9	0.0250483	0.160417	17.1487	0.156145	0.877742	0.974549	PSMC2	PRS7_BOVIN	Q5E9F9
F6RFP6	0.0440363	0.285479	17.1174	0.154254	0.879214	0.975335	BSG	F6RFP6_BOVIN	F6RFP6
A0A3Q1LNL4	-0.0455742	0.332646	15.8831	-0.137005	0.892748	0.975974	STPG3	A0A3Q1LNL4_BOVIN	A0A3Q1LNL4
A0A3Q1LW53;Q3ZBZ8	-0.0420562	0.304713	16.2922	-0.138019	0.891917	0.975974	STIP1	STIP1_BOVIN	A0A3Q1LW53;Q3ZBZ8
A0A3Q1M0E2	0.0244035	0.177597	17.7363	0.137409	0.892255	0.975974	CFAP99	A0A3Q1M0E2_BOVIN	A0A3Q1M0E2
A0A3Q1MQY0	-0.0847219	0.62288	13.5879	-0.136016	0.893803	0.975974	WFDC15B	A0A3Q1MQY0_BOVIN	A0A3Q1MQY0
A0A3Q1NLA0	0.0300024	0.209746	17.4485	0.143041	0.887896	0.975974	TFPI	A0A3Q1NLA0_BOVIN	A0A3Q1NLA0
A0A3Q1NLY8;P63171	0.0214622	0.157604	17.2331	0.136179	0.893258	0.975974	DYNLT1	DYLT1_BOVIN	A0A3Q1NLY8;P63171
A0A3S5ZPB0	0.0170822	0.119734	16.9682	0.142668	0.888233	0.975974	ALDOC	A0A3S5ZPB0_BOVIN	A0A3S5ZPB0
A4IFE6	-0.0217365	0.148222	17.2643	-0.146648	0.885108	0.975974	ABCE1	A4IFE6_BOVIN	A4IFE6
A7MBJ5	0.0296539	0.218692	17.8234	0.135597	0.89366	0.975974	CAND1	CAND1_BOVIN	A7MBJ5
E1B9Y3	0.0439369	0.320233	17.8763	0.137203	0.892404	0.975974	LCN12	E1B9Y3_BOVIN	E1B9Y3
E1BF60	0.0522981	0.362195	15.2602	0.144392	0.887081	0.975974	USP50	E1BF60_BOVIN	E1BF60
E1BIR4	-0.0242036	0.162301	17.8613	-0.149128	0.883123	0.975974	CNBD2	E1BIR4_BOVIN	E1BIR4
F1MNH2	-0.0235416	0.166902	16.3336	-0.14105	0.889555	0.975974	RSPH1	F1MNH2_BOVIN	F1MNH2
F1MWN1;A5D785	0.0676375	0.493989	16.0421	0.136921	0.892797	0.975974	CSE1L	XPO2_BOVIN	F1MWN1;A5D785
F1N5M4	0.0177563	0.128779	17.2814	0.137882	0.891927	0.975974	SLC44A5	F1N5M4_BOVIN	F1N5M4
F1N719	0.0306022	0.203868	17.7616	0.150108	0.882371	0.975974	PPP5C	F1N719_BOVIN	F1N719
F6QV99	-0.0240502	0.177608	16.5408	-0.135412	0.893921	0.975974	ATAD1	ATAD1_BOVIN	F6QV99
G3MXR8	-0.0146969	0.108074	16.5109	-0.13599	0.893474	0.975974	ADGB	G3MXR8_BOVIN	G3MXR8
G3MYB3	-0.0319624	0.227279	16.3295	-0.140631	0.889882	0.975974		G3MYB3_BOVIN	G3MYB3
G3N0Z0	0.0428337	0.284548	16.0882	0.150532	0.882216	0.975974	IQCF6	G3N0Z0_BOVIN	G3N0Z0
G5E589	-0.0369174	0.251641	16.3834	-0.146707	0.885153	0.975974	PSMB1	G5E589_BOVIN	G5E589
H7BWV5	-0.0261297	0.173779	17.2315	-0.150362	0.882225	0.975974	CUTC	H7BWV5_BOVIN	H7BWV5
P02721	-0.0688055	0.457889	17.8907	-0.150267	0.882235	0.975974	ATP5PF	ATP5J_BOVIN	P02721
P31081;F1MUZ9	-0.0181362	0.12342	17.5569	-0.146947	0.884848	0.975974	HSPD1	CH60_BOVIN	P31081;F1MUZ9
Q2KJ25	0.0282202	0.198686	16.0025	0.142034	0.888826	0.975974	PSMD12	PSD12_BOVIN	Q2KJ25
Q2YDM1	0.0314234	0.225923	16.1714	0.139089	0.891097	0.975974	ARL1	ARL1_BOVIN	Q2YDM1
Q32KL4;F1MFW0	0.0221593	0.160566	17.756	0.138007	0.891788	0.975974	RMDN1	RMD1_BOVIN	Q32KL4;F1MFW0
Q32L72	-0.0309813	0.208745	16.7383	-0.148417	0.883787	0.975974	SPMIP3	SMIP3_BOVIN	Q32L72
Q3SYS7	-0.0238249	0.158117	16.5945	-0.150679	0.882045	0.975974	IQCF1	IQCF1_BOVIN	Q3SYS7
Q5EAD8	0.0292051	0.20474	16.0487	0.142645	0.888346	0.975974	LRRC51	LRC51_BOVIN	Q5EAD8
V9VJQ3	-0.0164846	0.113604	17.4098	-0.145106	0.886294	0.975974	SPEF2	V9VJQ3_BOVIN	V9VJQ3
A0A3Q1MH91	0.0231479	0.183863	15.9793	0.125898	0.901383	0.976142		A0A3Q1MH91_BOVIN	A0A3Q1MH91
A0A3Q1MW80	0.026499	0.21512	15.1432	0.123183	0.903583	0.976142		A0A3Q1MW80_BOVIN	A0A3Q1MW80
A0A452DI42;Q3ZBS0	-0.0523231	0.418369	16.3622	-0.125064	0.901996	0.976142	DCAKD	DCAKD_BOVIN	A0A452DI42;Q3ZBS0
A5PK71	0.0167716	0.127744	16.4085	0.13129	0.897142	0.976142	PACRG	PACRG_BOVIN	A5PK71
A6H7E1	-0.0192141	0.144577	17.3118	-0.132899	0.895806	0.976142	MARS2	SYMM_BOVIN	A6H7E1
A7MBH5	0.0170831	0.137424	17.9121	0.124309	0.902455	0.976142	ODAD3	ODAD3_BOVIN	A7MBH5
A8E4N3	0.023751	0.186326	16.7904	0.127471	0.900082	0.976142	RSPH3	RSPH3_BOVIN	A8E4N3
E1BNL3	-0.0300752	0.242193	17.6149	-0.124179	0.90258	0.976142	ZAN	E1BNL3_BOVIN	E1BNL3
F1MVT3	-0.0745094	0.604943	17.3318	-0.123168	0.903391	0.976142	TMEM89	F1MVT3_BOVIN	F1MVT3
F1N7P3	-0.0164491	0.131297	16.8733	-0.125281	0.901781	0.976142		F1N7P3_BOVIN	F1N7P3
G3MY97	0.0175094	0.138229	17.3538	0.12667	0.900658	0.976142		G3MY97_BOVIN	G3MY97
G3MZM8	-0.0218599	0.177969	17.4066	-0.122829	0.903649	0.976142	VKORC1L1	G3MZM8_BOVIN	G3MZM8
G5E5P7	0.0338668	0.272519	17.8141	0.124273	0.902491	0.976142	LOC522334	G5E5P7_BOVIN	G5E5P7
P15103	-0.0140592	0.107132	16.263	-0.131232	0.897201	0.976142	GLUL	GLNA_BOVIN	P15103
Q2KHU4	0.0183097	0.143814	16.0787	0.127316	0.900269	0.976142	CLPP	CLPP_BOVIN	Q2KHU4
Q32KZ5	0.0163044	0.125281	16.1482	0.130143	0.898061	0.976142	FANCD2OS	FACOS_BOVIN	Q32KZ5
Q32P68	-0.026201	0.199759	17.2698	-0.131163	0.897162	0.976142	HOATZ	HOATZ_BOVIN	Q32P68
Q3SZT4	0.0260454	0.202963	16.998	0.128326	0.899397	0.976142	TEX29	TEX29_BOVIN	Q3SZT4
Q3SZX9;A0A452DIM4	0.0133699	0.107432	17.4729	0.124449	0.90238	0.976142	CCDC113	CC113_BOVIN	Q3SZX9;A0A452DIM4
Q3ZCF0	-0.0543399	0.413907	17.7312	-0.131285	0.897028	0.976142	DCTN2	DCTN2_BOVIN	Q3ZCF0
Q5E992	0.0313246	0.245558	15.5023	0.127565	0.900133	0.976142	PPIL1	PPIL1_BOVIN	Q5E992
A4FV79	-0.0201948	0.170806	17.1964	-0.118232	0.907254	0.977093	VSTM2A	A4FV79_BOVIN	A4FV79
F1MLS4	-0.0243271	0.205448	17.8491	-0.11841	0.907065	0.977093	MS4A14	F1MLS4_BOVIN	F1MLS4
F1N1B0	-0.0630996	0.527138	16.5074	-0.119702	0.906164	0.977093	METTL27	F1N1B0_BOVIN	F1N1B0
F1N343	0.0138996	0.114785	17.1681	0.121092	0.905024	0.977093	CCDC136	F1N343_BOVIN	F1N343
P13620	0.012121	0.103421	15.1856	0.1172	0.908237	0.977093	ATP5PD	ATP5H_BOVIN	P13620
Q07130	-0.029974	0.254947	17.9265	-0.11757	0.907716	0.977093	UGP2	UGPA_BOVIN	Q07130
Q2KJH9	0.0211907	0.176316	16.8188	0.120186	0.90576	0.977093	ALDH9A1	AL9A1_BOVIN	Q2KJH9
Q3SZQ3	0.026879	0.233271	17.8794	0.115226	0.90955	0.977093	SPATA19	SPT19_BOVIN	Q3SZQ3
Q3T0Y5;A0A3Q1LX83	0.017188	0.147599	16.3071	0.11645	0.908718	0.977093	PSMA2	PSA2_BOVIN	Q3T0Y5;A0A3Q1LX83
Q58CX1	0.0161652	0.139228	17.2348	0.116106	0.908911	0.977093	GALT	Q58CX1_BOVIN	Q58CX1
Q9N2I8	-0.0174732	0.151588	17.9538	-0.115268	0.909512	0.977093	TXNRD2	TRXR2_BOVIN	Q9N2I8
Q1JPG1;F1N5C9	0.0149518	0.130454	17.0191	0.114613	0.910093	0.977186	RSPH10B	RS10B_BOVIN	Q1JPG1;F1N5C9
A0A3Q1MGG8	-0.0175855	0.158231	17.9026	-0.111138	0.912744	0.979424		A0A3Q1MGG8_BOVIN	A0A3Q1MGG8
G3N256	0.0160764	0.145237	17.9177	0.110691	0.913092	0.979424	QRICH2	G3N256_BOVIN	G3N256
F1MLM6	0.0160609	0.145998	17.8629	0.110008	0.91363	0.97951	ITPRIPL1	F1MLM6_BOVIN	F1MLM6
A5PK65	0.020707	0.189586	17.9259	0.109222	0.91424	0.979673	DDT	DOPD_BOVIN	A5PK65
A0A3S5ZPV0	-0.0213371	0.196299	16.4957	-0.108697	0.914754	0.979734	SAXO1	A0A3S5ZPV0_BOVIN	A0A3S5ZPV0
A0A3Q1M537	-0.0229975	0.212639	15.5439	-0.108153	0.915258	0.979784	C10H15orf48	A0A3Q1M537_BOVIN	A0A3Q1M537
A0A3Q1MEH8	-0.0144104	0.137967	16.5383	-0.104448	0.91807	0.981379	DRC3	A0A3Q1MEH8_BOVIN	A0A3Q1MEH8
E1BC83	0.0152031	0.144982	17.2423	0.104863	0.917695	0.981379	RGSL1	E1BC83_BOVIN	E1BC83
E1BKV3	0.0255333	0.245897	16.0888	0.103837	0.918582	0.981379	LOC101905136	E1BKV3_BOVIN	E1BKV3
F1N206	0.0111557	0.10687	15.6654	0.104386	0.918188	0.981379	DLD	DLDH_BOVIN	F1N206
A7YY55	-0.0175201	0.171021	17.3868	-0.102445	0.919576	0.981951	HACD3	HACD3_BOVIN	A7YY55
A6QQ68	0.0236949	0.235563	17.5226	0.100588	0.921019	0.982023	FAM228B	F228B_BOVIN	A6QQ68
F1MZC0	0.0135862	0.13356	17.2163	0.101724	0.920151	0.982023	AKR7A2	F1MZC0_BOVIN	F1MZC0
Q3ZCF3	0.0217627	0.216313	17.9538	0.100608	0.920977	0.982023	SKP1	SKP1_BOVIN	Q3ZCF3
Q3ZCI9	0.0326081	0.327412	17.9538	0.0995933	0.921771	0.982335	CCT8	TCPQ_BOVIN	Q3ZCI9
P61585	0.0156017	0.158031	17.481	0.0987256	0.922479	0.982601	RHOA	RHOA_BOVIN	P61585
A5PJD8	-0.0256366	0.274464	17.6509	-0.0934059	0.926633	0.985065	SPMIP9	SMIP9_BOVIN	A5PJD8
E1BLK7	0.0179355	0.19019	17.4291	0.094303	0.925944	0.985065	SPATA18	MIEAP_BOVIN	E1BLK7
P20004	-0.00944837	0.101051	16.564	-0.0935011	0.926627	0.985065	ACO2	ACON_BOVIN	P20004
Q3SZB8	-0.0410795	0.437632	17.0936	-0.0938676	0.926306	0.985065		H3CL_BOVIN	Q3SZB8
P19858;A0A3Q1LY19	0.0228381	0.245831	16.4626	0.0929019	0.927103	0.985075	LDHA	LDHA_BOVIN	P19858;A0A3Q1LY19
F1MYG5	0.0160478	0.176822	15.6145	0.0907566	0.92884	0.985943	LMNA	F1MYG5_BOVIN	F1MYG5
F1N0A5	-0.0154436	0.169783	17.3321	-0.0909607	0.928567	0.985943	CFAP92	F1N0A5_BOVIN	F1N0A5
F1N0V3	0.042545	0.473333	17.913	0.0898838	0.929377	0.986024	C11H2orf81	F1N0V3_BOVIN	F1N0V3
Q32LF4	-0.0293831	0.331904	17.777	-0.0885289	0.930446	0.986669	LEMD1	Q32LF4_BOVIN	Q32LF4
F1MXR9	0.0111994	0.129304	17.554	0.0866126	0.93196	0.986671	ANKMY1	F1MXR9_BOVIN	F1MXR9
[truncated: 121 more rows]

## Sheet: Table S5
Protein	logFC	se	df	t	pval	adjPval	Genes	Protein.Names	Protein.Ids
E1B9P4	2.45498	0.267068	15.1362	9.19235	1.38802e-07	0.000297174	ELSPBP1	E1B9P4_BOVIN	E1B9P4
F1N310	1.34884	0.170886	15.1625	7.89325	9.45428e-07	0.00101208	CYB5R2	F1N310_BOVIN	F1N310
Q0P561	-1.44703	0.232241	15.051	-6.23073	1.58494e-05	0.00498613	SNTN	SNTAN_BOVIN	Q0P561
F1MLK9	0.662195	0.107732	15.4724	6.14666	1.63021e-05	0.00498613	HSCB	F1MLK9_BOVIN	F1MLK9
F1MWX4	0.793208	0.128964	15.6046	6.15062	1.55876e-05	0.00498613	HDAC11	F1MWX4_BOVIN	F1MWX4
A0A3Q1N3E0	0.830997	0.126794	15.5092	6.55393	7.74599e-06	0.00498613	LOC112444752	A0A3Q1N3E0_BOVIN	A0A3Q1N3E0
Q2KJH7	1.09824	0.175257	14.8394	6.26647	1.58668e-05	0.00498613	ALDH18A1	Q2KJH7_BOVIN	Q2KJH7
E1BPP6	0.741377	0.119638	14.4523	6.19681	2.01873e-05	0.00540263	MCCC2	E1BPP6_BOVIN	E1BPP6
Q58CS8	-1.45009	0.25308	15.0074	-5.72974	3.97582e-05	0.0071267	GNPTG	GNPTG_BOVIN	Q58CS8
F1MEL4	0.664703	0.112306	13.7822	5.91867	3.99441e-05	0.0071267	COIL	F1MEL4_BOVIN	F1MEL4
F1MFA3	1.24001	0.208534	13.8666	5.94633	3.7148e-05	0.0071267	PITRM1	F1MFA3_BOVIN	F1MFA3
P12820	1.71238	0.304227	13.8563	5.62863	6.46837e-05	0.0106529	ACE	ACE_BOVIN	P12820
A0A3Q1MDC6	0.94416	0.171899	13.9487	5.49254	8.0333e-05	0.0116315	NCSTN	A0A3Q1MDC6_BOVIN	A0A3Q1MDC6
P10123	0.961039	0.179546	14.5132	5.35261	9.01803e-05	0.0116315	RLBP1	RLBP1_BOVIN	P10123
F1MW08	1.23309	0.22539	13.8803	5.47094	8.49678e-05	0.0116315	ERO1B	F1MW08_BOVIN	F1MW08
P00669	1.68706	0.315718	14.4828	5.34357	9.23568e-05	0.0116315	SRN	RNS_BOVIN	P00669
A0A3Q1MQS6	1.45705	0.267915	13.4505	5.4385	0.000100585	0.011964	SURF1	A0A3Q1MQS6_BOVIN	A0A3Q1MQS6
Q3SZ71;E1B941	0.779399	0.148654	14.6143	5.24303	0.000108076	0.0121784	PMPCB	MPPB_BOVIN	Q3SZ71;E1B941
G5E663	-0.902861	0.175743	15.0606	-5.13739	0.000119967	0.0125459	LOC112445444	G5E663_BOVIN	G5E663
A0A3Q1LRD6	0.641623	0.121666	13.7745	5.27367	0.000124189	0.0125459	MCCC1	A0A3Q1LRD6_BOVIN	A0A3Q1LRD6
A0JNP2;A0A452DJD0	3.34028	0.653801	14.9771	5.10902	0.000128916	0.0125459	SCGB1D	SG1D_BOVIN	A0JNP2;A0A452DJD0
Q1JP73;F1MEP1	-0.919436	0.18473	16.0099	-4.9772	0.000136783	0.0127327	QNG1	F1MEP1_BOVIN	Q1JP73;F1MEP1
Q3SWZ6	0.880405	0.179284	15.5963	4.91066	0.000168571	0.015038	SBDS	SBDS_BOVIN	Q3SWZ6
P16368;F1N430	2.03975	0.395753	12.9181	5.15409	0.00018912	0.0161963	TIMP2	TIMP2_BOVIN	P16368;F1N430
A0A3Q1M5Z8;Q3MHR0	-0.741482	0.150117	14.3933	-4.93937	0.000200825	0.0164456	LYPLA1	LYPA1_BOVIN	A0A3Q1M5Z8;Q3MHR0
F1MHD4	0.701991	0.142307	14.2945	4.93294	0.000207394	0.0164456	PARS2	F1MHD4_BOVIN	F1MHD4
P34933;A7E3Q2	0.705809	0.145949	14.6455	4.836	0.000232912	0.0178095	HSPA2	HSP72_BOVIN	P34933;A7E3Q2
A0A3Q1MF44	0.744748	0.160243	16.1063	4.64761	0.000263752	0.0194721	IMMP1L	A0A3Q1MF44_BOVIN	A0A3Q1MF44
Q0VCQ9	0.931396	0.202715	15.7237	4.5946	0.000312144	0.0222767	RCN2	Q0VCQ9_BOVIN	Q0VCQ9
F1MQP4	0.580914	0.127519	15.4187	4.55551	0.000354478	0.0237401	NDUFAF5	F1MQP4_BOVIN	F1MQP4
Q32LM0	0.60968	0.131972	14.6379	4.61977	0.000354826	0.0237401	SH3GLB1	SHLB1_BOVIN	Q32LM0
P17697;Cont_P17697	1.08905	0.246024	16.1063	4.42659	0.000416962	0.027052	CLU	CLUS_BOVIN	P17697;Cont_P17697
Q08DK4	0.800924	0.176631	14.3022	4.53446	0.000443626	0.0271373	SLC25A22	GHC1_BOVIN	Q08DK4
Q3T0Z0	2.62941	0.573818	13.837	4.5823	0.000439283	0.0271373	WFDC2	Q3T0Z0_BOVIN	Q3T0Z0
A0A3Q1M9D2	-0.816806	0.185584	15.7852	-4.40128	0.000459717	0.0273404	MPST	A0A3Q1M9D2_BOVIN	A0A3Q1M9D2
A0A3Q1MB27	1.40532	0.317207	14.9401	4.43028	0.000490998	0.0284115	DEFB110	A0A3Q1MB27_BOVIN	A0A3Q1MB27
E1BE15	1.24321	0.279316	14.3721	4.45091	0.00051573	0.0290573	SEMA3D	E1BE15_BOVIN	E1BE15
A0A3Q1M8B3;P16386	1.02684	0.236965	15.211	4.3333	0.000573172	0.0314656	LIPE	LIPS_BOVIN	A0A3Q1M8B3;P16386
Q2KJ81	-0.87149	0.197074	13.7426	-4.42214	0.000605116	0.0323888	AP1M1	AP1M1_BOVIN	Q2KJ81
P80724	1.02949	0.243511	15.4903	4.22771	0.000684037	0.0357201	BASP1	BASP1_BOVIN	P80724
F1MDX6	0.961509	0.224849	14.3755	4.27625	0.000725612	0.0367131	GLB1L3	F1MDX6_BOVIN	F1MDX6
P06833	2.64518	0.624422	14.8137	4.23621	0.000737349	0.0367131	PYY2	PYY2_BOVIN	P06833
F1MDL6	0.646402	0.156276	15.6321	4.13629	0.000811013	0.0394632	MCU	F1MDL6_BOVIN	F1MDL6
F1MUK0	0.614853	0.147088	14.6659	4.18016	0.000841976	0.0400594	FER1L5	F1MUK0_BOVIN	F1MUK0
P56602	0.858434	0.203557	13.6874	4.21717	0.000903045	0.0420309	PPOX	PPOX_BOVIN	P56602
A6QPE3	2.00531	0.482238	13.745	4.15834	0.00100245	0.045665	TEX101	A6QPE3_BOVIN	A6QPE3
Q32L17	-1.19074	0.294005	14.4998	-4.05007	0.00111618	0.0477947	SPZ1	SPZ1_BOVIN	Q32L17
A0A3Q1MD89	0.658915	0.164941	15.5578	3.99485	0.00109683	0.0477947	TPCN2	A0A3Q1MD89_BOVIN	A0A3Q1MD89
P48305	0.959537	0.231228	13.4054	4.14974	0.00107235	0.0477947	NDUFB4	NDUB4_BOVIN	P48305
A0A3Q1MI69	0.891476	0.217714	13.2993	4.09471	0.00120969	0.0507834	ACOT7	A0A3Q1MI69_BOVIN	A0A3Q1MI69
A0A452DIB4;Q02366	0.59378	0.148702	14.2916	3.99309	0.00128429	0.052878	NDUFA6	NDUA6_BOVIN	A0A452DIB4;Q02366
A0A3Q1M3X5	-0.611498	0.158342	15.4759	-3.86188	0.00145824	0.0546293	LOC786928	A0A3Q1M3X5_BOVIN	A0A3Q1M3X5
A0A3Q1N1S4	0.701414	0.180328	15.2004	3.88965	0.00141915	0.0546293	SLC25A2	A0A3Q1N1S4_BOVIN	A0A3Q1N1S4
A6QLU8	0.689121	0.17508	14.46	3.93604	0.0014087	0.0546293	NXN	NXN_BOVIN	A6QLU8
F1MLD7	-0.733013	0.190257	15.8606	-3.85274	0.00142741	0.0546293	EFR3A	F1MLD7_BOVIN	F1MLD7
P01888;A0A3Q1MU93	0.767123	0.198012	15.0222	3.87413	0.00149453	0.0546293	B2M	B2MG_BOVIN	P01888;A0A3Q1MU93
Q2YDI8	0.985413	0.251589	14.4683	3.91676	0.00146261	0.0546293	MKRN2	Q2YDI8_BOVIN	Q2YDI8
Q3ZBH2	1.01914	0.263408	15.0502	3.86904	0.00150543	0.0546293	NQO1	Q3ZBH2_BOVIN	Q3ZBH2
E1BDP4	0.504396	0.133017	15.956	3.79198	0.0016065	0.0563854	TMEM177	E1BDP4_BOVIN	E1BDP4
E1BE78	-0.603795	0.158432	15.6914	-3.81107	0.00158485	0.0563854	PNPLA8	E1BE78_BOVIN	E1BE78
F1N4M5	0.843521	0.220093	14.884	3.83257	0.00165199	0.0570468	SMG7	F1N4M5_BOVIN	F1N4M5
A0A3Q1M8B3	1.21143	0.309867	12.7637	3.90952	0.00185383	0.0572583	LIPE	A0A3Q1M8B3_BOVIN	A0A3Q1M8B3
A0A3Q1MED5;Q2T9M8	0.541402	0.14528	15.7375	3.72661	0.00188263	0.0572583	SNAP23	Q2T9M8_BOVIN	A0A3Q1MED5;Q2T9M8
A6QLL8	0.789095	0.210587	15.3803	3.74712	0.00186831	0.0572583	ALDOA	A6QLL8_BOVIN	A6QLL8
E1BKY9	-1.08815	0.287721	14.5517	-3.78197	0.0018988	0.0572583	CPOX	E1BKY9_BOVIN	E1BKY9
E1BKZ1	0.444057	0.118809	16.0356	3.73756	0.00178824	0.0572583	GSR	E1BKZ1_BOVIN	E1BKZ1
F1MRP6;Q32S24	-0.648096	0.171501	15.2431	-3.77896	0.00177402	0.0572583	COL11A2	COBA2_BOVIN	F1MRP6;Q32S24
F1MSR1;A2VE36	0.789325	0.20978	15.7754	3.76263	0.00173933	0.0572583	PRSS45	PRS45_BOVIN	F1MSR1;A2VE36
F1MWI1;P17697;Cont_P17697	1.27724	0.34203	15.6664	3.73429	0.00186537	0.0572583	CLU	CLUS_BOVIN	F1MWI1;P17697;Cont_P17697
Q5E9B4	-0.869308	0.232101	15.959	-3.74538	0.00177179	0.0572583	EIF2B2	EI2BB_BOVIN	Q5E9B4
E1B7S2	0.59926	0.1576	13.6085	3.80242	0.002035	0.0588775	C11H9orf50	E1B7S2_BOVIN	E1B7S2
Q02368	0.987212	0.26037	13.9253	3.79158	0.00200103	0.0588775	NDUFB7	NDUB7_BOVIN	Q02368
Q58DH2	0.65325	0.17668	15.6219	3.69735	0.00202368	0.0588775	PISD	PISD_BOVIN	Q58DH2
Q8HZY1	2.29761	0.622747	15.4537	3.68947	0.00209057	0.0596787	SERPINE2	Q8HZY1_BOVIN	Q8HZY1
F1MBZ1	-0.490555	0.134679	15.8474	-3.64239	0.00222383	0.06215	KLHL10	F1MBZ1_BOVIN	F1MBZ1
P0CB32	0.606895	0.162298	13.8572	3.73939	0.00223519	0.06215	HSPA1L	HS71L_BOVIN	P0CB32
F1MN23;Q3T0R4	0.524872	0.144387	15.0365	3.63518	0.00243435	0.0668199	DHRS7B	DRS7B_BOVIN	F1MN23;Q3T0R4
E1BGB7	1.63533	0.445202	14.0363	3.67322	0.00249694	0.0668244	LOC613282	E1BGB7_BOVIN	E1BGB7
Q148L6	0.936051	0.256663	14.5674	3.647	0.00248913	0.0668244	DHDH	DHDH_BOVIN	Q148L6
E1B6Z7;Q58D49;A0A3Q1NBS4	0.586014	0.165414	15.7787	3.54271	0.00275853	0.0678259	MMAB	MMAB_BOVIN	E1B6Z7;Q58D49;A0A3Q1NBS4
F1MDV2	0.531891	0.149461	14.8098	3.55872	0.00290838	0.0678259	SLC30A9	F1MDV2_BOVIN	F1MDV2
P15690	0.416343	0.116426	15.1323	3.57602	0.00272454	0.0678259	NDUFS1	NDUS1_BOVIN	P15690
P22292	0.469199	0.130852	14.2248	3.58572	0.00291452	0.0678259	SLC25A11	M2OM_BOVIN	P22292
Q08E24	0.629475	0.173373	13.4236	3.63077	0.00290331	0.0678259	SARAF	SARAF_BOVIN	Q08E24
Q0II90	-0.763517	0.204809	12.5847	-3.72795	0.00266832	0.0678259	FAM81B	FA81B_BOVIN	Q0II90
Q0VCR0	0.833057	0.235207	16.0481	3.5418	0.00270233	0.0678259	ETFRF1	ETFR1_BOVIN	Q0VCR0
Q2KIV8	0.47907	0.132483	14.7354	3.61609	0.00260616	0.0678259	GSTM3	Q2KIV8_BOVIN	Q2KIV8
Q2KJ28	0.369795	0.103197	15.4281	3.58337	0.00261241	0.0678259	PGS1	PGPS1_BOVIN	Q2KJ28
Q2KJE5	0.599852	0.168541	15.5615	3.55909	0.00271567	0.0678259	GAPDHS	G3PT_BOVIN	Q2KJE5
Q3SZB4;A0A3Q1MKZ2	0.454341	0.129078	15.8027	3.5199	0.00288803	0.0678259	ACADM	ACADM_BOVIN	Q3SZB4;A0A3Q1MKZ2
Q58DS3	0.656714	0.186313	16.0197	3.52479	0.00280783	0.0678259	SLC25A35	S2535_BOVIN	Q58DS3
F1MVX2	0.479613	0.133729	14.0884	3.58645	0.00295071	0.0679298	LANCL1	LANC1_BOVIN	F1MVX2
E1BM99	0.547293	0.154876	14.3582	3.53376	0.00319254	0.0717782	ABCC12	E1BM99_BOVIN	E1BM99
Q1LZ83	0.504316	0.145549	15.9016	3.46493	0.00321619	0.0717782	LACTB2	LACB2_BOVIN	Q1LZ83
Q2NL26	0.832539	0.235795	14.3363	3.53078	0.00321845	0.0717782	TKTL1	TKTL1_BOVIN	Q2NL26
A0A3S5ZPC1	0.956238	0.275198	15.0277	3.47473	0.00338699	0.0727444	SYPL1	A0A3S5ZPC1_BOVIN	A0A3S5ZPC1
F1MHC2	0.449025	0.130413	16.0005	3.44309	0.00334185	0.0727444	STXBP2	F1MHC2_BOVIN	F1MHC2
F1MX07	1.20703	0.349812	15.5413	3.4505	0.00341169	0.0727444	TEKT3	F1MX07_BOVIN	F1MX07
P20000	0.439867	0.126938	15.3916	3.4652	0.00334971	0.0727444	ALDH2	ALDH2_BOVIN	P20000
Q32KW9;F1MJY8	0.621663	0.178805	14.8294	3.47676	0.00343166	0.0727444	IRGC	IIGP5_BOVIN	Q32KW9;F1MJY8
P04557	1.46924	0.422654	14.0891	3.47622	0.00367512	0.0771414		SFP3_BOVIN	P04557
F1MW60;Q3ZBF9	0.783709	0.224395	13.516	3.49254	0.00376346	0.0774767	PDXP	PLPP_BOVIN	F1MW60;Q3ZBF9
P42026	0.473783	0.138655	15.2417	3.41699	0.00374722	0.0774767	NDUFS7	NDUS7_BOVIN	P42026
Q2YDN8	0.412833	0.121685	15.5324	3.39263	0.00385176	0.0785393	VRK3	VRK3_BOVIN	Q2YDN8
E1BLW6	0.5592	0.164805	15.3629	3.39311	0.00389916	0.0787556	PRSS55	E1BLW6_BOVIN	E1BLW6
P55206	1.99649	0.588437	15.0561	3.39287	0.00399786	0.0799945	NPPC	ANFC_BOVIN	P55206
F1MRG4	0.420089	0.126081	15.9329	3.3319	0.00424573	0.0801588		F1MRG4_BOVIN	F1MRG4
G3N176	-0.774513	0.229721	14.6827	-3.37153	0.00430559	0.0801588	DESI1	G3N176_BOVIN	G3N176
G8CY09	0.841818	0.251665	15.9625	3.345	0.00412148	0.0801588	DEFB132	G8CY09_BOVIN	G8CY09
Q0P5M8	0.48105	0.144456	15.7941	3.33007	0.0043047	0.0801588	PMPCA	MPPA_BOVIN	Q0P5M8
Q2TBQ6	0.597463	0.179001	15.6458	3.33777	0.00428186	0.0801588	HSPB9	HSPB9_BOVIN	Q2TBQ6
Q3SZ13	0.847896	0.251796	15.3926	3.36739	0.00410332	0.0801588	UQCC2	UQCC2_BOVIN	Q3SZ13
Q3SZ73	-0.623494	0.183778	14.4868	-3.39264	0.00419383	0.0801588	ABHD11	ABHDB_BOVIN	Q3SZ73
Q8WNR4	0.797274	0.23483	14.559	3.39511	0.00414731	0.0801588	SUBH2BV	H2BV_BOVIN	Q8WNR4
A0A3Q1LM43	0.63058	0.189142	15.5548	3.3339	0.00434567	0.0802076	DNAJB6	A0A3Q1LM43_BOVIN	A0A3Q1LM43
Q1KZG4	0.55925	0.16736	15.0293	3.34159	0.00445141	0.081457	FHIT	FHIT_BOVIN	Q1KZG4
A5PJZ1	0.638605	0.193941	15.6127	3.29279	0.00471459	0.0850214	SLC25A24	SCMC1_BOVIN	A5PJZ1
P19782;A0A3Q1M259	-1.44815	0.438718	15.2818	-3.30086	0.00474899	0.0850214	PRM2	PRM2_BOVIN	P19782;A0A3Q1M259
Q8SPU8;F1MZD5	-1.14013	0.344007	14.873	-3.31427	0.00476533	0.0850214	DHRS4	DHRS4_BOVIN	Q8SPU8;F1MZD5
A0A3Q1LV36	0.381591	0.115	14.5107	3.3182	0.00486499	0.0860821	IPO5	A0A3Q1LV36_BOVIN	A0A3Q1LV36
F1MXW5;Q0VCA7	0.519442	0.159543	16.1063	3.25582	0.00492502	0.08643	OXSM	OXSM_BOVIN	F1MXW5;Q0VCA7
A0A140T897;P02769;Cont_P02769	0.961413	0.291522	14.5147	3.29791	0.00506707	0.0867888	ALB	ALBU_BOVIN	A0A140T897;P02769;Cont_P02769
E1BEA6	0.434526	0.131933	14.7816	3.29354	0.0050065	0.0867888	C2CD6	E1BEA6_BOVIN	E1BEA6
P10279;A0A3Q1M5Z4	1.50452	0.457853	14.835	3.28602	0.00506299	0.0867888	PRNP	PRIO_BOVIN	P10279;A0A3Q1M5Z4
A0A3Q1NCV5	-0.543411	0.165902	14.8579	-3.27549	0.00516406	0.0877481		A0A3Q1NCV5_BOVIN	A0A3Q1NCV5
A0A3Q1MZJ6	-0.423805	0.130986	15.7256	-3.23551	0.00527186	0.0888744	DNAJB2	A0A3Q1MZJ6_BOVIN	A0A3Q1MZJ6
A1A4L7	1.0953	0.331124	13.6146	3.30781	0.00535557	0.0895803	GSTM4	A1A4L7_BOVIN	A1A4L7
Q2KJB7;F1N1M7	-0.340523	0.104284	14.4524	-3.26536	0.00543799	0.0902537	CPT2	CPT2_BOVIN	Q2KJB7;F1N1M7
A0A140T842;Q59HJ6	0.417364	0.127474	13.7031	3.27412	0.00567932	0.0928201	LONP1	LONM_BOVIN	A0A140T842;Q59HJ6
Q02370;G3MZ04;F1MB80	0.467596	0.146202	15.8228	3.19828	0.005662	0.0928201	NDUFA2	NDUA2_BOVIN	Q02370;G3MZ04;F1MB80
A3KFF6	0.545444	0.170653	14.7758	3.19623	0.00610621	0.0985207	WBP2NL	WBP2L_BOVIN	A3KFF6
A5PJF6	1.33774	0.414527	13.8302	3.22715	0.00616617	0.0985207	HSDL1	HSDL1_BOVIN	A5PJF6
G3N3N5	0.623062	0.1962	15.3162	3.17565	0.00613566	0.0985207	CSNKA2IP	G3N3N5_BOVIN	G3N3N5
F1N5I3	0.626732	0.197208	14.2419	3.17802	0.00658634	0.104455	ALKBH6	F1N5I3_BOVIN	F1N5I3
P11180	0.454153	0.145625	15.8597	3.11864	0.00667233	0.10504	DLAT	ODP2_BOVIN	P11180
A0A3Q1LLV6;G3MZM9	0.844959	0.267564	14.1505	3.15796	0.00690247	0.105559	LOC107131211	G3MZM9_BOVIN	A0A3Q1LLV6;G3MZM9
F1MUI5;Q3ZC91	0.668037	0.21227	14.4557	3.14712	0.00690009	0.105559	SMPDL3A	ASM3A_BOVIN	F1MUI5;Q3ZC91
P00514	0.688966	0.219133	14.8032	3.14405	0.00677692	0.105559	PRKAR1A	KAP0_BOVIN	P00514
Q0P5I7	-0.61871	0.197731	15.109	-3.12904	0.00684629	0.105559	UBA3	Q0P5I7_BOVIN	Q0P5I7
Q2YDJ4	0.430058	0.138676	15.7265	3.10117	0.00697568	0.105922	HINT3	HINT3_BOVIN	Q2YDJ4
A0A140T8A5;Q9XSG3	-0.48525	0.156469	15.3157	-3.10125	0.00715317	0.107538	IDH1	IDHC_BOVIN	A0A140T8A5;Q9XSG3
Q2NL36	0.675887	0.218821	15.6374	3.08877	0.00719638	0.107538	DIABLO	Q2NL36_BOVIN	Q2NL36
Q95KV7	0.430724	0.138334	14.754	3.11365	0.00723286	0.107538	NDUFA13	NDUAD_BOVIN	Q95KV7
E1BD83	0.501181	0.160963	14.5733	3.11363	0.00732205	0.107918	PSMA8	E1BD83_BOVIN	E1BD83
Q0III6;A0A3Q1LM43	0.543243	0.17552	15.0687	3.09504	0.00735922	0.107918	DNAJB6	DNJB6_BOVIN	Q0III6;A0A3Q1LM43
A0A3Q1LMB5	-0.814133	0.263562	14.4775	-3.08896	0.00774582	0.110337	AP1B1	A0A3Q1LMB5_BOVIN	A0A3Q1LMB5
A1A4P5	-0.776896	0.245353	12.4083	-3.16644	0.00782423	0.110337	PFDN2	PFD2_BOVIN	A1A4P5
E1BCR1	0.582545	0.191136	15.3849	3.04781	0.00795179	0.110337	ABCA3	E1BCR1_BOVIN	E1BCR1
E1BD87	0.713087	0.23321	14.9783	3.0577	0.00798799	0.110337	FAM170A	E1BD87_BOVIN	E1BD87
E1BDL2	0.578113	0.187844	14.3777	3.07761	0.00797806	0.110337	TTC7A	E1BDL2_BOVIN	E1BDL2
Q1RML2	0.449001	0.14583	14.5915	3.07893	0.00784399	0.110337	PLCZ1	PLCZ1_BOVIN	Q1RML2
Q3T0I5	0.898059	0.295054	15.4894	3.04371	0.00796972	0.110337	FIS1	FIS1_BOVIN	Q3T0I5
Q5EA42	0.82287	0.270806	15.7249	3.03859	0.00794545	0.110337	ABHD2	ABHD2_BOVIN	Q5EA42
Q75WB5	0.577876	0.190135	15.686	3.0393	0.00795151	0.110337	OPLAH	OPLA_BOVIN	Q75WB5
Q3ZC35	0.500271	0.16556	16.0793	3.02169	0.00806921	0.110745	CCN1	Q3ZC35_BOVIN	Q3ZC35
Q0P5A1	-0.556879	0.184136	15.8476	-3.02428	0.00812883	0.110852	DCTN3	DCTN3_BOVIN	Q0P5A1
A6H773;A0A452DJC9	0.828658	0.272496	14.6604	3.041	0.00843091	0.114244	TMEM70	TMM70_BOVIN	A6H773;A0A452DJC9
Q6B857	0.608429	0.199675	14.0866	3.0471	0.0086485	0.116456	CFAP20	CFA20_BOVIN	Q6B857
A5PJ92	0.667218	0.218626	13.6	3.05187	0.00886338	0.117855	FAM78A	A5PJ92_BOVIN	A5PJ92
E1BJX9	0.845724	0.273542	12.4044	3.09175	0.00901062	0.117855	CCDC138	E1BJX9_BOVIN	E1BJX9
E1BP31	0.562403	0.186735	14.5108	3.01177	0.00902769	0.117855	ANKRD42	E1BP31_BOVIN	E1BP31
F6PZJ9	-1.06334	0.352878	14.5203	-3.01335	0.00899377	0.117855	CD58	F6PZJ9_BOVIN	F6PZJ9
P81019	1.98308	0.666091	16.1063	2.97719	0.00884303	0.117855		SFP4_BOVIN	P81019
Q1RMU4	0.506575	0.167817	13.8282	3.01862	0.00931269	0.120839	ERLIN2	ERLN2_BOVIN	Q1RMU4
F1MYH5	0.461233	0.156098	15.6554	2.95477	0.00948794	0.122372	AKAP4	F1MYH5_BOVIN	F1MYH5
P04394	0.425866	0.144697	15.8147	2.94316	0.00963719	0.123552	NDUFV2	NDUV2_BOVIN	P04394
A6QLZ6	0.606288	0.201012	13.2064	3.01618	0.00977565	0.124581	GLRX5	A6QLZ6_BOVIN	A6QLZ6
P82292;Q4R0H2	2.32849	0.796524	15.7579	2.92331	0.0100707	0.125677	spadh2	Q4R0H2_BOVIN	P82292;Q4R0H2
Q32L79	0.743991	0.253183	15.2139	2.93855	0.010047	0.125677	INSL6	INSL6_BOVIN	Q32L79
Q32PA8	0.582114	0.197073	14.6886	2.95379	0.0100365	0.125677	AAMDC	AAMDC_BOVIN	Q32PA8
Q56JY0	-1.04111	0.350193	13.9709	-2.97294	0.0100964	0.125677	HIKESHI	HIKES_BOVIN	Q56JY0
A0A3Q1LMS9	0.452036	0.148777	11.9686	3.03835	0.010333	0.127144	LOC615258	A0A3Q1LMS9_BOVIN	A0A3Q1LMS9
F1N0T3	-0.921277	0.315984	15.5924	-2.91558	0.0103205	0.127144	LOC617406	F1N0T3_BOVIN	F1N0T3
G3MZ01	-0.744016	0.256539	15.7607	-2.90021	0.0105614	0.129211		G3MZ01_BOVIN	G3MZ01
G3N3S2	0.901278	0.304484	13.2807	2.96002	0.0108423	0.131894	MGAM	G3N3S2_BOVIN	G3N3S2
A0A3Q1LP66;A0A452DHZ3;Q9N2I2;Cont_Q9N2I2	1.71643	0.597249	15.7305	2.8739	0.0111672	0.132373	SERPINA5	IPSP_BOVIN	A0A3Q1LP66;A0A452DHZ3;Q9N2I2;Cont_Q9N2I2
A0A3Q1M3I6	0.61026	0.210085	14.8634	2.90482	0.0109696	0.132373	PPP2R2A	A0A3Q1M3I6_BOVIN	A0A3Q1M3I6
A0A3Q1MJF5	0.41794	0.144211	14.7471	2.89813	0.0111908	0.132373	SLC25A13	A0A3Q1MJF5_BOVIN	A0A3Q1MJF5
F1MI58	0.544669	0.186698	14.146	2.91738	0.0111496	0.132373	DGKH	F1MI58_BOVIN	F1MI58
F1N652	-0.517005	0.176923	14.0253	-2.9222	0.0111248	0.132373	GOSR2	F1N652_BOVIN	F1N652
Q3ZBG1	-0.34974	0.121508	15.2934	-2.87831	0.0113133	0.132402	RAB14	Q3ZBG1_BOVIN	Q3ZBG1
Q5E9H5	0.295396	0.103201	15.9473	2.86235	0.011317	0.132402	BCS1L	BCS1_BOVIN	Q5E9H5
A0A3Q1LID6;P48305	0.658257	0.230568	15.4763	2.85493	0.0117575	0.134614	NDUFB4	NDUB4_BOVIN	A0A3Q1LID6;P48305
E1BM47	1.06503	0.368178	14.324	2.89271	0.0115878	0.134614	MROH2B	E1BM47_BOVIN	E1BM47
Q3T0C6	0.385308	0.134822	15.528	2.8579	0.0116564	0.134614	ATP1B3	AT1B3_BOVIN	Q3T0C6
Q5E9T9	-0.463452	0.160203	14.1271	-2.8929	0.0117177	0.134614	RTCB	RTCB_BOVIN	Q5E9T9
Q02370	1.26127	0.442271	15.1315	2.85182	0.0120399	0.137007	NDUFA2	NDUA2_BOVIN	Q02370
Q3MHM7	0.791784	0.276268	14.5103	2.866	0.0120945	0.137007	RPL35	RL35_BOVIN	Q3MHM7
E1B8B9	0.420219	0.148575	15.9155	2.82833	0.0121592	0.137015	SLC25A42	E1B8B9_BOVIN	E1B8B9
F1MDD8	0.548918	0.193652	15.5067	2.83456	0.0122395	0.137197	ATF6	F1MDD8_BOVIN	F1MDD8
E1B844	0.343661	0.121019	15.0725	2.83972	0.0123762	0.137784	TIMM44	E1B844_BOVIN	E1B844
Q2NKT7	-0.497786	0.176856	15.8426	-2.81464	0.0125492	0.137784	MGC137030	Q2NKT7_BOVIN	Q2NKT7
Q3MHN5;A0A3Q1LQ02;Cont_Q3MHN5	1.11652	0.394433	15.22	2.83069	0.0125117	0.137784	GC	VTDB_BOVIN	Q3MHN5;A0A3Q1LQ02;Cont_Q3MHN5
Q8SQ21	-0.979715	0.348359	16.1063	-2.81237	0.0124579	0.137784	HINT2	HINT2_BOVIN	Q8SQ21
Q2KIH8;A0A452DIY7	0.387768	0.137983	15.4023	2.81025	0.0129271	0.141209	CIMAP1C	CMA1C_BOVIN	Q2KIH8;A0A452DIY7
F1MB31	0.626368	0.220458	13.9802	2.84122	0.0130892	0.141536	PRSS46P	F1MB31_BOVIN	F1MB31
Q24JZ7	0.349788	0.124495	15.2208	2.80966	0.0130569	0.141536	OXCT1	Q24JZ7_BOVIN	Q24JZ7
A0A3Q1MC61;Q2T9U2	0.347271	0.12466	15.5386	2.78575	0.0135025	0.141843	ODF2	ODFP2_BOVIN	A0A3Q1MC61;Q2T9U2
A5PK39;A0A3Q1M996	0.588902	0.208514	14.395	2.82428	0.0132273	0.141843	TPP2	TPP2_BOVIN	A5PK39;A0A3Q1M996
A6QR07	0.781591	0.281495	16.0819	2.77658	0.0134286	0.141843	AGK	A6QR07_BOVIN	A6QR07
A7MBI8	0.360898	0.12761	14.1975	2.82814	0.0132686	0.141843	NUDT9	A7MBI8_BOVIN	A7MBI8
E1BFQ7	0.981388	0.351274	15.3424	2.79379	0.0134057	0.141843	C5H12orf60	E1BFQ7_BOVIN	E1BFQ7
Q9N2J2	0.410275	0.146957	15.257	2.79179	0.0135151	0.141843	GPX4	GPX4_BOVIN	Q9N2J2
A0A3Q1MFB0;Q2YDJ5	0.578354	0.205439	13.9519	2.81522	0.0137989	0.143804	LOC112441459	A0A3Q1MFB0_BOVIN	A0A3Q1MFB0;Q2YDJ5
F1MTV1	0.354455	0.127216	15.0024	2.78626	0.0138364	0.143804	SPAM1	F1MTV1_BOVIN	F1MTV1
E1BJA2	-0.416747	0.150983	15.2447	-2.76023	0.0144162	0.149107	AIFM1	E1BJA2_BOVIN	E1BJA2
A0A3Q1LGN5;Q2KIG0	0.450272	0.161933	13.9185	2.78061	0.014797	0.15158	ETFDH	ETFD_BOVIN	A0A3Q1LGN5;Q2KIG0
E1BIH2	0.402409	0.146275	15.0911	2.75104	0.0147917	0.15158	NAA11	E1BIH2_BOVIN	E1BIH2
A0A3Q1LTJ2	0.489675	0.175976	13.6947	2.78262	0.0149222	0.152136	DCDC2C	A0A3Q1LTJ2_BOVIN	A0A3Q1LTJ2
Q95M12;A0A140T8D4	0.547357	0.200178	15.5384	2.73435	0.0149933	0.152136	LGMN	LGMN_BOVIN	Q95M12;A0A140T8D4
G3X6L8	0.724469	0.265988	15.8575	2.72369	0.0151141	0.152638	NIPSNAP3A	G3X6L8_BOVIN	G3X6L8
F1MEL1	-0.593609	0.216998	14.9837	-2.73555	0.0153368	0.153439	LOC785933	F1MEL1_BOVIN	F1MEL1
Q2YDP2	0.752714	0.274413	14.7057	2.74299	0.0153101	0.153439	SUN5	Q2YDP2_BOVIN	Q2YDP2
A0A452DIB1;Q0IIG8;A0A3Q1LLK2	0.486653	0.178333	14.696	2.7289	0.0157544	0.156884	RAB18	RAB18_BOVIN	A0A452DIB1;Q0IIG8;A0A3Q1LLK2
A6QLT9	-1.61574	0.584895	12.9683	-2.76245	0.0161795	0.160372	AARS1	A6QLT9_BOVIN	A6QLT9
Q5BIP5	0.364017	0.134912	15.2548	2.69818	0.0163341	0.161158	GFOD2	GFOD2_BOVIN	Q5BIP5
E1BED9	0.362295	0.134459	15.2775	2.69448	0.0164402	0.161461	GSTO2	E1BED9_BOVIN	E1BED9
Q2KJF7	0.402095	0.149243	14.8116	2.69422	0.0167923	0.164166	GLYCTK	GLCTK_BOVIN	Q2KJF7
Q5E951	-0.442169	0.166043	15.5321	-2.66299	0.0173331	0.168683	TBCB	TBCB_BOVIN	Q5E951
E1BE87	0.653612	0.240871	12.7592	2.71354	0.0179776	0.173378	CCDC87	E1BE87_BOVIN	E1BE87
Q95106	0.833812	0.307047	12.7598	2.71559	0.0179073	0.173378	BDNF	BDNF_BOVIN	Q95106
A0A3Q1NN30	0.735601	0.280941	15.771	2.61835	0.0187941	0.177035	CIMAP1B	A0A3Q1NN30_BOVIN	A0A3Q1NN30
A0A452DIR0;Q2TBR0	0.297895	0.112862	15.1328	2.63946	0.0184753	0.177035	PCCB	PCCB_BOVIN	A0A452DIR0;Q2TBR0
E1BNC7	0.450616	0.172587	16.0079	2.61095	0.0189096	0.177035	DNAJB8	E1BNC7_BOVIN	E1BNC7
O77797;F1MJS8	0.363865	0.138366	15.1651	2.62972	0.0188141	0.177035	AKAP3	AKAP3_BOVIN	O77797;F1MJS8
P27595	0.547133	0.206111	13.9171	2.65456	0.0189356	0.177035	HK1	HXK1_BOVIN	P27595
Q148H0	0.603174	0.229204	14.9859	2.63161	0.018883	0.177035	APOO	MIC26_BOVIN	Q148H0
Q32KL2	0.330736	0.124209	14.0105	2.66273	0.0185524	0.177035	PSMB5	PSB5_BOVIN	Q32KL2
F1ML59	0.353222	0.135282	15.3877	2.61101	0.0193596	0.177893	NT5C1B	F1ML59_BOVIN	F1ML59
Q08DM3	0.430816	0.162794	14.0244	2.64639	0.0191416	0.177893	ME2	Q08DM3_BOVIN	Q08DM3
Q3SZJ9	0.469057	0.179247	15.1854	2.61682	0.0192902	0.177893	PMM2	PMM2_BOVIN	Q3SZJ9
Q7YRQ8	1.48075	0.566682	15.4124	2.61303	0.0192625	0.177893	TFPI2	TFPI2_BOVIN	Q7YRQ8
G5E521	0.405476	0.153817	13.9439	2.63609	0.0196044	0.179372	SIRT3	G5E521_BOVIN	G5E521
F1N6K8	0.499027	0.189598	13.8099	2.63202	0.0198861	0.181175	LOC789612	F1N6K8_BOVIN	F1N6K8
G1K122;P18902;Cont_P18902	0.559266	0.215637	15.4238	2.59355	0.0200219	0.18164	RBP4	RET4_BOVIN	G1K122;P18902;Cont_P18902
P25708;A0A3Q1MG52	0.337588	0.13088	16.0259	2.57937	0.0201489	0.18202	NDUFV1	NDUV1_BOVIN	P25708;A0A3Q1MG52
A0A3Q1N9H8	0.500593	0.192651	14.7581	2.59845	0.020362	0.182406	DNAJA3	A0A3Q1N9H8_BOVIN	A0A3Q1N9H8
G3MWR3	-0.882173	0.339879	14.9063	-2.59555	0.020355	0.182406	LOC112445829	G3MWR3_BOVIN	G3MWR3
E1BIE7	0.366649	0.141127	14.6205	2.59801	0.020497	0.182851	PGAM5	E1BIE7_BOVIN	E1BIE7
A0A3Q1MXQ0;Q9XSJ4;Cont_Q9XSJ4	0.327087	0.127291	15.8101	2.5696	0.0207109	0.18294	ENO1	ENOA_BOVIN	A0A3Q1MXQ0;Q9XSJ4;Cont_Q9XSJ4
Q3T0E7	0.668286	0.255417	13.5382	2.61645	0.0207634	0.18294	PPP1CA	PP1A_BOVIN	Q3T0E7
Q9TU47	-0.579413	0.222088	13.8838	-2.60893	0.0207259	0.18294	EIF6	IF6_BOVIN	Q9TU47
Q2HJD7	0.359916	0.138118	13.8336	2.60586	0.0208984	0.183375	HIBADH	3HIDH_BOVIN	Q2HJD7
F1MFR7	-0.53595	0.209002	15.4005	-2.56433	0.0212482	0.185684	SLC9B1	F1MFR7_BOVIN	F1MFR7
A0JNK3	0.339641	0.132828	15.3266	2.557	0.0216215	0.18672	HTRA2	HTRA2_BOVIN	A0JNK3
F1N369	0.47094	0.18416	15.2183	2.55723	0.0217	0.18672	ZPBP	F1N369_BOVIN	F1N369
G3MZZ7	0.356069	0.139249	15.4838	2.55707	0.0214932	0.18672	FAM170B	G3MZZ7_BOVIN	G3MZZ7
P79136;A0A3Q1MG13	0.452034	0.176411	14.9334	2.56239	0.0217157	0.18672	CAPZB	CAPZB_BOVIN	P79136;A0A3Q1MG13
A0A3Q1LN66	0.716571	0.277442	13.6448	2.58277	0.0220439	0.187377	SPAG4	A0A3Q1LN66_BOVIN	A0A3Q1LN66
A0A3S5ZPF0	0.372625	0.146324	15.3532	2.54657	0.0220547	0.187377	HK1	A0A3S5ZPF0_BOVIN	A0A3S5ZPF0
Q5E9Y9	0.368725	0.144312	15.0375	2.55506	0.0219448	0.187377	NME7	NDK7_BOVIN	Q5E9Y9
F1N6A0;Q32KX0	0.852471	0.325341	11.9563	2.62024	0.0224324	0.189833	ISOC2	ISOC2_BOVIN	F1N6A0;Q32KX0
P11966	0.343997	0.13538	15.0126	2.54098	0.0225873	0.190391	PDHB	ODPB_BOVIN	P11966
Q05B50	0.453347	0.176583	13.5465	2.56733	0.0228117	0.191529	THG1L	THG1_BOVIN	Q05B50
E1B6Z7;Q58D49	0.567848	0.225576	15.3864	2.51733	0.0233512	0.194532	MMAB	MMAB_BOVIN	E1B6Z7;Q58D49
Q02373	0.412875	0.164088	15.5138	2.51618	0.0232996	0.194532	NDUFB10	NDUBA_BOVIN	Q02373
P00570	0.482057	0.191703	15.1845	2.51461	0.0236487	0.196226	AK1	KAD1_BOVIN	P00570
Q3SZ54	-0.542011	0.215908	15.3134	-2.51038	0.0237377	0.196226	EIF4A1	IF4A1_BOVIN	Q3SZ54
P07107	-0.547379	0.217452	14.6572	-2.51725	0.0239937	0.197579	DBI	ACBP_BOVIN	P07107
F1MLU4	0.381587	0.151924	14.2711	2.51169	0.0246253	0.201609	CEP95	F1MLU4_BOVIN	F1MLU4
Q32L49;A0A3Q1N785	-0.563317	0.226965	15.8459	-2.48195	0.0246714	0.201609	GARIN5A	GAR5A_BOVIN	Q32L49;A0A3Q1N785
A0A3Q1MPD9	0.463633	0.186654	14.9662	2.48392	0.0253263	0.203848	STX2	A0A3Q1MPD9_BOVIN	A0A3Q1MPD9
F6QCG0	0.370335	0.150051	16.1063	2.46806	0.0251584	0.203848	AAAS	F6QCG0_BOVIN	F6QCG0
P80311	0.584934	0.235024	14.9371	2.48883	0.0251088	0.203848	PPIB	PPIB_BOVIN	P80311
Q32KL9	0.377748	0.15203	14.9964	2.4847	0.0252597	0.203848	BCAP29	BAP29_BOVIN	Q32KL9
G8CY12	1.13184	0.45934	15.5706	2.46406	0.0258002	0.206885		G8CY12_BOVIN	G8CY12
Q58DK1	0.35406	0.143696	15.2153	2.46395	0.0261147	0.208625	CPT1B	CPT1B_BOVIN	Q58DK1
A0A3S5ZPD5	0.5413	0.220462	15.5417	2.4553	0.026278	0.20915	GSTT2	A0A3S5ZPD5_BOVIN	A0A3S5ZPD5
F1MCA6	0.577492	0.233135	13.9077	2.47708	0.0267169	0.211074	CCDC150	F1MCA6_BOVIN	F1MCA6
G3MZK0	0.379632	0.153928	14.5385	2.4663	0.0266268	0.211074	ADO	G3MZK0_BOVIN	G3MZK0
F1N0N5	-0.407341	0.165007	14.2295	-2.46863	0.0268159	0.211076	NUDT18	F1N0N5_BOVIN	F1N0N5
E1BNQ4	0.33082	0.134466	14.3186	2.46026	0.0271628	0.213024	NAXD	NNRD_BOVIN	E1BNQ4
Q148N0	0.258689	0.106217	15.6172	2.43547	0.0272669	0.21306	OGDH	ODO1_BOVIN	Q148N0
E1BIQ0	0.485614	0.195369	12.796	2.48562	0.0275745	0.214254	PNPT1	E1BIQ0_BOVIN	E1BIQ0
Q0VCU3	0.387529	0.159653	15.7226	2.42732	0.0276198	0.214254	CTSF	Q0VCU3_BOVIN	Q0VCU3
F1N2C7	0.409065	0.16818	14.8282	2.43231	0.0281612	0.217665	ADCK5	F1N2C7_BOVIN	F1N2C7
P34943	0.38212	0.158495	15.5022	2.41093	0.0287281	0.221248	NDUFA9	NDUA9_BOVIN	P34943
A6QNM9	0.270709	0.111683	14.2235	2.4239	0.0292439	0.223611	SLC25A12	A6QNM9_BOVIN	A6QNM9
P17694	0.3099	0.128688	15.1228	2.40814	0.0292364	0.223611	NDUFS2	NDUS2_BOVIN	P17694
A0A3Q1LY70	0.262169	0.110182	15.6531	2.37942	0.030432	0.2239	NRDC	A0A3Q1LY70_BOVIN	A0A3Q1LY70
A0A3Q1M5L4	-0.335982	0.139352	14.0989	-2.41103	0.030114	0.2239	CPA5	A0A3Q1M5L4_BOVIN	A0A3Q1M5L4
A0A3Q1MEL2;Q3ZCF3	-0.515651	0.215381	15.2251	-2.39414	0.0299527	0.2239	SKP1	SKP1_BOVIN	A0A3Q1MEL2;Q3ZCF3
A0A3Q1MK64	0.537822	0.225695	15.5815	2.38296	0.0302847	0.2239	ARMC10	A0A3Q1MK64_BOVIN	A0A3Q1MK64
A0A452DII8;P00829	0.317133	0.132315	15.0041	2.39679	0.0300084	0.2239	ATP5F1B	ATPB_BOVIN	A0A452DII8;P00829
F1MDF0	0.542465	0.226835	15.1796	2.39146	0.0301537	0.2239	SHCBP1L	F1MDF0_BOVIN	F1MDF0
G5E534;Q3T186	0.474745	0.197028	14.8558	2.40953	0.0294146	0.2239	RPIA	RPIA_BOVIN	G5E534;Q3T186
Q32L61	0.395404	0.16597	15.4676	2.38239	0.0304233	0.2239	CABYR	Q32L61_BOVIN	Q32L61
Q32PB0;F1N1S0	0.392489	0.164416	15.9271	2.38717	0.0297295	0.2239	SSBP1	SSBP_BOVIN	Q32PB0;F1N1S0
Q3B7M2	0.349624	0.146741	15.5532	2.3826	0.0303323	0.2239	HAGH	GLO2_BOVIN	Q3B7M2
Q4GZT4;B2D1N9	1.81342	0.750196	13.0731	2.41726	0.0309696	0.227075	ABCG2	ABCG2_BOVIN	Q4GZT4;B2D1N9
Q2KIL1	0.532269	0.225352	15.8913	2.36195	0.0312847	0.228602		CA141_BOVIN	Q2KIL1
A2VE79	0.388761	0.16433	14.7627	2.36573	0.0321278	0.233171	NUDT3	NUDT3_BOVIN	A2VE79
G3MXW2	0.868604	0.368034	15.1658	2.36012	0.0320731	0.233171		G3MXW2_BOVIN	G3MXW2
Q02369	0.391472	0.167466	16.1063	2.33762	0.0326334	0.236041	NDUFB9	NDUB9_BOVIN	Q02369
A7YY28	0.498341	0.213219	15.7778	2.33723	0.0329527	0.236751	ABHD14B	ABHEB_BOVIN	A7YY28
E1B8N5	0.3289	0.138951	14.0097	2.36702	0.032867	0.236751	ATP1A4	E1B8N5_BOVIN	E1B8N5
A6QP01	0.51157	0.219615	15.7363	2.3294	0.0335028	0.239562	SELENOT	SELT_BOVIN	A6QP01
Q0VCK0	-0.287586	0.123863	16.1063	-2.32181	0.0336689	0.239562	ATIC	PUR9_BOVIN	Q0VCK0
Q32KU3;A0A452DK10	-0.606648	0.260313	15.4744	-2.33046	0.0336796	0.239562	MORN2	MORN2_BOVIN	Q32KU3;A0A452DK10
A0A3Q1LNH0	0.333511	0.14254	14.3497	2.33977	0.0342309	0.241237	CPVL	A0A3Q1LNH0_BOVIN	A0A3Q1LNH0
E1BNE0	0.28107	0.120983	15.3789	2.32321	0.0342531	0.241237	FER	E1BNE0_BOVIN	E1BNE0
F1MKT3;P21671	0.302703	0.130065	15.3072	2.32733	0.0340487	0.241237	PLCD4	PLCD4_BOVIN	F1MKT3;P21671
A0A3Q1LST0;Q5EAD6;E1BK63;A0A3Q1LLG0	-1.11987	0.483996	13.9177	-2.31381	0.0364835	0.244863	RPL15	RL15_BOVIN	A0A3Q1LST0;Q5EAD6;E1BK63;A0A3Q1LLG0
A0A3Q1MDY2	0.535133	0.229948	13.7731	2.32719	0.035745	0.244863		A0A3Q1MDY2_BOVIN	A0A3Q1MDY2
A0A3Q1MMX0	0.683211	0.293825	14.1894	2.32523	0.0353814	0.244863	USP25	A0A3Q1MMX0_BOVIN	A0A3Q1MMX0
A4FUI1	0.505821	0.219208	15.5377	2.30749	0.0351638	0.244863	MIX23	MIX23_BOVIN	A4FUI1
A7MB45	0.440218	0.192546	15.7219	2.2863	0.0364687	0.244863	ACSS3	ACSS3_BOVIN	A7MB45
E1BB89	-0.487638	0.213314	15.7531	-2.28601	0.0364593	0.244863	PLA2G6	E1BB89_BOVIN	E1BB89
E1BDU2	0.252834	0.110379	15.7171	2.29059	0.0361689	0.244863	LRRC71	E1BDU2_BOVIN	E1BDU2
F1MIM5	0.323995	0.139726	14.3568	2.31879	0.0356268	0.244863	VWA8	F1MIM5_BOVIN	F1MIM5
F1N318;Q32L63	-0.405083	0.175998	15.1192	-2.30163	0.0359865	0.244863	VTA1	VTA1_BOVIN	F1N318;Q32L63
F6QJJ8	-0.60363	0.26184	15.6396	-2.30534	0.0352138	0.244863	PGRMC2	F6QJJ8_BOVIN	F6QJJ8
Q17QL5	0.277532	0.119309	14.5366	2.32617	0.0349273	0.244863	TMEM30A	CC50A_BOVIN	Q17QL5
Q2NKZ7	0.32584	0.141585	15.8522	2.30137	0.035287	0.244863	PTPMT1	Q2NKZ7_BOVIN	Q2NKZ7
Q32KV9	0.662572	0.288905	15.6867	2.29339	0.0360003	0.244863	PLPP1	Q32KV9_BOVIN	Q32KV9
Q3T099	0.350198	0.151367	13.9848	2.31356	0.0364199	0.244863	WARS2	SYWM_BOVIN	Q3T099
Q5E9A6	0.324648	0.140106	14.0799	2.31716	0.0360587	0.244863	VPS25	VPS25_BOVIN	Q5E9A6
P08166	0.279522	0.12265	15.8203	2.27902	0.0368965	0.246408	AK2	KAD2_BOVIN	P08166
Q2KIC7	0.334016	0.146842	16.1063	2.27467	0.036944	0.246408	PPP6C	Q2KIC7_BOVIN	Q2KIC7
A0A3Q1M275	0.380845	0.167571	15.9532	2.27274	0.0372264	0.24653		A0A3Q1M275_BOVIN	A0A3Q1M275
E1BCB9	0.369696	0.162398	15.5853	2.27649	0.0373072	0.24653	EFCAB12	E1BCB9_BOVIN	E1BCB9
Q3ZCK2	0.443272	0.195023	15.8533	2.27292	0.0373076	0.24653	RALA	Q3ZCK2_BOVIN	Q3ZCK2
A0A3Q1MRT9	-0.503531	0.214762	11.7239	-2.3446	0.0375339	0.246568	LRRC40	A0A3Q1MRT9_BOVIN	A0A3Q1MRT9
G3N1Q7	0.337084	0.148581	15.8101	2.26868	0.0376588	0.246568	CFAP97D1	G3N1Q7_BOVIN	G3N1Q7
Q2HJ26	-0.609953	0.267975	15.3325	-2.27616	0.0375839	0.246568	PAICS	Q2HJ26_BOVIN	Q2HJ26
A0A3Q1MEQ6;A0A3Q1M9N4	0.673237	0.295913	15.0433	2.27512	0.0379598	0.247027	AUH	A0A3Q1M9N4_BOVIN	A0A3Q1MEQ6;A0A3Q1M9N4
F6PR67;Q3SZB3	0.410094	0.180343	15.1508	2.27396	0.0379315	0.247027	TIMM50	TIM50_BOVIN	F6PR67;Q3SZB3
Q02380	0.393571	0.173256	15.0162	2.27162	0.0382461	0.248136	NDUFB5	NDUB5_BOVIN	Q02380
G3X782	0.627715	0.274905	14.148	2.28339	0.0383649	0.248155	CHKB	G3X782_BOVIN	G3X782
E1BJW4	0.347462	0.153309	14.6396	2.26642	0.0390447	0.249806	CFAP69	E1BJW4_BOVIN	E1BJW4
F1MEM9	-0.479762	0.213297	15.8364	-2.24927	0.0390862	0.249806	TTC19	F1MEM9_BOVIN	F1MEM9
F1N325	0.523855	0.229447	13.4973	2.28312	0.0392035	0.249806	TTLL10	F1N325_BOVIN	F1N325
Q32LE5	0.355955	0.15755	15.2317	2.25932	0.0389341	0.249806	ASRGL1	ASGL1_BOVIN	Q32LE5
Q3SWY9	0.435517	0.193151	15.3654	2.2548	0.0391367	0.249806	RAB28	RAB28_BOVIN	Q3SWY9
A0A140T897	1.17287	0.516877	14.0968	2.26915	0.0394777	0.250064	ALB	A0A140T897_BOVIN	A0A140T897
E1B7M8	0.346124	0.15405	15.68	2.24682	0.0394259	0.250064	OSBP2	E1B7M8_BOVIN	E1B7M8
Q9XSJ4;Cont_Q9XSJ4	0.374767	0.166199	14.7068	2.25493	0.0398354	0.251586	ENO1	ENOA_BOVIN	Q9XSJ4;Cont_Q9XSJ4
Q08DL0	0.693584	0.309063	15.3396	2.24415	0.0399772	0.251739	SLC3A2	Q08DL0_BOVIN	Q08DL0
Q02365	0.35218	0.157065	15.3413	2.24226	0.0401216	0.251907	NDUFB3	NDUB3_BOVIN	Q02365
A5PJT0	0.317952	0.141867	15.2882	2.2412	0.0402595	0.252034	MBLAC2	MBLC2_BOVIN	A5PJT0
A1A4P8	0.412533	0.185488	15.7299	2.22404	0.0411573	0.256462	LOC784495	A1A4P8_BOVIN	A1A4P8
G3N284	-0.337763	0.151212	14.8456	-2.2337	0.0413262	0.256462	ACTRT1	G3N284_BOVIN	G3N284
P22439	0.26589	0.119237	15.1846	2.22993	0.0412535	0.256462	PDHX	ODPX_BOVIN	P22439
E1BKH1	0.340559	0.153505	15.4976	2.21856	0.0418334	0.258113	EFHC1	EFHC1_BOVIN	E1BKH1
G3X7X2	0.394716	0.176975	14.6376	2.23035	0.0418292	0.258113	SLC25A32	G3X7X2_BOVIN	G3X7X2
E1B9Z2	0.332649	0.149061	14.0374	2.23163	0.0424519	0.259952	LETM2	E1B9Z2_BOVIN	E1B9Z2
F1N0F2	0.251675	0.112188	13.3428	2.24333	0.0424428	0.259952	SIAE	F1N0F2_BOVIN	F1N0F2
Q0VCX7	0.536019	0.237487	12.5773	2.25705	0.0424956	0.259952	ME3	Q0VCX7_BOVIN	Q0VCX7
A0A3Q1M2R5	0.321541	0.145576	15.0494	2.20876	0.0431129	0.261469	FSD1L	A0A3Q1M2R5_BOVIN	A0A3Q1M2R5
P04973	-0.715222	0.323913	14.9332	-2.20807	0.0432992	0.261469	CLTA	CLCA_BOVIN	P04973
Q24K19	0.315975	0.143389	15.2168	2.20362	0.0433543	0.261469	NUP54	Q24K19_BOVIN	Q24K19
Q3SZI4	0.692028	0.313179	14.9455	2.20969	0.0431519	0.261469	YWHAQ	1433T_BOVIN	Q3SZI4
Q5E9N5	-0.290086	0.129741	13.4178	-2.23588	0.0429298	0.261469	CLPB	CLPB_BOVIN	Q5E9N5
Q08DD1	-0.370442	0.168545	15.4688	-2.19788	0.0435631	0.261691	ARSA	ARSA_BOVIN	Q08DD1
Q3SWX4;A0A3Q1MMZ5	0.316655	0.143758	15.0312	2.2027	0.0436355	0.261691	NIPSNAP2	Q3SWX4_BOVIN	Q3SWX4;A0A3Q1MMZ5
Q0II86	0.474988	0.217395	15.9646	2.18491	0.0441525	0.264052	SNAP29	SNP29_BOVIN	Q0II86
E1BFQ0	0.296426	0.135904	15.9539	2.18115	0.0444851	0.265299	LOC532875	E1BFQ0_BOVIN	E1BFQ0
Q3ZCH9	-0.361192	0.16461	14.5204	-2.19423	0.0449398	0.267267	HDHD2	HDHD2_BOVIN	Q3ZCH9
Q05752	0.387626	0.178109	15.768	2.17634	0.0450895	0.267415	NDUFA7	NDUA7_BOVIN	Q05752
A7E3Q2	0.715488	0.326894	14.4795	2.18875	0.0454576	0.268853	HSPA2	A7E3Q2_BOVIN	A7E3Q2
A5D7E6	0.554597	0.253528	14.0925	2.18752	0.0460473	0.27159	CD82	A5D7E6_BOVIN	A5D7E6
A4FUD7	0.447543	0.20396	13.3737	2.19427	0.0464402	0.273155	RAB33B	A4FUD7_BOVIN	A4FUD7
F1MP48;Q3T084	0.389183	0.179822	15.1861	2.16427	0.0467746	0.273801	CCT6B	TCPW_BOVIN	F1MP48;Q3T084
F1MY69	0.469985	0.218083	15.8354	2.15507	0.0469016	0.273801	SLFNL1	F1MY69_BOVIN	F1MY69
Q5I597;A0A452DHV7	-0.335568	0.154806	14.7841	-2.16767	0.0469336	0.273801	BHMT	BHMT1_BOVIN	Q5I597;A0A452DHV7
F1MKX4;A0A452DIY4	0.416117	0.190832	13.6547	2.18054	0.0472374	0.274079	PSME4	PSME4_BOVIN	F1MKX4;A0A452DIY4
F1N3G6	0.341153	0.157529	14.7321	2.16565	0.0471751	0.274079	ATP11C	F1N3G6_BOVIN	F1N3G6
A0A3Q1N969	0.257087	0.118764	14.4444	2.16468	0.047611	0.2755	PCCA	A0A3Q1N969_BOVIN	A0A3Q1N969
A4FUZ6	0.280572	0.129206	13.8484	2.17152	0.0477709	0.275681	HSDL2	HSDL2_BOVIN	A4FUZ6
A0A3Q1MIH1	0.423426	0.198092	16.1063	2.13752	0.0482305	0.276819	C15H11orf65	A0A3Q1MIH1_BOVIN	A0A3Q1MIH1
G3X8E2	-0.616607	0.288488	15.8707	-2.13737	0.0484854	0.276819	VPS4A	G3X8E2_BOVIN	G3X8E2
Q32L35;A0A3Q1LN56	0.264348	0.12204	13.8545	2.16607	0.0482496	0.276819	CHCHD6	MIC25_BOVIN	Q32L35;A0A3Q1LN56
Q58CY6;A0A140T841	0.551398	0.254554	13.697	2.16614	0.0484588	0.276819	PRXL2B	PXL2B_BOVIN	Q58CY6;A0A140T841
A4FUG5	0.399114	0.187927	15.4742	2.12377	0.0501908	0.281451	BIN2	A4FUG5_BOVIN	A4FUG5
A6QQM8	0.298153	0.13941	13.954	2.13868	0.0506329	0.281451	CCDC42	CCD42_BOVIN	A6QQM8
F1MDS3	-0.382706	0.180073	15.2209	-2.12528	0.0503307	0.281451	PCK2	F1MDS3_BOVIN	F1MDS3
F1N3A8;Q2T9M0	0.388471	0.182935	15.8958	2.12355	0.0497597	0.281451	CFAP96	CFA96_BOVIN	F1N3A8;Q2T9M0
G3N0B2	0.313383	0.147126	14.8144	2.13003	0.050354	0.281451	CBY3	G3N0B2_BOVIN	G3N0B2
P08166;A0A3Q1M447	0.324252	0.152175	15.3924	2.13078	0.0496162	0.281451	AK2	KAD2_BOVIN	P08166;A0A3Q1M447
P11181	-0.687923	0.324528	15.208	-2.11976	0.0508741	0.281451	DBT	ODB2_BOVIN	P11181
Q04467	0.26864	0.125359	13.6464	2.14296	0.0506563	0.281451	IDH2	IDHP_BOVIN	Q04467
Q28851	0.545183	0.2505	12.406	2.17638	0.0495097	0.281451	ATP5MF	ATPK_BOVIN	Q28851
Q2KJE4;F1MWR3	0.366937	0.170243	13.386	2.15537	0.0498788	0.281451	ETFA	ETFA_BOVIN	Q2KJE4;F1MWR3
Q32LN6	0.248438	0.117592	16.0582	2.11271	0.0506336	0.281451	SPATA31F3	S31F3_BOVIN	Q32LN6
Q3SZ65	-0.472576	0.223016	15.3218	-2.11902	0.0508164	0.281451	EIF4A2	IF4A2_BOVIN	Q3SZ65
P05631	0.470909	0.222199	15.0734	2.11931	0.0510734	0.281825	ATP5F1C	ATPG_BOVIN	P05631
A0A3Q1MHJ8	-0.347047	0.164573	15.3533	-2.10877	0.0517779	0.284031	IQANK1	A0A3Q1MHJ8_BOVIN	A0A3Q1MHJ8
D3K0R6	0.266489	0.126081	14.9696	2.11364	0.0517452	0.284031	ATP2B4	AT2B4_BOVIN	D3K0R6
E1BLR9	0.26827	0.127218	15.1573	2.10875	0.0520037	0.284031	CPD	E1BLR9_BOVIN	E1BLR9
Q2TA28	0.349789	0.166425	15.7838	2.10178	0.0519929	0.284031	SIRPD	Q2TA28_BOVIN	Q2TA28
P22600	0.744387	0.351923	13.8743	2.1152	0.0529975	0.288722	FECH	HEMH_BOVIN	P22600
A0A3Q1MPF1;P50397	-0.358588	0.169165	13.4526	-2.11975	0.0531546	0.288813	GDI2	GDIB_BOVIN	A0A3Q1MPF1;P50397
A7YWC4	-0.34038	0.163201	16.0934	-2.08565	0.0532841	0.288813	ATAD3	ATAD3_BOVIN	A7YWC4
A0A3Q1MS59	0.532853	0.257077	16.0227	2.07274	0.0546861	0.294002	LOC777692	A0A3Q1MS59_BOVIN	A0A3Q1MS59
F1MWT0	0.439313	0.208295	12.997	2.10909	0.0549033	0.294002	MAN2C1	F1MWT0_BOVIN	F1MWT0
Q32LI2	0.439087	0.210273	14.2448	2.08817	0.0552026	0.294002	PRSS58	PRS58_BOVIN	Q32LI2
Q3ZC84	0.474471	0.228492	15.2768	2.07653	0.0551181	0.294002	CNDP2	CNDP2_BOVIN	Q3ZC84
Q5BIM1	0.614665	0.296984	15.9842	2.06969	0.0550449	0.294002	TRIM45	TRI45_BOVIN	Q5BIM1
Q5DPW9	0.516479	0.247751	14.6613	2.08467	0.0550227	0.294002	CST6	Q5DPW9_BOVIN	Q5DPW9
Q70IB2	0.643665	0.305624	13.3977	2.10607	0.0545874	0.294002	RNASE10	RNS10_BOVIN	Q70IB2
Q5E9G3	0.459885	0.220845	14.3031	2.08239	0.0557197	0.296019	PSME2	PSME2_BOVIN	Q5E9G3
Q0VC50	0.397675	0.191621	14.7213	2.07532	0.0559147	0.29632	RTN4IP1	RT4I1_BOVIN	Q0VC50
O46375;Cont_O46375	0.642759	0.311157	15.4421	2.06571	0.0560613	0.296363	TTR	TTHY_BOVIN	O46375;Cont_O46375
E1BFD3	0.366647	0.177635	15.2562	2.06404	0.0564528	0.297698	MARCHF10	E1BFD3_BOVIN	E1BFD3
Q32KW7	0.497959	0.242636	15.9413	2.05229	0.0569386	0.299522	PDZD9	PDZD9_BOVIN	Q32KW7
A0A3Q1LUG0	0.377581	0.185042	15.3057	2.04052	0.0589396	0.305406	PPP2R1B	A0A3Q1LUG0_BOVIN	A0A3Q1LUG0
E1BK78	0.39105	0.191268	14.8954	2.04451	0.0589969	0.305406		E1BK78_BOVIN	E1BK78
F1MS25;P23709	0.300864	0.147379	15.865	2.04143	0.0582038	0.305406	NDUFS3	NDUS3_BOVIN	F1MS25;P23709
P19483;F1MLB8	0.246779	0.120915	15.1705	2.04093	0.0590557	0.305406	ATP5F1A	ATPA_BOVIN	P19483;F1MLB8
Q148C8	-0.764998	0.375313	15.6256	-2.03829	0.0588163	0.305406	MIEN1	MIEN1_BOVIN	Q148C8
Q2NKS2	0.265205	0.12937	14.4839	2.04997	0.0589249	0.305406	COX16	COX16_BOVIN	Q2NKS2
Q32KN5	0.285906	0.138293	13.5452	2.06738	0.0583607	0.305406	DNAL4	DNAL4_BOVIN	Q32KN5
A5PJQ0	0.38411	0.188232	14.5571	2.04063	0.0598567	0.308803	FAR1	A5PJQ0_BOVIN	A5PJQ0
F1N7C8	0.32214	0.158015	14.3553	2.03867	0.0603414	0.310555	IQCA1	F1N7C8_BOVIN	F1N7C8
A0A3Q1M4Q5	0.343614	0.169651	15.2463	2.02542	0.0606992	0.311648	PCYT1A	A0A3Q1M4Q5_BOVIN	A0A3Q1M4Q5
Q2YDI7;F1MGH5	0.271154	0.134571	15.8015	2.01495	0.0612509	0.313727	TEKT5	TEKT5_BOVIN	Q2YDI7;F1MGH5
A0A3Q1NEJ8	0.411431	0.202673	14.1617	2.03002	0.0615764	0.314453	HHAT	A0A3Q1NEJ8_BOVIN	A0A3Q1NEJ8
F1MI34	0.256353	0.126717	14.3394	2.02303	0.0621268	0.314453	CFAP65	F1MI34_BOVIN	F1MI34
G3MZP1	0.712098	0.347195	12.5642	2.051	0.061724	0.314453	GRIP1	G3MZP1_BOVIN	G3MZP1
G3N1U1	0.667217	0.327408	13.3356	2.03788	0.0619076	0.314453	CENPV	G3N1U1_BOVIN	G3N1U1
Q29455	0.488411	0.24119	14.2522	2.02501	0.0620204	0.314453	DNAJC5	DNJC5_BOVIN	Q29455
A7E2Z6	0.238948	0.119191	15.8467	2.00475	0.0623837	0.314646	SPG7	A7E2Z6_BOVIN	A7E2Z6
A8QW39	0.899927	0.449285	15.9616	2.00302	0.062459	0.314646	CFAP144	CF144_BOVIN	A8QW39
Q02827	0.327161	0.162467	14.6775	2.01371	0.0627508	0.315374	NDUFC2	NDUC2_BOVIN	Q02827
A6QQ82	-0.260657	0.130187	15.1228	-2.00218	0.0635355	0.317612	WDR38	A6QQ82_BOVIN	A6QQ82
Q2T9Z6	0.315878	0.15785	15.1812	2.00113	0.0635875	0.317612	CCDC175	CC175_BOVIN	Q2T9Z6
Q2TBT7;A0A3Q1M5A0	0.34152	0.170552	15.0124	2.00244	0.063641	0.317612	FXR1	FXR1_BOVIN	Q2TBT7;A0A3Q1M5A0
Q05204	0.304293	0.152927	15.7665	1.9898	0.0642467	0.319889	LAMP1	LAMP1_BOVIN	Q05204
A6QQI8	0.325821	0.163811	15.7158	1.989	0.0644	0.319908	MMAA	A6QQI8_BOVIN	A6QQI8
F1MEQ5;A6QPU5	0.34046	0.170155	14.4472	2.00087	0.0645605	0.319963	DARS2	SYDM_BOVIN	F1MEQ5;A6QPU5
A5PKG4	0.623126	0.313222	15.2144	1.98941	0.0649443	0.321122	NFS1	A5PKG4_BOVIN	A5PKG4
A6H7B5	-0.524355	0.263911	15.1534	-1.98686	0.0653266	0.321527	COPS3	CSN3_BOVIN	A6H7B5
Q148K8;P08165	0.227562	0.114439	15.061	1.98849	0.0652442	0.321527	FDXR	ADRO_BOVIN	Q148K8;P08165
A6QLU1	0.218365	0.109922	14.9976	1.98655	0.0655589	0.32193	GPD2	GPDM_BOVIN	A6QLU1
Q2TBV3	0.394229	0.200023	15.1224	1.97092	0.0673204	0.329824	ETFB	ETFB_BOVIN	Q2TBV3
A6H782;F1MX07	0.23859	0.120577	14.2021	1.97873	0.0675754	0.330245	TEKT3	TEKT3_BOVIN	A6H782;F1MX07
F1MZ38;Q58DR8	0.39139	0.198615	14.8438	1.97059	0.067715	0.330245	SUCLG1	SUCA_BOVIN	F1MZ38;Q58DR8
Q3T165	-0.210657	0.107484	15.4101	-1.9599	0.0683489	0.332579	PHB1	PHB1_BOVIN	Q3T165
P29392	0.42576	0.218551	16.102	1.9481	0.069052	0.334144	SPADH1	SPAD1_BOVIN	P29392
Q32LD3;A0A452DIY1	0.73917	0.37928	15.9359	1.94888	0.0691387	0.334144	LYPD4	LYPD4_BOVIN	Q32LD3;A0A452DIY1
Q3SWX2	0.243052	0.124516	15.6065	1.95197	0.0691228	0.334144	ACOT9	ACOT9_BOVIN	Q3SWX2
E1BC94	0.615715	0.314758	14.6164	1.95615	0.0698353	0.33651	IBA57	E1BC94_BOVIN	E1BC94
Q17QE3	0.469598	0.241531	15.7552	1.94425	0.0699425	0.33651	POLR2M	GRL1A_BOVIN	Q17QE3
E1B9G4	-0.336591	0.171833	13.6568	-1.95882	0.0708755	0.340206	PPIL3	E1B9G4_BOVIN	E1B9G4
G3MWG7	0.289927	0.149997	16.1063	1.93289	0.0710286	0.340206	EFCAB6	G3MWG7_BOVIN	G3MWG7
A7E3S8;A0A3Q1M4L0	0.418924	0.215503	13.8704	1.94394	0.0724733	0.346008	ST13	A7E3S8_BOVIN	A7E3S8;A0A3Q1M4L0
Q08DQ8	0.336417	0.174362	15.199	1.92942	0.072563	0.346008	SLC26A6	Q08DQ8_BOVIN	Q08DQ8
A0A3Q1LUL6	1.23927	0.644948	14.8092	1.92151	0.0741264	0.349125	LOC514189	A0A3Q1LUL6_BOVIN	A0A3Q1LUL6
A6QQL5	0.294155	0.154195	15.9602	1.90768	0.0745913	0.349125		CB073_BOVIN	A6QQL5
E1B959;Q3T014;F1MX69	-0.245293	0.127589	15.1445	-1.92252	0.0735555	0.349125	BPGM	PMGE_BOVIN	E1B959;Q3T014;F1MX69
E1BFG7	0.976498	0.507991	14.6298	1.92228	0.0742642	0.349125	PHC2	E1BFG7_BOVIN	E1BFG7
G3MWL0	0.264502	0.138277	15.3169	1.91284	0.0746521	0.349125	C22H3orf20	G3MWL0_BOVIN	G3MWL0
P11024	0.248579	0.129494	14.7885	1.91962	0.0744099	0.349125	NNT	NNTM_BOVIN	P11024
P35478;P25417;A0A140T831;A6QPZ0	-0.798633	0.405068	11.2396	-1.9716	0.0737721	0.349125	CSTB	CYTB_BOVIN	P35478;P25417;A0A140T831;A6QPZ0
Q28034	-0.272927	0.141913	14.2399	-1.9232	0.0746844	0.349125	PRKCSH	GLU2B_BOVIN	Q28034
Q3SWX3	-0.267314	0.139399	15.1423	-1.91762	0.0742208	0.349125	NPEPL1	Q3SWX3_BOVIN	Q3SWX3
P19858;A0A3Q1LY19	0.517282	0.267926	13.3019	1.93069	0.0751176	0.350385	LDHA	LDHA_BOVIN	P19858;A0A3Q1LY19
A0A3Q1NJC0;E1BCR1	0.469946	0.244876	14.1766	1.91912	0.0753282	0.350604	ABCA3	E1BCR1_BOVIN	A0A3Q1NJC0;E1BCR1
A0A3Q1LPC6	0.81363	0.429452	16.1063	1.89458	0.076247	0.351988	YIPF3	A0A3Q1LPC6_BOVIN	A0A3Q1LPC6
P13621	0.268266	0.14053	14.6062	1.90896	0.0761139	0.351988	ATP5PO	ATPO_BOVIN	P13621
P19483;F1MLB8;A0A3Q1LZQ9	0.464797	0.24159	13.0531	1.92391	0.0764476	0.351988	ATP5F1A	ATPA_BOVIN	P19483;F1MLB8;A0A3Q1LZQ9
P42029	0.49108	0.258606	15.6755	1.89895	0.0761351	0.351988	NDUFA8	NDUA8_BOVIN	P42029
Q9GMB8	-0.490588	0.257191	14.5816	-1.90749	0.0763506	0.351988	SARS1	SYSC_BOVIN	Q9GMB8
P02784	1.19618	0.631536	15.5363	1.89408	0.0769861	0.353707		SFP1_BOVIN	P02784
P41500	0.506821	0.268335	15.5594	1.88876	0.077711	0.354301	ACYP1	ACYP1_BOVIN	P41500
Q0P5G4	0.524664	0.277665	15.614	1.88955	0.0775322	0.354301	KYAT3	KAT3_BOVIN	Q0P5G4
Q2TBH3	0.351112	0.186039	15.6757	1.88731	0.0777774	0.354301	ACTRT3	Q2TBH3_BOVIN	Q2TBH3
Q32LG5	0.559741	0.296867	16.0138	1.88549	0.0776389	0.354301	REEP6	REEP6_BOVIN	Q32LG5
F1MUU5	0.369986	0.196234	14.5332	1.88543	0.0795233	0.357798	NLRX1	F1MUU5_BOVIN	F1MUU5
F1N155	0.301096	0.159946	15.0299	1.88249	0.0792747	0.357798	CLPX	F1N155_BOVIN	F1N155
F6RWK1	-0.610443	0.323785	14.5254	-1.88534	0.0795478	0.357798	ARHGAP1	F6RWK1_BOVIN	F6RWK1
P30932	-0.504401	0.268199	15.4576	-1.8807	0.0789895	0.357798	CD9	CD9_BOVIN	P30932
Q32KU2	0.459664	0.243495	14.5473	1.88778	0.0791674	0.357798	PRSS37	PRS37_BOVIN	Q32KU2
Q3MHR7	-0.870471	0.452515	11.7651	-1.92363	0.0789298	0.357798	ARPC2	ARPC2_BOVIN	Q3MHR7
A7MBF6	0.219151	0.117008	15.7504	1.87296	0.0797548	0.357977	ARMH1	ARMD1_BOVIN	A7MBF6
E1B7G5	0.356182	0.187151	12.459	1.90318	0.0803755	0.359256	RBM12B	E1B7G5_BOVIN	E1B7G5
G3N2P8	0.432221	0.230806	15.3127	1.87266	0.0803365	0.359256	C11H2orf74	G3N2P8_BOVIN	G3N2P8
E1B9D3	-0.856835	0.448569	11.7459	-1.91015	0.0808279	0.360526	GPR179	E1B9D3_BOVIN	E1B9D3
F1MY93	0.276025	0.14798	15.6217	1.86528	0.0810365	0.360705	LRRC34	F1MY93_BOVIN	F1MY93
A0A3Q1M392	0.481766	0.259347	15.7629	1.85761	0.0820053	0.363118	SPMAP2	A0A3Q1M392_BOVIN	A0A3Q1M392
A0A3Q1NLD8	0.345405	0.186803	15.9235	1.84904	0.083105	0.363118	AKR1E2	A0A3Q1NLD8_BOVIN	A0A3Q1NLD8
A0A3S5ZP87	-0.806415	0.425271	11.9327	-1.89624	0.0823962	0.363118	LRRC47	A0A3S5ZP87_BOVIN	A0A3S5ZP87
A5PJD4	0.330495	0.178439	15.8914	1.85215	0.0826732	0.363118	PRSS54	A5PJD4_BOVIN	A5PJD4
E1B878	0.360161	0.194712	15.9117	1.84971	0.0830177	0.363118	TMEM232	E1B878_BOVIN	E1B878
E1BI74	0.79834	0.428241	14.5678	1.86423	0.0825664	0.363118	LOC507756	E1BI74_BOVIN	E1BI74
Q28852;E1BAB3;A0A0N4STN0	0.357907	0.19298	15.4772	1.85463	0.0828013	0.363118	ATP5MG	ATP5L_BOVIN	Q28852;E1BAB3;A0A0N4STN0
Q2YDD9;F1MDK8	0.302804	0.162603	14.9416	1.86223	0.0823537	0.363118	SLC25A31	ADT4_BOVIN	Q2YDD9;F1MDK8
Q5E9T1	-0.786311	0.422276	15.3872	-1.86208	0.0818005	0.363118	GDPGP1	GDPP1_BOVIN	Q5E9T1
Q2M2T8	0.243009	0.131545	15.7118	1.84734	0.0836145	0.3646		CA185_BOVIN	Q2M2T8
A7YWE4	0.254071	0.137516	14.9883	1.84758	0.0844952	0.367692	ALDH4A1	AL4A1_BOVIN	A7YWE4
Q2TA38	0.325586	0.176457	15.123	1.84513	0.0846913	0.367797	TEKT4	TEKT4_BOVIN	Q2TA38
P08037	0.685889	0.364449	11.5005	1.88199	0.0853771	0.370025	B4GALT1	B4GT1_BOVIN	P08037
A6QPG6	-0.305652	0.166597	15.0819	-1.83468	0.0863552	0.372325	LANCL2	A6QPG6_BOVIN	A6QPG6
F1MME5	0.315677	0.172445	15.7205	1.83059	0.0861839	0.372325	NSUN7	F1MME5_BOVIN	F1MME5
Q3ZBF7;A0A452DIU3	0.630839	0.343908	15.0673	1.83432	0.0864294	0.372325	PTGES3	TEBP_BOVIN	Q3ZBF7;A0A452DIU3
Q5E9D5	0.356321	0.19441	15.0997	1.83283	0.0866189	0.372392	DSTN	DEST_BOVIN	Q5E9D5
A0A3Q1LW79;P34942	0.255426	0.140841	15.6467	1.81357	0.0889681	0.376581	NDUFA10	NDUAA_BOVIN	A0A3Q1LW79;P34942
A0A3Q1MFE4	0.235272	0.127935	12.7911	1.839	0.0892369	0.376581	IMMT	A0A3Q1MFE4_BOVIN	A0A3Q1MFE4
A0A3Q1MMW4	0.566162	0.310398	14.5893	1.82399	0.0887015	0.376581	COX20	A0A3Q1MMW4_BOVIN	A0A3Q1MMW4
A0A3Q1MPM9	0.516913	0.285336	16.0181	1.8116	0.0888396	0.376581	STPG4	A0A3Q1MPM9_BOVIN	A0A3Q1MPM9
A2VDL2;P58352	0.33872	0.187311	16.0003	1.80832	0.0893879	0.376581	SLC2A3	GTR3_BOVIN	A2VDL2;P58352
F1MVL2;Q3ZBF6	-0.232176	0.12778	14.7849	-1.817	0.0895408	0.376581	ACADS	ACADS_BOVIN	F1MVL2;Q3ZBF6
F6QK60	0.259524	0.140544	12.5016	1.84657	0.0886082	0.376581	SIRT2	F6QK60_BOVIN	F6QK60
P00727	0.214785	0.118121	15.4113	1.81835	0.0884982	0.376581	LAP3	AMPL_BOVIN	P00727
P21282	0.283481	0.156653	15.854	1.80961	0.0893543	0.376581	ATP6V1C1	VATC1_BOVIN	P21282
Q02379	0.372661	0.206061	15.7128	1.8085	0.0897041	0.376581	NDUFS5	NDUS5_BOVIN	Q02379
Q2NL21;A0A3Q1MCN5	0.204561	0.112867	16.1063	1.81241	0.0886059	0.376581	DNAJC11	DJC11_BOVIN	Q2NL21;A0A3Q1MCN5
Q32KP9	-0.643269	0.353013	15.3577	-1.82223	0.0879506	0.376581	NUTF2	NTF2_BOVIN	Q32KP9
F1MCI4	0.490688	0.270369	14.7291	1.81488	0.0899564	0.376902	SSC4D	F1MCI4_BOVIN	F1MCI4
A0A3Q1LKU1;O77834	0.270645	0.150112	15.3245	1.80295	0.0910925	0.377071	PRDX6	PRDX6_BOVIN	A0A3Q1LKU1;O77834
A6QQ60	0.340706	0.189237	15.8545	1.80043	0.0908466	0.377071	STPG1	STPG1_BOVIN	A6QQ60
E1BDP3	-0.487975	0.269801	14.3237	-1.80865	0.0915406	0.377071	ALDH5A1	E1BDP3_BOVIN	E1BDP3
E1BJ69	0.316473	0.176082	15.1352	1.7973	0.0922662	0.377071	KNSTRN	E1BJ69_BOVIN	E1BJ69
F1ME93	0.530386	0.293546	14.4357	1.80682	0.0916743	0.377071	LOC527795	F1ME93_BOVIN	F1ME93
F1MK52	-0.429762	0.23761	14.0148	-1.80869	0.0919982	0.377071	PROM1	F1MK52_BOVIN	F1MK52
F1MNL6	0.189272	0.104446	14.7805	1.81215	0.0903242	0.377071	NUP210L	F1MNL6_BOVIN	F1MNL6
P62261	-0.418027	0.22997	13.7885	-1.81775	0.0908906	0.377071	YWHAE	1433E_BOVIN	P62261
Q2KI92	0.41982	0.234435	16.0905	1.79077	0.0921601	0.377071	IMMP2L	IMP2L_BOVIN	Q2KI92
Q2KIT4	-0.278014	0.154654	15.4171	-1.79765	0.0918432	0.377071	DNAJB4	DNJB4_BOVIN	Q2KIT4
Q32LC3	0.518872	0.288689	15.1149	1.79734	0.0922865	0.377071	EIF1AX	Q32LC3_BOVIN	Q32LC3
Q3ZCD8;E1BA89	0.410132	0.226019	14.4385	1.81459	0.090415	0.377071	MFF	MFF_BOVIN	Q3ZCD8;E1BA89
Q58CN9	0.341489	0.189772	15.2469	1.79947	0.0917626	0.377071	NAPEPLD	NAPEP_BOVIN	Q58CN9
Q32KY3	0.402421	0.224613	15.6553	1.79162	0.0925419	0.377395	MLF1	MLF1_BOVIN	Q32KY3
E1BAV1	0.215347	0.120601	15.8455	1.78561	0.0933123	0.379092	LRGUK	E1BAV1_BOVIN	E1BAV1
F1MUV1	0.231216	0.129326	15.562	1.78786	0.0932854	0.379092	FAAH	F1MUV1_BOVIN	F1MUV1
A0A3Q1MHT2	0.493953	0.27778	15.7342	1.77822	0.0946957	0.379288		A0A3Q1MHT2_BOVIN	A0A3Q1MHT2
A0A3Q1N0G2;Q1JPD2	0.261741	0.146471	15.3472	1.78698	0.0937052	0.379288	ABHD16A	ABHGA_BOVIN	A0A3Q1N0G2;Q1JPD2
E1BCN8	0.258682	0.145114	15.0532	1.78261	0.0948245	0.379288	PHOSPHO1	E1BCN8_BOVIN	E1BCN8
F1MB15	0.215834	0.120509	14.1653	1.79102	0.0946763	0.379288	FSIP2	F1MB15_BOVIN	F1MB15
F1N2E5;A0A3Q1MB49;P00429;E1BAV7	-0.559627	0.314252	15.5879	-1.78082	0.094435	0.379288	COX6B1	CX6B1_BOVIN	F1N2E5;A0A3Q1MB49;P00429;E1BAV7
G3N0Z0	0.449659	0.251311	14.3348	1.78925	0.0947179	0.379288	IQCF6	G3N0Z0_BOVIN	G3N0Z0
P52193;A5D7J6	0.483153	0.270642	14.6399	1.78521	0.0949549	0.379288	CALR	CALR_BOVIN	P52193;A5D7J6
Q2KJ86	-0.499133	0.281163	15.9396	-1.77524	0.0949523	0.379288	PUDP	Q2KJ86_BOVIN	Q2KJ86
Q3T108	0.222989	0.124802	15.2471	1.78674	0.0938739	0.379288	PSMB4	PSB4_BOVIN	Q3T108
G3N136	0.315034	0.17706	14.9879	1.77925	0.09548	0.380255	TSSK2	G3N136_BOVIN	G3N136
G5E519	0.27541	0.154741	14.8656	1.77981	0.0955522	0.380255	CCDC39	G5E519_BOVIN	G5E519
Q9BGI2;A0A452DI43	0.284055	0.159686	14.6369	1.77883	0.096037	0.381475	PRDX4	PRDX4_BOVIN	Q9BGI2;A0A452DI43
Q2TBP4;A0A3Q1MRY7	0.371074	0.2097	15.5883	1.76955	0.0963569	0.382037	POC1A	POC1A_BOVIN	Q2TBP4;A0A3Q1MRY7
P48818	0.203254	0.115329	15.7685	1.76239	0.0973728	0.385352	ACADVL	ACADV_BOVIN	P48818
A0A3Q1M403;P15103	-0.222963	0.126826	15.3222	-1.75802	0.0986974	0.387875	GLUL	GLNA_BOVIN	A0A3Q1M403;P15103
E1BCP9	0.343334	0.195621	15.8537	1.7551	0.0985441	0.387875	GLB1L	E1BCP9_BOVIN	E1BCP9
E1BI46	0.278966	0.159037	16.1063	1.7541	0.0984183	0.387875	LIPT2	E1BI46_BOVIN	E1BI46
E1BMY1;P48305	0.719325	0.4077	14.4902	1.76435	0.0987352	0.387875	NDUFB4	NDUB4_BOVIN	E1BMY1;P48305
E1BPG0	0.291818	0.165676	14.2908	1.76138	0.0995446	0.389625	MCAT	E1BPG0_BOVIN	E1BPG0
Q32P61	0.654927	0.370529	13.6193	1.76755	0.0995225	0.389625	H2AL1Q	Q32P61_BOVIN	Q32P61
Q3T067;F1MX05	0.22413	0.127933	15.2798	1.75193	0.0998265	0.390016	SCCPDH	SCPDL_BOVIN	Q3T067;F1MX05
P31039;G3MY67	0.294596	0.168586	15.5569	1.74745	0.100264	0.390302	SDHA	SDHA_BOVIN	P31039;G3MY67
Q32L91	0.301136	0.172626	16.0022	1.74444	0.100255	0.390302	ACTL7B	ACL7B_BOVIN	Q32L91
F1N0H3;P00921;Cont_P00921	-0.268789	0.154189	15.5866	-1.74324	0.100979	0.392371	CA2	CAH2_BOVIN	F1N0H3;P00921;Cont_P00921
A0A3Q1M8B9	0.23655	0.135409	14.9417	1.74693	0.101166	0.392385		A0A3Q1M8B9_BOVIN	A0A3Q1M8B9
F1MGQ1	1.18165	0.675757	14.4876	1.74864	0.101502	0.392977	DNASE1L3	F1MGQ1_BOVIN	F1MGQ1
P24627	0.344427	0.19819	15.7815	1.73787	0.101704	0.393048	LTF	TRFL_BOVIN	P24627
E1B8C7	0.352791	0.203844	16.1063	1.73069	0.102616	0.394213	MDM1	E1B8C7_BOVIN	E1B8C7
F1MSL9	-0.365396	0.21107	15.9288	-1.73116	0.102742	0.394213	UGGT2	F1MSL9_BOVIN	F1MSL9
F1N191	0.329689	0.189982	15.3706	1.73537	0.102675	0.394213	IL4I1	F1N191_BOVIN	F1N191
Q17QI3	-0.361676	0.208455	15.4848	-1.73503	0.102589	0.394213	ACAT2	Q17QI3_BOVIN	Q17QI3
Q2TA22	0.265547	0.152479	14.3197	1.74153	0.103022	0.39458	ACSL6	Q2TA22_BOVIN	Q2TA22
A4FV68	-0.399881	0.230486	14.5164	-1.73495	0.103922	0.395201	PPP2R5E	2A5E_BOVIN	A4FV68
F1MFC7	0.272346	0.15745	15.6073	1.72973	0.1034	0.395201	CCDC178	F1MFC7_BOVIN	F1MFC7
F1N6Z0;Q0P5A6	-0.391416	0.224056	13.2437	-1.74695	0.10378	0.395201	PSMD5	PSMD5_BOVIN	F1N6Z0;Q0P5A6
Q02375	0.332496	0.192598	15.689	1.72638	0.103914	0.395201	NDUFS4	NDUS4_BOVIN	Q02375
Q32LN3	0.342837	0.198425	14.9835	1.72779	0.104573	0.39697	PDCL2	PDCL2_BOVIN	Q32LN3
A4FV54	-0.351913	0.204327	15.614	-1.7223	0.10476	0.396975	RAB8A	RAB8A_BOVIN	A4FV54
A0A3Q1ND33	0.544068	0.318035	16.1054	1.71072	0.106323	0.401476		A0A3Q1ND33_BOVIN	A0A3Q1ND33
A0A452DIX3	0.440184	0.255671	13.9278	1.72168	0.107251	0.403557	TPI1	A0A452DIX3_BOVIN	A0A452DIX3
Q2TBG7	-0.541193	0.310396	11.7803	-1.74355	0.107248	0.403557	ISCA2	ISCA2_BOVIN	Q2TBG7
F1MJU0	0.282574	0.165296	15.2322	1.7095	0.107645	0.403623		F1MJU0_BOVIN	F1MJU0
Q2NKZ8	-0.205487	0.120567	16.0439	-1.70434	0.107604	0.403623	LOC538702	Q2NKZ8_BOVIN	Q2NKZ8
A0A3Q1MNK7	0.563759	0.331642	16.002	1.6999	0.108501	0.40612		A0A3Q1MNK7_BOVIN	A0A3Q1MNK7
F1N450	0.253199	0.14853	15.0692	1.7047	0.108775	0.406434	RGS22	F1N450_BOVIN	F1N450
A8NIX5;F1N0V3	-0.315478	0.184554	14.12	-1.70941	0.109252	0.407505	C11H2orf81	F1N0V3_BOVIN	A8NIX5;F1N0V3
A6H772	0.21266	0.125176	15.3821	1.69888	0.109472	0.407616	PPP4C	PP4C_BOVIN	A6H772
G8JKZ0;Q5E9W3	0.282324	0.166772	16.0394	1.69287	0.109811	0.408168	DHODH	PYRD_BOVIN	G8JKZ0;Q5E9W3
G3N2F5	0.318789	0.188346	15.1546	1.69257	0.11099	0.411836		G3N2F5_BOVIN	G3N2F5
F1N2W0;Q3SZJ4	-0.826037	0.484633	13.3386	-1.70446	0.111464	0.41288	PTGR1	PTGR1_BOVIN	F1N2W0;Q3SZJ4
Q3T077	-0.365297	0.217355	16.1063	-1.68065	0.112118	0.414584	TPPP2	TPPP2_BOVIN	Q3T077
P61603	0.290032	0.172028	14.6815	1.68595	0.112933	0.415527	HSPE1	CH10_BOVIN	P61603
Q0VCX5	-0.683963	0.402964	13.3816	-1.69733	0.112756	0.415527	ETF1	ERF1_BOVIN	Q0VCX5
Q2KI54	0.320812	0.190385	14.7882	1.68507	0.112955	0.415527	ARMC8	ARMC8_BOVIN	Q2KI54
A0A3Q1LL67	0.293155	0.174031	14.4148	1.6845	0.113605	0.415742	GLG1	A0A3Q1LL67_BOVIN	A0A3Q1LL67
F1MYN0	0.490279	0.292412	15.3347	1.67667	0.113869	0.415742	BOLA2B	F1MYN0_BOVIN	F1MYN0
P54149	0.534351	0.31598	13.777	1.69109	0.113305	0.415742	MSRA	MSRA_BOVIN	P54149
Q148F6	-0.194089	0.11579	15.3154	-1.67622	0.113984	0.415742	ROGDI	ROGDI_BOVIN	Q148F6
Q32LC5	-0.522658	0.311226	15.2434	-1.67935	0.113458	0.415742	CMTM2	Q32LC5_BOVIN	Q32LC5
A0A452DI77;Q32KL7	0.304235	0.18206	15.3853	1.67106	0.114921	0.417255	SPESP1	SPESP_BOVIN	A0A452DI77;Q32KL7
A0A452DJB6;Q0VD22	0.246259	0.147235	15.1191	1.67256	0.114975	0.417255	STK33	STK33_BOVIN	A0A452DJB6;Q0VD22
Q3SWX4	0.379384	0.226891	15.1808	1.6721	0.114984	0.417255	NIPSNAP2	Q3SWX4_BOVIN	Q3SWX4
A0A3Q1N5Z4	0.341624	0.204633	15.3653	1.66945	0.115271	0.417589		A0A3Q1N5Z4_BOVIN	A0A3Q1N5Z4
F1MEL3	0.509775	0.300954	12.2443	1.69386	0.115555	0.417913	TXNDC2	F1MEL3_BOVIN	F1MEL3
F1N7L8	0.201845	0.121047	15.2084	1.6675	0.11587	0.418014	BBOF1	F1N7L8_BOVIN	F1N7L8
P55052	-0.347581	0.209211	16.1063	-1.66138	0.115974	0.418014	FABP5	FABP5_BOVIN	P55052
P05630	-0.33128	0.199607	15.6568	-1.65966	0.116876	0.419851	ATP5F1D	ATPD_BOVIN	P05630
Q3SX02	0.300092	0.178565	12.9788	1.68058	0.116739	0.419851	HTATIP2	Q3SX02_BOVIN	Q3SX02
A0A3S5ZPE0	0.66943	0.398831	12.7461	1.67848	0.117586	0.42039	KPNA4	A0A3S5ZPE0_BOVIN	A0A3S5ZPE0
E1B9Y0;A0A3Q1NL95;A0A3Q1MK87	-0.671209	0.405847	15.9437	-1.65385	0.117709	0.42039	BTBD17	E1B9Y0_BOVIN	E1B9Y0;A0A3Q1NL95;A0A3Q1MK87
E1BN34	0.367352	0.220859	14.1085	1.66329	0.118301	0.42039	BBS1	E1BN34_BOVIN	E1BN34
P00130	0.574346	0.345646	14.7917	1.66166	0.117621	0.42039	UQCR10	QCR9_BOVIN	P00130
Q17QW3	0.203464	0.123174	15.8239	1.65183	0.11827	0.42039	RDH14	RDH14_BOVIN	Q17QW3
Q1LZE6	-0.261691	0.157596	14.4137	-1.66052	0.1184	0.42039	CHPT1	CHPT1_BOVIN	Q1LZE6
Q3SZX4	0.379224	0.229644	15.9376	1.65136	0.118229	0.42039	CA3	CAH3_BOVIN	Q3SZX4
A0A3Q1M380;P00423	0.368398	0.222513	14.2067	1.65563	0.119712	0.424342	COX4I1	COX41_BOVIN	A0A3Q1M380;P00423
A0A3Q1MKI4	0.345747	0.209667	14.5712	1.64903	0.120527	0.425823	NCF4	A0A3Q1MKI4_BOVIN	A0A3Q1MKI4
Q3T0W4	-0.274413	0.167362	16.1063	-1.63963	0.120464	0.425823	PPP1R7	PP1R7_BOVIN	Q3T0W4
A0A3Q1M858	0.506904	0.3072	13.7199	1.65008	0.121623	0.42741	LOC100295548	A0A3Q1M858_BOVIN	A0A3Q1M858
A0A3Q1MWX0	0.389116	0.23731	15.2739	1.63969	0.121498	0.42741	FAM227B	A0A3Q1MWX0_BOVIN	A0A3Q1MWX0
A6QLL2	0.257642	0.157316	15.3755	1.63774	0.121775	0.42741	MTX2	A6QLL2_BOVIN	A6QLL2
P13619;A0A3Q1MP66	0.254014	0.154949	15.4951	1.63933	0.121284	0.42741	ATP5PB	AT5F1_BOVIN	P13619;A0A3Q1MP66
E1BD65	-0.298919	0.183205	15.5939	-1.63161	0.12279	0.427467	ZMYND10	E1BD65_BOVIN	E1BD65
F1MHT2	0.293839	0.179994	15.8111	1.63249	0.122328	0.427467	PIP4K2B	F1MHT2_BOVIN	F1MHT2
F1MR35	0.220638	0.134624	14.6833	1.63892	0.122473	0.427467	ACE3	F1MR35_BOVIN	F1MR35
F1N7G5	0.310792	0.190502	15.75	1.63144	0.122629	0.427467	CFAP53	CFA53_BOVIN	F1N7G5
Q3MHW9	0.252911	0.154107	14.3008	1.64115	0.122569	0.427467	CYB5R1	NB5R1_BOVIN	Q3MHW9
A0A3Q1LYQ7	-0.555619	0.337611	13.0403	-1.64574	0.123694	0.42835	SRP9	A0A3Q1LYQ7_BOVIN	A0A3Q1LYQ7
A6QLG3	0.765666	0.468969	15.0746	1.63266	0.123249	0.42835	PDK3	A6QLG3_BOVIN	A6QLG3
P32007	-0.326845	0.200874	15.5173	-1.62712	0.123843	0.42835	SLC25A6	ADT3_BOVIN	P32007
Q2KJD2	0.358904	0.220505	15.7429	1.62765	0.123445	0.42835	VAMP3	VAMP3_BOVIN	Q2KJD2
A0A3Q1LVL8	0.500491	0.308562	15.8641	1.62201	0.124503	0.429937	SPATA17	A0A3Q1LVL8_BOVIN	A0A3Q1LVL8
P67827;A0A3Q1MI36	0.266279	0.164438	15.8758	1.61932	0.125069	0.430927	CSNK1A1	KC1A_BOVIN	P67827;A0A3Q1MI36
Q3MHX0	0.225811	0.139356	15.5934	1.62039	0.125192	0.430927	SUOX	Q3MHX0_BOVIN	Q3MHX0
F1MK34	0.272332	0.167605	14.6815	1.62485	0.125464	0.431169	PI4K2B	F1MK34_BOVIN	F1MK34
Q9N0V4;E1BH17	0.554862	0.340251	13.6855	1.63074	0.125734	0.431405	GSTM1	GSTM1_BOVIN	Q9N0V4;E1BH17
A7YW45;F1N443	-0.475564	0.292938	13.979	-1.62343	0.126826	0.434338	PRMT5	ANM5_BOVIN	A7YW45;F1N443
F6RBH1	0.49764	0.30647	13.8259	1.62378	0.126995	0.434338	FAM221A	F6RBH1_BOVIN	F6RBH1
F1MBU2	0.290093	0.180272	15.7327	1.6092	0.127452	0.435206	SMPD4	F1MBU2_BOVIN	F1MBU2
E1BC58	0.304242	0.18774	13.4815	1.62055	0.12826	0.437267	RAB2B	E1BC58_BOVIN	E1BC58
E1B9R1	0.342167	0.213724	16.036	1.60097	0.128896	0.437484	SPMIP4	SMIP4_BOVIN	E1B9R1
F1MTN5	0.341059	0.212044	14.6022	1.60844	0.129141	0.437484	DYNLT2	F1MTN5_BOVIN	F1MTN5
F1N4R7	0.296291	0.184334	14.9325	1.60736	0.12891	0.437484	MGAT4D	F1N4R7_BOVIN	F1N4R7
Q3T0X5	0.198715	0.123032	13.6937	1.61516	0.129074	0.437484	PSMA1	PSA1_BOVIN	Q3T0X5
A0A3Q1LHS9	0.403699	0.252619	15.7956	1.59806	0.129839	0.437774		A0A3Q1LHS9_BOVIN	A0A3Q1LHS9
Q0P565	-0.286106	0.178994	15.9166	-1.59842	0.12961	0.437774	HDDC2	HDDC2_BOVIN	Q0P565
Q9MYM4	0.249369	0.15557	15.106	1.60294	0.129649	0.437774	GAA	LYAG_BOVIN	Q9MYM4
F1MY12	0.534315	0.334963	14.8086	1.59515	0.131795	0.442971	LOC112442231	F1MY12_BOVIN	F1MY12
Q3SZK3	0.26669	0.167678	15.7205	1.59049	0.131631	0.442971	GHITM	Q3SZK3_BOVIN	Q3SZK3
Q3ZBQ0	0.344623	0.216828	15.2707	1.58939	0.132459	0.444504	SIRT5	SIR5_BOVIN	Q3ZBQ0
A0A3Q1MLX7	0.23244	0.144045	10.9335	1.61366	0.135066	0.447243	SPCS1	A0A3Q1MLX7_BOVIN	A0A3Q1MLX7
A6H718	0.76258	0.484024	15.8714	1.5755	0.134862	0.447243	ARMC6	A6H718_BOVIN	A6H718
A7YWG4	0.376734	0.238479	15.1052	1.57974	0.134876	0.447243	GGH	GGH_BOVIN	A7YWG4
E1BMF4	0.337169	0.213289	14.8711	1.58081	0.134952	0.447243	KIDINS220	E1BMF4_BOVIN	E1BMF4
F1MPW7	0.290228	0.183446	15.1041	1.58209	0.13434	0.447243	NUP210	F1MPW7_BOVIN	F1MPW7
F6PVN0	0.408317	0.257113	14.349	1.58808	0.134053	0.447243	MTRES1	F6PVN0_BOVIN	F6PVN0
Q02372;A0A3Q1MQG7	0.428891	0.27141	16.0311	1.58023	0.13358	0.447243	NDUFB8	NDUB8_BOVIN	Q02372;A0A3Q1MQG7
Q17QH8;F1MK41	0.201483	0.127564	14.9458	1.57947	0.135155	0.447243	SDR39U1	D39U1_BOVIN	Q17QH8;F1MK41
Q58DN7	-0.298314	0.188874	16.0742	-1.57944	0.133711	0.447243	ACSF3	ACSF3_BOVIN	Q58DN7
Q3SZ00	0.376866	0.23799	14.1142	1.58354	0.135443	0.447505	HADHA	Q3SZ00_BOVIN	Q3SZ00
P23004;A0A3Q1M7H9;A0A3Q1MCJ8	0.199127	0.126771	15.943	1.57076	0.13587	0.448225	UQCRC2	QCR2_BOVIN	P23004;A0A3Q1M7H9;A0A3Q1MCJ8
E1BNS9	0.263076	0.167401	15.1013	1.57153	0.136772	0.448418	LDHC	E1BNS9_BOVIN	E1BNS9
G3MX93	0.380651	0.242847	15.7615	1.56745	0.136864	0.448418	LMNTD2	G3MX93_BOVIN	G3MX93
P00125	0.546926	0.346084	13.9898	1.58032	0.136371	0.448418	CYC1	CY1_BOVIN	P00125
Q3SZ23	0.404227	0.256846	14.58	1.57381	0.136976	0.448418	DNAJC30	Q3SZ23_BOVIN	Q3SZ23
Q3SZV6	-0.212112	0.134537	14.3963	-1.57661	0.1366	0.448418	TIMM21	TIM21_BOVIN	Q3SZV6
A0A3Q1M7J5	0.192942	0.123495	15.9331	1.56235	0.137848	0.450582	CFAP58	A0A3Q1M7J5_BOVIN	A0A3Q1M7J5
Q9GL30	0.242977	0.154698	14.2672	1.57066	0.138171	0.45095	PLBD1	PLBL1_BOVIN	Q9GL30
F1MDL7	-0.524301	0.332041	12.8373	-1.57902	0.138645	0.45181		F1MDL7_BOVIN	F1MDL7
E1BCK5;Q28852;A0A0N4STN0	0.549621	0.351939	15.0381	1.5617	0.139155	0.452782	ATP5MG	ATP5L_BOVIN	E1BCK5;Q28852;A0A0N4STN0
F1MY28	-0.344068	0.2216	16.0727	-1.55265	0.139973	0.453349	BAG6	F1MY28_BOVIN	F1MY28
F1N2E5;A0A3Q1MB49;P00429	-0.408116	0.262281	15.2749	-1.55602	0.140176	0.453349	COX6B1	CX6B1_BOVIN	F1N2E5;A0A3Q1MB49;P00429
O46629	0.345166	0.220045	13.5076	1.56862	0.139858	0.453349	HADHB	ECHB_BOVIN	O46629
A0A3Q1MHE5;P11179	0.207734	0.133505	15.0627	1.556	0.140466	0.453602	DLST	ODO2_BOVIN	A0A3Q1MHE5;P11179
Q2NKY9	0.395518	0.255244	15.8499	1.54957	0.14098	0.454182	JAGN1	JAGN1_BOVIN	Q2NKY9
Q32LN5	-0.398341	0.255833	14.4633	-1.55703	0.14107	0.454182	RNF138	RN138_BOVIN	Q32LN5
A0A3Q1LXK7;P04038;A0A3Q1M1C3	0.22251	0.143799	15.7718	1.54737	0.141604	0.454929	COX6C	COX6C_BOVIN	A0A3Q1LXK7;P04038;A0A3Q1M1C3
E1BAV2	-0.332763	0.215018	15.6281	-1.5476	0.141727	0.454929	HERC4	E1BAV2_BOVIN	E1BAV2
A5D7M3	0.272792	0.176931	15.8555	1.5418	0.142843	0.457627	GAS8	DRC4_BOVIN	A5D7M3
Q148J8;P41563	0.324758	0.208311	13.002	1.55901	0.142995	0.457627	IDH3A	IDH3A_BOVIN	Q148J8;P41563
A5PJC3	-0.395093	0.257094	15.3259	-1.53676	0.144737	0.459648	NARS2	A5PJC3_BOVIN	A5PJC3
F1MNK0	0.354467	0.230372	15.238	1.53867	0.14439	0.459648	BCL2L13	F1MNK0_BOVIN	F1MNK0
F1N304	-0.178359	0.116277	15.7323	-1.53391	0.144915	0.459648	GARIN1A	F1N304_BOVIN	F1N304
P27595;A0A3S5ZPF0	0.231397	0.150368	14.9982	1.53887	0.144665	0.459648	HK1	HXK1_BOVIN	P27595;A0A3S5ZPF0
Q2KIJ6;F1MES6	0.185058	0.119901	14.3165	1.54343	0.14454	0.459648	UBXN6	UBXN6_BOVIN	Q2KIJ6;F1MES6
Q32LG3	0.196185	0.127143	14.2257	1.54303	0.144772	0.459648	MDH2	MDHM_BOVIN	Q32LG3
Q2TBG8	-0.441157	0.286498	14.4532	-1.53983	0.145206	0.459891	UCHL3	UCHL3_BOVIN	Q2TBG8
Q32KS3	0.237133	0.15377	13.9101	1.54212	0.145482	0.460084	CAPZA3	Q32KS3_BOVIN	Q32KS3
A0A3Q1MMA1	-0.20548	0.134095	15.4096	-1.53235	0.145708	0.460118	SEC22B	A0A3Q1MMA1_BOVIN	A0A3Q1MMA1
E1BKM4	-0.934636	0.606414	13.5633	-1.54125	0.146258	0.461175	PDCD6IP	E1BKM4_BOVIN	E1BKM4
F1MIM1	0.388811	0.254632	15.167	1.52695	0.147356	0.463546		F1MIM1_BOVIN	F1MIM1
Q3T0Q4	-0.440854	0.287992	14.4329	-1.53079	0.147443	0.463546	NME2	NDKB_BOVIN	Q3T0Q4
A0A3Q1M978	0.58721	0.384521	14.5329	1.52712	0.148199	0.465239	PDCD6	A0A3Q1M978_BOVIN	A0A3Q1M978
Q3SZB4	0.318234	0.209443	15.3383	1.51943	0.148997	0.467061	ACADM	ACADM_BOVIN	Q3SZB4
E1BJV9	-0.222899	0.146239	14.1849	-1.52421	0.149437	0.467071	AFAP1	E1BJV9_BOVIN	E1BJV9
Q3T0T0	0.268705	0.175504	13.2473	1.53105	0.149282	0.467071	GDE1	GDE1_BOVIN	Q3T0T0
F1MYV9	-0.424242	0.280417	15.522	-1.5129	0.150399	0.469086	OXSR1	F1MYV9_BOVIN	F1MYV9
Q29RJ1	0.351317	0.231928	15.0723	1.51477	0.150519	0.469086	NUDT2	AP4A_BOVIN	Q29RJ1
A0A452DHW8;Q2NL31	0.281259	0.185609	14.6499	1.51533	0.150965	0.46949	MRI1	MTNA_BOVIN	A0A452DHW8;Q2NL31
F1MJS7	0.422154	0.2784	14.3885	1.51636	0.151088	0.46949	WDR24	F1MJS7_BOVIN	F1MJS7
Q3ZBU2	0.492037	0.324882	14.4455	1.51451	0.151468	0.46999	CISD1	CISD1_BOVIN	Q3ZBU2
P63243	-0.466955	0.306808	13.1378	-1.52198	0.151714	0.470073	RACK1	RACK1_BOVIN	P63243
A6QPC2	0.326803	0.217374	15.5238	1.50341	0.152803	0.472762	SCRG1	A6QPC2_BOVIN	A6QPC2
E1BJ01	0.211616	0.141039	15.6634	1.5004	0.153397	0.473916	CFAP251	E1BJ01_BOVIN	E1BJ01
E1BPY2	0.403494	0.269288	15.2563	1.49838	0.15444	0.475766	EQTN	E1BPY2_BOVIN	E1BPY2
F1MCN8	0.19028	0.126679	14.66	1.50207	0.154311	0.475766	AMACR	F1MCN8_BOVIN	F1MCN8
Q0III1;Q9GK13	0.16332	0.109354	14.609	1.4935	0.156589	0.48169	MMUT	MUTA_BOVIN	Q0III1;Q9GK13
Q24JY6;A0A3Q1MGM1	0.347214	0.233565	15.4308	1.48658	0.157271	0.482403	TMEM160	TM160_BOVIN	Q24JY6;A0A3Q1MGM1
Q3SYT8;A0A3Q1M7U0	0.315356	0.211785	15.0626	1.48904	0.157115	0.482403	POR	NCPR_BOVIN	Q3SYT8;A0A3Q1M7U0
A0A3Q1MKH6	0.217121	0.146785	15.5557	1.47918	0.159057	0.484826	HSPA4L	A0A3Q1MKH6_BOVIN	A0A3Q1MKH6
A2VDK6	0.392946	0.265615	15.5405	1.47938	0.159023	0.484826	WASF2	WASF2_BOVIN	A2VDK6
Q0V8R6	0.207061	0.140122	15.7552	1.47772	0.159193	0.484826	HEXA	HEXA_BOVIN	Q0V8R6
Q32P96;F1MTL0	0.230959	0.155935	15.282	1.48112	0.158898	0.484826	SPATA45	SPT45_BOVIN	Q32P96;F1MTL0
Q5E9Y6	-0.292945	0.197223	14.5872	-1.48535	0.158739	0.484826	PRUNE1	PRUN1_BOVIN	Q5E9Y6
F1N591	0.339208	0.230532	15.8004	1.47142	0.160815	0.489069	PRKX	F1N591_BOVIN	F1N591
F1MI43	0.665636	0.453469	16.1063	1.46787	0.161395	0.489444	SPA17	F1MI43_BOVIN	F1MI43
F1MS17;Q2HJE9	0.329497	0.22396	15.4491	1.47123	0.161303	0.489444	TIMM17B	TI17B_BOVIN	F1MS17;Q2HJE9
F1MYM8;Q2HJ19	-0.279681	0.190868	15.6625	-1.46531	0.162621	0.491769	ABHD17A	AB17A_BOVIN	F1MYM8;Q2HJ19
P42028	0.226028	0.154047	15.2815	1.46726	0.162584	0.491769	NDUFS8	NDUS8_BOVIN	P42028
A0A3Q1LM41;O62829	-0.205135	0.140141	15.4912	-1.46377	0.163252	0.491867	PPM1A	PPM1A_BOVIN	A0A3Q1LM41;O62829
A0A3Q1LYN4;Q2TBH0	0.269636	0.184984	16.0255	1.45762	0.164262	0.491867	CIMAP1A	CMA1A_BOVIN	A0A3Q1LYN4;Q2TBH0
G5E619;Q3T054;G3MZP2	-0.414124	0.28273	14.906	-1.46473	0.163767	0.491867	RAN	RAN_BOVIN	G5E619;Q3T054;G3MZP2
P56966	-0.377064	0.256947	14.1521	-1.46748	0.164117	0.491867	GGPS1	GGPPS_BOVIN	P56966
Q0II87;E1BA21	0.398127	0.272427	16.1063	1.46141	0.163138	0.491867	TFAM	TFAM_BOVIN	Q0II87;E1BA21
Q0VCX2	-0.361065	0.242645	11.3541	-1.48804	0.16398	0.491867	HSPA5	BIP_BOVIN	Q0VCX2
Q2HJ73;A0A3Q1LUU2	0.252679	0.17279	15.5664	1.46235	0.163541	0.491867	HIBCH	HIBCH_BOVIN	Q2HJ73;A0A3Q1LUU2
A0A3Q1M887	0.366166	0.251257	15.8471	1.45734	0.164553	0.492001	SPATA6L	A0A3Q1M887_BOVIN	A0A3Q1M887
E1B8C1	-0.237371	0.162964	15.4713	-1.45659	0.165226	0.492001	NT5M	E1B8C1_BOVIN	E1B8C1
F1MH25	0.257008	0.175556	14.2762	1.46397	0.164873	0.492001	AMZ2	F1MH25_BOVIN	F1MH25
F1MZS9	-0.315958	0.214422	12.6022	-1.47353	0.165144	0.492001	AGPAT2	F1MZS9_BOVIN	F1MZS9
A0A3Q1MM98;Q3T114	-0.278124	0.191399	15.2023	-1.45311	0.166523	0.494487	RIDA	RIDA_BOVIN	A0A3Q1MM98;Q3T114
F1MT15	0.209553	0.14458	16.1063	1.44939	0.16642	0.494487	PMFBP1	F1MT15_BOVIN	F1MT15
Q3T0G5	0.304405	0.208903	14.0944	1.45716	0.16699	0.495189	PLPBP	PLPHP_BOVIN	Q3T0G5
Q2KJB1	0.17625	0.121895	15.9415	1.44592	0.167574	0.496231	SEPTIN10	SEP10_BOVIN	Q2KJB1
A0A3Q1LYJ4	0.88321	0.612138	15.6946	1.44283	0.16873	0.498964	H2AL3	A0A3Q1LYJ4_BOVIN	A0A3Q1LYJ4
Q2M2S9;F1N782	0.550747	0.381388	14.3877	1.44406	0.170144	0.501761	LYRM7	LYRM7_BOVIN	Q2M2S9;F1N782
Q2T9Y3	0.195715	0.135959	15.4292	1.43951	0.169985	0.501761	PDHA2	Q2T9Y3_BOVIN	Q2T9Y3
Q29RP9;F1MYR8	0.30026	0.20837	14.0995	1.44099	0.171425	0.503459	QRSL1	GATA_BOVIN	Q29RP9;F1MYR8
Q32P65;E1BEC7	0.235902	0.164271	15.222	1.43606	0.171218	0.503459	NDUFAF2	NDUF2_BOVIN	Q32P65;E1BEC7
Q3T0R1	-0.66329	0.460538	14.4992	-1.44025	0.17104	0.503459	RPS18	RS18_BOVIN	Q3T0R1
F1MX39	0.225064	0.157654	16.1005	1.42759	0.172519	0.503906	RAB42	F1MX39_BOVIN	F1MX39
P00129;A0A3Q1LTJ5	0.19948	0.138576	13.788	1.4395	0.172324	0.503906	UQCRB	QCR7_BOVIN	P00129;A0A3Q1LTJ5
Q0VCK5	0.461888	0.323178	15.7326	1.42921	0.1725	0.503906	AP2A2	AP2A2_BOVIN	Q0VCK5
Q32PA1	0.588915	0.411299	15.2063	1.43184	0.172423	0.503906	CD59	Q32PA1_BOVIN	Q32PA1
G5E589	0.387474	0.270181	14.0197	1.43413	0.173463	0.505973	PSMB1	G5E589_BOVIN	G5E589
A0A3Q1N9Y5	0.205055	0.14417	15.7099	1.42231	0.174487	0.506451	QSOX1	A0A3Q1N9Y5_BOVIN	A0A3Q1N9Y5
F1MDE9	0.732774	0.512925	13.8637	1.42862	0.175256	0.506451	LOC780846	F1MDE9_BOVIN	F1MDE9
F1MLV3	0.246061	0.172993	15.2085	1.42238	0.175103	0.506451	TXNL1	F1MLV3_BOVIN	F1MLV3
F1MTZ8	-0.259586	0.182917	15.5179	-1.41915	0.175629	0.506451	ASPSCR1	F1MTZ8_BOVIN	F1MTZ8
F1MUP3	0.200834	0.140952	15.1949	1.42483	0.174421	0.506451	SEC62	F1MUP3_BOVIN	F1MUP3
F1MWB6	-0.283706	0.199789	15.2568	-1.42003	0.17571	0.506451	SH3D21	F1MWB6_BOVIN	F1MWB6
Q29RL0	0.213497	0.150224	16.1063	1.42119	0.174335	0.506451	TBC1D31	TBC31_BOVIN	Q29RL0
Q32KS2	0.163714	0.115271	15.7366	1.42025	0.175043	0.506451	DNAI1	DNAI1_BOVIN	Q32KS2
Q5E9B1;Cont_Q5E9B1	0.181353	0.127296	14.2718	1.42466	0.175756	0.506451	LDHB	LDHB_BOVIN	Q5E9B1;Cont_Q5E9B1
Q32KZ2	0.299786	0.211629	15.6098	1.41657	0.176257	0.507212	ACTL7A	ACL7A_BOVIN	Q32KZ2
E1BIN5	-0.199225	0.140813	15.5477	-1.41482	0.176838	0.507984	CUL3	E1BIN5_BOVIN	E1BIN5
Q3SZH7	-0.355862	0.250971	14.7421	-1.41794	0.176999	0.507984	LTA4H	LKHA4_BOVIN	Q3SZH7
A6QPN6	0.448148	0.31751	15.0277	1.41145	0.178482	0.508828	IFI30	GILT_BOVIN	A6QPN6
E1BN42	0.213538	0.151143	15.0883	1.41282	0.178004	0.508828	KLHDC9	E1BN42_BOVIN	E1BN42
F1MX06	0.246905	0.175248	15.7432	1.40889	0.178313	0.508828	TARS2	F1MX06_BOVIN	F1MX06
F1N0B2	0.22356	0.1585	15.3538	1.41048	0.178337	0.508828	LOC536660	F1N0B2_BOVIN	F1N0B2
Q32PB1	0.518062	0.367094	15.4699	1.41125	0.177965	0.508828	PFN3	PROF3_BOVIN	Q32PB1
G5E5C8;Q2TBL6	-0.261393	0.185205	14.2833	-1.41137	0.179546	0.510765	TALDO1	TALDO_BOVIN	G5E5C8;Q2TBL6
O02675	-0.596478	0.417158	11.3774	-1.42986	0.179639	0.510765	DPYSL2	DPYL2_BOVIN	O02675
F1N076	0.588665	0.418719	14.4897	1.40587	0.180843	0.512827	CP	F1N076_BOVIN	F1N076
Q0VCR7	-0.163424	0.116508	15.2404	-1.40269	0.180752	0.512827	MTHFD1L	C1TM_BOVIN	Q0VCR7
A0A452DIA7;A0A3Q1LT23;O18789	-0.653255	0.468	14.8491	-1.39584	0.183283	0.517389	RPS2	RS2_BOVIN	A0A452DIA7;A0A3Q1LT23;O18789
F1MRI2;Q3SZV6	-0.258894	0.185015	13.997	-1.39932	0.183488	0.517389	TIMM21	TIM21_BOVIN	F1MRI2;Q3SZV6
F1N3X1	0.393977	0.282743	14.9246	1.39341	0.183902	0.517389	LOC100125949	F1N3X1_BOVIN	F1N3X1
Q05B89	-0.231361	0.166446	16.0615	-1.39	0.183493	0.517389	NIF3L1	NIF3L_BOVIN	Q05B89
Q2KJI7	0.187804	0.134809	15.145	1.39312	0.183697	0.517389	AFG3L2	AFG32_BOVIN	Q2KJI7
Q32KL4;F1MFW0	0.232387	0.166342	14.3616	1.39704	0.183614	0.517389	RMDN1	RMD1_BOVIN	Q32KL4;F1MFW0
A6QL94	0.365961	0.263676	15.4465	1.38792	0.184858	0.519398	IZUMO3	IZUM3_BOVIN	A6QL94
E1BNA2	0.205724	0.148602	15.6741	1.3844	0.185631	0.520804	XPNPEP3	E1BNA2_BOVIN	E1BNA2
Q8WMY2	-0.17373	0.124815	13.8857	-1.39191	0.185845	0.520804	FDPS	FPPS_BOVIN	Q8WMY2
Q32L86	0.267511	0.193155	14.9092	1.38496	0.18644	0.521789	TMEM126A	T126A_BOVIN	Q32L86
A0A3Q1M125	0.574837	0.415418	14.5738	1.38376	0.187262	0.522721	CCDC15	A0A3Q1M125_BOVIN	A0A3Q1M125
F1MMX1;Q863H5	0.400783	0.288078	13.2751	1.39123	0.187032	0.522721	PROK2	PROK2_BOVIN	F1MMX1;Q863H5
Q2T9M8	0.311603	0.226424	15.189	1.37619	0.188714	0.52609	SNAP23	Q2T9M8_BOVIN	Q2T9M8
A6QQ68	0.328344	0.2399	15.9456	1.36867	0.190077	0.527827	FAM228B	F228B_BOVIN	A6QQ68
F1MXZ0;Q1LZH9	0.238023	0.17345	15.2773	1.37229	0.189787	0.527827	GNS	GNS_BOVIN	F1MXZ0;Q1LZH9
F1N0S9	-0.375513	0.272031	13.4772	-1.38041	0.189928	0.527827	FAM98A	F1N0S9_BOVIN	F1N0S9
F1N6Q0	-0.168268	0.122261	13.7206	-1.3763	0.190776	0.528903	DNAJA4	F1N6Q0_BOVIN	F1N6Q0
G5E5P7	0.355181	0.259325	14.9987	1.36964	0.190958	0.528903	LOC522334	G5E5P7_BOVIN	G5E5P7
A0A3Q1N6W7	0.289375	0.212658	16.1063	1.36075	0.192331	0.532016	CNTLN	A0A3Q1N6W7_BOVIN	A0A3Q1N6W7
A0A3Q1N1R0	0.257758	0.189409	15.6323	1.36085	0.192858	0.532785	EFHC2	EFHC2_BOVIN	A0A3Q1N1R0
E1BDA8	0.220436	0.162141	15.717	1.35953	0.193165	0.532864	IZUMO1	E1BDA8_BOVIN	E1BDA8
P23934	0.303343	0.22321	15.6061	1.359	0.193464	0.532864	NDUFS6	NDUS6_BOVIN	P23934
O02691	0.158416	0.116738	15.7119	1.35702	0.19395	0.533051	HSD17B10	HCD2_BOVIN	O02691
A0A3Q1MAM0	-0.57696	0.41875	11.3869	-1.37781	0.194735	0.533155	CTF1	A0A3Q1MAM0_BOVIN	A0A3Q1MAM0
A0A3Q1MLE6	0.551054	0.406246	15.403	1.35645	0.194506	0.533155		A0A3Q1MLE6_BOVIN	A0A3Q1MLE6
Q3ZBL5	0.310407	0.228486	15.0401	1.35854	0.194321	0.533155	PTRH2	PTH2_BOVIN	Q3ZBL5
F1MDB5	-0.512902	0.379826	16.072	-1.35036	0.195611	0.534199	IQCK	F1MDB5_BOVIN	F1MDB5
F1MGY9	0.219412	0.161242	13.4967	1.36076	0.195879	0.534199	AGA	F1MGY9_BOVIN	F1MGY9
F1MI14	0.416836	0.306774	13.58	1.35877	0.19636	0.534199	FAM221B	F1MI14_BOVIN	F1MI14
Q148G7	0.297449	0.220003	15.1535	1.35202	0.196204	0.534199	DCTN6	DCTN6_BOVIN	Q148G7
Q58DU5	0.169204	0.125317	15.4777	1.35021	0.196364	0.534199	PSMA3	PSA3_BOVIN	Q58DU5
A0A3Q1MM31	-0.3528	0.247153	6.83649	-1.42745	0.197491	0.535956	LRRIQ3	A0A3Q1MM31_BOVIN	A0A3Q1MM31
A0A3Q1NH91;O18956	0.254981	0.189251	14.2208	1.34732	0.198954	0.535956	ENTPD1	ENTP1_BOVIN	A0A3Q1NH91;O18956
A5PK88	0.274758	0.202549	13.1175	1.3565	0.197827	0.535956	PITHD1	A5PK88_BOVIN	A5PK88
G3MXE1;Q00361	0.236677	0.175265	13.9518	1.3504	0.198388	0.535956	ATP5ME	ATP5I_BOVIN	G3MXE1;Q00361
Q0VD50	0.473754	0.35181	14.3327	1.34662	0.199012	0.535956	NMNAT1	NMNA1_BOVIN	Q0VD50
Q2TBP7;A0A452DJ80	-0.316841	0.235983	15.5938	-1.34264	0.198607	0.535956	MYCBP	MYCBP_BOVIN	Q2TBP7;A0A452DJ80
Q3MHE8	0.282605	0.210616	15.5027	1.3418	0.198984	0.535956	SRPRA	SRPRA_BOVIN	Q3MHE8
Q3ZCI9	0.344845	0.256588	15.2026	1.34396	0.198675	0.535956	CCT8	TCPQ_BOVIN	Q3ZCI9
Q2KJ16	0.162361	0.121287	15.812	1.33865	0.199615	0.536903	PHKG2	PHKG2_BOVIN	Q2KJ16
A0A3Q1NDU7	0.297952	0.223334	15.9742	1.33411	0.200877	0.538944	GSK3B	A0A3Q1NDU7_BOVIN	A0A3Q1NDU7
Q32LJ3	0.195155	0.145934	15.3266	1.33728	0.200641	0.538944		CX065_BOVIN	Q32LJ3
A4FV55	0.391316	0.294706	15.4982	1.32782	0.203464	0.544909	PPP2R5C	A4FV55_BOVIN	A4FV55
A5PJE4	0.163217	0.122504	14.2879	1.33234	0.203609	0.544909	TTC29	A5PJE4_BOVIN	A5PJE4
A0A3Q1LXK7;A0A3Q1N0B5;P04038;A0A3Q1M1C3	0.358072	0.270062	15.416	1.32589	0.204188	0.545279	COX6C	COX6C_BOVIN	A0A3Q1LXK7;A0A3Q1N0B5;P04038;A0A3Q1M1C3
E1BMY4	0.159599	0.120354	15.3099	1.32608	0.204257	0.545279	CFAP74	E1BMY4_BOVIN	E1BMY4
F6Q200	0.861402	0.648108	14.261	1.3291	0.204688	0.54538	PDK2	F6Q200_BOVIN	F6Q200
Q3MHN0	0.20546	0.154407	13.8492	1.33063	0.204804	0.54538	PSMB6	PSB6_BOVIN	Q3MHN0
Q29451	-0.458338	0.342204	12.0499	-1.33937	0.205166	0.545664	MAN2B1	MA2B1_BOVIN	Q29451
A0A3Q1MHX8	0.257982	0.195055	14.8819	1.32261	0.205931	0.545886	RAB2A	A0A3Q1MHX8_BOVIN	A0A3Q1MHX8
A0A452DIG1;Q2TA00	0.242652	0.183868	15.9098	1.31971	0.205609	0.545886	CCDC83	CCD83_BOVIN	A0A452DIG1;Q2TA00
O46504;F1N4M3	0.177081	0.133717	14.4186	1.3243	0.206014	0.545886	PDPR	PDPR_BOVIN	O46504;F1N4M3
P00157	0.374715	0.284279	15.7601	1.31812	0.2063	0.545968	MT-CYB	CYB_BOVIN	P00157
E1BP64	0.254681	0.194339	16.1063	1.3105	0.208408	0.548159	CEP128	E1BP64_BOVIN	E1BP64
F1MSL8	0.157739	0.119915	15.5669	1.31542	0.207415	0.548159	IQUB	F1MSL8_BOVIN	F1MSL8
F1N650;P46193	0.493414	0.37586	15.6257	1.31276	0.208219	0.548159	ANXA1	ANXA1_BOVIN	F1N650;P46193
Q32KP8	0.543474	0.414471	15.9262	1.31125	0.208365	0.548159	SPINLW1	Q32KP8_BOVIN	Q32KP8
Q3ZCH0	0.14215	0.107968	14.7308	1.3166	0.20809	0.548159	HSPA9	GRP75_BOVIN	Q3ZCH0
G3N2K8	0.233274	0.177584	15.0398	1.31359	0.20867	0.548175	C19H17orf107	G3N2K8_BOVIN	G3N2K8
H7BWV5	0.252681	0.192864	15.1461	1.31015	0.209666	0.549444	CUTC	H7BWV5_BOVIN	H7BWV5
P34955;Cont_P34955	0.263599	0.201504	15.7505	1.30815	0.209591	0.549444	SERPINA1	A1AT_BOVIN	P34955;Cont_P34955
F1MZX0	0.164026	0.125689	16.1063	1.30502	0.210225	0.550234	PRKCD	F1MZX0_BOVIN	F1MZX0
Q3SYV9;F1MWJ3	0.167321	0.127299	13.3596	1.31439	0.210835	0.551156	ADPRS	ADPRS_BOVIN	Q3SYV9;F1MWJ3
Q3T0M0	0.235563	0.180698	15.5289	1.30363	0.211356	0.551846	VPS29	VPS29_BOVIN	Q3T0M0
A0A3Q1M0A2	0.248613	0.190884	15.1729	1.30243	0.212192	0.552681	MOSPD2	A0A3Q1M0A2_BOVIN	A0A3Q1M0A2
Q3T0Y1	-0.152978	0.117573	15.6831	-1.30113	0.212005	0.552681	OTUB1	Q3T0Y1_BOVIN	Q3T0Y1
A0A3Q1N9H8;A0A3Q1LPF1	0.202307	0.155922	15.7275	1.29748	0.213174	0.554549	DNAJA3	A0A3Q1N9H8_BOVIN	A0A3Q1N9H8;A0A3Q1LPF1
E1BFN4	-0.323656	0.249059	14.967	-1.29952	0.213427	0.554549	SPATA24	E1BFN4_BOVIN	E1BFN4
E1BPT0	0.180967	0.139978	15.3778	1.29282	0.215159	0.555676	LRRD1	E1BPT0_BOVIN	E1BPT0
F1MCK4	-0.312612	0.242085	15.8864	-1.29133	0.215063	0.555676	RAB4B	F1MCK4_BOVIN	F1MCK4
Q2KIF8;A0A3Q1NB71	0.286236	0.221012	15.0617	1.29511	0.214783	0.555676	CARS2	SYCM_BOVIN	Q2KIF8;A0A3Q1NB71
Q3SYZ4	-0.360629	0.277013	13.2965	-1.30185	0.215072	0.555676	DARS1	SYDC_BOVIN	Q3SYZ4
Q3ZBU2;A0A3Q1MDM7	0.479308	0.370503	15.4662	1.29367	0.214767	0.555676	CISD1	CISD1_BOVIN	Q3ZBU2;A0A3Q1MDM7
Q3SZU4;G1K1V1	0.251011	0.194057	14.7335	1.29349	0.215754	0.55654	CDO1	CDO1_BOVIN	Q3SZU4;G1K1V1
A6H759	0.300788	0.233917	16.1038	1.28587	0.21667	0.558232	LRRC72	LRC72_BOVIN	A6H759
A0A3Q1NK79	0.401875	0.313096	15.5146	1.28355	0.218139	0.560403	SPINK9	A0A3Q1NK79_BOVIN	A0A3Q1NK79
A6H784	-0.284812	0.22199	15.285	-1.283	0.218606	0.560403	SCO2	SCO2_BOVIN	A6H784
E1BLZ8	-0.448078	0.348707	14.5595	-1.28497	0.21887	0.560403	EIF3F	E1BLZ8_BOVIN	E1BLZ8
E1BN01	0.243495	0.190157	15.7167	1.28049	0.218947	0.560403	DNALI1	E1BN01_BOVIN	E1BN01
F1MNH2	0.286018	0.221557	13.074	1.29095	0.219083	0.560403	RSPH1	F1MNH2_BOVIN	F1MNH2
Q0IIC1	0.174009	0.135845	15.6839	1.28093	0.218835	0.560403	ACSBG2	Q0IIC1_BOVIN	Q0IIC1
A0A140T891;Q58CQ9;Cont_Q58CQ9	0.56403	0.441608	15.669	1.27722	0.220127	0.561731	VNN1	VNN1_BOVIN	A0A140T891;Q58CQ9;Cont_Q58CQ9
Q2TBX2;G5E5K1	-0.370968	0.285378	11.1026	-1.29992	0.219969	0.561731	VBP1	PFD3_BOVIN	Q2TBX2;G5E5K1
Q08DG4;F1MU23	0.415612	0.323524	13.1497	1.28464	0.221088	0.563511	FBXL8	FBXL8_BOVIN	Q08DG4;F1MU23
E1B7K0	0.191734	0.15057	14.8674	1.27338	0.222432	0.564822	GALC	E1B7K0_BOVIN	E1B7K0
E1B9S6	0.153723	0.121263	15.5545	1.26769	0.223559	0.564822	DNAI4	E1B9S6_BOVIN	E1B9S6
F1MI95	-0.445172	0.347899	12.8558	-1.2796	0.223297	0.564822	ERMP1	F1MI95_BOVIN	F1MI95
Q0VCG0	0.267466	0.211448	15.7972	1.26493	0.22424	0.564822	LYRM4	LYRM4_BOVIN	Q0VCG0
Q28068	0.1928	0.15223	15.44	1.2665	0.224107	0.564822	CCIN	CALI_BOVIN	Q28068
Q32KZ9	0.15721	0.124202	15.8598	1.26576	0.223878	0.564822	TEKT1	TEKT1_BOVIN	Q32KZ9
Q32L54	0.21434	0.169019	15.6712	1.26814	0.223265	0.564822	SPAG6	Q32L54_BOVIN	Q32L54
Q32LE3	0.183565	0.144542	14.5086	1.26998	0.224083	0.564822	CETN1	CETN1_BOVIN	Q32LE3
Q3MI00	-0.291692	0.228986	13.575	-1.27384	0.224098	0.564822	DNAJB1	DNJB1_BOVIN	Q3MI00
Q5EAE3	-0.369339	0.290222	15.3902	-1.27261	0.222047	0.564822	UBTD2	UBTD2_BOVIN	Q5EAE3
A0A452DJA3;P13271	0.525767	0.413379	13.7133	1.27188	0.224564	0.564972	UQCRQ	QCR8_BOVIN	A0A452DJA3;P13271
A0A3Q1LHT7	-0.349977	0.27704	14.9002	-1.26327	0.225902	0.565353	RRBP1	A0A3Q1LHT7_BOVIN	A0A3Q1LHT7
E1BI99	0.369817	0.29133	13.3146	1.26941	0.226035	0.565353	HEATR9	E1BI99_BOVIN	E1BI99
O62768	-0.191889	0.151874	15.2353	-1.26347	0.225412	0.565353	TXNRD1	TRXR1_BOVIN	O62768
Q2YDG7;F1MN30	0.258409	0.205147	15.9059	1.25963	0.225973	0.565353	SPACA1	SACA1_BOVIN	Q2YDG7;F1MN30
Q2NKV5	0.474842	0.37722	15.6176	1.25879	0.226597	0.566095	TMCO2	TMCO2_BOVIN	Q2NKV5
G3X757;Q3ZBT1	-0.149497	0.118616	14.1113	-1.26035	0.227986	0.568902	VCP	TERA_BOVIN	G3X757;Q3ZBT1
F1MZG1;Q2KJG1	0.188045	0.150354	15.6648	1.25068	0.229411	0.571793	SPATA6	SPAT6_BOVIN	F1MZG1;Q2KJG1
F1N2F2;Q32KV0	-0.284414	0.228324	15.3923	-1.24566	0.231518	0.576372	PGAM2	PGAM2_BOVIN	F1N2F2;Q32KV0
A0A3Q1LZ36	0.343193	0.275586	15.0485	1.24532	0.232057	0.577044	ADAM32	A0A3Q1LZ36_BOVIN	A0A3Q1LZ36
A0A3Q1MXF1	-0.420419	0.33761	14.8158	-1.24528	0.232365	0.577139	THYN1	A0A3Q1MXF1_BOVIN	A0A3Q1MXF1
P62894;Cont_P00004;Cont_P62894	0.615059	0.494094	14.5303	1.24482	0.232901	0.5778	CYCS	CYC_BOVIN;CYC_HORSE	P62894;Cont_P00004;Cont_P62894
A0A3Q1MIS9;Q2HJ94	-0.337763	0.270073	12.2317	-1.25064	0.234462	0.578968	DNAJA2	DNJA2_BOVIN	A0A3Q1MIS9;Q2HJ94
E1BBC4	0.133424	0.106734	12.4412	1.25006	0.23428	0.578968	OPA1	E1BBC4_BOVIN	E1BBC4
F1MBQ2	0.259562	0.209725	15.1236	1.23763	0.234724	0.578968	UBE2J1	F1MBQ2_BOVIN	F1MBQ2
P58353	0.338525	0.272898	14.6233	1.24048	0.234332	0.578968	SLC2A5	GTR5_BOVIN	P58353
Q2KHV4;A0A452DJF2	-0.288012	0.232208	14.8501	-1.24032	0.234099	0.578968	PARL	PARL_BOVIN	Q2KHV4;A0A452DJF2
E1BP58	0.182292	0.147762	15.5451	1.23369	0.235648	0.579246	ANKAR	E1BP58_BOVIN	E1BP58
F1MBC7;P13182	-0.606701	0.48448	11.3998	-1.25227	0.235553	0.579246	COX6A1	CX6A1_BOVIN	F1MBC7;P13182
P61287	-0.199164	0.161214	15.3347	-1.2354	0.235276	0.579246	PPP1CC	PP1G_BOVIN	P61287
O97764	0.257541	0.209182	15.6591	1.23118	0.236426	0.579441	CRYZ	QOR_BOVIN	O97764
O97827	0.341526	0.277326	15.0869	1.2315	0.236989	0.579441	ADGRL3	AGRL3_BOVIN	O97827
P00517	0.278626	0.225032	13.8358	1.23816	0.236255	0.579441	PRKACA	KAPCA_BOVIN	P00517
Q28205	0.305716	0.248687	15.6794	1.22932	0.237081	0.579441	TBCD	TBCD_BOVIN	Q28205
Q2NKS8	0.430295	0.349917	15.779	1.2297	0.236829	0.579441	LOC526524	Q2NKS8_BOVIN	Q2NKS8
A0A3Q1MIN4	0.295393	0.24091	15.576	1.22616	0.238355	0.580566	CLUAP1	A0A3Q1MIN4_BOVIN	A0A3Q1MIN4
Q2YDM1	-0.294021	0.238204	13.5669	-1.23432	0.238037	0.580566	ARL1	ARL1_BOVIN	Q2YDM1
Q32KU6	0.412159	0.336107	15.6805	1.22627	0.238193	0.580566	TSPAN6	TSN6_BOVIN	Q32KU6
A0A3Q1M952	-0.289887	0.237252	14.5266	-1.22185	0.241221	0.584345	AP1G1	A0A3Q1M952_BOVIN	A0A3Q1M952
F1MVB5	-0.424642	0.346997	14.5892	-1.22376	0.240438	0.584345	C23H6orf136	F1MVB5_BOVIN	F1MVB5
G3MX69	0.18553	0.152587	15.874	1.21589	0.241798	0.584345		G3MX69_BOVIN	G3MX69
P10731;F1MZB4	-0.239819	0.19639	14.2771	-1.22114	0.241817	0.584345	PAM	AMD_BOVIN	P10731;F1MZB4
Q02367	0.164139	0.13464	14.9168	1.2191	0.241735	0.584345	NDUFB6	NDUB6_BOVIN	Q02367
Q3T0Z7	0.275996	0.226848	15.8781	1.21666	0.24151	0.584345	QDPR	DHPR_BOVIN	Q3T0Z7
Q8HXG6	0.354074	0.291006	15.8084	1.21672	0.241564	0.584345	NDUFA11	NDUAB_BOVIN	Q8HXG6
F1ME79	-0.190334	0.157572	16.0384	-1.20792	0.24459	0.590037	CEP70	F1ME79_BOVIN	F1ME79
G5E589;Q2TBX6	0.181767	0.150449	14.6699	1.20816	0.246101	0.590037	PSMB1	PSB1_BOVIN	G5E589;Q2TBX6
P07514	0.208787	0.173175	16.0313	1.20564	0.245449	0.590037	CYB5R3	NB5R3_BOVIN	P07514
P21856	-0.175136	0.145043	15.6935	-1.20747	0.245135	0.590037	GDI1	GDIA_BOVIN	P21856
Q08DB0	0.409667	0.339252	15.0466	1.20756	0.245856	0.590037	CEP44	CEP44_BOVIN	Q08DB0
Q0P5K3	-0.66653	0.548611	13.3596	-1.21494	0.245425	0.590037	UBE2N	UBE2N_BOVIN	Q0P5K3
Q9XSJ0	-0.231627	0.192012	15.3293	-1.20631	0.245985	0.590037	UCHL5	UCHL5_BOVIN	Q9XSJ0
A0A3Q1MR14	-0.513792	0.427158	14.707	-1.20282	0.248055	0.590172	LGALSL	A0A3Q1MR14_BOVIN	A0A3Q1MR14
A1L5A6	-0.41733	0.346874	14.6932	-1.20312	0.247959	0.590172	ADRM1	ADRM1_BOVIN	A1L5A6
A7MBI3	0.133503	0.11085	14.2824	1.20436	0.248031	0.590172	L2HGDH	L2HDH_BOVIN	A7MBI3
F1MEY2;Q7YS70	0.272201	0.226137	14.8083	1.2037	0.247594	0.590172	MECR	MECR_BOVIN	F1MEY2;Q7YS70
P00423	0.263248	0.218969	15.1503	1.20221	0.247736	0.590172	COX4I1	COX41_BOVIN	P00423
Q32S21	-0.198522	0.163979	13.6719	-1.21066	0.246541	0.590172	HSD17B8	Q32S21_BOVIN	Q32S21
Q3SZQ3	0.295255	0.246368	16.1063	1.19843	0.248087	0.590172	SPATA19	SPT19_BOVIN	Q3SZQ3
Q0V8G3	-0.216467	0.180763	15.5849	-1.19752	0.249002	0.59169	QPCTL	QPCTL_BOVIN	Q0V8G3
A5D788	0.245278	0.20475	14.8473	1.19794	0.249715	0.592581	SGPL1	A5D788_BOVIN	A5D788
Q2T9W3	0.218306	0.180931	12.5035	1.20657	0.24993	0.592581	CCDC63	CCD63_BOVIN	Q2T9W3
A0A140T8A4;Q1JPJ8	0.242853	0.204395	16.1063	1.18816	0.251998	0.592887	THOP1	THOP1_BOVIN	A0A140T8A4;Q1JPJ8
A0A3Q1M2A1	0.191709	0.16037	14.6829	1.19542	0.250875	0.592887	GFUS	A0A3Q1M2A1_BOVIN	A0A3Q1M2A1
F1MCS6	0.200262	0.167544	13.9356	1.19528	0.251924	0.592887	CCDC38	F1MCS6_BOVIN	F1MCS6
P39942;A0A3Q1M4W9	-0.260814	0.218991	15.6599	-1.19098	0.251401	0.592887	ATP6V1D	VATD_BOVIN	P39942;A0A3Q1M4W9
Q24K19;F1N741	0.164077	0.137689	15.2732	1.19165	0.251586	0.592887	NUP54	Q24K19_BOVIN	Q24K19;F1N741
Q2HJI3	0.226225	0.190091	16.1063	1.19009	0.251258	0.592887	FAM136A	F136A_BOVIN	Q2HJI3
Q5EAC6	-0.374547	0.314805	15.7275	-1.18977	0.251787	0.592887	CDC37	CDC37_BOVIN	Q5EAC6
Q76LV2	-0.337374	0.281454	12.7384	-1.19868	0.252477	0.593362	HSP90AA1	HS90A_BOVIN	Q76LV2
A0A3Q1LWN4	0.14839	0.124861	14.586	1.18844	0.253649	0.595463	NDUFV3	A0A3Q1LWN4_BOVIN	A0A3Q1LWN4
A3KN46;F1N3F1	0.191301	0.161718	16.0812	1.18293	0.254031	0.595707	LETMD1	LTMD1_BOVIN	A3KN46;F1N3F1
P23004;A0A3Q1M7H9	0.177044	0.149368	15.0034	1.18529	0.254338	0.595775	UQCRC2	QCR2_BOVIN	P23004;A0A3Q1M7H9
A0A3Q1M9U0	0.129451	0.109414	14.8991	1.18313	0.255293	0.597359	ATP2A2	A0A3Q1M9U0_BOVIN	A0A3Q1M9U0
F1MZU0	0.220307	0.186179	14.4709	1.18331	0.255762	0.597802	DNAH14	F1MZU0_BOVIN	F1MZU0
A0A3Q1LS67	0.310283	0.262029	12.9711	1.18415	0.257598	0.600638	ECH1	A0A3Q1LS67_BOVIN	A0A3Q1LS67
A0A3Q1N5B2	0.488655	0.414394	14.5002	1.1792	0.257304	0.600638	CDC14B	A0A3Q1N5B2_BOVIN	A0A3Q1N5B2
F1N5M5	0.296728	0.252567	15.4756	1.17485	0.257817	0.600638	FMR1NB	F1N5M5_BOVIN	F1N5M5
A0A3Q1LYY4	0.134208	0.11393	13.2221	1.17799	0.259568	0.602096	CRAT	A0A3Q1LYY4_BOVIN	A0A3Q1LYY4
A0A3Q1MV04	0.172932	0.146888	13.7512	1.1773	0.259051	0.602096	SPATA7	A0A3Q1MV04_BOVIN	A0A3Q1MV04
F1N556	0.160867	0.137087	14.6216	1.17347	0.25937	0.602096	USP7	F1N556_BOVIN	F1N556
Q32L37	0.207339	0.176544	14.8235	1.17443	0.258746	0.602096		CK071_BOVIN	Q32L37
A0A3Q1M728;P35720	-0.632907	0.538541	13.6868	-1.17523	0.259944	0.602317	SDHC	C560_BOVIN	A0A3Q1M728;P35720
A0A3Q1MFM8	-0.495768	0.423903	14.9821	-1.16953	0.260459	0.602858	SORT1	A0A3Q1MFM8_BOVIN	A0A3Q1MFM8
Q08DS7	0.293664	0.251661	14.8115	1.16691	0.261693	0.605059	AP2B1	AP1B1_BOVIN	Q08DS7
A0A3Q1LW98	-0.29782	0.256363	14.5788	-1.16171	0.264019	0.606929	CLEC16A	A0A3Q1LW98_BOVIN	A0A3Q1LW98
A0A3Q1M7V3	0.39933	0.344379	15.0749	1.15957	0.264263	0.606929		A0A3Q1M7V3_BOVIN	A0A3Q1M7V3
A0A3Q1M8H1	0.23174	0.199837	15.9107	1.15965	0.263299	0.606929		A0A3Q1M8H1_BOVIN	A0A3Q1M8H1
G3MZE3;E1BC61	0.195373	0.169284	15.8169	1.15411	0.265595	0.606929	LOC101904413	E1BC61_BOVIN	G3MZE3;E1BC61
O46606;A0A3Q1MMR4	-0.300462	0.259307	15.0718	-1.15871	0.264605	0.606929	DDHD1	DDHD1_BOVIN	O46606;A0A3Q1MMR4
P12344	0.179719	0.15515	14.7739	1.15836	0.265099	0.606929	GOT2	AATM_BOVIN	P12344
P34942	0.187166	0.161677	15.8528	1.15765	0.264151	0.606929	NDUFA10	NDUAA_BOVIN	P34942
Q32L78	-0.200721	0.17284	14.6578	-1.16131	0.264078	0.606929	TRAPPC6B	TPC6B_BOVIN	Q32L78
Q32LL2;A5PJA6	0.307392	0.263728	12.8238	1.16556	0.265013	0.606929	STOML2	STML2_BOVIN	Q32LL2;A5PJA6
Q32LN4	0.165028	0.142215	15.4068	1.16041	0.263548	0.606929	CFAP45	CFA45_BOVIN	Q32LN4
Q95142	-0.143826	0.124573	15.6316	-1.15455	0.26562	0.606929	PDE6D	PDE6D_BOVIN	Q95142
A0A3Q1NJ70	0.155687	0.135644	14.5993	1.14776	0.269528	0.607849	PFKP	A0A3Q1NJ70_BOVIN	A0A3Q1NJ70
A0A452DIK0;O97725	0.504089	0.438818	15.3463	1.14874	0.268252	0.607849	NDUFA12	NDUAC_BOVIN	A0A452DIK0;O97725
A6H797	0.264369	0.230181	15.334	1.14853	0.268353	0.607849	MLEC	A6H797_BOVIN	A6H797
E1B7I3	0.351515	0.305558	15.8367	1.1504	0.267053	0.607849		E1B7I3_BOVIN	E1B7I3
E1BD58	-0.163373	0.142596	15.8222	-1.1457	0.268952	0.607849	CCDC159	E1BD58_BOVIN	E1BD58
E1BP40	0.11939	0.104261	15.3265	1.14511	0.269732	0.607849	CFAP61	E1BP40_BOVIN	E1BP40
F1MPF5;Q2T9X5	0.197893	0.170768	13.6812	1.15884	0.26635	0.607849	SPACDR	SACDR_BOVIN	F1MPF5;Q2T9X5
F1MYY0;Q32L18	0.180508	0.157867	15.7043	1.14342	0.269997	0.607849	BTBD16	BTBDG_BOVIN	F1MYY0;Q32L18
P02070;Cont_P02070	0.659132	0.570299	14.2968	1.15577	0.266727	0.607849	HBB	HBB_BOVIN	P02070;Cont_P02070
P61286	-1.03297	0.884076	10.1055	-1.16842	0.269463	0.607849	PABPC1	PABP1_BOVIN	P61286
Q2TBL9	0.162665	0.141299	14.933	1.15121	0.267745	0.607849	TRAPPC4	TPPC4_BOVIN	Q2TBL9
Q32PI5;A5D973	-0.149746	0.131016	16.1063	-1.14296	0.26976	0.607849	PPP2R1A	2AAA_BOVIN	Q32PI5;A5D973
Q3SZH4	0.190824	0.166088	15.5213	1.14894	0.26798	0.607849	SPATA4	Q3SZH4_BOVIN	Q3SZH4
Q3T0R7	0.136098	0.118133	14.7581	1.15207	0.267613	0.607849	ACAA2	THIM_BOVIN	Q3T0R7
A0A3Q1MDT2;Q58DL1	-0.232066	0.202649	14.0238	-1.14516	0.271311	0.608032	ARG2	ARGI2_BOVIN	A0A3Q1MDT2;Q58DL1
E1BLA2	0.150009	0.131532	15.4146	1.14048	0.271499	0.608032	TSNAXIP1	E1BLA2_BOVIN	E1BLA2
P68399	0.321483	0.281237	14.5569	1.1431	0.271448	0.608032	CSNK2A1	CSK21_BOVIN	P68399
Q2T9Q6	0.130772	0.113963	13.7668	1.1475	0.270727	0.608032	TEKT2	TEKT2_BOVIN	Q2T9Q6
Q3SZG6	0.367081	0.32068	14.8109	1.1447	0.270497	0.608032	CIBAR1	CBAR1_BOVIN	Q3SZG6
A0A3Q1LXL8;Q2TBS1	0.150675	0.13308	15.1319	1.13222	0.275167	0.612194	MTX1	MTX1_BOVIN	A0A3Q1LXL8;Q2TBS1
A0JNI4	0.470085	0.415812	15.2017	1.13052	0.275778	0.612194	SRR	SRR_BOVIN	A0JNI4
E1BM06	0.235198	0.208407	16.1063	1.12855	0.275617	0.612194	NDC1	E1BM06_BOVIN	E1BM06
F1MBM1	-0.615643	0.537837	11.9445	-1.14466	0.274768	0.612194	HEATR4	F1MBM1_BOVIN	F1MBM1
O62830	0.12436	0.109777	15.5746	1.13284	0.27442	0.612194	PPM1B	PPM1B_BOVIN	O62830
P10790	0.230567	0.203596	16.1063	1.13248	0.274013	0.612194	FABP3	FABPH_BOVIN	P10790
Q2HJH7;F1MLD8	0.292811	0.258822	14.9183	1.13132	0.275778	0.612194	MEMO1	MEMO1_BOVIN	Q2HJH7;F1MLD8
Q5E958	-0.376642	0.33285	14.7077	-1.13157	0.27593	0.612194	RPS8	RS8_BOVIN	Q5E958
Q8HXG5	0.377804	0.332408	14.7078	1.13657	0.273899	0.612194	NDUFB11	NDUBB_BOVIN	Q8HXG5
P08760	0.204858	0.181747	15.9531	1.12716	0.276343	0.612475	AK3	KAD3_BOVIN	P08760
Q3SZX9;A0A452DIM4	0.136408	0.121031	15.5657	1.12705	0.276797	0.612847	CCDC113	CC113_BOVIN	Q3SZX9;A0A452DIM4
Q3SZI0	-0.254737	0.226386	15.8232	-1.12523	0.27727	0.61326	MPI	MPI_BOVIN	Q3SZI0
A0A3Q1MBM6	0.378319	0.335903	15.1072	1.12627	0.277624	0.613408	COA1	A0A3Q1MBM6_BOVIN	A0A3Q1MBM6
A0A3Q1M7V4	0.242502	0.216499	15.931	1.12011	0.279272	0.613676	CISD3	A0A3Q1M7V4_BOVIN	A0A3Q1M7V4
A0A3Q1MH25;Q2KI07	0.183381	0.163457	15.6207	1.12189	0.278859	0.613676	ARL8B	ARL8B_BOVIN	A0A3Q1MH25;Q2KI07
A7MBF3	0.262087	0.232524	14.2028	1.12714	0.278365	0.613676	STYXL1	A7MBF3_BOVIN	A7MBF3
P02584;E1BHJ0;Cont_P02584	0.244248	0.217609	16.1063	1.12242	0.278139	0.613676	PFN1	PROF1_BOVIN	P02584;E1BHJ0;Cont_P02584
Q2HJI3;F1N6T9	0.249438	0.222751	15.7624	1.1198	0.279571	0.613676	FAM136A	F136A_BOVIN	Q2HJI3;F1N6T9
Q3SZW9	0.180588	0.160937	15.0905	1.12211	0.279355	0.613676	DNAJB13	Q3SZW9_BOVIN	Q3SZW9
Q5E9D3	0.139388	0.124495	15.6607	1.11963	0.279752	0.613676	CHCHD3	MIC19_BOVIN	Q5E9D3
Q148D5;F1MGC0	0.161503	0.144415	15.2067	1.11833	0.280782	0.615306	SUCLA2	SUCB1_BOVIN	Q148D5;F1MGC0
A0A3Q1MWQ6	0.303248	0.271933	15.098	1.11516	0.28222	0.617279	SPATS1	A0A3Q1MWQ6_BOVIN	A0A3Q1MWQ6
Q17QC1	0.18993	0.170615	15.8077	1.11321	0.282259	0.617279	LRRC57	Q17QC1_BOVIN	Q17QC1
A6QL68	0.226531	0.203635	14.698	1.11244	0.283814	0.619415	CLYBL	A6QL68_BOVIN	A6QL68
P62157;F1MLH6	0.888429	0.799429	15.3123	1.11133	0.283573	0.619415	CALM	CALM_BOVIN	P62157;F1MLH6
Q5E9M8	-0.224121	0.201879	14.5284	-1.11017	0.284963	0.621289	SFXN1	SFXN1_BOVIN	Q5E9M8
A0A3Q1MAH7;P68002	0.160445	0.144928	14.9629	1.10707	0.285745	0.622345	VDAC2	VDAC2_BOVIN	A0A3Q1MAH7;P68002
Q6YFP9	0.360942	0.325552	14.1628	1.10871	0.286029	0.622345	COX6B2	CX6B2_BOVIN	Q6YFP9
P35816	0.135299	0.122439	15.0965	1.10503	0.286446	0.62262	PDP1	PDP1_BOVIN	P35816
A0A3Q1M7H3	0.208157	0.189593	15.8088	1.09792	0.288681	0.624034	MYCBPAP	A0A3Q1M7H3_BOVIN	A0A3Q1M7H3
A0A3Q1MB60	0.22068	0.201391	16.1063	1.09578	0.28929	0.624034		A0A3Q1MB60_BOVIN	A0A3Q1MB60
A6QQQ1	-0.24337	0.221272	15.6186	-1.09987	0.288052	0.624034	EFCAB2	A6QQQ1_BOVIN	A6QQQ1
F1MDD9	0.178902	0.162666	13.6446	1.09981	0.290441	0.624034	FLT1	F1MDD9_BOVIN	F1MDD9
F1N057;Q2T9P0	0.148546	0.13558	15.1396	1.09563	0.290363	0.624034	EFCAB3	EFCB3_BOVIN	F1N057;Q2T9P0
F1N3V0	-0.260533	0.236564	13.733	-1.10132	0.289687	0.624034	ME1	F1N3V0_BOVIN	F1N3V0
P68102	-0.562527	0.505639	10.9161	-1.11251	0.28982	0.624034	EIF2S1	IF2A_BOVIN	P68102
P83939	0.368	0.334015	14.3817	1.10175	0.288669	0.624034	SCRN1	SCRN1_BOVIN	P83939
Q1LZB5	0.191704	0.175367	15.3559	1.09316	0.291177	0.624034	TOMM40	TOM40_BOVIN	Q1LZB5
Q2TBG1	0.15245	0.139408	15.9117	1.09355	0.29043	0.624034	SPATC1L	Q2TBG1_BOVIN	Q2TBG1
Q32L10	0.454075	0.413176	15.3767	1.09899	0.288684	0.624034	TMEM205	TM205_BOVIN	Q32L10
Q3SZM5	0.148355	0.13529	14.5033	1.09657	0.290704	0.624034	CMAS	NEUA_BOVIN	Q3SZM5
Q3T0B2;F1MXE4	-0.195768	0.178486	14.2248	-1.09683	0.290939	0.624034	PSMD6	PSMD6_BOVIN	Q3T0B2;F1MXE4
Q3ZC24	0.312385	0.285359	15.8156	1.09471	0.290037	0.624034	MARCHF5	MARH5_BOVIN	Q3ZC24
Q5E9K0	0.175092	0.15981	14.0606	1.09563	0.291654	0.624431	PSMB2	PSB2_BOVIN	Q5E9K0
F1MG15	0.213446	0.195559	15.0351	1.09147	0.292249	0.624716	PSD3	F1MG15_BOVIN	F1MG15
F1MWD3	0.203767	0.186713	14.9755	1.09134	0.29237	0.624716	CCT5	F1MWD3_BOVIN	F1MWD3
A0A3Q1LU45	0.383461	0.355032	16.001	1.08007	0.296121	0.624903	CFAP90	A0A3Q1LU45_BOVIN	A0A3Q1LU45
A0A3Q1M658	-0.232198	0.214358	15.9207	-1.08323	0.294842	0.624903	LOC614914	A0A3Q1M658_BOVIN	A0A3Q1M658
A0A3Q1MG13	0.285997	0.262703	15.0715	1.08867	0.293402	0.624903	CAPZB	A0A3Q1MG13_BOVIN	A0A3Q1MG13
A0A3Q1NKA6	0.275797	0.254384	14.0465	1.08418	0.296544	0.624903	PICALM	A0A3Q1NKA6_BOVIN	A0A3Q1NKA6
A0A452DIX3;Q5E956	0.230832	0.211233	13.7025	1.09278	0.293329	0.624903	TPI1	TPIS_BOVIN	A0A452DIX3;Q5E956
A4FUH5	0.279393	0.256921	13.4527	1.08747	0.295931	0.624903	NDUFAF4	NDUF4_BOVIN	A4FUH5
E1BFZ9	-0.329346	0.302971	13.3876	-1.08705	0.296198	0.624903	MCM4	E1BFZ9_BOVIN	E1BFZ9
F1N2S7	0.163635	0.150605	15.3657	1.08652	0.294002	0.624903	TSSK6	F1N2S7_BOVIN	F1N2S7
G3MZ09	0.14947	0.136774	14.0471	1.09282	0.29286	0.624903	SPACA6	G3MZ09_BOVIN	G3MZ09
G3MZ93	0.22201	0.205099	15.9355	1.08245	0.29516	0.624903		G3MZ93_BOVIN	G3MZ93
P00129	0.200282	0.184402	13.7665	1.08612	0.296081	0.624903	UQCRB	QCR7_BOVIN	P00129
P49951	-0.384462	0.354088	13.6481	-1.08578	0.296383	0.624903	CLTC	CLH1_BOVIN	P49951
Q1RMP7	-0.156948	0.144791	15.7213	-1.08396	0.294726	0.624903	PPIL6	PPIL6_BOVIN	Q1RMP7
Q32KX8	0.148928	0.137698	15.1983	1.08156	0.296311	0.624903	METTL26	MTL26_BOVIN	Q32KX8
E1B722	0.161514	0.150024	15.5436	1.07659	0.298091	0.6258	C1H3orf33	E1B722_BOVIN	E1B722
F1MPV5	0.326599	0.302909	15.2844	1.07821	0.297664	0.6258	NFXL1	F1MPV5_BOVIN	F1MPV5
F1N2L7	0.289408	0.269196	15.2855	1.07508	0.299016	0.6258	CRISP2	F1N2L7_BOVIN	F1N2L7
P13619	0.205367	0.190672	14.667	1.07707	0.298846	0.6258	ATP5PB	AT5F1_BOVIN	P13619
P18915;F1MBS0	0.35724	0.33076	13.6197	1.08006	0.298871	0.6258	CA6	CAH6_BOVIN	P18915;F1MBS0
Q0P5F6	0.244834	0.227184	15.0936	1.07769	0.298096	0.6258	CYB5B	Q0P5F6_BOVIN	Q0P5F6
Q32LJ4;F6QRH3	0.222894	0.20723	15.1366	1.07559	0.298959	0.6258	TPRG1L	TPRGL_BOVIN	Q32LJ4;F6QRH3
A0A3Q1M4R3;Q5E9B1;Cont_Q5E9B1	0.248684	0.231276	14.4848	1.07527	0.299841	0.625956	LDHB	LDHB_BOVIN	A0A3Q1M4R3;Q5E9B1;Cont_Q5E9B1
A5D7E0	0.188146	0.174718	14.0282	1.07686	0.299715	0.625956	RAB35	A5D7E0_BOVIN	A5D7E0
Q3T028	0.34568	0.321965	14.9796	1.07366	0.299968	0.625956	TSGA13	TSG13_BOVIN	Q3T028
F1MH21	0.156661	0.146153	15.4125	1.0719	0.300264	0.625964	MMEL1	F1MH21_BOVIN	F1MH21
A0A3Q1M3K6	0.299476	0.278975	14.4017	1.07349	0.300711	0.626286		A0A3Q1M3K6_BOVIN	A0A3Q1M3K6
E1BPJ2	0.154694	0.144974	15.6855	1.06705	0.3021	0.628567	CCDC81	E1BPJ2_BOVIN	E1BPJ2
F1N6M5	0.158002	0.147417	13.2251	1.0718	0.302979	0.629784	CCDC183	F1N6M5_BOVIN	F1N6M5
E1BKV3	0.305613	0.286266	13.9174	1.06759	0.303877	0.630426	LOC101905136	E1BKV3_BOVIN	E1BKV3
Q2TBQ5	-0.324608	0.304498	14.5364	-1.06604	0.30379	0.630426	RPL7A	RL7A_BOVIN	Q2TBQ5
A0A3Q1M0X3	0.230012	0.21698	14.5573	1.06006	0.306389	0.631356	SPATA20	A0A3Q1M0X3_BOVIN	A0A3Q1M0X3
F1MIH9;Q2KIY5	0.166689	0.15736	15.3362	1.05928	0.305872	0.631356	PLBD2	PLBL2_BOVIN	F1MIH9;Q2KIY5
G3N1S7	0.138474	0.130055	13.921	1.06474	0.305114	0.631356		G3N1S7_BOVIN	G3N1S7
O46563	0.197574	0.186603	15.7738	1.05879	0.30564	0.631356	ATP6V1H	VATH_BOVIN	O46563
O97681	0.182382	0.172425	15.6526	1.05775	0.306222	0.631356	ATP6V0A2	VPP2_BOVIN	O97681
Q08DA1	-0.155835	0.147034	15.5473	-1.05985	0.305399	0.631356	ATP1A1	AT1A1_BOVIN	Q08DA1
Q32L04	0.539116	0.507652	15.0099	1.06198	0.305035	0.631356	LELP1	LELP1_BOVIN	Q32L04
P23935	0.26857	0.254885	16.1063	1.05369	0.307576	0.633193	NDUFA5	NDUA5_BOVIN	P23935
Q5E9A4	0.133968	0.127154	15.6365	1.05359	0.30808	0.633621	RAE1	RAE1L_BOVIN	Q5E9A4
E1BBU8	0.22099	0.21012	15.772	1.05173	0.30877	0.633822	LOC527125	E1BBU8_BOVIN	E1BBU8
Q3T0P6	-0.211994	0.201568	15.978	-1.05172	0.308575	0.633822	PGK1	PGK1_BOVIN	Q3T0P6
F1MUX5	0.355497	0.33737	14.1067	1.05373	0.309722	0.634091	LOC100295687	F1MUX5_BOVIN	F1MUX5
Q17Q89	-0.265739	0.252693	14.8434	-1.05163	0.309789	0.634091	PFDN6	PFD6_BOVIN	Q17Q89
Q32L99	0.208913	0.19879	15.3843	1.05092	0.309523	0.634091	PTGR2	PTGR2_BOVIN	Q32L99
A0A3Q1M0E2	0.210361	0.201011	16.0875	1.04652	0.310792	0.635527	CFAP99	A0A3Q1M0E2_BOVIN	A0A3Q1M0E2
Q2TBH7	-0.317637	0.303299	15.4467	-1.04727	0.311085	0.635527	RAB4A	RAB4A_BOVIN	Q2TBH7
A0A3Q1MPA8	0.714245	0.681175	13.7163	1.04855	0.312511	0.63698	P3R3URF	A0A3Q1MPA8_BOVIN	A0A3Q1MPA8
A5D7N3	-0.121249	0.115811	14.1384	-1.04696	0.312688	0.63698	TMEM11	TMM11_BOVIN	A5D7N3
A6H7F3;Q5E9L4	0.148127	0.141796	15.1473	1.04464	0.312573	0.63698	BCL2L14	B2L14_BOVIN	A6H7F3;Q5E9L4
A0A3Q1MKY2	-0.253503	0.243364	15.4964	-1.04166	0.313547	0.637396	TXNDC17	A0A3Q1MKY2_BOVIN	A0A3Q1MKY2
A0A3Q1N8P4	-0.231662	0.222577	15.0598	-1.04082	0.314381	0.637396	LAMP2	A0A3Q1N8P4_BOVIN	A0A3Q1N8P4
F1MFH0	0.332562	0.318461	14.1264	1.04428	0.313899	0.637396	TMEM199	F1MFH0_BOVIN	F1MFH0
F1MZM5;Q29438	0.552298	0.531236	15.665	1.03965	0.314285	0.637396	ODF1	ODFP1_BOVIN	F1MZM5;Q29438
Q9N285	0.197981	0.189503	13.8653	1.04474	0.314016	0.637396	MTCH2	MTCH2_BOVIN	Q9N285
Q2KHX4	0.172926	0.165737	12.8955	1.04338	0.31594	0.639345	SEC61A2	S61A2_BOVIN	Q2KHX4
Q3T056	-0.130992	0.126092	14.6253	-1.03886	0.315739	0.639345	LDHAL6B	LDH6B_BOVIN	Q3T056
F1MDB2	-0.237941	0.231178	16.1063	-1.02926	0.318569	0.640056	SMIM20	SIM20_BOVIN	F1MDB2
F1MMP2	0.117979	0.113978	14.223	1.0351	0.317904	0.640056	CFAP57	F1MMP2_BOVIN	F1MMP2
F1MTN9	0.128736	0.124927	15.4137	1.03048	0.318683	0.640056	NME8	F1MTN9_BOVIN	F1MTN9
G1K1X0;P31800	0.153805	0.148679	14.1872	1.03447	0.318227	0.640056	UQCRC1	QCR1_BOVIN	G1K1X0;P31800
P20427;F1MJ55	-0.133348	0.129309	16.0577	-1.03124	0.317712	0.640056	CSNK2A2	CSK22_BOVIN	P20427;F1MJ55
P41976;E1BHL1	0.363702	0.352485	15.1019	1.03182	0.318398	0.640056	SOD2	SODM_BOVIN	P41976;E1BHL1
Q29RY8	0.217878	0.210983	14.6872	1.03268	0.318459	0.640056	AP4M1	AP4M1_BOVIN	Q29RY8
Q3ZCF3	-0.234106	0.226487	16.0669	-1.03364	0.316612	0.640056	SKP1	SKP1_BOVIN	Q3ZCF3
A0A3Q1LL55	0.254101	0.247911	15.5374	1.02497	0.321071	0.640269	LOC112443497	A0A3Q1LL55_BOVIN	A0A3Q1LL55
A7MBG4	0.212627	0.206766	14.5664	1.02835	0.320561	0.640269	KEAP1	A7MBG4_BOVIN	A7MBG4
E1BMD1	0.119201	0.116466	15.7615	1.02348	0.321534	0.640269	CFAP43	E1BMD1_BOVIN	E1BMD1
F1MFB3	0.161681	0.157821	16.0274	1.02446	0.320834	0.640269	GEMIN6	F1MFB3_BOVIN	F1MFB3
F1MUF5	0.14541	0.141847	15.4247	1.02512	0.321114	0.640269	AK9	F1MUF5_BOVIN	F1MUF5
P23356	0.317157	0.310476	15.8203	1.02152	0.322377	0.640269	UCHL1	UCHL1_BOVIN	P23356
Q08DB0;A0A3Q1MIR4	0.15302	0.149383	15.4415	1.02435	0.321452	0.640269	CEP44	CEP44_BOVIN	Q08DB0;A0A3Q1MIR4
Q2M2T3;G3X6Y1	-0.248537	0.243076	15.4641	-1.02247	0.32229	0.640269	MPC1L	G3X6Y1_BOVIN	Q2M2T3;G3X6Y1
Q2T9W4	0.163257	0.158786	15.8594	1.02816	0.319302	0.640269	ACTL9	ACTL9_BOVIN	Q2T9W4
Q32LJ7	0.227998	0.222079	15.3206	1.02665	0.320521	0.640269	RIBC2	RIBC2_BOVIN	Q32LJ7
Q3ZBD7;Cont_Q3ZBD7	-0.223168	0.217941	15.0425	-1.02398	0.322029	0.640269	GPI	G6PI_BOVIN	Q3ZBD7;Cont_Q3ZBD7
Q3ZBN8	0.212857	0.206338	14.1174	1.03159	0.319613	0.640269	DNAJC19	TIM14_BOVIN	Q3ZBN8
A0A3Q1M9R8	0.300332	0.295488	16.0545	1.01639	0.324516	0.64141		A0A3Q1M9R8_BOVIN	A0A3Q1M9R8
A0A3Q1N4S4	0.13822	0.135621	15.1956	1.01917	0.324077	0.64141	NUP205	A0A3Q1N4S4_BOVIN	A0A3Q1N4S4
F1MQY1	0.252898	0.248061	14.5362	1.0195	0.324635	0.64141	LIG3	F1MQY1_BOVIN	F1MQY1
G3N0H2	0.134991	0.131934	13.4366	1.02318	0.324293	0.64141	SPATA31H1	G3N0H2_BOVIN	G3N0H2
P49410	-0.258502	0.253566	14.4484	-1.01947	0.32475	0.64141	TUFM	EFTU_BOVIN	P49410
Q32PB2	0.268546	0.263903	16.1063	1.01759	0.323914	0.64141	RIIAD1	RIAD1_BOVIN	Q32PB2
Q2TBQ7	-0.211904	0.208168	14.3206	-1.01795	0.325593	0.642484	RMDN2	RMD2_BOVIN	Q2TBQ7
A5PJD6	0.15959	0.157946	15.0682	1.01041	0.328249	0.643013	ATL3	A5PJD6_BOVIN	A5PJD6
F1N530	0.133681	0.132036	16.1063	1.01246	0.326289	0.643013		F1N530_BOVIN	F1N530
G1K192;Q2TBW6	0.174891	0.173314	15.8092	1.0091	0.328123	0.643013	ARL3	ARL3_BOVIN	G1K192;Q2TBW6
G3X6L0;P52505	0.256011	0.250528	12.1552	1.02189	0.326743	0.643013	NDUFAB1	ACPM_BOVIN	G3X6L0;P52505
Q0VCN1	-0.152816	0.151302	15.6327	-1.01	0.327872	0.643013	NMRAL1	NMRL1_BOVIN	Q0VCN1
Q2HJH9	-0.418257	0.412326	14.1698	-1.01438	0.327409	0.643013	PDCD5	PDCD5_BOVIN	Q2HJH9
Q2LGB5	-0.303271	0.299258	14.442	-1.01341	0.327544	0.643013	TOLLIP	TOLIP_BOVIN	Q2LGB5
Q3T0K2	0.138458	0.136978	14.605	1.0108	0.328564	0.643013	CCT3	TCPG_BOVIN	Q3T0K2
F1MYA6	0.309394	0.30718	15.8085	1.00721	0.329004	0.643286	IZUMO4	F1MYA6_BOVIN	F1MYA6
A7Z018	0.141541	0.140128	14.0107	1.01009	0.32958	0.643824	RCC1	A7Z018_BOVIN	A7Z018
Q0P5K8	0.318599	0.31542	13.7354	1.01008	0.329921	0.643844	NIPSNAP1	Q0P5K8_BOVIN	Q0P5K8
Q29RU8	0.13423	0.133645	15.9505	1.00438	0.330192	0.643844	DNAI7	DNAI7_BOVIN	Q29RU8
P02722	-0.218329	0.21747	15.3486	-1.00395	0.330969	0.644773	SLC25A4	ADT1_BOVIN	P02722
F1N7X7	0.120506	0.119853	14.0303	1.00545	0.331705	0.644779	GARIN3	F1N7X7_BOVIN	F1N7X7
Q2KI42	-0.173366	0.173104	15.2793	-1.00151	0.332177	0.644779	PSMD11	PSD11_BOVIN	Q2KI42
Q2YDH8;F1MJQ7	0.177348	0.177189	15.8576	1.00089	0.331907	0.644779	FNDC8	FNDC8_BOVIN	Q2YDH8;F1MJQ7
Q3T014;F1MX69	0.21131	0.211177	16.0071	1.00063	0.331892	0.644779	BPGM	PMGE_BOVIN	Q3T014;F1MX69
P13272	0.141785	0.141409	14.1829	1.00266	0.332824	0.64545	UQCRFS1	UCRI_BOVIN	P13272
A0A3Q1MGE5;A5D7M3	0.147875	0.147596	13.6862	1.00189	0.333784	0.646725	GAS8	DRC4_BOVIN	A0A3Q1MGE5;A5D7M3
E1B9V7	0.236846	0.238102	15.4999	0.994729	0.335145	0.648321	WDR37	E1B9V7_BOVIN	E1B9V7
F6R1T4	0.251208	0.252164	14.7032	0.996209	0.335262	0.648321	LOC526787	F6R1T4_BOVIN	F6R1T4
P54349	0.20207	0.203295	15.1771	0.993975	0.335819	0.648321	IL12A	IL12A_BOVIN	P54349
Q0VC89	0.238285	0.239809	15.4654	0.993648	0.335688	0.648321	ZDHHC20	ZDH20_BOVIN	Q0VC89
A0A3Q1MHC4;Q0VCU1	-0.141712	0.142287	14.0058	-0.995963	0.336165	0.648372	ACO1	ACOHC_BOVIN	A0A3Q1MHC4;Q0VCU1
A4IF87;A0A3Q1LQH8	0.122242	0.122914	13.99	0.994533	0.336855	0.648372	GNPAT	GNPAT_BOVIN	A4IF87;A0A3Q1LQH8
F1N192	-0.151114	0.152622	15.779	-0.99012	0.337057	0.648372	CSPP1	F1N192_BOVIN	F1N192
Q3SZX2;F1MTZ0	0.236437	0.238465	15.5073	0.991496	0.336663	0.648372	PPP1R2	IPP2_BOVIN	Q3SZX2;F1MTZ0
F6RP24	-0.447801	0.453512	15.8549	-0.987405	0.338274	0.648384	MS4A5	F6RP24_BOVIN	F6RP24
G5E519;E1BM70	0.150877	0.15271	15.8208	0.987992	0.338027	0.648384	CCDC39	CCD39_BOVIN	G5E519;E1BM70
Q0P5F2	0.254178	0.257037	15.2119	0.988877	0.338193	0.648384	PSMG1	PSMG1_BOVIN	Q0P5F2
Q1JP79	-0.346264	0.348345	13.5185	-0.994025	0.337671	0.648384	ARPC1A	ARC1A_BOVIN	Q1JP79
F2Z4F0	-0.219179	0.220278	12.4589	-0.995013	0.338663	0.648548	ACTR1A	F2Z4F0_BOVIN	F2Z4F0
A0A3Q1LJJ1;Q5E992	-0.206748	0.211196	16.1031	-0.978937	0.34209	0.65114	PPIL1	PPIL1_BOVIN	A0A3Q1LJJ1;Q5E992
A0A3Q1MCL2	0.153621	0.156239	13.2834	0.983245	0.343057	0.65114	CCDC146	A0A3Q1MCL2_BOVIN	A0A3Q1MCL2
A0A452DIB1;Q0IIG8	0.312735	0.31924	15.0015	0.979624	0.342807	0.65114	RAB18	RAB18_BOVIN	A0A452DIB1;Q0IIG8
E1BI52	0.287005	0.292883	14.7533	0.97993	0.342918	0.65114	PRSS42	E1BI52_BOVIN	E1BI52
F1N427;A5D7Q3	0.153184	0.156143	15.6236	0.981047	0.341518	0.65114	SEPTIN12	SEP12_BOVIN	F1N427;A5D7Q3
P19120	0.366409	0.370538	12.5471	0.988859	0.341419	0.65114	HSPA8	HSP7C_BOVIN	P19120
Q3T178	-0.181591	0.185149	15.6403	-0.980783	0.341628	0.65114	VPS28	VPS28_BOVIN	Q3T178
Q58DM8	0.12984	0.132017	15.0269	0.983508	0.340929	0.65114	ECHS1	ECHM_BOVIN	Q58DM8
Q59A32	0.340415	0.345996	13.6171	0.983868	0.34234	0.65114	GART	PUR2_BOVIN	Q59A32
Q7YRZ2;A0A3Q1M730	0.253939	0.259662	15.5588	0.97796	0.343056	0.65114	APTX	APTX_BOVIN	Q7YRZ2;A0A3Q1M730
A6H755	0.115691	0.118451	15.5738	0.976698	0.343647	0.651681	LOC504511	A6H755_BOVIN	A6H755
F1MXY8;P79110	-0.206223	0.211418	15.0308	-0.975425	0.344788	0.653266	SLC25A1	TXTP_BOVIN	F1MXY8;P79110
Q0IIG5	0.109671	0.112698	15.7657	0.973137	0.34518	0.653432	PFKM	PFKAM_BOVIN	Q0IIG5
F1MQU9	0.352634	0.363935	15.9735	0.968949	0.347014	0.655922	CIMAP1D	F1MQU9_BOVIN	F1MQU9
F1MWN1;A5D785	-0.536179	0.548244	12.0869	-0.977994	0.347247	0.655922	CSE1L	XPO2_BOVIN	F1MWN1;A5D785
Q0VC58	-0.230857	0.237836	14.7067	-0.970653	0.347415	0.655922	TMEM38B	TM38B_BOVIN	Q0VC58
A1L528	0.304303	0.314944	15.1133	0.966213	0.349146	0.658609	RAB1A	A1L528_BOVIN	A1L528
F6Q9Q9;P05307	-0.353513	0.365009	13.3434	-0.968504	0.350021	0.659678	P4HB	PDIA1_BOVIN	F6Q9Q9;P05307
O46414;A0A3Q1NGZ9	-0.19717	0.204888	15.8598	-0.962328	0.350329	0.659678	FTH1	FRIH_BOVIN	O46414;A0A3Q1NGZ9
E1BID7	0.263511	0.271785	12.4846	0.969557	0.350677	0.659753	TRIM69	E1BID7_BOVIN	E1BID7
A0A3Q1LZY9	-0.22264	0.231383	14.3974	-0.962214	0.351825	0.660813		A0A3Q1LZY9_BOVIN	A0A3Q1LZY9
Q2YDE8;A0A3Q1MP23	0.127094	0.132482	15.7832	0.959333	0.351858	0.660813	GARIN2	GAR2_BOVIN	Q2YDE8;A0A3Q1MP23
A0A3Q1MP35;P81127	0.229685	0.239499	15.067	0.959023	0.352685	0.660979	NAPG	SNAG_BOVIN	A0A3Q1MP35;P81127
A3KN05	0.157981	0.164676	14.3935	0.959349	0.353222	0.660979	MAIP1	MAIP1_BOVIN	A3KN05
G3N3B6	0.111394	0.116099	14.3551	0.959471	0.353204	0.660979	CCDC188	G3N3B6_BOVIN	G3N3B6
P14790	-0.330513	0.34305	13.2634	-0.963453	0.352558	0.660979	ATP5MJ	ATP68_BOVIN	P14790
P79136	0.125428	0.131243	15.9484	0.955695	0.35349	0.660979	CAPZB	CAPZB_BOVIN	P79136
A0A3Q1MXU1	0.142598	0.149509	16.1063	0.953774	0.354294	0.661906	SEPTIN4	A0A3Q1MXU1_BOVIN	A0A3Q1MXU1
A0A3Q1MS98	0.142865	0.149627	13.8353	0.954809	0.356061	0.664047	ACSS1	A0A3Q1MS98_BOVIN	A0A3Q1MS98
Q2KIQ2;A0A8U3YIN1	0.157612	0.165775	15.8239	0.950757	0.356024	0.664047	MNS1	MNS1_BOVIN	Q2KIQ2;A0A8U3YIN1
Q32PH2	0.307198	0.32467	15.4705	0.946184	0.3586	0.6682	TMEM143	TM143_BOVIN	Q32PH2
A0A452DK61;Q05B71	-0.277877	0.293692	14.5505	-0.946149	0.359521	0.668992	CISD2	CISD2_BOVIN	A0A452DK61;Q05B71
E1BMV3	0.252609	0.265919	12.861	0.949947	0.35965	0.668992	MATN1	E1BMV3_BOVIN	E1BMV3
A0A3Q1M2L7	0.17972	0.191251	15.7155	0.939709	0.361587	0.670705	TEX46	A0A3Q1M2L7_BOVIN	A0A3Q1M2L7
F1MBL2	0.179234	0.190227	13.8938	0.942207	0.362182	0.670705	TXNRD3	F1MBL2_BOVIN	F1MBL2
F1MME7	-0.347675	0.370318	14.5144	-0.938853	0.363168	0.670705	MROH7	F1MME7_BOVIN	F1MME7
F1N1I6;Q3SX14;Cont_Q3SX14	0.635464	0.671914	13.2735	0.945753	0.361174	0.670705	GSN	GELS_BOVIN	F1N1I6;Q3SX14;Cont_Q3SX14
F1N2N9	0.158127	0.168622	15.9431	0.937761	0.362357	0.670705	ODAD1	ODAD1_BOVIN	F1N2N9
F6QH94	-0.514919	0.548538	14.3699	-0.938712	0.36339	0.670705	PDIA6	F6QH94_BOVIN	F6QH94
F6RFP6	0.312035	0.332429	14.657	0.938651	0.363122	0.670705	BSG	F6RFP6_BOVIN	F6RFP6
Q2HJB8	0.135594	0.144534	15.5705	0.938146	0.362495	0.670705	TUBA8	TBA8_BOVIN	Q2HJB8
Q3ZBV9;A0A452DID6	0.164754	0.175122	15.5207	0.940793	0.361224	0.670705	DHRS11	DHR11_BOVIN	Q3ZBV9;A0A452DID6
A0A140T894;P68250	-0.30063	0.319507	12.872	-0.940919	0.36407	0.671305	YWHAB	1433B_BOVIN	A0A140T894;P68250
P62935	-0.57676	0.615798	14.1657	-0.936606	0.364656	0.671305	PPIA	PPIA_BOVIN	P62935
Q17QC2	0.315238	0.335919	13.5943	0.938435	0.364396	0.671305	RDH13	Q17QC2_BOVIN	Q17QC2
Q0II40	0.170536	0.18244	14.1796	0.934747	0.365565	0.672402	DUSP21	Q0II40_BOVIN	Q0II40
E1BGK2	0.134907	0.144472	14.2462	0.933789	0.365971	0.67257	LRRC74A	E1BGK2_BOVIN	E1BGK2
A0A3Q1NCK5	0.211783	0.227268	14.3586	0.931866	0.366811	0.673535		A0A3Q1NCK5_BOVIN	A0A3Q1NCK5
Q2NKZ1	0.146047	0.157206	15.1996	0.929017	0.3674	0.673566	CCT7	TCPH_BOVIN	Q2NKZ1
Q2TA43	0.154055	0.165522	14.2868	0.930725	0.367457	0.673566	ACTRT2	ACTT2_BOVIN	Q2TA43
Q1JPF1	-0.327464	0.352811	15.2525	-0.928158	0.367782	0.673585	NKIRAS2	Q1JPF1_BOVIN	Q1JPF1
F1MFG7	0.207139	0.223174	14.0112	0.928146	0.369046	0.675322	BPHL	F1MFG7_BOVIN	F1MFG7
Q148F1	-0.181517	0.196663	14.6547	-0.922988	0.370961	0.677669	CFL2	COF2_BOVIN	Q148F1
Q2T9N0;F1MEI0	0.225974	0.24548	16.1063	0.920538	0.370874	0.677669	FSCB	FSCB_BOVIN	Q2T9N0;F1MEI0
F1MBE1	-0.149909	0.16317	15.207	-0.918726	0.372582	0.6789	THNSL1	F1MBE1_BOVIN	F1MBE1
Q08E20	-0.118988	0.129587	15.143	-0.918209	0.372904	0.6789	ESD	ESTD_BOVIN	Q08E20
Q32L34	0.345818	0.376086	14.7308	0.919518	0.372637	0.6789	HMGB4	HMGB4_BOVIN	Q32L34
Q95140;F1MDN4	-0.297157	0.322834	14.1604	-0.920464	0.372746	0.6789	RPLP0	RLA0_BOVIN	Q95140;F1MDN4
A0A3Q1LZU8	-0.222834	0.243312	15.044	-0.915835	0.374201	0.680222	GANAB	A0A3Q1LZU8_BOVIN	A0A3Q1LZU8
A6QLN5	0.210769	0.230635	16.1063	0.913866	0.374265	0.680222	PI4K2A	A6QLN5_BOVIN	A6QLN5
A5PK17	0.232551	0.254711	14.6268	0.912997	0.376048	0.682883	EVI5L	A5PK17_BOVIN	A5PK17
F1MXY8	0.233363	0.257335	14.8126	0.906843	0.379006	0.687258	SLC25A1	F1MXY8_BOVIN	F1MXY8
Q1RMN5	0.334848	0.368918	14.3059	0.90765	0.379099	0.687258	SPATA3	Q1RMN5_BOVIN	Q1RMN5
E1BLK7;G5E5K9	0.172673	0.191705	15.1632	0.900723	0.381819	0.690844	SPATA18	MIEAP_BOVIN	E1BLK7;G5E5K9
F6Q8A8	0.211035	0.234316	15.5283	0.90064	0.381536	0.690844	NUCB2	F6Q8A8_BOVIN	F6Q8A8
G3X795;A2VDQ5	-0.37721	0.417093	13.166	-0.904378	0.382046	0.690844	NLN	NEUL_BOVIN	G3X795;A2VDQ5
A0A3Q1LST0;Q5EAD6;E1BK63	-0.460984	0.512661	14.8834	-0.899199	0.382865	0.691741	RPL15	RL15_BOVIN	A0A3Q1LST0;Q5EAD6;E1BK63
A7MBI6	0.179177	0.199509	15.0269	0.898091	0.383302	0.691947	GLOD4	A7MBI6_BOVIN	A7MBI6
A0A3Q1LPJ9	0.20585	0.229141	14.4438	0.898356	0.383727	0.692125		A0A3Q1LPJ9_BOVIN	A0A3Q1LPJ9
P04038	-0.265516	0.296007	14.8371	-0.896992	0.384047	0.692125	COX6C	COX6C_BOVIN	P04038
A0A3Q1M5T5	0.117717	0.131642	14.6744	0.894216	0.385638	0.693285	CAMK4	A0A3Q1M5T5_BOVIN	A0A3Q1M5T5
P22027	0.167545	0.187562	15.1675	0.89328	0.385662	0.693285	DMAC2L	ATP5S_BOVIN	P22027
Q29RK2	-0.121097	0.135403	15.1042	-0.894343	0.385168	0.693285	PC	PYC_BOVIN	Q29RK2
Q3SZ15	0.113817	0.127713	15.9867	0.891191	0.386044	0.693389	EEF1E1	Q3SZ15_BOVIN	Q3SZ15
Q32KZ3	0.160552	0.180206	14.9773	0.890935	0.387053	0.694618	LRRC18	Q32KZ3_BOVIN	Q32KZ3
E1BDB4	0.0982783	0.110673	15.4717	0.888009	0.388133	0.69506		E1BDB4_BOVIN	E1BDB4
F1N5M4	0.134455	0.151512	15.6635	0.887427	0.388273	0.69506	SLC44A5	F1N5M4_BOVIN	F1N5M4
Q32P93	0.170941	0.192152	14.6205	0.889613	0.388077	0.69506	GML	Q32P93_BOVIN	Q32P93
E1BQ18	0.133929	0.150286	12.9396	0.891159	0.389114	0.695984	AFG1L	E1BQ18_BOVIN	E1BQ18
A0A3Q1M766	-0.422494	0.477913	15.6918	-0.88404	0.390019	0.696439	RELCH	A0A3Q1M766_BOVIN	A0A3Q1M766
P20004	0.10461	0.118285	15.6438	0.884394	0.389874	0.696439	ACO2	ACON_BOVIN	P20004
Q17QB3	0.132413	0.149895	14.8182	0.883371	0.391143	0.697864	ASAH1	ASAH1_BOVIN	Q17QB3
Q32KY1	0.114519	0.129984	15.3657	0.881023	0.391878	0.698593	DRC1	DRC1_BOVIN	Q32KY1
A0A3Q1LTP1;Q3SZ84	0.17038	0.193338	14.7874	0.881251	0.392281	0.69873	BOLA3	BOLA3_BOVIN	A0A3Q1LTP1;Q3SZ84
Q32LM6	0.10913	0.124375	15.4983	0.877432	0.393651	0.700587	LIN7A	LIN7A_BOVIN	Q32LM6
A6QQZ4	0.170395	0.194412	15.4906	0.876463	0.394168	0.700924	TTC16	A6QQZ4_BOVIN	A6QQZ4
A0A3Q1LWC6	0.15932	0.182207	15.563	0.874391	0.395199	0.701357	AP4B1	A0A3Q1LWC6_BOVIN	A0A3Q1LWC6
A0A3Q1MN97	-0.246961	0.281307	14.0494	-0.877905	0.394761	0.701357	VCL	A0A3Q1MN97_BOVIN	A0A3Q1MN97
Q3T010	0.393746	0.450259	15.2752	0.874489	0.395394	0.701357	PEBP4	Q3T010_BOVIN	Q3T010
A3KMV3	0.177764	0.203737	15.285	0.872516	0.396427	0.702026	WWP2	A3KMV3_BOVIN	A3KMV3
Q58DH8	-0.351769	0.40186	14.0096	-0.875353	0.396142	0.702026	FEN1	FEN1_BOVIN	Q58DH8
F1MZZ0	-0.219502	0.252408	16.1063	-0.869634	0.397276	0.702948	LOC515755	F1MZZ0_BOVIN	F1MZZ0
A0A3Q1MBX2;Q76LV2	-0.213659	0.245655	14.9651	-0.869754	0.398171	0.702993	HSP90AA1	HS90A_BOVIN	A0A3Q1MBX2;Q76LV2
Q3SZT9	-0.156765	0.180485	15.5477	-0.868581	0.398286	0.702993	CYCT	CYC2_BOVIN	Q3SZT9
Q9N2I8	0.133499	0.15366	15.4468	0.868794	0.398258	0.702993	TXNRD2	TRXR2_BOVIN	Q9N2I8
E1B7B1	-0.146376	0.168797	15.5102	-0.86717	0.399066	0.70379	SEC63	E1B7B1_BOVIN	E1B7B1
Q2YDH6;F1N380	-0.184906	0.213518	15.8557	-0.866001	0.399404	0.703807	AP3S1	AP3S1_BOVIN	Q2YDH6;F1N380
E1BLK7	0.188139	0.217168	14.64	0.866329	0.400286	0.704779	SPATA18	MIEAP_BOVIN	E1BLK7
A6QQ72	0.370049	0.429813	15.442	0.860954	0.402434	0.706818	CCDC27	A6QQ72_BOVIN	A6QQ72
E1BEW9	-0.183313	0.212652	15.0777	-0.862033	0.402172	0.706818	WDR87	E1BEW9_BOVIN	E1BEW9
Q3SX44	-0.157252	0.182458	14.8978	-0.861853	0.402428	0.706818	DDAH2	DDAH2_BOVIN	Q3SX44
Q2YDM5	0.204572	0.239366	16.0902	0.85464	0.405296	0.711262	SPMIP8	SMIP8_BOVIN	Q2YDM5
A0A3Q1LR71	0.309504	0.362873	15.4273	0.852925	0.406748	0.712223	IQCH	A0A3Q1LR71_BOVIN	A0A3Q1LR71
E1B9G6	0.114394	0.134267	15.522	0.851987	0.407175	0.712223	LRP2BP	E1B9G6_BOVIN	E1B9G6
F1MZT7	-0.16023	0.187875	15.1871	-0.852852	0.406991	0.712223	GCN1	F1MZT7_BOVIN	F1MZT7
Q3ZBH0	0.117472	0.137116	13.5283	0.856736	0.406511	0.712223	CCT2	TCPB_BOVIN	Q3ZBH0
Q3ZBK2	0.207316	0.24424	15.8851	0.848824	0.408589	0.714113	PRXL2A	PXL2A_BOVIN	Q3ZBK2
A0A3Q1LRE6;P45478;F1MSA1	0.142721	0.168794	15.45	0.845534	0.410717	0.715099	PPT1	PPT1_BOVIN	A0A3Q1LRE6;P45478;F1MSA1
A0A3Q1M7X0	0.16647	0.196734	14.0334	0.846167	0.411657	0.715099	LOC112443487	A0A3Q1M7X0_BOVIN	A0A3Q1M7X0
A0A3Q1M9F3	0.0887832	0.105312	14.7722	0.843046	0.412646	0.715099	NUP155	A0A3Q1M9F3_BOVIN	A0A3Q1M9F3
A0A3Q1MRZ9;Q0V7M4	0.17223	0.20406	14.0498	0.844015	0.412802	0.715099	SLC25A25	SCMC2_BOVIN	A0A3Q1MRZ9;Q0V7M4
A0A3Q1MSC5	0.110637	0.132243	13.4888	0.836618	0.417383	0.715099	LOC112442305	A0A3Q1MSC5_BOVIN	A0A3Q1MSC5
A0A3Q1MUI7	-0.108771	0.129973	15.8876	-0.836869	0.415077	0.715099	NADK2	A0A3Q1MUI7_BOVIN	A0A3Q1MUI7
A0A452DJ09;A1A4K3	0.161142	0.193484	15.1885	0.832844	0.417837	0.715099	DDB1	DDB1_BOVIN	A0A452DJ09;A1A4K3
A0A8U3YIN1	0.199129	0.23833	16.002	0.835517	0.415728	0.715099	MNS1	A0A8U3YIN1_BOVIN	A0A8U3YIN1
A6QQS3	-0.112705	0.133979	15.0619	-0.841214	0.413385	0.715099	CBY2	CBY2_BOVIN	A6QQS3
E1B8R9	0.139854	0.16731	15.9645	0.835896	0.41555	0.715099	PHYKPL	E1B8R9_BOVIN	E1B8R9
E1BL25	0.22131	0.264747	14.8185	0.835932	0.416469	0.715099		E1BL25_BOVIN	E1BL25
E1BM25	0.13338	0.158359	15.6154	0.842268	0.412353	0.715099		E1BM25_BOVIN	E1BM25
E1BP85	0.144608	0.170901	15.7347	0.846154	0.410151	0.715099	UCKL1	E1BP85_BOVIN	E1BP85
F1MDK7	0.152544	0.179913	13.6163	0.847878	0.411163	0.715099	TEX47	F1MDK7_BOVIN	F1MDK7
F1MEY2	0.116716	0.138829	15.7645	0.840718	0.413077	0.715099	MECR	F1MEY2_BOVIN	F1MEY2
F1MR53	0.12084	0.144649	15.3504	0.835401	0.416306	0.715099		F1MR53_BOVIN	F1MR53
F1MYG5	-0.20863	0.246845	13.8926	-0.845189	0.412325	0.715099	LMNA	F1MYG5_BOVIN	F1MYG5
P09487	0.342551	0.409399	15.1838	0.836717	0.415726	0.715099	ALPL	PPBT_BOVIN	P09487
P15246;G3MZZ6	0.104964	0.125021	14.9348	0.839577	0.414384	0.715099	PCMT1	PIMT_BOVIN	P15246;G3MZZ6
Q17QG2	-0.205083	0.244752	14.1308	-0.837922	0.416023	0.715099	NUDC	NUDC_BOVIN	Q17QG2
Q29RM1	-0.153132	0.181333	15.1909	-0.844478	0.411505	0.715099	SLC25A19	TPC_BOVIN	Q29RM1
Q32KN7	-0.106805	0.127649	14.7211	-0.836715	0.416129	0.715099	ZC2HC1B	ZC21B_BOVIN	Q32KN7
Q32KP2;F1N124	0.189786	0.224218	16.0987	0.846435	0.409717	0.715099	LRRC23	LRC23_BOVIN	Q32KP2;F1N124
Q3MHK9	-0.213369	0.25586	14.5339	-0.83393	0.417816	0.715099	FSCN1	Q3MHK9_BOVIN	Q3MHK9
Q3MHM5	0.174974	0.209664	14.6665	0.834545	0.417361	0.715099	TUBB4B	TBB4B_BOVIN	Q3MHM5
Q5E9D6;A0A452DHL8	0.19216	0.229908	14.4875	0.835813	0.416833	0.715099	HDHD3	HDHD3_BOVIN	Q5E9D6;A0A452DHL8
Q32LB7	0.141393	0.170002	13.9585	0.831712	0.419573	0.716924	ATP6V1E2	VATE2_BOVIN	Q32LB7
Q9XTA2;F6QHN4	-0.245643	0.296081	15.4294	-0.829649	0.419389	0.716924	PREP	PPCE_BOVIN	Q9XTA2;F6QHN4
E1BC82	0.143881	0.17401	15.9341	0.826855	0.42053	0.717985	IZUMO2	E1BC82_BOVIN	E1BC82
A5PK71	0.128293	0.15572	15.547	0.823868	0.422474	0.720118	PACRG	PACRG_BOVIN	A5PK71
Q3ZCG2	0.28678	0.348361	15.5984	0.823226	0.422787	0.720118	MPC1	MPC1_BOVIN	Q3ZCG2
Q9N0T5;A0A3Q1NEI6	0.187464	0.227473	15.7272	0.824113	0.422198	0.720118	EIF4E	IF4E_BOVIN	Q9N0T5;A0A3Q1NEI6
F1MKL5	-0.264975	0.322527	15.3596	-0.82156	0.423897	0.720432	ADAM3A	F1MKL5_BOVIN	F1MKL5
Q2TA11	0.255467	0.310644	14.7228	0.822378	0.423982	0.720432	CFAP107	CF107_BOVIN	Q2TA11
Q2TBI4	0.203166	0.245974	13.3671	0.825966	0.423321	0.720432	TRAP1	TRAP1_BOVIN	Q2TBI4
F1MIM7	-0.210459	0.25485	10.758	-0.825816	0.426843	0.722597	UFSP1	F1MIM7_BOVIN	F1MIM7
F1MND2	-0.184931	0.225939	14.5912	-0.818498	0.426239	0.722597	GBA2	F1MND2_BOVIN	F1MND2
F1MZR7;Q32LJ5	0.122687	0.150053	14.3462	0.817624	0.426943	0.722597	SPEM1	SPEM1_BOVIN	F1MZR7;Q32LJ5
G3MZX2	0.137618	0.168511	15.9865	0.816676	0.426117	0.722597	PRR30	G3MZX2_BOVIN	G3MZX2
Q148K7	0.182614	0.22321	14.7792	0.818127	0.426279	0.722597	LRPAP1	Q148K7_BOVIN	Q148K7
A0A3Q1M6S6	0.091901	0.113254	15.9082	0.811457	0.429078	0.724631	DHTKD1	A0A3Q1M6S6_BOVIN	A0A3Q1M6S6
A5PJC5	0.136191	0.168054	15.7594	0.810405	0.429776	0.724631	MLYCD	A5PJC5_BOVIN	A5PJC5
F1MEX9	0.126745	0.156274	15.5081	0.811041	0.429614	0.724631	ACSL3	F1MEX9_BOVIN	F1MEX9
F6QGE6	0.134051	0.165073	14.6872	0.812074	0.429715	0.724631	ACOT13	F6QGE6_BOVIN	F6QGE6
P45879	0.220445	0.270729	13.2954	0.814264	0.429837	0.724631	VDAC1	VDAC1_BOVIN	P45879
F1N0A5	0.156996	0.193857	15.3286	0.809855	0.430417	0.725037	CFAP92	F1N0A5_BOVIN	F1N0A5
F1MP48	-0.336789	0.417165	15.3613	-0.807328	0.431801	0.72619	CCT6B	F1MP48_BOVIN	F1MP48
G3MWU5;A0A3Q1M1J7;Q2KHU8	0.24864	0.307668	14.4423	0.808144	0.432119	0.72619	EIF2S3	IF2G_BOVIN	G3MWU5;A0A3Q1M1J7;Q2KHU8
Q6Q137;A0A3Q1M3S4	0.119446	0.148233	16.1063	0.805799	0.432095	0.72619	SEPTIN7	SEPT7_BOVIN	Q6Q137;A0A3Q1M3S4
P80513	-0.101243	0.125615	14.9593	-0.805979	0.432881	0.726901	MANF	MANF_BOVIN	P80513
A7E3S8	0.196476	0.244473	15.7047	0.803672	0.433583	0.727509	ST13	A7E3S8_BOVIN	A7E3S8
F1MX00	0.115421	0.144693	15.7405	0.797694	0.436918	0.731523	CFAP157	F1MX00_BOVIN	F1MX00
F6RWR7	-0.1942	0.242499	13.8747	-0.800829	0.43673	0.731523	CCDC74B	F6RWR7_BOVIN	F6RWR7
P80177	-0.443592	0.556374	15.936	-0.797292	0.437001	0.731523	MIF	MIF_BOVIN	P80177
E1BLV6	0.278905	0.34382	8.74367	0.811196	0.438776	0.733602	VARS1	E1BLV6_BOVIN	E1BLV6
Q3T061	0.132865	0.1672	15.3581	0.794645	0.438928	0.733602	COX7A2L	COX7R_BOVIN	Q3T061
Q3T0M2	0.209495	0.263923	15.4793	0.793774	0.439327	0.733696	SFXN4	SFXN4_BOVIN	Q3T0M2
F1N343	0.106806	0.135074	16.101	0.790718	0.440601	0.735251	CCDC136	F1N343_BOVIN	F1N343
P13620	0.107002	0.135184	14.1336	0.791525	0.44172	0.736543	ATP5PD	ATP5H_BOVIN	P13620
A0A3Q1NE13	0.133728	0.169724	15.4725	0.787912	0.442652	0.736951	MICOS10	A0A3Q1NE13_BOVIN	A0A3Q1NE13
E1B9I5	0.262866	0.333275	15.0315	0.788736	0.442529	0.736951	CFAP276	CF276_BOVIN	E1B9I5
A0A3Q1M537	0.225497	0.286915	14.8597	0.785936	0.444258	0.738599	C10H15orf48	A0A3Q1M537_BOVIN	A0A3Q1M537
A7YW98	-0.21386	0.272663	15.0482	-0.784336	0.445015	0.738599	RARS1	SYRC_BOVIN	A7YW98
G3N0D2	0.350961	0.447039	14.7007	0.785078	0.444877	0.738599	MROH9	G3N0D2_BOVIN	G3N0D2
Q29RK1	0.088357	0.112497	14.3058	0.785418	0.445022	0.738599	CS	CISY_BOVIN	Q29RK1
A5PJY3	0.193219	0.247269	14.8363	0.78141	0.446852	0.738813	MCART1	A5PJY3_BOVIN	A5PJY3
E1BCV4	0.11683	0.149842	15.6271	0.77969	0.447222	0.738813	NUP98	E1BCV4_BOVIN	E1BCV4
F1N5W4	0.221849	0.284374	15.8102	0.780132	0.446836	0.738813	ENPP5	F1N5W4_BOVIN	F1N5W4
Q08DM8	-0.122324	0.156149	14.7844	-0.783379	0.445773	0.738813	TSN	TSN_BOVIN	Q08DM8
Q1RMV9	0.185411	0.237236	15.6647	0.781549	0.446132	0.738813	CTDNEP1	CNEP1_BOVIN	Q1RMV9
Q32PA4	0.194576	0.24952	15.5931	0.779801	0.447183	0.738813	PHPT1	PHP14_BOVIN	Q32PA4
A0A3Q1LLV6;G3MZM9;Q2YDJ5	0.455618	0.584577	13.7327	0.779398	0.448969	0.740677	LOC107131211	G3MZM9_BOVIN	A0A3Q1LLV6;G3MZM9;Q2YDJ5
A6QPC0	0.148799	0.191661	15.7393	0.776369	0.449042	0.740677	SPMIP5	SMIP5_BOVIN	A6QPC0
A0A3Q1MTY4	0.148064	0.191595	16.1063	0.772799	0.450834	0.741355	CABCOCO1	A0A3Q1MTY4_BOVIN	A0A3Q1MTY4
A0JNJ3	0.291064	0.375387	14.7203	0.77537	0.450398	0.741355	SPART	SPART_BOVIN	A0JNJ3
A2VDZ9	0.130393	0.168894	14.4492	0.772041	0.452533	0.741355	VAPB	VAPB_BOVIN	A2VDZ9
A5PK90	-0.118301	0.153422	15.6427	-0.771083	0.452148	0.741355	LYPLAL1	A5PK90_BOVIN	A5PK90
E1BP91	-0.1998	0.258946	14.767	-0.771591	0.452528	0.741355	NPEPPS	E1BP91_BOVIN	E1BP91
P16116;A0A493UA87;A0A3Q1MBL5;A0A3Q1M9Q1	0.202993	0.262642	13.8587	0.772889	0.452569	0.741355	AKR1B1	ALDR_BOVIN	P16116;A0A493UA87;A0A3Q1MBL5;A0A3Q1M9Q1
Q2TA37	-0.0912494	0.118067	14.408	-0.772861	0.452098	0.741355	ARL2	ARL2_BOVIN	Q2TA37
Q32LF4	0.291291	0.377286	15.9164	0.77207	0.451385	0.741355	LEMD1	Q32LF4_BOVIN	Q32LF4
Q3SZB8	0.241096	0.31124	13.1709	0.774632	0.45224	0.741355		H3CL_BOVIN	Q3SZB8
A8E657	-0.0979353	0.126927	13.8038	-0.771585	0.453367	0.741528	AASS	AASS_BOVIN	A8E657
F1MSP8	0.0994588	0.129113	14.8558	0.770323	0.453185	0.741528	DNAH10	F1MSP8_BOVIN	F1MSP8
A0A3Q1LQK0	0.54722	0.712596	15.8442	0.767925	0.453825	0.74158	CYB5D1	A0A3Q1LQK0_BOVIN	A0A3Q1LQK0
Q3T094	0.185016	0.239634	12.7966	0.772077	0.454092	0.74158	ETHE1	ETHE1_BOVIN	Q3T094
Q2KIT5;A0A452DJK0	-0.148107	0.193555	15.7148	-0.765192	0.455496	0.742739	CRELD2	CREL2_BOVIN	Q2KIT5;A0A452DJK0
Q32PB3	0.637453	0.833357	14.9939	0.764922	0.456189	0.743304	SPACA4	SACA4_BOVIN	Q32PB3
P16116;A0A493UA87;A0A3Q1M9Q1	0.33854	0.443151	15.1879	0.763938	0.456609	0.743422	AKR1B1	ALDR_BOVIN	P16116;A0A493UA87;A0A3Q1M9Q1
F6RJC2	0.162496	0.212907	15.2732	0.763223	0.456958	0.743425	CFAP161	CF161_BOVIN	F6RJC2
Q2KIN2	0.119266	0.156569	15.893	0.761747	0.457367	0.743525	DGUOK	Q2KIN2_BOVIN	Q2KIN2
Q05B87	-0.150023	0.19559	11.8339	-0.767028	0.458095	0.744143	FXN	FRDA_BOVIN	Q05B87
A0A3Q1LW75	0.0902974	0.119102	15.2794	0.75815	0.459896	0.744809	DNAH6	A0A3Q1LW75_BOVIN	A0A3Q1LW75
A0JN54	-0.119054	0.156573	14.6362	-0.760372	0.459107	0.744809	DGKA	DGKA_BOVIN	A0JN54
F1MRI2	-0.218521	0.287832	15.0064	-0.759198	0.459494	0.744809	TIMM21	F1MRI2_BOVIN	F1MRI2
P05632	0.26585	0.350775	15.7233	0.757893	0.459724	0.744809	ATP5F1E	ATP5E_BOVIN	P05632
P0C920	-0.387281	0.51196	15.5149	-0.756467	0.460703	0.744988		CJ053_BOVIN	P0C920
Q3ZCK3	0.102088	0.134624	14.3089	0.758322	0.460567	0.744988	BPNT1	BPNT1_BOVIN	Q3ZCK3
E1BAJ3	0.0961358	0.127309	15.1887	0.755135	0.461718	0.746067	CCDC40	E1BAJ3_BOVIN	E1BAJ3
E1BMB0	0.10575	0.140289	15.2169	0.753807	0.462471	0.74656	XRRA1	E1BMB0_BOVIN	E1BMB0
F1MLR1	0.165054	0.22006	15.0261	0.750041	0.464813	0.74656		F1MLR1_BOVIN	F1MLR1
G3X800	0.237834	0.316294	15.867	0.751938	0.463097	0.74656		G3X800_BOVIN	G3X800
Q29RL1	0.0969282	0.128912	14.8572	0.751894	0.463861	0.74656	CFAP206	CF206_BOVIN	Q29RL1
Q29RZ0	0.093075	0.123817	14.4788	0.751715	0.464267	0.74656	ACAT1	THIL_BOVIN	Q29RZ0
Q3SZC1	-0.102655	0.136279	14.4073	-0.75327	0.46342	0.74656	GRPEL1	GRPE1_BOVIN	Q3SZC1
Q5EA79	0.148234	0.19738	15.6638	0.751008	0.463782	0.74656	GALM	GALM_BOVIN	Q5EA79
Q3T122	0.327784	0.434624	12.01	0.754178	0.465273	0.746739	EIF3D	EIF3D_BOVIN	Q3T122
F1MQF9	0.148341	0.198495	15.5797	0.747331	0.465994	0.747336	SLC9C1	F1MQF9_BOVIN	F1MQF9
E1BF43	0.169679	0.227317	15.1901	0.746443	0.466796	0.747371	NOXRED1	E1BF43_BOVIN	E1BF43
G3N3P2	0.375332	0.500678	12.4358	0.749648	0.467412	0.747371	CEP72	G3N3P2_BOVIN	G3N3P2
O62829	0.124611	0.167133	15.5646	0.745578	0.467033	0.747371	PPM1A	PPM1A_BOVIN	O62829
Q3SZ85	0.208919	0.280211	15.477	0.745576	0.467097	0.747371	PTRHD1	PTRD1_BOVIN	Q3SZ85
A0A3Q1LU08;O46563	-0.155679	0.209201	14.9626	-0.744159	0.468307	0.747551	ATP6V1H	VATH_BOVIN	A0A3Q1LU08;O46563
A6H7F7	0.0953813	0.128245	15.1444	0.743741	0.468416	0.747551	TRAPPC2L	TPC2L_BOVIN	A6H7F7
Q32KP4	0.101855	0.137126	15.7112	0.742787	0.468572	0.747551	ABHD16B	Q32KP4_BOVIN	Q32KP4
A4IFE6	-0.127128	0.171713	15.7965	-0.74035	0.46995	0.7483	ABCE1	A4IFE6_BOVIN	A4IFE6
E1BDE1	-0.186845	0.252124	14.9947	-0.741084	0.47009	0.7483	TEX45	E1BDE1_BOVIN	E1BDE1
G3MYB3	-0.185584	0.249847	14.3788	-0.742792	0.46957	0.7483		G3MYB3_BOVIN	G3MYB3
A0A3Q1M2T7	0.129683	0.175915	15.0427	0.737195	0.472347	0.748683	CNBD1	A0A3Q1M2T7_BOVIN	A0A3Q1M2T7
A6QPW2	0.105102	0.142048	14.1984	0.739905	0.471416	0.748683	LUZP2	A6QPW2_BOVIN	A6QPW2
E1BMF5	0.223021	0.302111	15.071	0.738208	0.471728	0.748683	ACOT11	E1BMF5_BOVIN	E1BMF5
E1BNL3	0.199483	0.27164	15.4438	0.734366	0.473729	0.748683	ZAN	E1BNL3_BOVIN	E1BNL3
F1MFC4	0.101447	0.13755	13.2885	0.737532	0.473622	0.748683	ATP8B3	F1MFC4_BOVIN	F1MFC4
F1MXX6;Q95114	0.128635	0.174242	16.0175	0.738253	0.47104	0.748683	MFGE8	MFGM_BOVIN	F1MXX6;Q95114
P62194	-0.133005	0.180341	15.3398	-0.737518	0.471939	0.748683	PSMC5	PRS8_BOVIN	P62194
Q2NL11	-0.212242	0.289045	15.9408	-0.734284	0.473439	0.748683		CH074_BOVIN	Q2NL11
Q3T0D7	-0.132717	0.17975	12.6084	-0.73834	0.473828	0.748683	SAR1A	SAR1A_BOVIN	Q3T0D7
Q3T0U3	0.17122	0.232223	14.0577	0.737312	0.473061	0.748683	ES1	Q3T0U3_BOVIN	Q3T0U3
A0A3Q1N8V6	-0.283273	0.385951	15.0869	-0.733963	0.474224	0.748757		A0A3Q1N8V6_BOVIN	A0A3Q1N8V6
G3N016	-0.311143	0.421444	11.399	-0.738278	0.475272	0.749176	CRKL	G3N016_BOVIN	G3N016
P67810	0.128104	0.174863	14.7835	0.732598	0.47526	0.749176	SEC11A	SC11A_BOVIN	P67810
Q2HJ94	-0.104182	0.142312	14.83	-0.732066	0.475539	0.749176	DNAJA2	DNJA2_BOVIN	Q2HJ94
F1MWY9	0.113792	0.155772	15.465	0.730503	0.476005	0.749357	ECI2	F1MWY9_BOVIN	F1MWY9
P14100	-0.169602	0.23216	14.6313	-0.730536	0.476598	0.749741	PDE1A	PDE1A_BOVIN	P14100
F1MTT7	-0.139541	0.191744	16.1063	-0.727745	0.477217	0.750162	ECI1	F1MTT7_BOVIN	F1MTT7
Q3T0F5;A0A3Q1LUM6	0.423446	0.575088	10.3346	0.736315	0.47792	0.750716	RAB7A	RAB7A_BOVIN	Q3T0F5;A0A3Q1LUM6
Q32LI7	0.212244	0.293546	16.0563	0.723035	0.480059	0.752972	CIMIP4	Q32LI7_BOVIN	Q32LI7
Q3T102	-0.137816	0.189983	14.5358	-0.725408	0.479718	0.752972	EIF3E	EIF3E_BOVIN	Q3T102
O46414	-0.142289	0.195772	12.1063	-0.726812	0.48116	0.754145	FTH1	FRIH_BOVIN	O46414
A0A3Q1NEN6	0.141312	0.196556	15.092	0.718941	0.483161	0.756282	PIFO	A0A3Q1NEN6_BOVIN	A0A3Q1NEN6
A6QP46;A7YY24	-0.132521	0.184866	14.3219	-0.716847	0.484996	0.756282	IGBP1	A7YY24_BOVIN	A6QP46;A7YY24
A8NHP1	-0.120759	0.168861	15.9486	-0.715142	0.48486	0.756282	DGCR6L	A8NHP1_BOVIN	A8NHP1
E1B8R6	0.116629	0.162463	15.158	0.71788	0.48375	0.756282	ARIH2	E1B8R6_BOVIN	E1B8R6
P05689	0.150775	0.210448	15.0752	0.716447	0.484667	0.756282	CTSZ	CATZ_BOVIN	P05689
P10096	0.149931	0.208607	13.5832	0.718723	0.484493	0.756282	GAPDH	G3P_BOVIN	P10096
Q2YDD3	0.21261	0.296504	15.8711	0.717059	0.483758	0.756282	ZFPL1	ZFPL1_BOVIN	Q2YDD3
Q02337	0.101462	0.142051	14.6568	0.714264	0.486285	0.757189	BDH1	BDH_BOVIN	Q02337
Q2KIJ8	0.29601	0.414331	14.6301	0.714431	0.486205	0.757189	DNAJC5B	DNJ5B_BOVIN	Q2KIJ8
F1MMY7	-0.163461	0.22978	15.4777	-0.71138	0.487433	0.757325	TCP11	F1MMY7_BOVIN	F1MMY7
Q148D3	0.0912496	0.127544	13.2209	0.715437	0.486782	0.757325	FH	Q148D3_BOVIN	Q148D3
Q3ZC09	-0.159456	0.224244	15.9476	-0.711085	0.487303	0.757325	ENO3	ENOB_BOVIN	Q3ZC09
E1BM93	0.0930298	0.130998	15.1354	0.710164	0.488401	0.758278	RDH11	E1BM93_BOVIN	E1BM93
F1MYY5	0.149334	0.210685	14.942	0.708805	0.489358	0.759214	TCHP	F1MYY5_BOVIN	F1MYY5
A0A3Q1N5T8	0.214983	0.303418	14.1725	0.708536	0.490103	0.759395	TEX26	A0A3Q1N5T8_BOVIN	A0A3Q1N5T8
E1B7Z8	-0.203495	0.287862	15.3897	-0.706918	0.490184	0.759395	SLCO6A1	E1B7Z8_BOVIN	E1B7Z8
E1BGR4	0.0775324	0.110052	15.4321	0.704505	0.491614	0.76106	CATIP	E1BGR4_BOVIN	E1BGR4
Q2KIU7	0.145786	0.207154	15.2408	0.703757	0.492197	0.761411	RSPH9	RSPH9_BOVIN	Q2KIU7
P82908	0.132495	0.188198	14.2598	0.704016	0.49276	0.761732	KGD4	KGD4_BOVIN	P82908
O02739;A0A3Q1MJK1	-0.113362	0.161497	14.8587	-0.701947	0.493562	0.762421	SERPINB6	SPB6_BOVIN	O02739;A0A3Q1MJK1
A0A3Q1M9X7	0.426024	0.612211	15.1063	0.695879	0.497072	0.763985	STPG2	A0A3Q1M9X7_BOVIN	A0A3Q1M9X7
E1BC83	0.121208	0.173837	15.1202	0.697252	0.496227	0.763985	RGSL1	E1BC83_BOVIN	E1BC83
E1BF60	0.314121	0.451249	15.2774	0.696115	0.496812	0.763985	USP50	E1BF60_BOVIN	E1BF60
P11064	0.217172	0.310896	14.0932	0.698536	0.496208	0.763985	ACP1	PPAC_BOVIN	P11064
Q29RT1	-0.247823	0.354482	15.2252	-0.699113	0.495024	0.763985	LYZL6	LYZL6_BOVIN	Q29RT1
Q2KIU4	0.149651	0.214848	15.9028	0.696541	0.496146	0.763985	C18H16orf78	Q2KIU4_BOVIN	Q2KIU4
Q32LP2	-0.128326	0.184623	15.9064	-0.695071	0.49704	0.763985	RDX	RADI_BOVIN	Q32LP2
Q3MHW6	0.0967299	0.139326	16.0339	0.694272	0.497448	0.764015	SLC16A1	MOT1_BOVIN	Q3MHW6
Q2T9M4	0.104711	0.151053	15.4632	0.69321	0.498458	0.765017	DRC7	DRC7_BOVIN	Q2T9M4
A6H768	-0.178206	0.257548	15.1667	-0.691935	0.499435	0.765419	GALK1	GALK1_BOVIN	A6H768
E1BBM9	-0.303884	0.439464	15.7935	-0.691487	0.499299	0.765419	LOC100847151	E1BBM9_BOVIN	E1BBM9
Q32LB5	0.108498	0.157309	15.1981	0.689714	0.500771	0.766917	GLIPR1L1	GPRL1_BOVIN	Q32LB5
A5D9H9	0.125004	0.182441	15.7283	0.685177	0.503206	0.770096	POLDIP2	A5D9H9_BOVIN	A5D9H9
E1BJH1	0.167276	0.244005	14.3252	0.685542	0.503946	0.770677	EDC4	E1BJH1_BOVIN	E1BJH1
A5PJZ5	0.0987293	0.144205	13.7905	0.684646	0.504912	0.771604	NUP93	NUP93_BOVIN	A5PJZ5
A0A3Q1NLA0	0.162412	0.238425	15.4799	0.681187	0.505816	0.772434	TFPI	A0A3Q1NLA0_BOVIN	A0A3Q1NLA0
A0JN77;Q58DK4	0.112172	0.166071	15.6737	0.675448	0.509234	0.772693	TKFC	TKFC_BOVIN	A0JN77;Q58DK4
A5D7B3	0.116141	0.171512	14.5208	0.677158	0.508951	0.772693	NUP58	A5D7B3_BOVIN	A5D7B3
E1BE16	0.0977996	0.143755	15.2054	0.680322	0.506528	0.772693		E1BE16_BOVIN	E1BE16
E1BJG7	0.158808	0.232914	13.6274	0.681829	0.506771	0.772693	C15H11orf42	E1BJG7_BOVIN	E1BJG7
F1MMF6	0.289849	0.426303	12.5053	0.679914	0.50895	0.772693	H1-9	F1MMF6_BOVIN	F1MMF6
F1N0V3	0.371986	0.549736	16.1063	0.676664	0.508221	0.772693	C11H2orf81	F1N0V3_BOVIN	F1N0V3
Q2YDI9;F1MMZ2	0.1182	0.174566	15.9324	0.67711	0.508049	0.772693	FTMT	FTMT_BOVIN	Q2YDI9;F1MMZ2
Q32L87	0.115194	0.170038	15.0291	0.677461	0.508409	0.772693	DCAF7	Q32L87_BOVIN	Q32L87
Q3SZB7	0.122564	0.180938	13.9708	0.677378	0.509229	0.772693	FBP1	F16P1_BOVIN	Q3SZB7
A2VE52	0.0874789	0.129785	13.8315	0.674029	0.511401	0.773619	REXO2	ORN_BOVIN	A2VE52
F6QJG7	0.136506	0.203014	15.8354	0.672399	0.511022	0.773619	ZPBP2	F6QJG7_BOVIN	F6QJG7
G5E6N3	0.149315	0.222351	16.0912	0.671529	0.51141	0.773619	TENT5C	G5E6N3_BOVIN	G5E6N3
Q3T034	0.131647	0.195514	15.5915	0.673336	0.510592	0.773619	SSMEM1	Q3T034_BOVIN	Q3T034
Q95M18	-0.271195	0.403712	15.4669	-0.671753	0.511651	0.773619	HSP90B1	ENPL_BOVIN	Q95M18
E1B836	0.0979447	0.146502	14.6785	0.668553	0.514158	0.774674	ENKUR	ENKUR_BOVIN	E1B836
E1BKL4	0.120541	0.180336	15.3386	0.668427	0.513795	0.774674	CILP2	E1BKL4_BOVIN	E1BKL4
F1N0E5;Q2T9X2	0.088562	0.132125	14.5635	0.670289	0.513163	0.774674	CCT4	TCPD_BOVIN	F1N0E5;Q2T9X2
F6QV99	0.130061	0.194286	14.3283	0.669431	0.513864	0.774674	ATAD1	ATAD1_BOVIN	F6QV99
Q5E9E6;G3X7N2;A0A3Q1M6E4	-0.289353	0.430947	14.0796	-0.671435	0.51281	0.774674	RPL10A	RL10A_BOVIN	Q5E9E6;G3X7N2;A0A3Q1M6E4
Q2T9S4	-0.135891	0.20404	15.1208	-0.666004	0.515441	0.776062	PGP	PGP_BOVIN	Q2T9S4
A6QP55	-0.13777	0.207691	15.987	-0.663341	0.516564	0.776693	SFXN3	SFXN3_BOVIN	A6QP55
G5E5D8	-0.127966	0.192663	15.0904	-0.664196	0.516586	0.776693	AKAP14	G5E5D8_BOVIN	G5E5D8
P63103;Cont_P63103	-0.126477	0.190664	14.9291	-0.663354	0.517217	0.777096	YWHAZ	1433Z_BOVIN	P63103;Cont_P63103
E1BNS6	0.155461	0.235364	15.7995	0.660514	0.518439	0.777253	SPAG8	SPAG8_BOVIN	E1BNS6
F1MTR1	-0.109172	0.165399	15.4018	-0.660056	0.518968	0.777253	IQGAP2	F1MTR1_BOVIN	F1MTR1
F1N6T4	0.303682	0.459543	14.9012	0.660836	0.518804	0.777253	NME4	F1N6T4_BOVIN	F1N6T4
P00126	0.233111	0.35334	15.4541	0.659734	0.519136	0.777253	UQCRH	QCR6_BOVIN	P00126
Q17QC5	-0.226996	0.342527	12.9836	-0.66271	0.519108	0.777253	AP2S1	AP2S1_BOVIN	Q17QC5
Q5RZ69	0.317676	0.482029	15.3726	0.659039	0.519621	0.777435	SMCP	Q5RZ69_BOVIN	Q5RZ69
Q2KI15;F1MCM1	0.226202	0.34316	14.192	0.659175	0.520337	0.777824	MTRF1L	RF1ML_BOVIN	Q2KI15;F1MCM1
Q32L40;G5E531	0.137759	0.209613	15.6313	0.657208	0.520608	0.777824	TCP1	TCPA_BOVIN	Q32L40;G5E531
A0A3Q1ML84;Q3ZBI7	0.25624	0.390763	14.317	0.655744	0.522387	0.778035	ATP5MK	ATPMK_BOVIN	A0A3Q1ML84;Q3ZBI7
A4FV79	0.133738	0.204208	14.9236	0.654914	0.52249	0.778035	VSTM2A	A4FV79_BOVIN	A4FV79
A4IFA7	-0.120421	0.184295	15.6072	-0.653413	0.523001	0.778035	CBR4	CBR4_BOVIN	A4IFA7
A4IFB8	-0.0937174	0.143302	13.3308	-0.653984	0.524244	0.778035	IPO4	A4IFB8_BOVIN	A4IFB8
A7MB28	-0.141345	0.216607	15.3418	-0.65254	0.523711	0.778035	NDRG3	NDRG3_BOVIN	A7MB28
E1BES2	0.0795157	0.122279	15.9877	0.65028	0.524746	0.778035	CHDH	E1BES2_BOVIN	E1BES2
P12234	-0.162074	0.246468	13.6196	-0.657584	0.521764	0.778035	SLC25A3	S25A3_BOVIN	P12234
Q2KJ46	-0.105211	0.1604	13.759	-0.655929	0.522688	0.778035	PSMD3	PSMD3_BOVIN	Q2KJ46
Q58CP0;Q58D96	0.135839	0.208709	15.8171	0.65085	0.524486	0.778035	IDH3G	IDH3G_BOVIN	Q58CP0;Q58D96
Q58DS9	-0.191111	0.292949	14.2139	-0.65237	0.524573	0.778035	RAB5C	RAB5C_BOVIN	Q58DS9
Q5E9J9	0.229545	0.350589	14.9941	0.654742	0.522552	0.778035	STRADA	STRAA_BOVIN	Q5E9J9
F1MVD6	-0.0986756	0.15199	16.1063	-0.649224	0.525344	0.77816	CCDC88B	F1MVD6_BOVIN	F1MVD6
P62157;A0A3Q1MR28;F1MLH6	-0.306168	0.471772	16.0056	-0.648975	0.525558	0.77816	CALM	CALM_BOVIN	P62157;A0A3Q1MR28;F1MLH6
F1MPJ2	0.132905	0.204767	14.4873	0.649057	0.526458	0.778416	PPP1R36	F1MPJ2_BOVIN	F1MPJ2
Q2TBU2	0.146196	0.225309	15.018	0.648868	0.526223	0.778416	TMX2	TMX2_BOVIN	Q2TBU2
A0A3Q1LN81	0.208793	0.325632	15.9888	0.641193	0.530482	0.77998	NAGLU	A0A3Q1LN81_BOVIN	A0A3Q1LN81
A0A3Q1M9H9	-0.0916313	0.142841	15.9051	-0.641491	0.53034	0.77998	NUP62	A0A3Q1M9H9_BOVIN	A0A3Q1M9H9
A0A3Q1MNS9	0.2217	0.345793	15.7559	0.641137	0.53065	0.77998	SPMAP2L	A0A3Q1MNS9_BOVIN	A0A3Q1MNS9
E1B7G3	0.133223	0.208341	16.1063	0.639446	0.531523	0.77998	STUB1	E1B7G3_BOVIN	E1B7G3
E1BB04	0.0796776	0.123696	15.4961	0.644143	0.528903	0.77998	CFAP91	E1BB04_BOVIN	E1BB04
E1BIA4	0.0766701	0.11959	14.6281	0.64111	0.531368	0.77998	DLEC1	E1BIA4_BOVIN	E1BIA4
F1N2Z6	-0.141487	0.220405	15.9204	-0.641942	0.530046	0.77998	CCHCR1	F1N2Z6_BOVIN	F1N2Z6
P03910	-0.51838	0.802581	12.8406	-0.645892	0.529724	0.77998	MT-ND4	NU4M_BOVIN	P03910
Q0II44	0.148209	0.23019	15.0117	0.643854	0.529385	0.77998	SLC25A41	S2541_BOVIN	Q0II44
Q3MHL4	-0.146311	0.228295	14.7852	-0.640883	0.531407	0.77998	AHCY	SAHH_BOVIN	Q3MHL4
Q58DC0;A0A3Q1MPJ7	-0.141562	0.220456	14.9741	-0.642134	0.530495	0.77998	CPPED1	CPPED_BOVIN	Q58DC0;A0A3Q1MPJ7
P31081;F1MUZ9	0.0840858	0.131951	14.5307	0.637252	0.533873	0.782892	HSPD1	CH60_BOVIN	P31081;F1MUZ9
E1BDM7	-0.100967	0.158908	15.5227	-0.635382	0.534434	0.783179	ZMYND12	E1BDM7_BOVIN	E1BDM7
A7MBJ5	0.123407	0.194319	14.8755	0.635075	0.535027	0.78351	CAND1	CAND1_BOVIN	A7MBJ5
P20456	-0.125809	0.198805	15.0684	-0.632828	0.536332	0.784885	IMPA1	IMPA1_BOVIN	P20456
A0A452DI40;Q3SZI8	0.156575	0.249286	15.4505	0.628096	0.539115	0.788004	IVD	IVD_BOVIN	A0A452DI40;Q3SZI8
G3MZU8	-0.255521	0.407212	15.3387	-0.62749	0.539568	0.788004	TMEM210	G3MZU8_BOVIN	G3MZU8
P03929	0.265985	0.423527	15.2079	0.628024	0.539305	0.788004	MT-ATP8	ATP8_BOVIN	P03929
A0A3Q1M9N4	0.113054	0.180653	15.2459	0.625809	0.540697	0.789115	AUH	A0A3Q1M9N4_BOVIN	A0A3Q1M9N4
A3KN48	0.122909	0.196495	13.8842	0.625507	0.541784	0.789383	EEFSEC	A3KN48_BOVIN	A3KN48
A5PJR4	0.133676	0.214615	15.6411	0.622862	0.542351	0.789383	ADSS1	PURA1_BOVIN	A5PJR4
E1B8W3	-0.0843678	0.13535	15.1232	-0.62333	0.542355	0.789383	ODAD2	ODAD2_BOVIN	E1B8W3
F1MKD1;Q2T9N3	-0.140286	0.224481	15.163	-0.624932	0.541307	0.789383	NTMT1	NTM1A_BOVIN	F1MKD1;Q2T9N3
Q3T145	-0.098862	0.159368	15.0193	-0.620338	0.544334	0.791724	MDH1	MDHC_BOVIN	Q3T145
G3N3N1	-0.170648	0.275714	15.2396	-0.618932	0.545103	0.791931	ARF6	G3N3N1_BOVIN	G3N3N1
Q1JPG1;F1N5C9	0.0963942	0.155555	14.3007	0.619681	0.545215	0.791931	RSPH10B	RS10B_BOVIN	Q1JPG1;F1N5C9
G3X7D8;Q0VCQ4	-0.116773	0.189965	15.879	-0.614707	0.547456	0.794491	MRRF	RRFM_BOVIN	G3X7D8;Q0VCQ4
P68002	0.101849	0.166171	15.75	0.612919	0.548679	0.795343	VDAC2	VDAC2_BOVIN	P68002
E1BC62	0.260339	0.425658	15.1636	0.611615	0.549853	0.795967	SPMAP1	E1BC62_BOVIN	E1BC62
F1MMV1	0.150798	0.246676	15.677	0.61132	0.54975	0.795967	EFHB	EFHB_BOVIN	F1MMV1
Q17QF5	-0.12167	0.199031	14.434	-0.611313	0.5505	0.796365	PRKAR1B	Q17QF5_BOVIN	Q17QF5
Q4U5R3;Q2KJE7	0.207233	0.34143	14.5763	0.606957	0.553217	0.799755	PSME1	PSME1_BOVIN	Q4U5R3;Q2KJE7
F1MMA3	0.330192	0.548526	15.8195	0.601962	0.555729	0.801636	TEX55	F1MMA3_BOVIN	F1MMA3
F1N5R7	0.069294	0.114751	15.0169	0.603862	0.554949	0.801636	DNAH7	F1N5R7_BOVIN	F1N5R7
G3N059	-0.251431	0.41728	15.0136	-0.602547	0.555802	0.801636	PHF7	G3N059_BOVIN	G3N059
Q1ZYR0	-0.0987912	0.162771	11.1831	-0.606935	0.556016	0.801636	CLN5	CLN5_BOVIN	Q1ZYR0
A1A4M4	0.19407	0.326873	15.5786	0.593716	0.561225	0.802418	TATDN3	TATD3_BOVIN	A1A4M4
A5D984	0.095713	0.161069	14.3905	0.594237	0.56158	0.802418	PKM	A5D984_BOVIN	A5D984
A5PKH9	-0.0881337	0.148122	15.3895	-0.595005	0.560488	0.802418	POC1B	A5PKH9_BOVIN	A5PKH9
A7E3C4	0.108534	0.183066	15.5269	0.592869	0.561805	0.802418	FAM187A	F187A_BOVIN	A7E3C4
E1B7Q2	0.0785206	0.131528	14.6152	0.596989	0.55965	0.802418	AK7	E1B7Q2_BOVIN	E1B7Q2
E1B9Y3	0.225974	0.376916	15.7763	0.599534	0.55733	0.802418	LCN12	E1B9Y3_BOVIN	E1B9Y3
E1BCX4	0.0987658	0.165306	15.3119	0.597473	0.558925	0.802418	TRIM42	E1BCX4_BOVIN	E1BCX4
F6R4N7	-0.329708	0.549185	15.2448	-0.600359	0.557087	0.802418	SOD3	F6R4N7_BOVIN	F6R4N7
Q2KII4	-0.189242	0.318583	15.6903	-0.594012	0.560971	0.802418	ELOC	ELOC_BOVIN	Q2KII4
Q32KU4	0.150641	0.252904	13.89	0.595643	0.560995	0.802418	IQCF5	IQCF5_BOVIN	Q32KU4
Q32LH1	0.54521	0.91729	15.8223	0.59437	0.560668	0.802418	DYDC1	DYDC1_BOVIN	Q32LH1
Q3T0Y5;A0A3Q1LX83	0.111486	0.186344	13.9642	0.598284	0.55923	0.802418	PSMA2	PSA2_BOVIN	Q3T0Y5;A0A3Q1LX83
Q58DQ3;G3N2R1	-0.250151	0.419171	13.4556	-0.596775	0.560565	0.802418	RPL6	RL6_BOVIN	Q58DQ3;G3N2R1
Q5E984;A0A452DID1	0.247282	0.415152	14.5781	0.595642	0.560548	0.802418	TPT1	TCTP_BOVIN	Q5E984;A0A452DID1
A0A452DKI9;Q1JPJ2	-0.126445	0.213742	15.2923	-0.59158	0.562776	0.803268	XPNPEP1	XPP1_BOVIN	A0A452DKI9;Q1JPJ2
A0A3Q1LW53;Q3ZBZ8	-0.197054	0.333361	13.6623	-0.591114	0.564096	0.80348	STIP1	STIP1_BOVIN	A0A3Q1LW53;Q3ZBZ8
A5D7A2	0.135436	0.229872	13.7679	0.58918	0.565283	0.80348	GARS1	A5D7A2_BOVIN	A5D7A2
A5D7E8;P38657	-0.234494	0.399221	15.2402	-0.587379	0.565551	0.80348	PDIA3	PDIA3_BOVIN	A5D7E8;P38657
F1ME99	0.0997552	0.169447	15.9068	0.58871	0.564323	0.80348	CEP135	F1ME99_BOVIN	F1ME99
F1MZD9	0.160728	0.272268	13.6238	0.590331	0.564633	0.80348	NUP50	F1MZD9_BOVIN	F1MZD9
O77784	-0.100577	0.170695	14.9426	-0.589223	0.564514	0.80348	IDH3B	IDH3B_BOVIN	O77784
P13135	-0.154155	0.262551	15.5755	-0.587142	0.565523	0.80348	CAPNS1	CPNS1_BOVIN	P13135
A0A3Q1LJI4	0.0924491	0.15803	15.0058	0.585011	0.567234	0.804618	GSK3A	A0A3Q1LJI4_BOVIN	A0A3Q1LJI4
A0A3Q1MYU9	-0.130343	0.223075	16.1063	-0.584304	0.567111	0.804618	SPACA9	A0A3Q1MYU9_BOVIN	A0A3Q1MYU9
Q2HJG5	0.165317	0.282562	14.5311	0.585064	0.567479	0.804618	VPS35	VPS35_BOVIN	Q2HJG5
A0A452DJC1;Q2M2U5	0.12296	0.210107	13.6428	0.585224	0.567951	0.804754	IQCF2	IQCF2_BOVIN	A0A452DJC1;Q2M2U5
P02721	0.298636	0.515294	15.7407	0.579546	0.570423	0.805651	ATP5PF	ATP5J_BOVIN	P02721
P81287;A0A3Q1MU33	-0.201392	0.346772	14.2596	-0.580763	0.570466	0.805651	ANXA5	ANXA5_BOVIN	P81287;A0A3Q1MU33
Q0VCP5	0.114437	0.197361	15.6165	0.579838	0.570296	0.805651	TRIM32	Q0VCP5_BOVIN	Q0VCP5
Q29448	-0.113746	0.196056	15.7967	-0.58017	0.569984	0.805651	HMGCL	HMGCL_BOVIN	Q29448
Q32LN7	-0.184428	0.317124	14.596	-0.581563	0.569734	0.805651	SKIC8	SKI8_BOVIN	Q32LN7
F1MG29	0.0830432	0.143709	16.1063	0.577857	0.571352	0.806079	TSSK3	F1MG29_BOVIN	F1MG29
Q2T9Z1;F1MG01	-0.10462	0.180899	15.1783	-0.578332	0.571522	0.806079	DDI1	DDI1_BOVIN	Q2T9Z1;F1MG01
A0A3Q1LVF9	0.0921925	0.162817	16.1063	0.566233	0.57904	0.807618	AP2A1	A0A3Q1LVF9_BOVIN	A0A3Q1LVF9
A0A3Q1M7D1	0.0635868	0.112843	14.5668	0.5635	0.581666	0.807618	DNAH12	A0A3Q1M7D1_BOVIN	A0A3Q1M7D1
A0A3Q1M8V6	-0.118444	0.21032	15.1028	-0.56316	0.581591	0.807618	DAZAP1	A0A3Q1M8V6_BOVIN	A0A3Q1M8V6
A0A3Q1MP25	0.0660019	0.116979	14.013	0.564222	0.581522	0.807618	ACAD9	A0A3Q1MP25_BOVIN	A0A3Q1MP25
A0A3Q1MRB3	-0.0916829	0.162382	16.0872	-0.564613	0.580125	0.807618	TRAPPC3	A0A3Q1MRB3_BOVIN	A0A3Q1MRB3
A7MB75	0.11099	0.195247	14.6992	0.568456	0.578307	0.807618	TMEM231	TM231_BOVIN	A7MB75
E1B715	0.0784477	0.138081	15.6193	0.56813	0.578023	0.807618	KIF9	E1B715_BOVIN	E1B715
E1BEL9	-0.0715115	0.12626	15.7702	-0.566383	0.579105	0.807618	COASY	E1BEL9_BOVIN	E1BEL9
E1BJ20;Q3SZ32	-0.115661	0.20493	15.8506	-0.564392	0.580387	0.807618	TCEB2	Q3SZ32_BOVIN	E1BJ20;Q3SZ32
F1MRE5	0.149002	0.260916	14.1078	0.571072	0.576935	0.807618	ACBD3	F1MRE5_BOVIN	F1MRE5
F1MX23	0.0956175	0.167196	15.9019	0.57189	0.575392	0.807618	SH3GL3	F1MX23_BOVIN	F1MX23
F1MZI0	0.22558	0.394349	15.2714	0.572032	0.575624	0.807618	CFAP119	F1MZI0_BOVIN	F1MZI0
G3X6J2	-0.0646021	0.113222	15.3586	-0.570581	0.576537	0.807618		G3X6J2_BOVIN	G3X6J2
P00515	-0.0718482	0.125312	15.8505	-0.573353	0.574451	0.807618	PRKAR2A	KAP2_BOVIN	P00515
P02722;A0A3Q1ME66	0.203956	0.356527	14.6885	0.572063	0.575931	0.807618	SLC25A4	ADT1_BOVIN	P02722;A0A3Q1ME66
P08904	0.305314	0.532973	14.1557	0.572851	0.575732	0.807618	RNASE6	RNAS6_BOVIN	P08904
Q2HJ55	0.0709651	0.124895	15.1648	0.568198	0.578218	0.807618	SAMM50	SAM50_BOVIN	Q2HJ55
Q2TA08	0.090365	0.160179	15.8915	0.56415	0.580528	0.807618	BAG5	BAG5_BOVIN	Q2TA08
Q32L75	0.101855	0.177933	15.0911	0.572433	0.575458	0.807618	CFAP141	CP141_BOVIN	Q32L75
Q32P71;A0A452DJC5	0.12163	0.215144	15.0436	0.565343	0.580175	0.807618	DYNLT2B	DYT2B_BOVIN	Q32P71;A0A452DJC5
Q3SYW6	-0.126876	0.222339	12.8987	-0.57064	0.57805	0.807618	EIF3C	EIF3C_BOVIN	Q3SYW6
Q58D72	0.126094	0.222233	14.9696	0.567396	0.578856	0.807618	ATL1	ATLA1_BOVIN	Q58D72
Q58DW0	-0.136142	0.239235	15.0297	-0.569071	0.577714	0.807618	RPL4	RL4_BOVIN	Q58DW0
Q5E987	-0.134611	0.238149	14.5073	-0.565237	0.580549	0.807618	PSMA5	PSA5_BOVIN	Q5E987
E1BKK8	-0.0790351	0.141605	16.063	-0.558137	0.584447	0.808857	C17H5orf52	E1BKK8_BOVIN	E1BKK8
F1MB15;A0A3Q1M275	0.129991	0.232139	14.7726	0.559972	0.583891	0.808857	FSIP2	F1MB15_BOVIN	F1MB15;A0A3Q1M275
F1MEN5	0.0826909	0.147517	15.0454	0.56055	0.583356	0.808857	CIMAP2	F1MEN5_BOVIN	F1MEN5
F1MK40	-0.209273	0.373514	14.5827	-0.560282	0.583792	0.808857	TBC1D21	F1MK40_BOVIN	F1MK40
Q1LZF6	0.0666575	0.119164	14.7655	0.559377	0.58429	0.808857	ACSL5	Q1LZF6_BOVIN	Q1LZF6
P19858	-0.368946	0.663861	15.4507	-0.555758	0.586334	0.810846	LDHA	LDHA_BOVIN	P19858
Q29466;F1MH43	-0.154264	0.276436	12.5346	-0.558046	0.586642	0.810846	ATP6V0A1	VPP1_BOVIN	Q29466;F1MH43
E1BL88	-0.0985637	0.177562	13.1433	-0.555094	0.588154	0.810866	ABCB10	E1BL88_BOVIN	E1BL88
F1MEN1	-0.211999	0.383369	15.3297	-0.552989	0.588245	0.810866	LOC516108	F1MEN1_BOVIN	F1MEN1
P79251	0.154489	0.279909	15.8226	0.551927	0.58871	0.810866	ATP6V1G1	VATG1_BOVIN	P79251
Q17QP9	0.0873534	0.157235	13.0832	0.555559	0.587887	0.810866	PSMD14	Q17QP9_BOVIN	Q17QP9
Q32LE0	-0.0907849	0.164658	15.8327	-0.551354	0.589088	0.810866	FSCN3	Q32LE0_BOVIN	Q32LE0
Q3MHR3	0.282377	0.512245	15.5693	0.551253	0.589285	0.810866	DYNLL2	DYL2_BOVIN	Q3MHR3
Q3SZ16	0.242917	0.440731	15.6366	0.551169	0.589307	0.810866	IAH1	IAH1_BOVIN	Q3SZ16
A0A3Q1LNI7	0.122318	0.221505	13.6939	0.552212	0.589703	0.810889	LOC533307	A0A3Q1LNI7_BOVIN	A0A3Q1LNI7
A0A3Q1LX71	0.182173	0.332423	15.3715	0.548016	0.591551	0.811745	OAZ3	A0A3Q1LX71_BOVIN	A0A3Q1LX71
A0A3Q1ME83	0.0580581	0.106024	14.0455	0.547596	0.592566	0.811745	CFAP70	A0A3Q1ME83_BOVIN	A0A3Q1ME83
A0A452DI42;Q3ZBS0	-0.279972	0.51293	14.5948	-0.545829	0.593429	0.811745	DCAKD	DCAKD_BOVIN	A0A452DI42;Q3ZBS0
A0A452DIX8;Q2KIW9	-0.158182	0.288697	14.4191	-0.547918	0.59213	0.811745	CMPK1	KCY_BOVIN	A0A452DIX8;Q2KIW9
E1BFM2	0.124401	0.228291	16.1063	0.544921	0.593274	0.811745	PRSS50	E1BFM2_BOVIN	E1BFM2
G3MZT7	0.124837	0.228546	15.5168	0.54622	0.592682	0.811745		G3MZT7_BOVIN	G3MZT7
P16116;A0A493UA87	0.132939	0.243743	14.6051	0.545407	0.593706	0.811745	AKR1B1	ALDR_BOVIN	P16116;A0A493UA87
P62958;A0A3Q1MQJ9;A0A452DIE9	-0.186092	0.341489	15.1234	-0.544944	0.593738	0.811745	HINT1	HINT1_BOVIN	P62958;A0A3Q1MQJ9;A0A452DIE9
Q2T9N7	0.260872	0.478725	15.504	0.54493	0.593554	0.811745	LYZL4	LYZL4_BOVIN	Q2T9N7
F1N6B6	0.0605076	0.111589	15.0727	0.542238	0.595581	0.813745	NUP188	F1N6B6_BOVIN	F1N6B6
Q0VBW4	-0.264747	0.489127	14.6064	-0.541264	0.596485	0.814461	LOC777593	Q0VBW4_BOVIN	Q0VBW4
F1MY18;Q32KX1	0.0735785	0.136349	15.2725	0.539633	0.597231	0.81496	ARRDC5	ARRD5_BOVIN	F1MY18;Q32KX1
A2VDZ0	0.0750233	0.139674	14.6561	0.537133	0.599236	0.815305	PPP2R5A	A2VDZ0_BOVIN	A2VDZ0
A6QQ77	0.10008	0.186378	16.1063	0.536975	0.598625	0.815305	SPACA3	SACA3_BOVIN	A6QQ77
A7YY24	0.119623	0.22256	15.1557	0.537487	0.598735	0.815305	IGBP1	A7YY24_BOVIN	A7YY24
F1MM52;Q1LZ78	-0.252924	0.468449	11.6903	-0.539918	0.599388	0.815305	NTPCR	NTPCR_BOVIN	F1MM52;Q1LZ78
Q5E9F9	-0.0921778	0.17125	14.1934	-0.538263	0.598735	0.815305	PSMC2	PRS7_BOVIN	Q5E9F9
G3N1C8	0.065358	0.122294	15.0588	0.534433	0.600844	0.816248	DNAH1	G3N1C8_BOVIN	G3N1C8
Q5E992	0.160102	0.298659	13.5671	0.536069	0.60059	0.816248	PPIL1	PPIL1_BOVIN	Q5E992
F2Z4F5	-0.113145	0.213149	15.4737	-0.530827	0.603075	0.818759	DPP3	F2Z4F5_BOVIN	F2Z4F5
A5PJF5	-0.126351	0.238296	15.461	-0.530225	0.603488	0.818801	BRI3BP	A5PJF5_BOVIN	A5PJF5
A6QPV5	0.115638	0.219434	14.9419	0.526984	0.605941	0.820172	POC5	A6QPV5_BOVIN	A6QPV5
E1B846	0.0685171	0.13098	15.4079	0.523111	0.608338	0.820172	LOC100297513	E1B846_BOVIN	E1B846
E1BHZ3	0.0852711	0.161664	15.7362	0.52746	0.605232	0.820172	FAM161A	E1BHZ3_BOVIN	E1BHZ3
E1BJX2	-0.0836201	0.158966	14.9561	-0.526025	0.606583	0.820172	GSTT4	E1BJX2_BOVIN	E1BJX2
F1MF73	0.111861	0.212666	15.444	0.525995	0.606363	0.820172	C3H1orf56	F1MF73_BOVIN	F1MF73
F1MSZ0	0.0767851	0.147374	16.0194	0.521022	0.609479	0.820172	STKLD1	F1MSZ0_BOVIN	F1MSZ0
F1N6B5	-0.115705	0.221851	16.1063	-0.521545	0.609085	0.820172	ARL9	F1N6B5_BOVIN	F1N6B5
P68103;E1B9F6;Cont_P68103	-0.153398	0.291792	14.074	-0.52571	0.607274	0.820172	EEF1A1	EF1A1_BOVIN	P68103;E1B9F6;Cont_P68103
P81948;Cont_P81948	-0.378806	0.71684	13.165	-0.528438	0.605989	0.820172	TUBA4A	TBA4A_BOVIN	P81948;Cont_P81948
Q2KHU4	0.0966818	0.184286	13.9496	0.524628	0.608079	0.820172	CLPP	CLPP_BOVIN	Q2KHU4
Q32KM6	0.116069	0.221979	16.1063	0.522881	0.608176	0.820172	MORN3	MORN3_BOVIN	Q32KM6
Q3MHP1	-0.173767	0.332699	14.5803	-0.522296	0.609309	0.820172	UBE2L3	UB2L3_BOVIN	Q3MHP1
Q3T0X6;E1BAT6	-0.267161	0.509751	14.9073	-0.5241	0.607914	0.820172	RPS16	RS16_BOVIN	Q3T0X6;E1BAT6
A4FUD0	-0.120312	0.231892	14.5805	-0.518828	0.611665	0.820857	MTHFD1	A4FUD0_BOVIN	A4FUD0
E1BJY7	0.0798373	0.153913	14.3444	0.518717	0.611868	0.820857	CXHXorf58	E1BJY7_BOVIN	E1BJY7
G3MYQ9	-0.0702841	0.135247	13.1895	-0.51967	0.611904	0.820857	ABCB8	G3MYQ9_BOVIN	G3MYQ9
Q08DP0	-0.128098	0.247213	15.7832	-0.518166	0.61153	0.820857	PGM1	PGM1_BOVIN	Q08DP0
Q5E946	-0.101343	0.19504	15.7309	-0.519601	0.610576	0.820857	PARK7	PARK7_BOVIN	Q5E946
F1MRS1	-0.251261	0.486341	15.1063	-0.516635	0.612891	0.821665	PPP4R1	F1MRS1_BOVIN	F1MRS1
Q2TA16	0.0661551	0.128772	15.372	0.513737	0.614741	0.82363	CCDC65	DRC2_BOVIN	Q2TA16
A0A3Q1MIU6	0.21882	0.427027	15.9497	0.512427	0.615375	0.823964		A0A3Q1MIU6_BOVIN	A0A3Q1MIU6
A0A3Q1LZU5;Q2HJ33	0.16529	0.323899	15.0092	0.510314	0.617254	0.824513	OLA1	OLA1_BOVIN	A0A3Q1LZU5;Q2HJ33
F2Z4I9	0.0794617	0.154593	12.554	0.514006	0.616175	0.824513	PAM16	F2Z4I9_BOVIN	F2Z4I9
G3MY97	0.0872916	0.171162	15.3171	0.509994	0.617326	0.824513		G3MY97_BOVIN	G3MY97
P62157;A0A3Q1MR28	-0.231823	0.454346	15.8144	-0.510235	0.616934	0.824513	CALM	CALM_BOVIN	P62157;A0A3Q1MR28
A6QNX2	0.146835	0.288021	14.0509	0.509806	0.618101	0.82452	DPP7	A6QNX2_BOVIN	A6QNX2
P26818	0.0834621	0.163963	15.3821	0.509031	0.617954	0.82452	GRK3	ARBK2_BOVIN	P26818
A0A3Q1LFK7	-0.145672	0.289214	15.152	-0.503684	0.621727	0.828756	PIERCE2	PIRC2_BOVIN	A0A3Q1LFK7
E1BDF5	-0.398888	0.79068	12.8811	-0.504487	0.622438	0.828756	SERPINB12	E1BDF5_BOVIN	E1BDF5
Q0VCH8	-0.0742435	0.147511	14.6468	-0.503309	0.622232	0.828756	TMEM65	TMM65_BOVIN	Q0VCH8
E1B9R5	0.0551602	0.110336	14.9694	0.499929	0.624393	0.830843	DNAH8	E1B9R5_BOVIN	E1B9R5
Q2T9T9;F1MD71	0.127792	0.256608	14.4137	0.498005	0.625993	0.831937	FBXW9	FBXW9_BOVIN	Q2T9T9;F1MD71
F1MK55	0.0547374	0.110624	15.1981	0.494804	0.627815	0.833324	DNAH2	F1MK55_BOVIN	F1MK55
F1MY24	0.0795001	0.160542	15.0355	0.495199	0.627618	0.833324	CCT8L2	F1MY24_BOVIN	F1MY24
F1MBU8	0.0969482	0.196108	13.7583	0.49436	0.628852	0.834183	DPY19L2	F1MBU8_BOVIN	F1MBU8
F1MMK8	0.0711748	0.144362	14.7001	0.493031	0.629274	0.834226	KARS1	F1MMK8_BOVIN	F1MMK8
Q3ZBC2	0.0832121	0.17075	15.3802	0.487333	0.632896	0.83799	SDHAF2	SDHF2_BOVIN	Q3ZBC2
F1MWF0	-0.0713184	0.146988	15.8305	-0.4852	0.634181	0.838136	HIP1	F1MWF0_BOVIN	F1MWF0
Q0VCY1	0.0746353	0.153544	14.541	0.486084	0.634151	0.838136	VAPA	VAPA_BOVIN	Q0VCY1
Q17Q88	0.127245	0.261178	13.2906	0.487198	0.634055	0.838136	IFT25	Q17Q88_BOVIN	Q17Q88
E1BHQ2	-0.152677	0.315021	15.7895	-0.484655	0.634576	0.838141	SELENOV	E1BHQ2_BOVIN	E1BHQ2
P21398	-0.104947	0.216839	14.7203	-0.483986	0.635517	0.838867	MAOA	AOFA_BOVIN	P21398
Q3SZN8	0.082436	0.17175	16.0302	0.479977	0.637728	0.841266	RNH1	Q3SZN8_BOVIN	Q3SZN8
A4IFL0	0.129612	0.270235	13.1063	0.479627	0.639397	0.842949	TIMM23	TIM23_BOVIN	A4IFL0
F1N594	-0.0859267	0.180794	16.0541	-0.475273	0.640994	0.844535	RSPH14	F1N594_BOVIN	F1N594
A5PJD8	-0.155352	0.328086	15.799	-0.473511	0.642326	0.845768	SPMIP9	SMIP9_BOVIN	A5PJD8
A0A3Q1LXA8	0.0653178	0.137785	13.8157	0.474055	0.642865	0.845959	PPA2	A0A3Q1LXA8_BOVIN	A0A3Q1LXA8
F1MRU4	0.0533838	0.11381	14.5698	0.46906	0.645968	0.84952	DNAH3	F1MRU4_BOVIN	F1MRU4
Q32P85	0.164994	0.353581	14.6755	0.466637	0.647612	0.851158	DYNLRB2	DLRB2_BOVIN	Q32P85
A0A3Q1LYE3	0.24199	0.521233	13.3705	0.464264	0.649928	0.851428	CCDC60	A0A3Q1LYE3_BOVIN	A0A3Q1LYE3
A0A3S5ZPB0	0.0652504	0.141039	15.3607	0.462641	0.650108	0.851428	ALDOC	A0A3S5ZPB0_BOVIN	A0A3S5ZPB0
A0A3S5ZPN7	0.149706	0.323981	16.1063	0.462082	0.650203	0.851428	CCDC116	A0A3S5ZPN7_BOVIN	A0A3S5ZPN7
E1BNV4	0.0943689	0.203187	14.3917	0.464444	0.649278	0.851428	SRPK1	E1BNV4_BOVIN	E1BNV4
G3MWG4	0.0519102	0.111639	15.4501	0.464985	0.648428	0.851428	IARS2	G3MWG4_BOVIN	G3MWG4
Q58D31	0.0837523	0.180019	14.263	0.465241	0.648782	0.851428	SORD	DHSO_BOVIN	Q58D31
P00428;A0A3Q1MBD7	0.170702	0.370937	14.3659	0.460191	0.652267	0.853609	COX5B	COX5B_BOVIN	P00428;A0A3Q1MBD7
F1N578;P39872	-0.141817	0.308605	14.1443	-0.459541	0.65283	0.853823	RPL3	RL3_BOVIN	F1N578;P39872
F1MP73	-0.130986	0.28586	13.3349	-0.458218	0.654174	0.853935	C6H4orf17	F1MP73_BOVIN	F1MP73
F6R6Q1	0.0728173	0.159201	15.0318	0.457393	0.65393	0.853935	FLAD1	F6R6Q1_BOVIN	F6R6Q1
F6RLA2	0.0731317	0.160183	14.1778	0.456551	0.65491	0.853935	TSSK4	F6RLA2_BOVIN	F6RLA2
Q2KIS9;F1MP86	0.0836664	0.183582	15.71	0.455745	0.654809	0.853935	TSPAN8	TSN8_BOVIN	Q2KIS9;F1MP86
Q5E9C3	-0.098353	0.215549	16.0421	-0.456291	0.654297	0.853935	SSNA1	SSNA1_BOVIN	Q5E9C3
G3MY76;P35662	0.229697	0.506128	15.9708	0.453832	0.656056	0.854909	CYLC1	CYLC1_BOVIN	G3MY76;P35662
E1B8X4	-0.0820704	0.181111	14.3109	-0.453149	0.657236	0.855926	NAE1	E1B8X4_BOVIN	E1B8X4
Q32LM4	-0.25275	0.559663	15.5693	-0.451611	0.657777	0.856109	FBXO39	FBX39_BOVIN	Q32LM4
A5PJI3	0.122395	0.27364	15.3783	0.447285	0.660905	0.857082	NUP35	A5PJI3_BOVIN	A5PJI3
F1MBQ1	-0.0681098	0.152178	14.8516	-0.447565	0.660926	0.857082	PPEF1	F1MBQ1_BOVIN	F1MBQ1
F1N689	-0.178602	0.398181	14.0147	-0.448544	0.660617	0.857082	TEX52	F1N689_BOVIN	F1N689
G1K1H0;O77780	-0.175838	0.391589	15.8668	-0.449036	0.659478	0.857082	ADAM2	ADAM2_BOVIN	G1K1H0;O77780
Q32KT7;F1N4X9	0.0979729	0.218319	16.0552	0.44876	0.659603	0.857082	C26H10orf120	F1N4X9_BOVIN	Q32KT7;F1N4X9
Q3T0H0	-0.0754875	0.168254	15.1562	-0.448652	0.660031	0.857082	LCMT1	LCMT1_BOVIN	Q3T0H0
E1B9I1	-0.0890781	0.200689	14.7109	-0.443862	0.663602	0.860031	MICOS13	E1B9I1_BOVIN	E1B9I1
P46282;A0A3Q1LXM0	0.0704707	0.15943	15.5529	0.442017	0.664561	0.860753	IL12B	IL12B_BOVIN	P46282;A0A3Q1LXM0
A0A3Q1MM35;O46415	-0.658081	1.49175	14.7582	-0.441147	0.665501	0.860929	FTL	FRIL_BOVIN	A0A3Q1MM35;O46415
F1MKF8	0.0848552	0.192502	15.9003	0.440802	0.665291	0.860929	SQOR	F1MKF8_BOVIN	F1MKF8
A0A3Q1M4H6	-0.220678	0.502645	14.9724	-0.439033	0.666907	0.862227		A0A3Q1M4H6_BOVIN	A0A3Q1M4H6
G3N090	0.0658972	0.150702	15.9476	0.43727	0.667779	0.862313		G3N090_BOVIN	G3N090
G5E6C5	0.0999322	0.228263	15.4159	0.437794	0.667607	0.862313		G5E6C5_BOVIN	G5E6C5
F6Q438	0.0775745	0.17762	14.9134	0.436744	0.668554	0.862793	LOC529047	F6Q438_BOVIN	F6Q438
E1BEI2	-0.0561976	0.128976	15.0303	-0.435721	0.669232	0.863148	SPCS2	E1BEI2_BOVIN	E1BEI2
F1N4A1	0.0842404	0.194046	16.1063	0.434126	0.669956	0.863562	ARMC12	F1N4A1_BOVIN	F1N4A1
A0A3Q1LMU3	-0.0975629	0.226163	14.2973	-0.431384	0.672623	0.866478	CCDC121	A0A3Q1LMU3_BOVIN	A0A3Q1LMU3
A0A3Q1M7H2	0.0508268	0.118925	15.417	0.427384	0.675009	0.867984	DNAH17	A0A3Q1M7H2_BOVIN	A0A3Q1M7H2
A0A3Q1MBP1	-0.151216	0.35303	14.3839	-0.428338	0.67475	0.867984	HYOU1	A0A3Q1MBP1_BOVIN	A0A3Q1MBP1
F1MVL2	0.139089	0.325203	15.6959	0.427697	0.674682	0.867984	ACADS	F1MVL2_BOVIN	F1MVL2
A0A3Q1M155	-0.117971	0.279394	14.8799	-0.422238	0.678889	0.868334	DDX5	A0A3Q1M155_BOVIN	A0A3Q1M155
A6QLS9	-0.105879	0.251869	15.0844	-0.420373	0.68014	0.868334	RAB10	A6QLS9_BOVIN	A6QLS9
F1MSB5	0.123663	0.292491	13.6517	0.422791	0.679032	0.868334	GORASP2	F1MSB5_BOVIN	F1MSB5
G3N2M8	0.0641206	0.150836	15.4797	0.425102	0.676612	0.868334	SAMD15	G3N2M8_BOVIN	G3N2M8
O97680	0.406678	0.965034	13.8577	0.421413	0.679917	0.868334	TXN	THIO_BOVIN	O97680
P00426	0.130862	0.307822	16.1063	0.425121	0.676374	0.868334	COX5A	COX5A_BOVIN	P00426
Q17QK1	0.101379	0.240572	13.3842	0.421406	0.680148	0.868334	RUNDC3A	RUN3A_BOVIN	Q17QK1
Q17QR9	0.181288	0.431279	15.5223	0.420349	0.679992	0.868334	SPOCK1	Q17QR9_BOVIN	Q17QR9
Q2T9P5	-0.0954208	0.226725	15.8906	-0.420865	0.67949	0.868334	TMEM30C	CC50C_BOVIN	Q2T9P5
Q3MHL7	0.146061	0.345656	15.4291	0.422562	0.678445	0.868334	CCT6A	TCPZ_BOVIN	Q3MHL7
Q3MHP5;G3N2L0	0.119909	0.282885	13.8096	0.42388	0.678182	0.868334	DRG1	DRG1_BOVIN	Q3MHP5;G3N2L0
Q8WN55	0.164822	0.389661	13.9357	0.422988	0.678759	0.868334	PTBP1	PTBP1_BOVIN	Q8WN55
A0A3Q1MR04	-0.0971226	0.235528	14.557	-0.412361	0.686083	0.870345	NSF	A0A3Q1MR04_BOVIN	A0A3Q1MR04
A7MBH5	0.068503	0.166382	15.499	0.411721	0.686181	0.870345	ODAD3	ODAD3_BOVIN	A7MBH5
F1MEY3;A6QNW6	0.0592832	0.142702	14.6032	0.415433	0.683864	0.870345	SLC26A8	S26A8_BOVIN	F1MEY3;A6QNW6
F1MVT3	0.312096	0.750832	15.5084	0.415667	0.683348	0.870345	TMEM89	F1MVT3_BOVIN	F1MVT3
H7BWW1	0.0824152	0.200046	14.9654	0.411981	0.686194	0.870345	SLC25A46	H7BWW1_BOVIN	H7BWW1
P06623	0.0758158	0.181513	13.9701	0.417689	0.682523	0.870345	CNP	CN37_BOVIN	P06623
P39872	0.147222	0.354439	14.6886	0.415366	0.683878	0.870345	RPL3	RL3_BOVIN	P39872
Q28092;F1MI94	0.210905	0.509994	15.4598	0.413544	0.684887	0.870345	CYLC2	CYLC2_BOVIN	Q28092;F1MI94
Q2T9U2	0.0756299	0.181268	14.6996	0.417227	0.682542	0.870345	ODF2	ODFP2_BOVIN	Q2T9U2
Q3SYT7;F1MYH8	0.0841426	0.202733	12.2984	0.415041	0.685261	0.870345	PSMD8	PSMD8_BOVIN	Q3SYT7;F1MYH8
Q95123;V6F7N8	-0.187502	0.453519	14.5721	-0.413438	0.685306	0.870345	SDHD	DHSD_BOVIN	Q95123;V6F7N8
A0A3Q1LNM9	-0.0629454	0.154292	15.8338	-0.407962	0.688765	0.870543	CCDC77	A0A3Q1LNM9_BOVIN	A0A3Q1LNM9
A5PK42	0.0518131	0.126422	14.9733	0.409844	0.687724	0.870543	ODAD4	ODAD4_BOVIN	A5PK42
F1MJB1	0.0497174	0.121816	15.2217	0.408135	0.688858	0.870543	DTYMK	F1MJB1_BOVIN	F1MJB1
F1MSV5	-0.0515613	0.126507	15.3889	-0.407578	0.689197	0.870543	GK2	F1MSV5_BOVIN	F1MSV5
G3X720	0.0775287	0.189819	14.7927	0.408435	0.688805	0.870543	C18H19orf81	G3X720_BOVIN	G3X720
Q2T9V8	-0.0716221	0.174852	15.1319	-0.409616	0.687828	0.870543	DTD1	DTD1_BOVIN	Q2T9V8
Q5E9F7	-0.131287	0.319605	14.8743	-0.410779	0.687092	0.870543	CFL1	COF1_BOVIN	Q5E9F7
A0A3Q1MQN6;A0A0N4STN2;A0A3Q1LKB8;P13183	0.195963	0.483278	16.1063	0.405488	0.690454	0.870648	COX7B	COX7B_BOVIN	A0A3Q1MQN6;A0A0N4STN2;A0A3Q1LKB8;P13183
A2VDL2;P58352;A0A3Q1MA30	-0.160505	0.396218	15.7009	-0.405094	0.690874	0.870648	SLC2A3	GTR3_BOVIN	A2VDL2;P58352;A0A3Q1MA30
F1MTY9	0.0489931	0.120917	15.6988	0.40518	0.690813	0.870648	HMOX2	F1MTY9_BOVIN	F1MTY9
Q3SZT6	0.229848	0.567148	15.2523	0.40527	0.690907	0.870648	CFAP126	FLTOP_BOVIN	Q3SZT6
G3MXG2	-0.0741642	0.183315	14.997	-0.404573	0.691503	0.870887	CCDC166	G3MXG2_BOVIN	G3MXG2
Q32KX5;F1MS73	0.0796775	0.19796	15.78	0.402493	0.692721	0.871908	LRRC28	LRC28_BOVIN	Q32KX5;F1MS73
E1BNX5	0.102577	0.255779	15.4143	0.401038	0.693896	0.872054	C25H16orf82	E1BNX5_BOVIN	E1BNX5
Q1RMT3	-0.0836462	0.208328	14.109	-0.401512	0.694059	0.872054	MTHFS	Q1RMT3_BOVIN	Q1RMT3
Q2YDE4	0.0831517	0.207329	15.026	0.401061	0.69402	0.872054	PSMA6	PSA6_BOVIN	Q2YDE4
F1MRA0	-0.09016	0.225106	14.6808	-0.400523	0.69454	0.872146	LMNTD1	F1MRA0_BOVIN	F1MRA0
Q32KZ5	-0.0595176	0.148882	14.6335	-0.399763	0.695105	0.872345	FANCD2OS	FACOS_BOVIN	Q32KZ5
F1MHK9	-0.0733859	0.18429	15.2969	-0.39821	0.695978	0.872418	ABCA14	F1MHK9_BOVIN	F1MHK9
Q32KP0	0.080809	0.202739	15.6037	0.398586	0.695599	0.872418	SPMIP6	SMIP6_BOVIN	Q32KP0
F1N2J9;Q2HJI8	-0.0865462	0.218197	15.7227	-0.396642	0.696963	0.873141	RAB8B	RAB8B_BOVIN	F1N2J9;Q2HJI8
G5E5P6	-0.0892254	0.225581	13.7393	-0.395536	0.69852	0.873559	AGPAT3	G5E5P6_BOVIN	G5E5P6
P61085	-0.106916	0.270483	15.314	-0.395276	0.69809	0.873559	UBE2K	UBE2K_BOVIN	P61085
Q2KJ44	0.0568753	0.143864	14.9392	0.395341	0.698179	0.873559	PTPA	PTPA_BOVIN	Q2KJ44
A0A3Q1M7W6	-0.0955353	0.24276	16.1063	-0.393538	0.699083	0.873752	CLMN	A0A3Q1M7W6_BOVIN	A0A3Q1M7W6
F1MEF7	0.118555	0.302454	15.0755	0.391977	0.70056	0.874577		F1MEF7_BOVIN	F1MEF7
Q8MJN0	0.0984601	0.251132	15.8506	0.392065	0.700231	0.874577	FUNDC2	FUND2_BOVIN	Q8MJN0
Q3T189;A0A3Q1LZ07	0.0521805	0.133431	15.5025	0.391066	0.70107	0.874704	SDHB	SDHB_BOVIN	Q3T189;A0A3Q1LZ07
A0A3Q1NJ32;Q32LH4	-0.120146	0.311639	15.487	-0.38553	0.705089	0.878631	NIT1	NIT1_BOVIN	A0A3Q1NJ32;Q32LH4
F1MX50	-0.114334	0.29631	16.1063	-0.385859	0.70465	0.878631	CREG1	F1MX50_BOVIN	F1MX50
Q58DQ3	-0.144677	0.375803	15.601	-0.384981	0.705449	0.878631	RPL6	RL6_BOVIN	Q58DQ3
A0A3Q1MH73;A6QQA9	0.0441125	0.115755	14.8288	0.381084	0.708545	0.880803	ACOT2	A0A3Q1MH73_BOVIN;A6QQA9_BOVIN	A0A3Q1MH73;A6QQA9
A0A3Q1NH70	-0.0640544	0.168669	15.5724	-0.379764	0.70925	0.880803	ANKRD45	A0A3Q1NH70_BOVIN	A0A3Q1NH70
E1B7P6	0.0820425	0.215472	15.7203	0.380758	0.708479	0.880803	EFCAB5	E1B7P6_BOVIN	E1B7P6
Q3SYS7	0.0725761	0.190644	14.7596	0.38069	0.708857	0.880803	IQCF1	IQCF1_BOVIN	Q3SYS7
Q6EWQ7	-0.207969	0.542225	12.4609	-0.383548	0.707778	0.880803	EIF5A	IF5A1_BOVIN	Q6EWQ7
A0A3Q1M7U3	-0.0718538	0.190823	16.0971	-0.376547	0.711427	0.880952		A0A3Q1M7U3_BOVIN	A0A3Q1M7U3
A7YY55	-0.0806839	0.213644	15.8846	-0.377656	0.710685	0.880952	HACD3	HACD3_BOVIN	A7YY55
F1N719	0.0896233	0.237913	15.9031	0.376706	0.711371	0.880952	PPP5C	F1N719_BOVIN	F1N719
G3X6U1	0.0923071	0.244205	15.6362	0.37799	0.71052	0.880952	ALDH1A2	G3X6U1_BOVIN	G3X6U1
Q58DN4	0.098807	0.260703	15.0131	0.379002	0.709993	0.880952	PPME1	PPME1_BOVIN	Q58DN4
Q2TBS5	-0.218366	0.581608	14.7501	-0.375452	0.712668	0.881469	SPINK2B	Q2TBS5_BOVIN	Q2TBS5
Q9MZG3	0.129683	0.345176	15.0689	0.3757	0.712376	0.881469	DBIL5	DBIL5_BOVIN	Q9MZG3
G3N256	0.0622431	0.166532	16.0333	0.373761	0.713478	0.881961	QRICH2	G3N256_BOVIN	G3N256
A0A3Q1M3B5	-0.082503	0.22055	13.0255	-0.374078	0.714365	0.882039	ART3	A0A3Q1M3B5_BOVIN	A0A3Q1M3B5
A2VDZ9;A0A3Q1LIG6	0.0583848	0.156259	14.4705	0.373641	0.714089	0.882039	VAPB	VAPB_BOVIN	A2VDZ9;A0A3Q1LIG6
A6H7I3	0.0610212	0.165414	15.0315	0.368901	0.717346	0.884699	ANGEL2	ANGE2_BOVIN	A6H7I3
Q17QK3	0.0415826	0.112601	14.5095	0.369292	0.717243	0.884699	CPQ	CBPQ_BOVIN	Q17QK3
Q9N0F3	0.0503424	0.136825	14.817	0.367933	0.718126	0.885152	SARS2	SYSM_BOVIN	Q9N0F3
A0A3Q1M1G5	-0.0974901	0.266019	15.2165	-0.366478	0.719055	0.885786	TOMM20L	A0A3Q1M1G5_BOVIN	A0A3Q1M1G5
A0A3S5ZPU2	0.0556625	0.152018	13.7212	0.366159	0.719831	0.885966	AGPAT5	A0A3S5ZPU2_BOVIN	A0A3S5ZPU2
E1BM26	-0.134355	0.368148	15.6719	-0.364948	0.720029	0.885966	PSME3	E1BM26_BOVIN	E1BM26
F1MXR9	0.0574341	0.15804	15.6708	0.363415	0.721151	0.886837	ANKMY1	F1MXR9_BOVIN	F1MXR9
A1A4J8	0.0799571	0.221988	15.1459	0.360187	0.723681	0.888418	SCO1	SCO1_BOVIN	A1A4J8
F6RG16	0.0691306	0.191461	13.7564	0.361069	0.723533	0.888418	ENO4	F6RG16_BOVIN	F6RG16
P62935;A0A3Q1M9Y7	0.136054	0.376768	13.9805	0.361108	0.723417	0.888418	PPIA	PPIA_BOVIN	P62935;A0A3Q1M9Y7
A0A3Q1M5N0;Q3ZCF7	0.0640845	0.178478	15.7003	0.35906	0.724333	0.888519	UBE2D3	UB2D3_BOVIN	A0A3Q1M5N0;Q3ZCF7
Q5EAD8	0.0943165	0.262595	13.5361	0.35917	0.725008	0.888519	LRRC51	LRC51_BOVIN	Q5EAD8
Q8MJ50	-0.119298	0.332385	14.9227	-0.358914	0.724687	0.888519	OSTF1	OSTF1_BOVIN	Q8MJ50
A0A3Q1MUU4;A6QQR7	-0.0887689	0.249175	15.208	-0.356251	0.726547	0.889528	GPD1L	A6QQR7_BOVIN	A0A3Q1MUU4;A6QQR7
A3KMW1	0.0898034	0.251567	12.4687	0.356977	0.727078	0.889528	NUP43	A3KMW1_BOVIN	A3KMW1
F1N338;A0A3Q1LS03	0.0444716	0.125026	15.7244	0.355698	0.726794	0.889528	HADH	F1N338_BOVIN	F1N338;A0A3Q1LS03
A0A3Q1MWG1	0.112383	0.317778	16.1063	0.353653	0.728186	0.889574	CARM1	A0A3Q1MWG1_BOVIN	A0A3Q1MWG1
P00442;F1MNQ4	0.147253	0.415358	15.0627	0.35452	0.727864	0.889574	SOD1	SODC_BOVIN	P00442;F1MNQ4
Q5E964	-0.0557888	0.157634	14.9005	-0.353913	0.728362	0.889574	PSMD13	PSD13_BOVIN	Q5E964
A0A3Q1LKL2	0.113671	0.323526	14.2468	0.351349	0.730468	0.889609	SRPK2	A0A3Q1LKL2_BOVIN	A0A3Q1LKL2
A0A3Q1LVR0	0.0767938	0.218047	15.762	0.352189	0.729361	0.889609	TTC6	A0A3Q1LVR0_BOVIN	A0A3Q1LVR0
F1N5F9	-0.0707834	0.201684	15.943	-0.350962	0.730211	0.889609	FAM169A	F1N5F9_BOVIN	F1N5F9
P60986;F1MCV8	0.128782	0.366238	16	0.351633	0.729701	0.889609	PIP	PIP_BOVIN	P60986;F1MCV8
Q2YDG2	0.0449995	0.128029	15.1903	0.351479	0.730057	0.889609	CFAP299	CF299_BOVIN	Q2YDG2
F1MZK4	-0.155267	0.444497	13.952	-0.349309	0.732073	0.891057	BZW1	F1MZK4_BOVIN	F1MZK4
Q3T138	0.0711977	0.205104	15.0165	0.347131	0.73331	0.891782	BOLA1	BOLA1_BOVIN	Q3T138
Q3ZCK9	0.0706239	0.203706	15.4318	0.346696	0.733502	0.891782	PSMA4	PSA4_BOVIN	Q3ZCK9
Q32L77	0.0741669	0.214708	15.4024	0.345431	0.734443	0.892419	CFAP95	CFA95_BOVIN	Q32L77
Q3T000	-0.0588715	0.170502	14.1553	-0.345282	0.734959	0.89254	YKT6	YKT6_BOVIN	Q3T000
A0A3Q1M4W9	-0.15365	0.448532	12.6946	-0.342561	0.737534	0.893694	ATP6V1D	A0A3Q1M4W9_BOVIN	A0A3Q1M4W9
A0A3Q1MDV9;Q3T024	0.0740901	0.216611	15.7451	0.342043	0.736842	0.893694	ROPN1L	ROP1L_BOVIN	A0A3Q1MDV9;Q3T024
E1BFF7	0.0988585	0.290219	15.3488	0.340634	0.737997	0.893694	CKLF	E1BFF7_BOVIN	E1BFF7
E1BLG0	-0.0620189	0.181899	15.4529	-0.340953	0.73773	0.893694	AK8	E1BLG0_BOVIN	E1BLG0
Q3MHM7;E1BFM3	-0.0755596	0.220467	12.2476	-0.342725	0.737616	0.893694	RPL35	RL35_BOVIN	Q3MHM7;E1BFM3
A0A3Q1M551	0.0563988	0.168142	15.6813	0.335424	0.741751	0.894827	SLC4A11	A0A3Q1M551_BOVIN	A0A3Q1M551
A0A3S5ZPM3	-0.0629788	0.188661	15.0812	-0.33382	0.743112	0.894827	PGD	A0A3S5ZPM3_BOVIN	A0A3S5ZPM3
E1BGQ9	0.0617171	0.184173	15.1631	0.335105	0.742137	0.894827	USP49	E1BGQ9_BOVIN	E1BGQ9
E1BJG2	-0.0450622	0.133539	14.5201	-0.337446	0.74061	0.894827	RSPH6A	E1BJG2_BOVIN	E1BJG2
E1BL29	-0.0752744	0.222292	15.0684	-0.338628	0.739563	0.894827	BLMH	E1BL29_BOVIN	E1BL29
G5E5A3	0.0538601	0.161301	15.772	0.33391	0.742846	0.894827		G5E5A3_BOVIN	G5E5A3
P83095;A5PJ81	0.0801584	0.23742	15.6722	0.337624	0.740127	0.894827	LACTB	LACTB_BOVIN	P83095;A5PJ81
Q24K02	-0.131845	0.392354	12.6445	-0.336036	0.742355	0.894827	IDE	IDE_BOVIN	Q24K02
Q2M2T2;F1MZJ1	0.0584137	0.173095	15.7913	0.337467	0.740209	0.894827	TEKTIP1	TKTI1_BOVIN	Q2M2T2;F1MZJ1
Q3SX32	0.0989541	0.295779	15.086	0.334554	0.742568	0.894827	PLIN3	Q3SX32_BOVIN	Q3SX32
F1MSC3	0.0717231	0.215893	14.5999	0.332215	0.744448	0.895932	ACACB	F1MSC3_BOVIN	F1MSC3
E1B7S8	0.0622447	0.18838	15.7785	0.330421	0.745429	0.896609	ACRBP	E1B7S8_BOVIN	E1B7S8
F1MNV8	-0.102417	0.310406	15.289	-0.329944	0.74592	0.896696	FKBP15	F1MNV8_BOVIN	F1MNV8
A0A3Q1LUJ5	0.0617574	0.188419	15.4191	0.327766	0.747497	0.896752	MIIP	A0A3Q1LUJ5_BOVIN	A0A3Q1LUJ5
F1MP29	0.0537033	0.163746	15.0649	0.327968	0.74745	0.896752	LOC516849	F1MP29_BOVIN	F1MP29
Q08DA4	0.0629748	0.192137	14.9365	0.32776	0.747642	0.896752	PHTF1	PHTF1_BOVIN	Q08DA4
Q3ZCK1	0.0917864	0.279141	14.5298	0.328817	0.746985	0.896752	EIF3L	EIF3L_BOVIN	Q3ZCK1
Q32P68	0.0839236	0.256775	15.7149	0.326838	0.748103	0.896803	HOATZ	HOATZ_BOVIN	Q32P68
Q32KL8;F1N7Z5	-0.0888084	0.272218	15.7986	-0.32624	0.748524	0.896805	TBATA	TBATA_BOVIN	Q32KL8;F1N7Z5
G3N285	-0.0923707	0.284325	14.8167	-0.324877	0.749816	0.89785	LRRC43	G3N285_BOVIN	G3N285
A7MBG0	-0.107018	0.329695	13.9742	-0.324598	0.750293	0.89792	ADSS2	PURA2_BOVIN	A7MBG0
A0A3Q1N785	-0.133285	0.413287	15.2263	-0.322499	0.751461	0.898814	GARIN5A	A0A3Q1N785_BOVIN	A0A3Q1N785
F1MBS4	-0.0497614	0.155337	16.0764	-0.320345	0.752833	0.89945	SLC25A10	F1MBS4_BOVIN	F1MBS4
A8SMG2	0.133511	0.418032	14.807	0.319379	0.7539	0.899722	SPMIP10	SMI10_BOVIN	A8SMG2
P67868	-0.0617962	0.193363	14.8034	-0.319586	0.753748	0.899722	CSNK2B	CSK2B_BOVIN	P67868
A0A3Q1M3C8	0.0886272	0.278007	14.677	0.318795	0.754374	0.899785	H1-7	A0A3Q1M3C8_BOVIN	A0A3Q1M3C8
A0JNM6	-0.0825764	0.262978	16.0257	-0.314005	0.757568	0.900167	LYZL1	LYZL1_BOVIN	A0JNM6
F1MLS4	0.0646466	0.205956	16.1063	0.313885	0.757637	0.900167	MS4A14	F1MLS4_BOVIN	F1MLS4
F6QDZ3	-0.0850771	0.269386	13.7272	-0.315818	0.756891	0.900167	USE1	F6QDZ3_BOVIN	F6QDZ3
Q2KJ77	0.0681706	0.216235	14.8526	0.315261	0.756949	0.900167	HSPBP1	Q2KJ77_BOVIN	Q2KJ77
Q32PA9	-0.0961711	0.303306	12.684	-0.317077	0.756344	0.900167	FKBP2	FKBP2_BOVIN	Q32PA9
A6QNX5;Cont_Q8N1N4	0.220639	0.704168	15.0478	0.313333	0.758329	0.900489	KRT78	K2C78_BOVIN;K2C78_HUMAN	A6QNX5;Cont_Q8N1N4
E1BE98	-0.0466171	0.149711	15.6387	-0.311381	0.759624	0.901527	XPO1	E1BE98_BOVIN	E1BE98
Q2YDK6	-0.0786099	0.253318	15.4865	-0.31032	0.760455	0.902013	DKKL1	Q2YDK6_BOVIN	Q2YDK6
A0A452DID6	-0.0564927	0.18335	15.9877	-0.308115	0.761973	0.902895	DHRS11	A0A452DID6_BOVIN	A0A452DID6
F1MXQ5	-0.0836853	0.271589	15.0844	-0.308132	0.762196	0.902895	CAPN11	F1MXQ5_BOVIN	F1MXQ5
F6R223	0.147382	0.478886	13.7289	0.307759	0.762885	0.902895	RFK	F6R223_BOVIN	F6R223
Q0P5F7	-0.0744984	0.242528	15.2494	-0.307174	0.762866	0.902895	PIP4K2C	PI42C_BOVIN	Q0P5F7
A8E4N3	-0.0712998	0.233879	15.8265	-0.304857	0.764447	0.902923	RSPH3	RSPH3_BOVIN	A8E4N3
G3MZE3;E1BC61;A0A3Q1LH85	-0.0581416	0.189712	14.7254	-0.306474	0.763535	0.902923	LOC101904413	E1BC61_BOVIN	G3MZE3;E1BC61;A0A3Q1LH85
Q07536;A0A3Q1LN22	0.0653105	0.214392	15.9098	0.304631	0.764596	0.902923	ALDH6A1	MMSA_BOVIN	Q07536;A0A3Q1LN22
Q2HJ33	0.0980658	0.320064	13.6293	0.306394	0.763935	0.902923	OLA1	OLA1_BOVIN	Q2HJ33
Q2KHV7	0.0320569	0.106088	15.3265	0.302173	0.766582	0.90477	USP2	UBP2_BOVIN	Q2KHV7
A4IFJ2	0.0646795	0.214086	13.9809	0.302119	0.767009	0.904775	SYT5	A4IFJ2_BOVIN	A4IFJ2
E1BGS2	0.102701	0.341829	14.8347	0.300446	0.768006	0.905452	ACAD10	E1BGS2_BOVIN	E1BGS2
A0A3Q1MH91	-0.0658429	0.220364	15.6534	-0.298791	0.769029	0.905661		A0A3Q1MH91_BOVIN	A0A3Q1MH91
Q2TA14;F1MAU4	-0.0589826	0.197232	15.0073	-0.299052	0.769002	0.905661	PRCP	PCP_BOVIN	Q2TA14;F1MAU4
Q0VCA3;F1N3R4	-0.0379977	0.127746	14.548	-0.297447	0.77033	0.906196	LETM1	LETM1_BOVIN	Q0VCA3;F1N3R4
Q2KJ64	-0.214414	0.71998	14.5296	-0.297805	0.770068	0.906196	ARG1	ARGI1_BOVIN	Q2KJ64
A0A452DI44;Q58DA0	0.0791112	0.270309	15.7914	0.292669	0.773586	0.90693	PSMD4	PSMD4_BOVIN	A0A452DI44;Q58DA0
F1MG05;Q3SZV3	0.0873097	0.297875	14.1212	0.293108	0.773703	0.90693	EEF1G	EF1G_BOVIN	F1MG05;Q3SZV3
F1MMY0	0.0740036	0.252941	16.1063	0.292573	0.773584	0.90693	LOC516442	F1MMY0_BOVIN	F1MMY0
G3X8G1	-0.146786	0.498702	15.0801	-0.294337	0.772514	0.90693	SPMIP1	G3X8G1_BOVIN	G3X8G1
P46195	0.060136	0.205708	15.4459	0.292337	0.773919	0.90693	GUK1	KGUA_BOVIN	P46195
Q1RMX7	-0.0497866	0.168943	15.4625	-0.294694	0.772147	0.90693	NANS	Q1RMX7_BOVIN	Q1RMX7
Q32PF2	-0.0715899	0.242665	15.1739	-0.295015	0.771981	0.90693	ACLY	ACLY_BOVIN	Q32PF2
E1BPM9	-0.0437904	0.15044	15.463	-0.291082	0.774857	0.907532	DNAI2	E1BPM9_BOVIN	E1BPM9
A0A3Q1M765	-0.0925011	0.327467	15.5414	-0.282475	0.781307	0.908308		A0A3Q1M765_BOVIN	A0A3Q1M765
A0A3Q1MI24	-0.0551992	0.191474	15.6	-0.288285	0.776924	0.908308	TIPRL	A0A3Q1MI24_BOVIN	A0A3Q1MI24
E1BF52	-0.0488303	0.169817	14.7055	-0.287547	0.777706	0.908308	GFER	E1BF52_BOVIN	E1BF52
E1BFI1	0.0514141	0.181769	14.5272	0.282854	0.781279	0.908308	CLHC1	E1BFI1_BOVIN	E1BFI1
F1N338	0.0419477	0.148136	15.7386	0.28317	0.780737	0.908308	HADH	F1N338_BOVIN	F1N338
F1N6V7	-0.102842	0.361647	15.541	-0.284372	0.779879	0.908308	ST6GALNAC1	F1N6V7_BOVIN	F1N6V7
G8JKV5;Q3T0U2	0.0963838	0.335873	14.3826	0.286965	0.778232	0.908308	RPL14	RL14_BOVIN	G8JKV5;Q3T0U2
Q17QI1	0.0576816	0.201232	14.9896	0.286643	0.77831	0.908308	TRAPPC1	TPPC1_BOVIN	Q17QI1
Q28056	0.0553268	0.192521	14.4809	0.28738	0.777893	0.908308	ASPH	ASPH_BOVIN	Q28056
Q28851;A0A3Q1N4G2	-0.102699	0.361649	15.7801	-0.283975	0.780122	0.908308	ATP5MF	ATPK_BOVIN	Q28851;A0A3Q1N4G2
Q2YDN4	0.0508215	0.178772	15.0376	0.284281	0.780073	0.908308	TEKTL1	TEKL1_BOVIN	Q2YDN4
Q3SZA4	0.0636494	0.225626	16.1063	0.282101	0.781459	0.908308	SLC25A20	Q3SZA4_BOVIN	Q3SZA4
Q3T030	-0.0674478	0.236673	15.0578	-0.284983	0.779539	0.908308	PSMC4	PRS6B_BOVIN	Q3T030
Q3ZCD7	-0.0501527	0.177497	15.419	-0.282555	0.781276	0.908308	TECR	TECR_BOVIN	Q3ZCD7
A0A3Q1MT14	-0.108078	0.386872	16.0055	-0.279364	0.783543	0.908312	SPMIP11	SMI11_BOVIN	A0A3Q1MT14
A0A3Q1NLY8;P63171	0.0576218	0.20615	15.4726	0.279514	0.783552	0.908312	DYNLT1	DYLT1_BOVIN	A0A3Q1NLY8;P63171
G3MZE3	-0.0711461	0.253314	16.1063	-0.280861	0.782393	0.908312		G3MZE3_BOVIN	G3MZE3
G5E631	-0.13505	0.482489	15.357	-0.279902	0.783288	0.908312	DDX3X	G5E631_BOVIN	G5E631
Q2NL24	-0.0696636	0.249081	14.8323	-0.279683	0.783583	0.908312	PSMG2	PSMG2_BOVIN	Q2NL24
Q32LM2	0.0824095	0.296586	14.8484	0.27786	0.784951	0.909405	SGTA	SGTA_BOVIN	Q32LM2
A0A3Q1NGN7	-0.0776484	0.282848	15.6293	-0.274523	0.787278	0.910623	GRHPR	A0A3Q1NGN7_BOVIN	A0A3Q1NGN7
A6QQ21;F1MG10	-0.0576687	0.208776	13.7989	-0.276223	0.786471	0.910623	COPS6	CSN6_BOVIN	A6QQ21;F1MG10
Q28161;G3N156	0.261759	0.950009	13.9884	0.275533	0.786935	0.910623	PKP1	PKP1_BOVIN	Q28161;G3N156
F1MJM3	0.112279	0.413183	13.7042	0.271741	0.789872	0.912637	ADAM20	F1MJM3_BOVIN	F1MJM3
A0A140T871;P00366;Cont_P00366	0.0317745	0.120299	15.9584	0.264128	0.795062	0.914489	GLUD1	DHE3_BOVIN	A0A140T871;P00366;Cont_P00366
A8E4P3	0.169513	0.634588	14.5774	0.267122	0.793117	0.914489	STOM	A8E4P3_BOVIN	A8E4P3
C7FFR6;Q1JQ93	0.04004	0.15132	15.0411	0.264605	0.794906	0.914489	DPM1	DPM1_BOVIN	C7FFR6;Q1JQ93
F1MQS5	0.0587138	0.22026	15.5683	0.266567	0.793301	0.914489	SPAG16	F1MQS5_BOVIN	F1MQS5
F1MZC0	0.0444623	0.167998	15.298	0.26466	0.794804	0.914489	AKR7A2	F1MZC0_BOVIN	F1MZC0
P61420	-0.0588579	0.222759	14.5285	-0.264223	0.795319	0.914489	ATP6V0D1	VA0D1_BOVIN	P61420
Q2NL21	0.0296007	0.111927	14.9494	0.264464	0.795034	0.914489	DNAJC11	DJC11_BOVIN	Q2NL21
Q3MHX5	0.0353852	0.132209	14.2468	0.267646	0.792808	0.914489	SUCLG2	SUCB2_BOVIN	Q3MHX5
A0A3Q1M3Y3	-0.0778169	0.295922	14.2967	-0.262964	0.79633	0.91516	DCTN1	A0A3Q1M3Y3_BOVIN	A0A3Q1M3Y3
F1MLG1	-0.0726739	0.277864	14.9254	-0.261545	0.797247	0.915722	SRPRB	F1MLG1_BOVIN	F1MLG1
A0A3Q1M4T9	-0.0661272	0.25506	15.024	-0.259262	0.798952	0.917189		A0A3Q1M4T9_BOVIN	A0A3Q1M4T9
Q08DP0;F1MJS4	-0.0546039	0.212242	15.3803	-0.257272	0.800379	0.918334	PGM1	PGM1_BOVIN	Q08DP0;F1MJS4
A0A3Q1MW80	-0.0626913	0.246158	14.9801	-0.25468	0.802434	0.919112		A0A3Q1MW80_BOVIN	A0A3Q1MW80
A6H7I5;A0A3Q1MSP7	-0.132992	0.520115	11.3108	-0.255698	0.802775	0.919112	DNM2	DYN2_BOVIN	A6H7I5;A0A3Q1MSP7
G3MZM8	-0.045454	0.178055	16.0876	-0.25528	0.801742	0.919112	VKORC1L1	G3MZM8_BOVIN	G3MZM8
Q2KJ25	-0.0608901	0.238326	13.5541	-0.255491	0.80218	0.919112	PSMD12	PSD12_BOVIN	Q2KJ25
F1MDX9	0.0511522	0.20256	14.9111	0.252529	0.80408	0.920115	PTEN	F1MDX9_BOVIN	F1MDX9
P31404	-0.0466119	0.184885	12.9976	-0.252113	0.804897	0.920558	ATP6V1A	VATA_BOVIN	P31404
A0A3Q1MAZ0	0.0749153	0.299185	13.8217	0.250398	0.805963	0.920794	MEX3D	A0A3Q1MAZ0_BOVIN	A0A3Q1MAZ0
Q05B57	0.0388126	0.155342	15.9702	0.249853	0.805887	0.920794	YOD1	OTU1_BOVIN	Q05B57
G3N0F7	-0.0650576	0.260948	14.7506	-0.249312	0.806558	0.920981	TEX50	G3N0F7_BOVIN	G3N0F7
G3X6E2	0.0705676	0.285415	15.5981	0.247245	0.807943	0.922072	CIMIP2A	CMI2A_BOVIN	G3X6E2
E1BMY9	0.0268962	0.109035	14.9248	0.246675	0.80852	0.922239	WDR64	E1BMY9_BOVIN	E1BMY9
A0A452DHZ9;Q32LL6	0.0668359	0.275163	15.8458	0.242896	0.811202	0.922687	MORN5	MORN5_BOVIN	A0A452DHZ9;Q32LL6
A4FUZ3	0.0439643	0.180498	14.4887	0.243572	0.810977	0.922687	PSMC1	A4FUZ3_BOVIN	A4FUZ3
A6QLG5	-0.112017	0.460349	14.4847	-0.24333	0.811162	0.922687	RPS9	RS9_BOVIN	A6QLG5
A6QR55	0.0486954	0.200329	15.8237	0.243077	0.811069	0.922687	USP4	UBP4_BOVIN	A6QR55
Q2NL13;F1MSD6	-0.0558075	0.229999	15.328	-0.242642	0.8115	0.922687	TRAPPC5	TPPC5_BOVIN	Q2NL13;F1MSD6
Q58CX1	-0.0409918	0.168441	14.6646	-0.24336	0.811098	0.922687	GALT	Q58CX1_BOVIN	Q58CX1
Q3SYS6	0.132812	0.548912	13.6865	0.241954	0.812403	0.923225	CHP1	CHP1_BOVIN	Q3SYS6
A0A3Q1LY26	0.0523164	0.22498	15.6309	0.232538	0.819138	0.92394	TSGA10	A0A3Q1LY26_BOVIN	A0A3Q1LY26
A0A3Q1MW13	0.0346692	0.145467	15.9704	0.23833	0.814656	0.92394	PDE10A	A0A3Q1MW13_BOVIN	A0A3Q1MW13
A0A452DIE3;Q56JW4	0.0357716	0.151324	15.4514	0.236391	0.816234	0.92394	APRT	APT_BOVIN	A0A452DIE3;Q56JW4
A0JNM2	0.0456811	0.194742	16.0036	0.234573	0.817515	0.92394	TXNDC8	A0JNM2_BOVIN	A0JNM2
A3KMX7	-0.0328966	0.141286	14.5633	-0.232837	0.819129	0.92394	MDH1B	MDH1B_BOVIN	A3KMX7
A6QQ54	0.0552048	0.237517	14.2833	0.232425	0.819505	0.92394	LOC616319	A6QQ54_BOVIN	A6QQ54
F1N1E1;Q2T9T0	-0.090678	0.388577	15.9401	-0.233359	0.818453	0.92394	SAXO4	SAXO4_BOVIN	F1N1E1;Q2T9T0
F1N3R5	0.0609356	0.262568	15.5606	0.232075	0.819504	0.92394	AQP7	F1N3R5_BOVIN	F1N3R5
F2Z4I6	0.148894	0.631048	14.2278	0.235947	0.816837	0.92394	H2AC21	F2Z4I6_BOVIN	F2Z4I6
G3N1J2	0.0379298	0.163073	16.0209	0.232594	0.819022	0.92394	XPO7	G3N1J2_BOVIN	G3N1J2
G5E527	-0.0308612	0.129167	14.229	-0.238926	0.81457	0.92394	PCSK4	G5E527_BOVIN	G5E527
Q0II95	-0.078196	0.331171	15.6504	-0.23612	0.816402	0.92394	IP6K1	Q0II95_BOVIN	Q0II95
Q2T9Y6	-0.0355585	0.149712	15.8112	-0.237513	0.815309	0.92394	GCLM	GSH0_BOVIN	Q2T9Y6
Q5E9C4	0.0641412	0.270537	14.6131	0.237088	0.81588	0.92394	TBC1D7	TBCD7_BOVIN	Q5E9C4
Q76LV1	-0.126992	0.53856	13.1183	-0.235799	0.81723	0.92394	HSP90AB1	HS90B_BOVIN	Q76LV1
A4FV64	-0.0655068	0.285156	13.9173	-0.229723	0.821649	0.925869	SUGP1	A4FV64_BOVIN	A4FV64
F1MJ59;Q2T9R6	0.0350154	0.154535	15.9929	0.226586	0.823617	0.927598	NIT2	NIT2_BOVIN	F1MJ59;Q2T9R6
E1B7A4	-0.0632448	0.280898	15.5431	-0.225152	0.824795	0.928436	GLIPR1L2	E1B7A4_BOVIN	E1B7A4
Q08DW2	-0.102541	0.456865	14.9675	-0.224444	0.825447	0.928682	PRPSAP1	KPRA_BOVIN	Q08DW2
A0A3Q1MV57	0.0279902	0.126166	14.2162	0.221851	0.827585	0.930598	CCDC180	A0A3Q1MV57_BOVIN	A0A3Q1MV57
E1BPV0	-0.0275189	0.125102	15.4545	-0.219971	0.828773	0.931445	ARMC3	E1BPV0_BOVIN	E1BPV0
A0A3Q1M6F8	-0.0356765	0.163843	15.3158	-0.217748	0.8305	0.93192	UBXN11	A0A3Q1M6F8_BOVIN	A0A3Q1M6F8
E1BP04	0.0728836	0.335792	15.8611	0.21705	0.830937	0.93192	SPMIP7	E1BP04_BOVIN	E1BP04
Q17QU5	-0.0682936	0.31271	15.5395	-0.218393	0.829965	0.93192	MLST8	LST8_BOVIN	Q17QU5
Q8SQH5	0.0530311	0.243829	14.1392	0.217493	0.830931	0.93192	SLC25A5	ADT2_BOVIN	Q8SQH5
A0A3Q1LJD6	-0.0430212	0.20688	14.9382	-0.207953	0.838074	0.932988	CFAP77	A0A3Q1LJD6_BOVIN	A0A3Q1LJD6
A0A3Q1MQE3	0.0381459	0.181196	15.7293	0.210524	0.835962	0.932988		A0A3Q1MQE3_BOVIN	A0A3Q1MQE3
A0A452DJF5;A5D7J1	-0.042697	0.204181	16.1063	-0.209113	0.836982	0.932988	LYRM9	LYRM9_BOVIN	A0A452DJF5;A5D7J1
A6QQM4	0.0467687	0.22493	15.4192	0.207926	0.838009	0.932988	ZNF474	ZN474_BOVIN	A6QQM4
E1BIR4	0.0403001	0.188985	15.1568	0.213246	0.833977	0.932988	CNBD2	E1BIR4_BOVIN	E1BIR4
F1MJ69	0.0302715	0.145236	15.04	0.208429	0.83769	0.932988	DNAI3	F1MJ69_BOVIN	F1MJ69
G3MZF9	0.0587866	0.285225	14.7157	0.206106	0.839532	0.932988	LOC523458	G3MZF9_BOVIN	G3MZF9
P01096	0.0313144	0.145881	13.6736	0.214658	0.833203	0.932988	ATP5IF1	ATIF1_BOVIN	P01096
Q0VCQ0	0.0458002	0.217498	15.4467	0.210577	0.83597	0.932988	CPTP	CPTP_BOVIN	Q0VCQ0
Q2HJH3	-0.0572504	0.272881	14.8399	-0.2098	0.836677	0.932988		CK054_BOVIN	Q2HJH3
Q2KIM1	-0.0494137	0.239387	13.7705	-0.206418	0.839485	0.932988	ADISSP	ADSSP_BOVIN	Q2KIM1
Q2KIR0	0.0431807	0.202919	14.9986	0.212798	0.83435	0.932988	SPMIP2	SMIP2_BOVIN	Q2KIR0
Q2KJH9	0.0452099	0.219461	14.8274	0.206004	0.83959	0.932988	ALDH9A1	AL9A1_BOVIN	Q2KJH9
Q2TBP5	0.0786386	0.367841	14.4514	0.213784	0.833702	0.932988	TMEM53	TMM53_BOVIN	Q2TBP5
Q3SZ19	0.036187	0.174276	15.2827	0.207642	0.83825	0.932988	PSMD9	PSMD9_BOVIN	Q3SZ19
Q9BGI1	0.137653	0.639846	14.2128	0.215135	0.832719	0.932988	PRDX5	PRDX5_BOVIN	Q9BGI1
A0A3Q1MUP6;Q8WMY2	-0.0487006	0.237482	15.4465	-0.205071	0.840195	0.933017	FDPS	FPPS_BOVIN	A0A3Q1MUP6;Q8WMY2
A7MBA2	0.0429211	0.213159	13.5796	0.201358	0.843404	0.934158	PSMD1	A7MBA2_BOVIN	A7MBA2
F1N206	0.0272311	0.135323	14.2106	0.201231	0.84337	0.934158	DLD	DLDH_BOVIN	F1N206
Q2HJH1	0.0402002	0.198075	13.6001	0.202954	0.842176	0.934158	DNPEP	DNPEP_BOVIN	Q2HJH1
Q32PE2;F1MW14	0.16467	0.810739	14.7579	0.203111	0.841822	0.934158	RANGRF	MOG1_BOVIN	Q32PE2;F1MW14
Q8SPJ1	-0.172419	0.857026	14.9831	-0.201183	0.843261	0.934158	JUP	PLAK_BOVIN	Q8SPJ1
A0A3Q1LG29	0.0255867	0.12924	15.4863	0.197979	0.845637	0.934697	AXDND1	A0A3Q1LG29_BOVIN	A0A3Q1LG29
A0A3Q1MRU5	-0.0314747	0.158638	15.2564	-0.198406	0.845347	0.934697	ABCA16	A0A3Q1MRU5_BOVIN	A0A3Q1MRU5
Q2NKT6	0.0598054	0.301587	15.8675	0.198303	0.845327	0.934697	MGC137036	Q2NKT6_BOVIN	Q2NKT6
A0A3Q1ME15	-0.0341875	0.173863	15.3117	-0.196635	0.846699	0.934906		A0A3Q1ME15_BOVIN	A0A3Q1ME15
A3KN22	0.0577057	0.292983	14.7027	0.196959	0.846556	0.934906	UBE2M	UBC12_BOVIN	A3KN22
E1B958	0.0349983	0.182083	16.0488	0.192211	0.849988	0.938054	ALMS1	E1B958_BOVIN	E1B958
Q3ZCF0	-0.0766222	0.402963	15.523	-0.190147	0.851658	0.939413	DCTN2	DCTN2_BOVIN	Q3ZCF0
A0A3Q1MH98	0.0523296	0.279838	14.1959	0.186999	0.854307	0.940881	DUSP28	A0A3Q1MH98_BOVIN	A0A3Q1MH98
F1MUP9	0.041778	0.223338	14.7111	0.187062	0.854168	0.940881	VAT1	F1MUP9_BOVIN	F1MUP9
Q2T9V2;F1MWI0	0.0311392	0.166454	14.9352	0.187074	0.85412	0.940881	IQCG	DRC9_BOVIN	Q2T9V2;F1MWI0
A0A3Q1MEH8	-0.0324191	0.175373	15.421	-0.184859	0.855749	0.941129	DRC3	A0A3Q1MEH8_BOVIN	A0A3Q1MEH8
F1MVL0	-0.0250469	0.135469	14.643	-0.184891	0.855851	0.941129	IQCA1L	F1MVL0_BOVIN	F1MVL0
P45478;F1MSA1	-0.0492089	0.265813	13.8325	-0.185126	0.855817	0.941129	PPT1	PPT1_BOVIN	P45478;F1MSA1
A0A3Q1LSN0	-0.07527	0.41108	11.8739	-0.183103	0.857806	0.942402	LCP1	A0A3Q1LSN0_BOVIN	A0A3Q1LSN0
A5D7T5	0.0276781	0.152033	15.5759	0.182053	0.857889	0.942402	PPP3CC	A5D7T5_BOVIN	A5D7T5
V9VJQ3	0.0247682	0.139069	15.7204	0.1781	0.860919	0.945245	SPEF2	V9VJQ3_BOVIN	V9VJQ3
Q3SZT4	0.0436612	0.246766	14.9349	0.176934	0.861938	0.945878	TEX29	TEX29_BOVIN	Q3SZT4
A4IFT6	0.0646209	0.370983	14.1063	0.174189	0.864192	0.946991	TMED7	A4IFT6_BOVIN	A4IFT6
E1BCN4	0.0334342	0.192711	14.3029	0.173494	0.864695	0.946991		E1BCN4_BOVIN	E1BCN4
Q08E25	0.0472502	0.272603	14.2338	0.17333	0.864833	0.946991	SLC30A3	ZNT3_BOVIN	Q08E25
Q0P5I8	-0.0333688	0.193344	15.8258	-0.172588	0.865163	0.946991	GET4	GET4_BOVIN	Q0P5I8
Q3SZU5	0.0358269	0.206895	16.068	0.173165	0.864684	0.946991	SPCS3	SPCS3_BOVIN	Q3SZU5
F1MTT5	-0.0538779	0.315935	15.1383	-0.170535	0.866848	0.948193	GDPD4	F1MTT5_BOVIN	F1MTT5
F1MUZ9	-0.109534	0.643474	14.7502	-0.170224	0.867147	0.948193	HSPD1	F1MUZ9_BOVIN	F1MUZ9
P15103	-0.0219551	0.131529	14.4923	-0.166921	0.869739	0.949883	GLUL	GLNA_BOVIN	P15103
Q2HJ57	-0.0295897	0.176328	13.477	-0.16781	0.869225	0.949883	COTL1	COTL1_BOVIN	Q2HJ57
Q3SZA0	-0.0161338	0.0969514	15.2223	-0.166412	0.870023	0.949883	COPS4	CSN4_BOVIN	Q3SZA0
Q2T9Q3	-0.0439565	0.26525	15.6183	-0.165717	0.870506	0.949925	CFAP68	CFA68_BOVIN	Q2T9Q3
P33672	-0.0324372	0.197272	15.8796	-0.164429	0.871469	0.950007	PSMB3	PSB3_BOVIN	P33672
Q58DG1	-0.0276393	0.167811	15.6626	-0.164705	0.871283	0.950007	MYG1	MYG1_BOVIN	Q58DG1
F1MFB9	0.040197	0.2461	15.5498	0.163336	0.872358	0.950009	SLC6A16	F1MFB9_BOVIN	F1MFB9
P43033;A5D7P3	-0.0591821	0.360642	13.618	-0.164102	0.872061	0.950009	PAFAH1B1	LIS1_BOVIN	P43033;A5D7P3
A0A3Q1LTX1;P32007	0.0319527	0.196426	14.8437	0.16267	0.872972	0.950195	SLC25A6	ADT3_BOVIN	A0A3Q1LTX1;P32007
A0A3S5ZPV0	0.0405558	0.250562	15.0262	0.161859	0.873573	0.950366	SAXO1	A0A3S5ZPV0_BOVIN	A0A3S5ZPV0
A0A3Q1LZP8	-0.0607934	0.380017	15.8316	-0.159975	0.874924	0.951352	FHL1	A0A3Q1LZP8_BOVIN	A0A3Q1LZP8
A0A3Q1MJ65;A0A3Q1MNC0;O46414;A0A3Q1NGZ9	-0.0413473	0.273873	14.9765	-0.150972	0.882012	0.952062	FTH1	FRIH_BOVIN	A0A3Q1MJ65;A0A3Q1MNC0;O46414;A0A3Q1NGZ9
A0A3Q1MQ34	0.041223	0.272432	13.5572	0.151315	0.881956	0.952062	FLNB	A0A3Q1MQ34_BOVIN	A0A3Q1MQ34
A0A452DJH4;A7MB35	-0.0212246	0.140008	15.7605	-0.151596	0.881429	0.952062	PDHA1	ODPA_BOVIN	A0A452DJH4;A7MB35
E1B993	0.0202623	0.134129	15.0067	0.151067	0.881935	0.952062	ANKEF1	E1B993_BOVIN	E1B993
E1BKR1	-0.0293904	0.194514	14.3821	-0.151097	0.881998	0.952062	SLC22A14	E1BKR1_BOVIN	E1BKR1
F1MBB7	0.127178	0.834618	14.4605	0.152379	0.880994	0.952062	TGM1	F1MBB7_BOVIN	F1MBB7
F1MLB9	-0.0258106	0.170246	14.346	-0.151608	0.881608	0.952062	NT5C3B	F1MLB9_BOVIN	F1MLB9
F1N466	0.02603	0.16911	13.1893	0.153923	0.88	0.952062	C13H20orf96	F1N466_BOVIN	F1N466
G3N122	-0.0436905	0.290042	14.839	-0.150635	0.882292	0.952062	LRRC63	G3N122_BOVIN	G3N122
G3X6Z1	-0.0219885	0.143863	16.0077	-0.152843	0.880432	0.952062	PNPLA7	G3X6Z1_BOVIN	G3X6Z1
G5E622	-0.0174728	0.116964	15.7825	-0.149385	0.883142	0.952062		G5E622_BOVIN	G5E622
P19803;A0A452DJ82	-0.0472444	0.316951	13.9236	-0.149059	0.883645	0.952062	ARHGDIA	GDIR1_BOVIN	P19803;A0A452DJ82
P52175	-0.0569613	0.381229	15.3643	-0.149415	0.88317	0.952062	NME1-2	NDKA2_BOVIN	P52175
Q2HJI2	0.0361612	0.237497	13.5939	0.15226	0.881219	0.952062	NDUFAF3	NDUF3_BOVIN	Q2HJI2
Q2KJD0;Cont_Q2KJD0	-0.0374186	0.252281	15.3055	-0.148321	0.884026	0.952062	TUBB5	TBB5_BOVIN	Q2KJD0;Cont_Q2KJD0
Q3SZC4	0.0306801	0.203433	14.7576	0.150812	0.882166	0.952062	NSFL1C	NSF1C_BOVIN	Q3SZC4
Q3ZBG0	-0.0378407	0.243927	15.2176	-0.155131	0.878757	0.952062	PSMA7	PSA7_BOVIN	Q3ZBG0
Q3ZBH5	-0.0299757	0.191885	14.2906	-0.156217	0.878047	0.952062	PA2G4	Q3ZBH5_BOVIN	Q3ZBH5
Q5E947	0.0696469	0.454462	14.0752	0.153251	0.880376	0.952062	PRDX1	PRDX1_BOVIN	Q5E947
A0A3Q1MIA3	-0.0520635	0.360634	15.1243	-0.144367	0.887117	0.953524	FAM171B	A0A3Q1MIA3_BOVIN	A0A3Q1MIA3
P04272	-0.122876	0.851078	14.727	-0.144377	0.88716	0.953524	ANXA2	ANXA2_BOVIN	P04272
P67827	-0.148063	1.02447	13.8603	-0.144527	0.887165	0.953524	CSNK1A1	KC1A_BOVIN	P67827
Q03763;F1MIW8	-0.13466	0.927188	14.9112	-0.145235	0.886471	0.953524	DSG1	DSG1_BOVIN	Q03763;F1MIW8
Q2TBW4	0.0184745	0.13085	14.4393	0.141189	0.889672	0.955739	PKD2L2	Q2TBW4_BOVIN	Q2TBW4
E1B7X2	-0.0281956	0.201243	15.5293	-0.140107	0.890376	0.955794	ACTL11	E1B7X2_BOVIN	E1B7X2
Q5E9H9	0.0189258	0.135422	15.8396	0.139754	0.890616	0.955794	ABHD10	ABHDA_BOVIN	Q5E9H9
Q3SYX9;G3MXC8	0.0513153	0.368006	13.3419	0.139442	0.891184	0.955924	ARPC5	ARPC5_BOVIN	Q3SYX9;G3MXC8
P81125;F6Q334	0.0260994	0.188563	14.947	0.138412	0.891762	0.956066	NAPA	SNAA_BOVIN	P81125;F6Q334
Q2KIW6;F1MLV1	0.0310371	0.227574	15.0605	0.136382	0.893325	0.95685	PSMC6	PRS10_BOVIN	Q2KIW6;F1MLV1
Q3ZCI9;G3X861	-0.0449805	0.330173	15.5277	-0.136233	0.893388	0.95685	CCT8	TCPQ_BOVIN	Q3ZCI9;G3X861
F1MV72	0.0190282	0.140406	14.9842	0.135522	0.894003	0.95703		F1MV72_BOVIN	F1MV72
F1N5C9	-0.0237296	0.176879	14.8305	-0.134157	0.895082	0.957706	RSPH10B	F1N5C9_BOVIN	F1N5C9
E1BHT5	0.0577086	0.437155	13.4703	0.132009	0.896928	0.957802	UBR4	E1BHT5_BOVIN	E1BHT5
E1BMG4	-0.0290986	0.219865	12.4193	-0.132348	0.896829	0.957802	PRKCQ	E1BMG4_BOVIN	E1BMG4
Q2KID4	0.0210647	0.160545	14.5517	0.131208	0.897408	0.957802	DNAL1	DNAL1_BOVIN	Q2KID4
Q2KIM0	0.0315734	0.23975	15.7776	0.131693	0.896892	0.957802	FUCA1	FUCO_BOVIN	Q2KIM0
Q2TBP0;F1MBI1	-0.0207894	0.158651	15.736	-0.131039	0.897405	0.957802	PSMB7	PSB7_BOVIN	Q2TBP0;F1MBI1
F1MQP7;Q865R1	0.0217501	0.168452	16.1063	0.129117	0.898864	0.9584	PAOX	PAOX_BOVIN	F1MQP7;Q865R1
F1MSS9	-0.0366262	0.28289	15.1063	-0.129471	0.898693	0.9584	BAG4	F1MSS9_BOVIN	F1MSS9
D9IE06;Q05B66	-0.0451203	0.354137	15.1735	-0.127409	0.90029	0.958406	OPA3	OPA3_BOVIN	D9IE06;Q05B66
F1ME38	-0.0173951	0.135552	15.5026	-0.128328	0.89954	0.958406	UBA6	F1ME38_BOVIN	F1ME38
Q32KP5	0.0301748	0.235998	15.8635	0.127861	0.899866	0.958406	BPIFA3	Q32KP5_BOVIN	Q32KP5
Q3SWW9	-0.0229134	0.18067	15.9902	-0.126825	0.90066	0.958406	PPP1CB	PP1B_BOVIN	Q3SWW9
A0A3Q1LNL4	0.0512167	0.433799	15.269	0.118065	0.907555	0.958639	STPG3	A0A3Q1LNL4_BOVIN	A0A3Q1LNL4
A0A3Q1N6F8	-0.018302	0.154181	15.7102	-0.118705	0.907014	0.958639	CFAP54	A0A3Q1N6F8_BOVIN	A0A3Q1N6F8
A3KMV5	-0.0351632	0.279941	14.5046	-0.125609	0.901766	0.958639	UBA1	UBA1_BOVIN	A3KMV5
F1MC71	0.0195016	0.163112	14.7891	0.11956	0.906441	0.958639	EXOC5	F1MC71_BOVIN	F1MC71
F1MKU3	-0.0455873	0.370884	13.0294	-0.122915	0.90405	0.958639	BSPRY	F1MKU3_BOVIN	F1MKU3
F1MX73	0.0191026	0.156571	14.6985	0.122006	0.904547	0.958639	MIPEP	F1MX73_BOVIN	F1MX73
F1N7U2	-0.039032	0.320575	13.8092	-0.121756	0.904846	0.958639	NPLOC4	F1N7U2_BOVIN	F1N7U2
[truncated: 121 more rows]

## Sheet: Table S6
Protein	logFC	se	df	t	pval	adjPval	Genes	Protein.Names	Protein.Ids
F1N310	-1.67594	0.17979	15.1625	-9.32163	1.1409e-07	0.000244266	CYB5R2	F1N310_BOVIN	F1N310
Q58CS8	2.06818	0.262954	15.0074	7.86518	1.05746e-06	0.00113201	GNPTG	GNPTG_BOVIN	Q58CS8
E1B9P4	-2.05476	0.27816	15.1362	-7.38695	2.14632e-06	0.00153176	ELSPBP1	E1B9P4_BOVIN	E1B9P4
G5E663	1.22336	0.184251	15.0606	6.63961	7.72178e-06	0.00413308	LOC112445444	G5E663_BOVIN	G5E663
P06833	-3.89636	0.624422	14.8137	-6.23995	1.67553e-05	0.00712008	PYY2	PYY2_BOVIN	P06833
A0A3Q1MQS6	-1.60777	0.258326	13.4505	-6.22381	2.66047e-05	0.00712008	SURF1	A0A3Q1MQS6_BOVIN	A0A3Q1MQS6
P56602	-1.33218	0.213519	13.6874	-6.23918	2.39814e-05	0.00712008	PPOX	PPOX_BOVIN	P56602
Q2KJH7	-1.0653	0.177722	14.8394	-5.99422	2.57228e-05	0.00712008	ALDH18A1	Q2KJH7_BOVIN	Q2KJH7
P12820	-1.69563	0.303017	13.8563	-5.59581	6.85296e-05	0.0151532	ACE	ACE_BOVIN	P12820
Q3SZ71;E1B941	-0.799554	0.146156	14.6143	-5.47057	7.07763e-05	0.0151532	PMPCB	MPPB_BOVIN	Q3SZ71;E1B941
F1MW08	-1.18059	0.223604	13.8803	-5.27984	0.000119728	0.0160712	ERO1B	F1MW08_BOVIN	F1MW08
Q3SWZ6	-0.983189	0.1875	15.5963	-5.24367	8.72941e-05	0.0160712	SBDS	SBDS_BOVIN	Q3SWZ6
F1MHD4	-0.771867	0.14394	14.2945	-5.36243	9.32792e-05	0.0160712	PARS2	F1MHD4_BOVIN	F1MHD4
Q2NKS2	-0.748897	0.143957	14.4839	-5.20224	0.000120102	0.0160712	COX16	COX16_BOVIN	Q2NKS2
A0A3Q1M5Z8;Q3MHR0	0.7669	0.146723	14.3933	5.22686	0.000117072	0.0160712	LYPLA1	LYPA1_BOVIN	A0A3Q1M5Z8;Q3MHR0
Q5E9B4	1.22116	0.241368	15.959	5.05934	0.00011703	0.0160712	EIF2B2	EI2BB_BOVIN	Q5E9B4
A0A3Q1NCV5	0.843593	0.165678	14.8579	5.09175	0.000136592	0.0172025		A0A3Q1NCV5_BOVIN	A0A3Q1NCV5
Q32LL2;A5PJA6	-1.50356	0.286927	12.8238	-5.24022	0.000166877	0.0178323	STOML2	STML2_BOVIN	Q32LL2;A5PJA6
Q1KZG4	-0.841092	0.169481	15.0293	-4.96277	0.000169264	0.0178323	FHIT	FHIT_BOVIN	Q1KZG4
Q1RMU4	-0.822798	0.164387	13.8282	-5.00526	0.000199895	0.0178323	ERLIN2	ERLN2_BOVIN	Q1RMU4
F1MWX4	-0.654758	0.134874	15.6046	-4.8546	0.000188281	0.0178323	HDAC11	F1MWX4_BOVIN	F1MWX4
A0A3Q1N3E0	-0.633095	0.129356	15.5092	-4.89422	0.000176973	0.0178323	LOC112444752	A0A3Q1N3E0_BOVIN	A0A3Q1N3E0
F1MLK9	-0.54361	0.111272	15.4724	-4.88542	0.000181308	0.0178323	HSCB	F1MLK9_BOVIN	F1MLK9
E1BKY9	1.41734	0.286766	14.5517	4.94249	0.000193383	0.0178323	CPOX	E1BKY9_BOVIN	E1BKY9
A0A3Q1M3I6	-1.00497	0.207233	14.8634	-4.84945	0.000217785	0.0186511	PPP2R2A	A0A3Q1M3I6_BOVIN	A0A3Q1M3I6
A0JNP2;A0A452DJD0	-3.4639	0.726518	14.9771	-4.76781	0.000250171	0.0206007	SCGB1D	SG1D_BOVIN	A0JNP2;A0A452DJD0
E1BPP6	-0.612374	0.12911	14.4523	-4.74303	0.000288859	0.0229055	MCCC2	E1BPP6_BOVIN	E1BPP6
Q148L6	-1.22756	0.261724	14.5674	-4.6903	0.000313191	0.023948	DHDH	DHDH_BOVIN	Q148L6
P00669	-1.49387	0.320182	14.4828	-4.6657	0.000333474	0.0246196	SRN	RNS_BOVIN	P00669
Q32LM0	-0.62013	0.133937	14.6379	-4.63002	0.000347799	0.0248213	SH3GLB1	SHLB1_BOVIN	Q32LM0
F1MFA3	-0.948009	0.20337	13.8666	-4.6615	0.000376221	0.0259835	PITRM1	F1MFA3_BOVIN	F1MFA3
P55206	-2.78456	0.620781	15.0561	-4.48558	0.000431828	0.0263234	NPPC	ANFC_BOVIN	P55206
A0A3Q1MDC6	-0.749673	0.163546	13.9487	-4.58388	0.000429248	0.0263234	NCSTN	A0A3Q1MDC6_BOVIN	A0A3Q1MDC6
Q1JP73;F1MEP1	0.84868	0.192487	16.0099	4.40903	0.000438329	0.0263234	QNG1	F1MEP1_BOVIN	Q1JP73;F1MEP1
A0A3Q1LST0;Q5EAD6;E1BK63;A0A3Q1LLG0	2.18916	0.473548	13.9177	4.62288	0.000400879	0.0263234	RPL15	RL15_BOVIN	A0A3Q1LST0;Q5EAD6;E1BK63;A0A3Q1LLG0
A5PJZ1	-0.881051	0.200754	15.6127	-4.38871	0.000483452	0.0279749	SLC25A24	SCMC1_BOVIN	A5PJZ1
F1MDX6	-1.02995	0.231397	14.3755	-4.45102	0.000515333	0.0290349	GLB1L3	F1MDX6_BOVIN	F1MDX6
Q08E24	-0.7863	0.174775	13.4236	-4.49893	0.000553643	0.0303936	SARAF	SARAF_BOVIN	Q08E24
G3N3N5	-0.873059	0.203628	15.3162	-4.28752	0.000619744	0.0309409	CSNKA2IP	G3N3N5_BOVIN	G3N3N5
A0A3Q1LM43	-0.837488	0.194695	15.5548	-4.30155	0.000582757	0.0309409	DNAJB6	A0A3Q1LM43_BOVIN	A0A3Q1LM43
P34933;A7E3Q2	-0.621664	0.143255	14.6455	-4.33956	0.000614991	0.0309409	HSPA2	HSP72_BOVIN	P34933;A7E3Q2
F1MBZ1	0.59279	0.13943	15.8474	4.25151	0.00062142	0.0309409	KLHL10	F1MBZ1_BOVIN	F1MBZ1
P80724	-1.08054	0.254681	15.4903	-4.24272	0.000663293	0.031558	BASP1	BASP1_BOVIN	P80724
Q32PA8	-0.847057	0.196894	14.6886	-4.30209	0.000658244	0.031558	AAMDC	AAMDC_BOVIN	Q32PA8
A6QR07	-1.22481	0.294781	16.0819	-4.15497	0.000738144	0.0343558	AGK	A6QR07_BOVIN	A6QR07
Q2YDI8	-1.17198	0.276977	14.4683	-4.23131	0.000782124	0.0349944	MKRN2	Q2YDI8_BOVIN	Q2YDI8
P19782;A0A3Q1M259	1.90847	0.457212	15.2818	4.17415	0.000784555	0.0349944	PRM2	PRM2_BOVIN	P19782;A0A3Q1M259
Q148K7	-0.981676	0.234777	14.7792	-4.18131	0.000827039	0.0361366	LRPAP1	Q148K7_BOVIN	Q148K7
Q3T0G5	-0.956386	0.229208	14.0944	-4.17257	0.00092656	0.0388974	PLPBP	PLPHP_BOVIN	Q3T0G5
Q4GZT4;B2D1N9	-3.54222	0.838157	13.0731	-4.22621	0.000978275	0.0402786	ABCG2	ABCG2_BOVIN	Q4GZT4;B2D1N9
P04557	-1.8357	0.446156	14.0891	-4.11447	0.00103888	0.0411896		SFP3_BOVIN	P04557
A0A3Q1MD89	-0.68796	0.17109	15.5578	-4.02105	0.00103887	0.0411896	TPCN2	A0A3Q1MD89_BOVIN	A0A3Q1MD89
Q2KJB7;F1N1M7	0.433598	0.106634	14.4524	4.0662	0.00108761	0.0423379	CPT2	CPT2_BOVIN	Q2KJB7;F1N1M7
P16368;F1N430	-1.7207	0.415587	12.9181	-4.14042	0.00117695	0.0438649	TIMP2	TIMP2_BOVIN	P16368;F1N430
A0A3Q1MED5;Q2T9M8	-0.607463	0.153921	15.7375	-3.9466	0.00118831	0.0438649	SNAP23	Q2T9M8_BOVIN	A0A3Q1MED5;Q2T9M8
A0A3Q1LRD6	-0.507191	0.124251	13.7745	-4.08198	0.0011569	0.0438649	MCCC1	A0A3Q1LRD6_BOVIN	A0A3Q1LRD6
A0A452DIB1;Q0IIG8;A0A3Q1LLK2	-0.69533	0.174119	14.696	-3.99342	0.00121952	0.0439801	RAB18	RAB18_BOVIN	A0A452DIB1;Q0IIG8;A0A3Q1LLK2
F1MRP6;Q32S24	0.696968	0.176182	15.2431	3.95595	0.00123251	0.0439801	COL11A2	COBA2_BOVIN	F1MRP6;Q32S24
Q3SZ73	0.733462	0.184407	14.4868	3.9774	0.00129261	0.0453684	ABHD11	ABHDB_BOVIN	Q3SZ73
F1MLD7	0.75875	0.197075	15.8606	3.85005	0.00143551	0.0495714	EFR3A	F1MLD7_BOVIN	F1MLD7
A0A3Q1M8B3	-1.30675	0.328277	12.7637	-3.98064	0.00162311	0.05516	LIPE	A0A3Q1M8B3_BOVIN	A0A3Q1M8B3
A0A3Q1M8B3;P16386	-0.918531	0.2411	15.211	-3.80974	0.00167065	0.0558886	LIPE	LIPS_BOVIN	A0A3Q1M8B3;P16386
E1BJA2	0.573863	0.152076	15.2447	3.77352	0.00179376	0.059034	AIFM1	E1BJA2_BOVIN	E1BJA2
F1MUK0	-0.551592	0.14528	14.6659	-3.79676	0.00181982	0.059034	FER1L5	F1MUK0_BOVIN	F1MUK0
Q0VD50	-1.37972	0.366779	14.3327	-3.76174	0.00202621	0.0647479	NMNAT1	NMNA1_BOVIN	Q0VD50
Q8SPU8;F1MZD5	1.29955	0.349719	14.873	3.71598	0.00209735	0.0660356	DHRS4	DHRS4_BOVIN	Q8SPU8;F1MZD5
A0A3Q1MK64	-0.894463	0.243484	15.5815	-3.6736	0.00213469	0.0662374	ARMC10	A0A3Q1MK64_BOVIN	A0A3Q1MK64
Q5E9N5	0.459519	0.121877	13.4178	3.77036	0.00221666	0.067798	CLPB	CLPB_BOVIN	Q5E9N5
Q0P5M8	-0.541896	0.149224	15.7941	-3.63142	0.00228659	0.0689521	PMPCA	MPPA_BOVIN	Q0P5M8
Q0P561	0.846352	0.231546	15.051	3.65522	0.00233297	0.0693736	SNTN	SNTAN_BOVIN	Q0P561
F1MEL4	-0.425114	0.114757	13.7822	-3.70446	0.00241464	0.0708183	COIL	F1MEL4_BOVIN	F1MEL4
Q3SX02	-0.695849	0.188821	12.9788	-3.68524	0.00275334	0.0796607	HTATIP2	Q3SX02_BOVIN	Q3SX02
Q08DL0	-1.16182	0.327617	15.3396	-3.54628	0.00284377	0.0811803	SLC3A2	Q08DL0_BOVIN	Q08DL0
A0A3Q1LV36	-0.420588	0.118	14.5107	-3.56432	0.00295822	0.0822538	IPO5	A0A3Q1LV36_BOVIN	A0A3Q1LV36
Q08DM3	-0.578753	0.161259	14.0244	-3.58896	0.00295526	0.0822538	ME2	Q08DM3_BOVIN	Q08DM3
F1MIM5	-0.501921	0.140805	14.3568	-3.56465	0.00300072	0.0823658	VWA8	F1MIM5_BOVIN	F1MIM5
Q3ZBG1	0.450853	0.129114	15.2934	3.49188	0.00319572	0.0866079	RAB14	Q3ZBG1_BOVIN	Q3ZBG1
Q58DS3	-0.670386	0.19421	16.0197	-3.45186	0.00327563	0.0876639	SLC25A35	S2535_BOVIN	Q58DS3
E1BDL2	-0.632384	0.180213	14.3777	-3.5091	0.00334867	0.0885123	TTC7A	E1BDL2_BOVIN	E1BDL2
F1MVX2	-0.463953	0.132199	14.0884	-3.5095	0.00343947	0.08852	LANCL1	LANC1_BOVIN	F1MVX2
F6QK60	-0.491591	0.136826	12.5016	-3.59282	0.00347299	0.08852	SIRT2	F6QK60_BOVIN	F6QK60
Q3SZB8	1.17085	0.329533	13.1709	3.55308	0.00346969	0.08852		H3CL_BOVIN	Q3SZB8
A0A3Q1MPA8	2.58421	0.740485	13.7163	3.48989	0.00370808	0.0902159	P3R3URF	A0A3Q1MPA8_BOVIN	A0A3Q1MPA8
F1MX07	-1.24369	0.364302	15.5413	-3.41389	0.00368227	0.0902159	TEKT3	F1MX07_BOVIN	F1MX07
G3MWR3	1.28117	0.372367	14.9063	3.4406	0.0036704	0.0902159	LOC112445829	G3MWR3_BOVIN	G3MWR3
Q75WB5	-0.667708	0.195512	15.686	-3.41518	0.00363102	0.0902159	OPLAH	OPLA_BOVIN	Q75WB5
F1MN23;Q3T0R4	-0.491947	0.143841	15.0365	-3.42009	0.00378649	0.0910884	DHRS7B	DRS7B_BOVIN	F1MN23;Q3T0R4
E1B7S2	-0.556475	0.161529	13.6085	-3.44505	0.00409263	0.0935475	C11H9orf50	E1B7S2_BOVIN	E1B7S2
F1MQP4	-0.436047	0.129546	15.4187	-3.36597	0.00410718	0.0935475	NDUFAF5	F1MQP4_BOVIN	F1MQP4
F1MWB6	0.697211	0.206409	15.2568	3.37782	0.00405833	0.0935475	SH3D21	F1MWB6_BOVIN	F1MWB6
Q32P65;E1BEC7	-0.593884	0.175988	15.222	-3.37456	0.00409689	0.0935475	NDUFAF2	NDUF2_BOVIN	Q32P65;E1BEC7
Q3SZ13	-0.869984	0.257928	15.3926	-3.37298	0.00405602	0.0935475	UQCC2	UQCC2_BOVIN	Q3SZ13
A0A3S5ZPC1	-0.952177	0.282287	15.0277	-3.37309	0.00417322	0.0940512	SYPL1	A0A3S5ZPC1_BOVIN	A0A3S5ZPC1
Q5E9T9	0.553134	0.164674	14.1271	3.35896	0.00462835	0.103222	RTCB	RTCB_BOVIN	Q5E9T9
F1MDL6	-0.53548	0.162908	15.6321	-3.28702	0.00476509	0.105176	MCU	F1MDL6_BOVIN	F1MDL6
Q2NKT7	0.597878	0.183229	15.8426	3.26301	0.00493773	0.107874	MGC137030	Q2NKT7_BOVIN	Q2NKT7
Q2KJ28	-0.347859	0.106363	15.4281	-3.27049	0.00500372	0.108212	PGS1	PGPS1_BOVIN	Q2KJ28
E1BDP4	-0.450574	0.139112	15.956	-3.23893	0.00515429	0.109261	TMEM177	E1BDP4_BOVIN	E1BDP4
E1BFZ9	0.968804	0.290034	13.3876	3.34031	0.00512899	0.109261	MCM4	E1BFZ9_BOVIN	E1BFZ9
A0A452DIB1;Q0IIG8	-1.03763	0.31924	15.0015	-3.25031	0.00537932	0.11109	RAB18	RAB18_BOVIN	A0A452DIB1;Q0IIG8
P10123	-0.583676	0.178619	14.5132	-3.26772	0.00538657	0.11109	RLBP1	RLBP1_BOVIN	P10123
Q3SZ23	-0.824609	0.252616	14.58	-3.26428	0.00539625	0.11109	DNAJC30	Q3SZ23_BOVIN	Q3SZ23
A0A140T842;Q59HJ6	-0.384431	0.117768	13.7031	-3.26431	0.00579017	0.112647	LONP1	LONM_BOVIN	A0A140T842;Q59HJ6
A6QPE3	-1.536	0.469373	13.745	-3.27246	0.00567781	0.112647	TEX101	A6QPE3_BOVIN	A6QPE3
E1B844	-0.402727	0.125159	15.0725	-3.21773	0.00572169	0.112647	TIMM44	E1B844_BOVIN	E1B844
P11181	1.14236	0.356641	15.208	3.20312	0.00584067	0.112647	DBT	ODB2_BOVIN	P11181
P42026	-0.446519	0.139638	15.2417	-3.19768	0.00589277	0.112647	NDUFS7	NDUS7_BOVIN	P42026
Q32L79	-0.845453	0.262586	15.2139	-3.21972	0.00564197	0.112647	INSL6	INSL6_BOVIN	Q32L79
Q3SZ00	-0.803425	0.248015	14.1142	-3.23942	0.00588265	0.112647	HADHA	Q3SZ00_BOVIN	Q3SZ00
Q58DH8	1.38802	0.424137	14.0096	3.27258	0.00555297	0.112647	FEN1	FEN1_BOVIN	Q58DH8
G3N176	0.773901	0.241979	14.6827	3.19822	0.00612242	0.11487	DESI1	G3N176_BOVIN	G3N176
Q08DK4	-0.590921	0.184183	14.3022	-3.20833	0.00617003	0.11487	SLC25A22	GHC1_BOVIN	Q08DK4
Q2YDN8	-0.397456	0.1255	15.5324	-3.16699	0.00615844	0.11487	VRK3	VRK3_BOVIN	Q2YDN8
A0A3Q1M275	-0.544894	0.174221	15.9532	-3.1276	0.00651156	0.118146		A0A3Q1M275_BOVIN	A0A3Q1M275
O46629	-0.76849	0.239061	13.5076	-3.21462	0.00648866	0.118146	HADHB	ECHB_BOVIN	O46629
Q2YDJ4	-0.455351	0.144933	15.7265	-3.14181	0.00640971	0.118146	HINT3	HINT3_BOVIN	Q2YDJ4
E1BIQ0	-0.643435	0.199993	12.796	-3.21728	0.00686211	0.12346	PNPT1	E1BIQ0_BOVIN	E1BIQ0
F2Z4I9	-0.553462	0.17172	12.554	-3.22305	0.00693787	0.123783	PAM16	F2Z4I9_BOVIN	F2Z4I9
P27595	-0.59758	0.189635	13.9171	-3.15122	0.00711858	0.125958	HK1	HXK1_BOVIN	P27595
A0A3Q1LN66	-0.859286	0.273186	13.6448	-3.14543	0.0073513	0.126881	SPAG4	A0A3Q1LN66_BOVIN	A0A3Q1LN66
A0A3Q1LUG0	-0.623885	0.202242	15.3057	-3.08484	0.0074036	0.126881	PPP2R1B	A0A3Q1LUG0_BOVIN	A0A3Q1LUG0
E1BMF5	-0.947138	0.306343	15.071	-3.09175	0.00740779	0.126881	ACOT11	E1BMF5_BOVIN	E1BMF5
F1MKD1;Q2T9N3	0.714717	0.230906	15.163	3.09527	0.00731176	0.126881	NTMT1	NTM1A_BOVIN	F1MKD1;Q2T9N3
A7E3S8;A0A3Q1M4L0	-0.691524	0.221056	13.8704	-3.12827	0.00747567	0.127027	ST13	A7E3S8_BOVIN	A7E3S8;A0A3Q1M4L0
A7E3S8	-0.799157	0.260782	15.7047	-3.06446	0.00753869	0.127089	ST13	A7E3S8_BOVIN	A7E3S8
Q0VCR7	0.360668	0.11762	15.2404	3.06638	0.00772091	0.127424	MTHFD1L	C1TM_BOVIN	Q0VCR7
Q0VCX7	-0.665506	0.210309	12.5773	-3.16443	0.00773711	0.127424	ME3	Q0VCX7_BOVIN	Q0VCX7
Q2TBQ6	-0.561955	0.183741	15.6458	-3.05841	0.00766047	0.127424	HSPB9	HSPB9_BOVIN	Q2TBQ6
Q5E958	1.03433	0.336243	14.7077	3.07614	0.00782838	0.127943	RPS8	RS8_BOVIN	Q5E958
Q7YRQ8	-1.85041	0.607262	15.4124	-3.04713	0.00794986	0.128944	TFPI2	TFPI2_BOVIN	Q7YRQ8
A5D7E6	-0.752233	0.245424	14.0925	-3.06503	0.00834196	0.134287	CD82	A5D7E6_BOVIN	A5D7E6
F1MXW5;Q0VCA7	-0.499114	0.166854	16.1063	-2.99132	0.00858569	0.137179	OXSM	OXSM_BOVIN	F1MXW5;Q0VCA7
A0A3Q1M4Q5	-0.514213	0.170894	15.2463	-3.00896	0.00868309	0.137707	PCYT1A	A0A3Q1M4Q5_BOVIN	A0A3Q1M4Q5
E1BE78	0.502288	0.169185	15.6914	2.96886	0.00919772	0.144796	PNPLA8	E1BE78_BOVIN	E1BE78
E1BLW6	-0.51101	0.172357	15.3629	-2.96484	0.00944257	0.145714	PRSS55	E1BLW6_BOVIN	E1BLW6
P11180	-0.445304	0.150838	15.8597	-2.95219	0.00943616	0.145714	DLAT	ODP2_BOVIN	P11180
P54349	0.613734	0.206713	15.1771	2.96902	0.00946019	0.145714	IL12A	IL12A_BOVIN	P54349
P10731;F1MZB4	0.557026	0.18623	14.2771	2.99106	0.00955049	0.146054	PAM	AMD_BOVIN	P10731;F1MZB4
Q0III6;A0A3Q1LM43	-0.526614	0.1777	15.0687	-2.9635	0.00962654	0.146173	DNAJB6	DNJB6_BOVIN	Q0III6;A0A3Q1LM43
F1MCA6	-0.723503	0.241644	13.9077	-2.99409	0.00972289	0.146597	CCDC150	F1MCA6_BOVIN	F1MCA6
Q1ZYR0	0.505862	0.162841	11.1831	3.10648	0.00980653	0.146824	CLN5	CLN5_BOVIN	Q1ZYR0
P08166	-0.375171	0.128225	15.8203	-2.92587	0.00998559	0.148466	AK2	KAD2_BOVIN	P08166
A0A3Q1NKA6	-0.721451	0.243211	14.0465	-2.96636	0.0101796	0.149277	PICALM	A0A3Q1NKA6_BOVIN	A0A3Q1NKA6
Q3T108	-0.368526	0.125721	15.2471	-2.9313	0.0101784	0.149277	PSMB4	PSB4_BOVIN	Q3T108
A0A3Q1MXF1	1.00735	0.343116	14.8158	2.9359	0.0103292	0.149776	THYN1	A0A3Q1MXF1_BOVIN	A0A3Q1MXF1
E1B959;Q3T014;F1MX69	0.39854	0.136375	15.1445	2.92238	0.0104235	0.149776	BPGM	PMGE_BOVIN	E1B959;Q3T014;F1MX69
F1MDV2	-0.441061	0.150425	14.8098	-2.93209	0.0104127	0.149776	SLC30A9	F1MDV2_BOVIN	F1MDV2
E1BD65	0.559148	0.192771	15.5939	2.90058	0.0106431	0.151913	ZMYND10	E1BD65_BOVIN	E1BD65
A0A3Q1MDT2;Q58DL1	0.572211	0.195356	14.0238	2.92906	0.0109759	0.153721	ARG2	ARGI2_BOVIN	A0A3Q1MDT2;Q58DL1
A4FUG5	-0.585624	0.202596	15.4742	-2.89061	0.0109302	0.153721	BIN2	A4FUG5_BOVIN	A4FUG5
G3N059	1.23011	0.425106	15.0136	2.89366	0.0111288	0.153721	PHF7	G3N059_BOVIN	G3N059
Q2KJ81	0.572655	0.195316	13.7426	2.93194	0.0111079	0.153721	AP1M1	AP1M1_BOVIN	Q2KJ81
Q2NKV5	-1.13284	0.393474	15.6176	-2.87908	0.0111109	0.153721	TMCO2	TMCO2_BOVIN	Q2NKV5
P10279;A0A3Q1M5Z4	-1.34407	0.464937	14.835	-2.89085	0.0113013	0.155102	PRNP	PRIO_BOVIN	P10279;A0A3Q1M5Z4
A0A3Q1MB27	-0.914108	0.317207	14.9401	-2.88174	0.011446	0.156089	DEFB110	A0A3Q1MB27_BOVIN	A0A3Q1MB27
E1B7G5	-0.583487	0.197881	12.459	-2.94868	0.0117524	0.159253	RBM12B	E1B7G5_BOVIN	E1B7G5
P19120	-0.816298	0.279203	12.5471	-2.92367	0.0122417	0.164839	HSPA8	HSP7C_BOVIN	P19120
F1N4M5	-0.626574	0.220297	14.884	-2.84423	0.0123838	0.16571	SMG7	F1N4M5_BOVIN	F1N4M5
A7MB90	0.471895	0.166343	14.9165	2.83688	0.0125473	0.166856	CSNK1G2	A7MB90_BOVIN	A7MB90
P46282;A0A3Q1LXM0	0.457623	0.162976	15.5529	2.80792	0.0128961	0.16939	IL12B	IL12B_BOVIN	P46282;A0A3Q1LXM0
P61603	-0.50933	0.179927	14.6815	-2.83076	0.0128594	0.16939	HSPE1	CH10_BOVIN	P61603
Q3T0F5;A0A3Q1LUM6	-1.2931	0.431669	10.3346	-2.99559	0.0129868	0.169541	RAB7A	RAB7A_BOVIN	Q3T0F5;A0A3Q1LUM6
A7YWC4	0.47393	0.170597	16.0934	2.77807	0.0133805	0.173623	ATAD3	ATAD3_BOVIN	A7YWC4
Q148F6	0.332649	0.11963	15.3154	2.78064	0.0137863	0.177197	ROGDI	ROGDI_BOVIN	Q148F6
Q32KW9;F1MJY8	-0.498689	0.178675	14.8294	-2.79103	0.0138215	0.177197	IRGC	IIGP5_BOVIN	Q32KW9;F1MJY8
F1MZS9	0.602557	0.211562	12.6022	2.84814	0.0140693	0.1793	AGPAT2	F1MZS9_BOVIN	F1MZS9
Q5I597;A0A452DHV7	0.432666	0.156425	14.7841	2.76597	0.0145668	0.184542	BHMT	BHMT1_BOVIN	Q5I597;A0A452DHV7
A0A3Q1M858	0.959595	0.344388	13.7199	2.78638	0.0147922	0.185399	LOC100295548	A0A3Q1M858_BOVIN	A0A3Q1M858
A0A3S5ZPE0	-1.3426	0.476744	12.7461	-2.81618	0.0148077	0.185399	KPNA4	A0A3S5ZPE0_BOVIN	A0A3S5ZPE0
A0A3Q1MJF5	-0.395102	0.143685	14.7471	-2.74977	0.0150739	0.186045	SLC25A13	A0A3Q1MJF5_BOVIN	A0A3Q1MJF5
A3KN22	-0.809676	0.294799	14.7027	-2.74654	0.0152045	0.186045	UBE2M	UBC12_BOVIN	A3KN22
F1N304	0.328215	0.120299	15.7323	2.72833	0.0150513	0.186045	GARIN1A	F1N304_BOVIN	F1N304
Q3SZB4;A0A3Q1MKZ2	-0.363052	0.133385	15.8027	-2.72183	0.0152069	0.186045	ACADM	ACADM_BOVIN	Q3SZB4;A0A3Q1MKZ2
F6R4N7	-1.59376	0.584271	15.2448	-2.72778	0.0153936	0.18726	SOD3	F6R4N7_BOVIN	F6R4N7
A5PK88	-0.566898	0.204098	13.1175	-2.77758	0.0155784	0.188437	PITHD1	A5PK88_BOVIN	A5PK88
A7YY28	-0.601131	0.222989	15.7778	-2.69578	0.0160536	0.193088	ABHD14B	ABHEB_BOVIN	A7YY28
P17694	-0.360968	0.133351	15.1228	-2.7069	0.0161433	0.193088	NDUFS2	NDUS2_BOVIN	P17694
Q5BIP5	-0.369309	0.137148	15.2548	-2.69278	0.0165127	0.195927	GFOD2	GFOD2_BOVIN	Q5BIP5
Q95KV7	-0.366333	0.135557	14.754	-2.70242	0.0165636	0.195927	NDUFA13	NDUAD_BOVIN	Q95KV7
A6QLZ6	-0.688818	0.251416	13.2064	-2.73975	0.0166661	0.196056	GLRX5	A6QLZ6_BOVIN	A6QLZ6
Q02370;G3MZ04;F1MB80	-0.403674	0.151455	15.8228	-2.6653	0.0170508	0.197329	NDUFA2	NDUA2_BOVIN	Q02370;G3MZ04;F1MB80
Q3SZN8	-0.479455	0.179812	16.0302	-2.66642	0.0168734	0.197329	RNH1	Q3SZN8_BOVIN	Q3SZN8
Q3ZBN8	-0.589042	0.217813	14.1174	-2.70435	0.0170105	0.197329	DNAJC19	TIM14_BOVIN	Q3ZBN8
A0A3Q1M9D2	0.51153	0.193716	15.7852	2.64061	0.0179548	0.203947	MPST	A0A3Q1M9D2_BOVIN	A0A3Q1M9D2
A1L528	-0.837029	0.315062	15.1133	-2.65671	0.0178624	0.203947	RAB1A	A1L528_BOVIN	A1L528
Q0VCQ9	-0.559847	0.212005	15.7237	-2.64073	0.0179936	0.203947	RCN2	Q0VCQ9_BOVIN	Q0VCQ9
Q28851	-0.690651	0.253543	12.406	-2.72399	0.0180037	0.203947	ATP5MF	ATPK_BOVIN	Q28851
F1N5I3	-0.530365	0.199428	14.2419	-2.65943	0.018469	0.207026	ALKBH6	F1N5I3_BOVIN	F1N5I3
Q2HJ33	-0.801744	0.299502	13.6293	-2.67693	0.0183904	0.207026	OLA1	OLA1_BOVIN	Q2HJ33
A8E657	0.315076	0.118596	13.8038	2.65672	0.0189601	0.211425	AASS	AASS_BOVIN	A8E657
A0A3Q1LST0;Q5EAD6;E1BK63	1.37277	0.523607	14.8834	2.62175	0.0193405	0.213443	RPL15	RL15_BOVIN	A0A3Q1LST0;Q5EAD6;E1BK63
E1BFN4	0.662808	0.252854	14.967	2.6213	0.0192902	0.213443	SPATA24	E1BFN4_BOVIN	E1BFN4
A0A140T890;O62702	0.496692	0.189752	14.446	2.61759	0.0198692	0.218021	KERA	KERA_BOVIN	A0A140T890;O62702
F1MEN1	1.02637	0.395223	15.3297	2.59694	0.019959	0.218021	LOC516108	F1MEN1_BOVIN	F1MEN1
A0A3Q1LMS9	-0.349678	0.13053	11.9686	-2.67892	0.0201162	0.218175	LOC615258	A0A3Q1LMS9_BOVIN	A0A3Q1LMS9
A0A3Q1M3X5	0.445406	0.172108	15.4759	2.58794	0.0202083	0.218175	LOC786928	A0A3Q1M3X5_BOVIN	A0A3Q1M3X5
Q3MHN5;A0A3Q1LQ02;Cont_Q3MHN5	-1.05945	0.408874	15.22	-2.59114	0.0202787	0.218175	GC	VTDB_BOVIN	Q3MHN5;A0A3Q1LQ02;Cont_Q3MHN5
E1BJX9	-0.73787	0.278625	12.4044	-2.64826	0.0207491	0.222119	CCDC138	E1BJX9_BOVIN	E1BJX9
Q4U5R3;Q2KJE7	-0.89144	0.344583	14.5763	-2.58701	0.0209855	0.223533	PSME1	PSME1_BOVIN	Q4U5R3;Q2KJE7
P21398	-0.574265	0.222972	14.7203	-2.5755	0.0213402	0.224867	MAOA	AOFA_BOVIN	P21398
Q02365	-0.418555	0.163417	15.3413	-2.56128	0.0214259	0.224867	NDUFB3	NDUB3_BOVIN	Q02365
Q2NKZ8	0.321883	0.126263	16.0439	2.54931	0.0214005	0.224867	LOC538702	Q2NKZ8_BOVIN	Q2NKZ8
A0A452DIB4;Q02366	-0.362022	0.141166	14.2916	-2.56452	0.0221961	0.228471	NDUFA6	NDUA6_BOVIN	A0A452DIB4;Q02366
F1MS25;P23709	-0.387662	0.152688	15.865	-2.53892	0.0219899	0.228471	NDUFS3	NDUS3_BOVIN	F1MS25;P23709
F1MXZ0;Q1LZH9	-0.469183	0.183999	15.2773	-2.54992	0.0219695	0.228471	GNS	GNS_BOVIN	F1MXZ0;Q1LZH9
F1N0N5	0.433465	0.168856	14.2295	2.56707	0.0221439	0.228471	NUDT18	F1N0N5_BOVIN	F1N0N5
E1BKZ1	-0.312355	0.123921	16.0356	-2.5206	0.0226851	0.229292	GSR	E1BKZ1_BOVIN	E1BKZ1
Q08DG4;F1MU23	-0.772075	0.2991	13.1497	-2.58133	0.0226315	0.229292	FBXL8	FBXL8_BOVIN	Q08DG4;F1MU23
Q0VC50	-0.499707	0.196247	14.7213	-2.54632	0.0226039	0.229292	RTN4IP1	RT4I1_BOVIN	Q0VC50
Q32L34	1.0192	0.400648	14.7308	2.54388	0.0227043	0.229292	HMGB4	HMGB4_BOVIN	Q32L34
A0A3Q1MDY2	-0.575247	0.225558	13.7731	-2.55033	0.0233316	0.230358		A0A3Q1MDY2_BOVIN	A0A3Q1MDY2
F1MK52	0.583562	0.229256	14.0148	2.54546	0.0233069	0.230358	PROM1	F1MK52_BOVIN	F1MK52
Q2NL26	-0.589442	0.231729	14.3363	-2.54367	0.0230763	0.230358	TKTL1	TKTL1_BOVIN	Q2NL26
Q3T0I5	-0.773703	0.306819	15.4894	-2.52169	0.0230642	0.230358	FIS1	FIS1_BOVIN	Q3T0I5
Q3T0M0	-0.464033	0.184515	15.5289	-2.51488	0.0233479	0.230358	VPS29	VPS29_BOVIN	Q3T0M0
E1BM47	-0.928455	0.36667	14.324	-2.53213	0.0236138	0.231852	MROH2B	E1BM47_BOVIN	E1BM47
Q56JY0	0.888599	0.350193	13.9709	2.53745	0.0237158	0.231852	HIKESHI	HIKES_BOVIN	Q56JY0
P09487	-1.08324	0.432572	15.1838	-2.5042	0.0241426	0.234951	ALPL	PPBT_BOVIN	P09487
E1BP31	-0.463495	0.184463	14.5108	-2.51268	0.0243469	0.235868	ANKRD42	E1BP31_BOVIN	E1BP31
F1MJS7	-0.683796	0.273601	14.3885	-2.49924	0.0251131	0.241108	WDR24	F1MJS7_BOVIN	F1MJS7
P17697;Cont_P17697	-0.635573	0.257298	16.1063	-2.47018	0.0250516	0.241108	CLU	CLUS_BOVIN	P17697;Cont_P17697
F1ML59	-0.350634	0.14189	15.3877	-2.47116	0.0255942	0.244631	NT5C1B	F1ML59_BOVIN	F1ML59
G3MXW2	-0.961643	0.389174	15.1658	-2.47098	0.0257985	0.245487		G3MXW2_BOVIN	G3MXW2
O46563	-0.476927	0.194522	15.7738	-2.45179	0.0262651	0.248821	ATP6V1H	VATH_BOVIN	O46563
A0A3Q1N8P4	0.560244	0.22792	15.0598	2.45807	0.0265609	0.249416	LAMP2	A0A3Q1N8P4_BOVIN	A0A3Q1N8P4
E1BM99	-0.401319	0.162331	14.3582	-2.47222	0.0264996	0.249416	ABCC12	E1BM99_BOVIN	E1BM99
Q32P61	-0.943861	0.380036	13.6193	-2.48361	0.0266972	0.249601	H2AL1Q	Q32P61_BOVIN	Q32P61
E1BE15	-0.673338	0.273213	14.3721	-2.46451	0.0268852	0.250266	SEMA3D	E1BE15_BOVIN	E1BE15
E1BF52	0.426821	0.173851	14.7055	2.4551	0.0270507	0.250717	GFER	E1BF52_BOVIN	E1BF52
Q3T0E7	-0.598393	0.241925	13.5382	-2.47346	0.0273118	0.252046	PPP1CA	PP1A_BOVIN	Q3T0E7
Q3ZBH2	-0.670813	0.274894	15.0502	-2.44026	0.0275165	0.252845	NQO1	Q3ZBH2_BOVIN	Q3ZBH2
F1MUP3	-0.344559	0.141611	15.1949	-2.43313	0.0277701	0.254085	SEC62	F1MUP3_BOVIN	F1MUP3
A0A3Q1LS67	-0.693475	0.280249	12.9711	-2.47449	0.0279338	0.254494	ECH1	A0A3Q1LS67_BOVIN	A0A3Q1LS67
A0A3Q1MM98;Q3T114	0.46587	0.192368	15.2023	2.42176	0.0283914	0.254551	RIDA	RIDA_BOVIN	A0A3Q1MM98;Q3T114
A0A3Q1N1S4	-0.438806	0.181223	15.2004	-2.42136	0.0284156	0.254551	SLC25A2	A0A3Q1N1S4_BOVIN	A0A3Q1N1S4
F1MHC2	-0.327277	0.13584	16.0005	-2.40928	0.0283893	0.254551	STXBP2	F1MHC2_BOVIN	F1MHC2
P22292	-0.326092	0.133496	14.2248	-2.4427	0.0282002	0.254551	SLC25A11	M2OM_BOVIN	P22292
Q5EA42	-0.682237	0.283216	15.7249	-2.40889	0.0286469	0.255554	ABHD2	ABHD2_BOVIN	Q5EA42
Q2TBH7	0.746714	0.310328	15.4467	2.40621	0.0290472	0.25805	RAB4A	RAB4A_BOVIN	Q2TBH7
Q08DD1	0.41164	0.171629	15.4688	2.39843	0.0294758	0.260776	ARSA	ARSA_BOVIN	Q08DD1
P00570	-0.467538	0.195402	15.1845	-2.3927	0.0300757	0.264988	AK1	KAD1_BOVIN	P00570
Q0VCR0	-0.583433	0.245444	16.0481	-2.37705	0.0302276	0.265235	ETFRF1	ETFR1_BOVIN	Q0VCR0
A5PJF5	0.586513	0.246922	15.461	2.37529	0.0308568	0.26797	BRI3BP	A5PJF5_BOVIN	A5PJF5
F1N556	-0.322386	0.134902	14.6216	-2.38977	0.0308071	0.26797	USP7	F1N556_BOVIN	F1N556
P15690	-0.276493	0.116588	15.1323	-2.37154	0.0313979	0.27106	NDUFS1	NDUS1_BOVIN	P15690
Q32LM4	1.38076	0.58531	15.5693	2.35902	0.0317583	0.271978	FBXO39	FBX39_BOVIN	Q32LM4
E1BFQ0	-0.331465	0.141301	15.9539	-2.34581	0.0322425	0.273854	LOC532875	E1BFQ0_BOVIN	E1BFQ0
F1MWI1;P17697;Cont_P17697	-0.839899	0.357704	15.6664	-2.34803	0.0323611	0.273854	CLU	CLUS_BOVIN	F1MWI1;P17697;Cont_P17697
Q32LD3;A0A452DIY1	-0.930319	0.396661	15.9359	-2.34538	0.032286	0.273854	LYPD4	LYPD4_BOVIN	Q32LD3;A0A452DIY1
F1MVL2;Q3ZBF6	0.297923	0.126387	14.7849	2.35723	0.0326382	0.273978	ACADS	ACADS_BOVIN	F1MVL2;Q3ZBF6
Q3SZI4	-0.7304	0.310405	14.9455	-2.35305	0.0327386	0.273978	YWHAQ	1433T_BOVIN	Q3SZI4
Q58DN7	0.462078	0.197871	16.0742	2.33525	0.0328147	0.273978	ACSF3	ACSF3_BOVIN	Q58DN7
A2VE79	-0.383491	0.163202	14.7627	-2.34979	0.0331351	0.27497	NUDT3	NUDT3_BOVIN	A2VE79
E1B6Z7;Q58D49;A0A3Q1NBS4	-0.400871	0.172656	15.7787	-2.32178	0.0339679	0.279786	MMAB	MMAB_BOVIN	E1B6Z7;Q58D49;A0A3Q1NBS4
P01888;A0A3Q1MU93	-0.459796	0.197106	15.0222	-2.33273	0.0339768	0.279786	B2M	B2MG_BOVIN	P01888;A0A3Q1MU93
F1MJ59;Q2T9R6	-0.375536	0.162624	15.9929	-2.30922	0.0346182	0.281816	NIT2	NIT2_BOVIN	F1MJ59;Q2T9R6
F1MWT0	-0.477937	0.202464	12.997	-2.36061	0.0345402	0.281816	MAN2C1	F1MWT0_BOVIN	F1MWT0
P80311	-0.565283	0.242998	14.9371	-2.32629	0.034492	0.281816	PPIB	PPIB_BOVIN	P80311
P48305	-0.477226	0.203469	13.4054	-2.34545	0.0349884	0.283751	NDUFB4	NDUB4_BOVIN	P48305
A0A3Q1M3C8	0.667705	0.288047	14.677	2.31804	0.0353233	0.284313	H1-7	A0A3Q1M3C8_BOVIN	A0A3Q1M3C8
A5D7M6;Q5XQN5;Cont_P13647	-2.06942	0.891872	14.5362	-2.32031	0.0353231	0.284313	KRT5	K2C5_BOVIN;K2C5_HUMAN	A5D7M6;Q5XQN5;Cont_P13647
F1MDE9	-1.26586	0.544048	13.8637	-2.32674	0.0356645	0.285944	LOC780846	F1MDE9_BOVIN	F1MDE9
Q28056	0.447489	0.193488	14.4809	2.31274	0.0359013	0.285944	ASPH	ASPH_BOVIN	Q28056
Q3ZCK2	-0.467516	0.20396	15.8533	-2.29219	0.0359266	0.285944	RALA	Q3ZCK2_BOVIN	Q3ZCK2
E1BJV9	0.364078	0.157638	14.1849	2.30959	0.0364578	0.289097	AFAP1	E1BJV9_BOVIN	E1BJV9
P11966	-0.317657	0.139158	15.0126	-2.2827	0.0374412	0.2958	PDHB	ODPB_BOVIN	P11966
A6QQS3	0.308129	0.135885	15.0619	2.26757	0.0384966	0.303019	CBY2	CBY2_BOVIN	A6QQS3
E1BMF4	-0.528858	0.233272	14.8711	-2.26713	0.0387347	0.303776	KIDINS220	E1BMF4_BOVIN	E1BMF4
Q3SZ54	0.49524	0.219307	15.3134	2.2582	0.0389333	0.304219	EIF4A1	IF4A1_BOVIN	Q3SZ54
G8JKZ0;Q5E9W3	-0.389488	0.174415	16.0394	-2.23311	0.0401378	0.311359	DHODH	PYRD_BOVIN	G8JKZ0;Q5E9W3
Q3T099	-0.35849	0.159129	13.9848	-2.25282	0.0408553	0.314644	WARS2	SYWM_BOVIN	Q3T099
Q3ZBN8;E1BCK8	-0.620727	0.278016	15.4704	-2.23271	0.0407338	0.314644	DNAJC19	TIM14_BOVIN	Q3ZBN8;E1BCK8
Q8HZY1	-1.48309	0.665329	15.4537	-2.22911	0.041035	0.314896	SERPINE2	Q8HZY1_BOVIN	Q8HZY1
F1MFR7	0.472504	0.21214	15.4005	2.22732	0.0412318	0.315276	SLC9B1	F1MFR7_BOVIN	F1MFR7
Q2NL36	-0.505169	0.227333	15.6374	-2.22216	0.0414007	0.315441	DIABLO	Q2NL36_BOVIN	Q2NL36
Q148G7	-0.522266	0.234586	15.1535	-2.22633	0.041573	0.31563	DCTN6	DCTN6_BOVIN	Q148G7
A7E2Z6	-0.274022	0.123752	15.8467	-2.21429	0.0418246	0.315855	SPG7	A7E2Z6_BOVIN	A7E2Z6
F1ME93	-0.658571	0.294997	14.4357	-2.23247	0.0418977	0.315855	LOC527795	F1ME93_BOVIN	F1ME93
P20000	-0.287646	0.129908	15.3916	-2.21423	0.0422951	0.316636	ALDH2	ALDH2_BOVIN	P20000
P41500	-0.606954	0.274385	15.5594	-2.21205	0.0422971	0.316636	ACYP1	ACYP1_BOVIN	P41500
A0A3Q1MF44	-0.368385	0.167586	16.1063	-2.19818	0.0428943	0.319989	IMMP1L	A0A3Q1MF44_BOVIN	A0A3Q1MF44
P22439	-0.271511	0.123019	15.1846	-2.20706	0.0431042	0.320438	PDHX	ODPX_BOVIN	P22439
A0A3Q1MFB0;Q2YDJ5	-0.43206	0.19461	13.9519	-2.22013	0.0434901	0.321109	LOC112441459	A0A3Q1MFB0_BOVIN	A0A3Q1MFB0;Q2YDJ5
Q3T165	0.240947	0.109549	15.4101	2.19945	0.0434945	0.321109	PHB1	PHB1_BOVIN	Q3T165
F1MUI5;Q3ZC91	-0.473288	0.214916	14.4557	-2.2022	0.044345	0.325146	SMPDL3A	ASM3A_BOVIN	F1MUI5;Q3ZC91
A0A140T8A5;Q9XSG3	0.354262	0.161994	15.3157	2.18688	0.0446579	0.325778	IDH1	IDHC_BOVIN	A0A140T8A5;Q9XSG3
Q32LG5	-0.676067	0.310471	16.0138	-2.17756	0.0447355	0.325778	REEP6	REEP6_BOVIN	Q32LG5
A0A3Q1MKI4	-0.46886	0.214482	14.5712	-2.18601	0.0455825	0.328398	NCF4	A0A3Q1MKI4_BOVIN	A0A3Q1MKI4
E1B9Z2	-0.331418	0.151268	14.0374	-2.19094	0.0458235	0.328398	LETM2	E1B9Z2_BOVIN	E1B9Z2
E1BP85	-0.382629	0.176101	15.7347	-2.17278	0.0454336	0.328398	UCKL1	E1BP85_BOVIN	E1BP85
F1N2L7	-0.641721	0.295268	15.2855	-2.17335	0.0458622	0.328398	CRISP2	F1N2L7_BOVIN	F1N2L7
Q0VCK0	0.280545	0.129539	16.1063	2.16572	0.0456778	0.328398	ATIC	PUR9_BOVIN	Q0VCK0
F1N4R7	-0.407315	0.188352	14.9325	-2.16252	0.0472193	0.334757	MGAT4D	F1N4R7_BOVIN	F1N4R7
G5E527	0.277473	0.127676	14.229	2.17326	0.0471186	0.334757	PCSK4	G5E527_BOVIN	G5E527
Q58D72	-0.481613	0.223912	14.9696	-2.1509	0.0482274	0.340775	ATL1	ATLA1_BOVIN	Q58D72
Q32KL9	-0.331824	0.154623	14.9964	-2.14602	0.0486444	0.342591	BCAP29	BAP29_BOVIN	Q32KL9
A0A3Q1MMW4	-0.70098	0.326508	14.5893	-2.1469	0.0490489	0.344307	COX20	A0A3Q1MMW4_BOVIN	A0A3Q1MMW4
A6QP01	-0.480303	0.226312	15.7363	-2.1223	0.0500473	0.347123	SELENOT	SELT_BOVIN	A6QP01
F1MH25	-0.374517	0.175012	14.2762	-2.13995	0.0500889	0.347123	AMZ2	F1MH25_BOVIN	F1MH25
Q17QH8;F1MK41	-0.274905	0.128998	14.9458	-2.13108	0.0500986	0.347123	SDR39U1	D39U1_BOVIN	Q17QH8;F1MK41
A6QPV5	-0.491912	0.231257	14.9419	-2.12712	0.0504792	0.348632	POC5	A6QPV5_BOVIN	A6QPV5
A0A3Q1MP35;P81127	-0.509556	0.240537	15.067	-2.11841	0.051168	0.351381	NAPG	SNAG_BOVIN	A0A3Q1MP35;P81127
E1BDF5	-1.56164	0.727867	12.8811	-2.14551	0.051563	0.351381	SERPINB12	E1BDF5_BOVIN	E1BDF5
F1MSR1;A2VE36	-0.460737	0.219393	15.7754	-2.10005	0.0521735	0.351381	PRSS45	PRS45_BOVIN	F1MSR1;A2VE36
F1N5M5	-0.543227	0.25727	15.4756	-2.11151	0.0513726	0.351381	FMR1NB	F1N5M5_BOVIN	F1N5M5
F6RP24	0.99663	0.473869	15.8549	2.10318	0.0517789	0.351381	MS4A5	F6RP24_BOVIN	F6RP24
Q29RP9;F1MYR8	-0.442125	0.20837	14.0995	-2.12183	0.052046	0.351381	QRSL1	GATA_BOVIN	Q29RP9;F1MYR8
Q2KJF7	-0.309978	0.146763	14.8116	-2.1121	0.0520858	0.351381	GLYCTK	GLCTK_BOVIN	Q2KJF7
Q5E951	0.358458	0.170487	15.5321	2.10256	0.0521901	0.351381	TBCB	TBCB_BOVIN	Q5E951
Q17QP9	-0.32122	0.150895	13.0832	-2.12877	0.0528384	0.35463	PSMD14	Q17QP9_BOVIN	Q17QP9
Q3B7M2	-0.314016	0.150007	15.5532	-2.09335	0.0530862	0.35518	HAGH	GLO2_BOVIN	Q3B7M2
F1MDD8	-0.423275	0.202647	15.5067	-2.08873	0.0536043	0.357529	ATF6	F1MDD8_BOVIN	F1MDD8
A0A3Q1MBM6	-0.728444	0.348469	15.1072	-2.09041	0.053893	0.358338	COA1	A0A3Q1MBM6_BOVIN	A0A3Q1MBM6
F1MY69	-0.46868	0.225666	15.8354	-2.07688	0.0544571	0.358747	SLFNL1	F1MY69_BOVIN	F1MY69
P11024	-0.276407	0.132227	14.7885	-2.0904	0.0542785	0.358747	NNT	NNTM_BOVIN	P11024
P21282	-0.338045	0.162747	15.854	-2.07712	0.0544124	0.358747	ATP6V1C1	VATC1_BOVIN	P21282
F1MRG4	-0.270989	0.130979	15.9329	-2.06895	0.0551775	0.360168		F1MRG4_BOVIN	F1MRG4
Q148K8;P08165	-0.240047	0.115463	15.061	-2.079	0.0551168	0.360168	FDXR	ADRO_BOVIN	Q148K8;P08165
Q2KI15;F1MCM1	-0.678815	0.324789	14.192	-2.09002	0.0550842	0.360168	MTRF1L	RF1ML_BOVIN	Q2KI15;F1MCM1
P15246;G3MZZ6	-0.279272	0.134381	14.9348	-2.07821	0.0553509	0.360202	PCMT1	PIMT_BOVIN	P15246;G3MZZ6
Q3SZ16	-0.940979	0.455638	15.6366	-2.06519	0.0558962	0.362648	IAH1	IAH1_BOVIN	Q3SZ16
Q24JZ7	-0.258917	0.125244	15.2208	-2.0673	0.0561502	0.363195	OXCT1	Q24JZ7_BOVIN	Q24JZ7
F1MMK8	-0.308831	0.149843	14.7001	-2.06103	0.0574514	0.368274	KARS1	F1MMK8_BOVIN	F1MMK8
F1N5D7	-0.412996	0.197452	12.5617	-2.09163	0.0573941	0.368274		F1N5D7_BOVIN	F1N5D7
G8CY09	-0.538164	0.262853	15.9625	-2.0474	0.0574456	0.368274	DEFB132	G8CY09_BOVIN	G8CY09
A7MBI8	-0.27148	0.13156	14.1975	-2.06354	0.0578419	0.36857	NUDT9	A7MBI8_BOVIN	A7MBI8
F1MI58	-0.387195	0.187522	14.146	-2.0648	0.0577785	0.36857	DGKH	F1MI58_BOVIN	F1MI58
A0A3Q1LZP8	0.817782	0.400264	15.8316	2.04311	0.0580563	0.368838	FHL1	A0A3Q1LZP8_BOVIN	A0A3Q1LZP8
E1BKK8	0.300445	0.148094	16.063	2.02874	0.0593975	0.375016	C17H5orf52	E1BKK8_BOVIN	E1BKK8
Q1LZ83	-0.306395	0.151015	15.9016	-2.02891	0.0595541	0.375016	LACTB2	LACB2_BOVIN	Q1LZ83
Q32L49;A0A3Q1N785	0.477032	0.234958	15.8459	2.03029	0.0594607	0.375016	GARIN5A	GAR5A_BOVIN	Q32L49;A0A3Q1N785
Q5E9C4	-0.548966	0.269335	14.6131	-2.03823	0.0600498	0.377028	TBC1D7	TBCD7_BOVIN	Q5E9C4
F1MMX1;Q863H5	-0.655918	0.319501	13.2751	-2.05295	0.060333	0.377699	PROK2	PROK2_BOVIN	F1MMX1;Q863H5
A5PJF6	-0.875883	0.429163	13.8302	-2.04091	0.0608248	0.37926	HSDL1	HSDL1_BOVIN	A5PJF6
Q2KHX4	-0.300196	0.146221	12.8955	-2.05302	0.0609368	0.37926	SEC61A2	S61A2_BOVIN	Q2KHX4
A0A3Q1MH25;Q2KI07	-0.337624	0.167601	15.6207	-2.01446	0.061513	0.379578	ARL8B	ARL8B_BOVIN	A0A3Q1MH25;Q2KI07
P07514	-0.363086	0.180595	16.0313	-2.0105	0.0615115	0.379578	CYB5R3	NB5R3_BOVIN	P07514
Q17QC5	0.679734	0.332158	12.9836	2.04642	0.0615196	0.379578	AP2S1	AP2S1_BOVIN	Q17QC5
A0A3S5ZP87	0.866498	0.42077	11.9327	2.05932	0.0619752	0.38129	LRRC47	A0A3S5ZP87_BOVIN	A0A3S5ZP87
O77784	0.351659	0.174951	14.9426	2.01005	0.0628373	0.385486	IDH3B	IDH3B_BOVIN	O77784
E1BD87	-0.469318	0.234154	14.9783	-2.00431	0.0634636	0.387819	FAM170A	E1BD87_BOVIN	E1BD87
E1BNQ4	-0.274804	0.136857	14.3186	-2.00796	0.0638997	0.387819	NAXD	NNRD_BOVIN	E1BNQ4
F6R6Q1	-0.33605	0.168051	15.0318	-1.99969	0.0639422	0.387819	FLAD1	F6R6Q1_BOVIN	F6R6Q1
Q2NKY9	-0.533755	0.267839	15.8499	-1.99282	0.0637902	0.387819	JAGN1	JAGN1_BOVIN	Q2NKY9
A0A3Q1M5N0;Q3ZCF7	-0.367436	0.185001	15.7003	-1.98612	0.0647649	0.390596	UBE2D3	UB2D3_BOVIN	A0A3Q1M5N0;Q3ZCF7
[truncated: 1,775 more rows]

## Sheet: Table S7
Protein	logFC	se	df	t	pval	adjPval	Genes	Protein.Names	Protein.Ids
[truncated: 2,120 more rows]

[truncated: 4 more sheets: Table S8, Table S9, Table S10, Table S11]
