# Supplementary material for: Decoding bull fertility in vitro: a proteomics exploration from sperm to blastocyst
Source: Reproduction. 2025 Mar 19;169(4):e240296. doi: 10.1530/REP-24-0296 (PMC11949518; doi:10.1530/REP-24-0296)
Supplement: Supplementary file 6 [file tables_s12-s19.xlsx]

## Sheet: Table S12
Protein	logFC	se	df	t	pval	adjPval	Genes	Protein.Names	Protein.Ids
F1MK36;Q1LZB0	-1.494	0.287801	18.4091	-5.19108	5.73392e-05	0.149369	DDRGK1	DDRGK_BOVIN	F1MK36;Q1LZB0
Q3MHV9	-1.65845	0.312167	18.5738	-5.31269	4.27876e-05	0.149369	SERINC1	SERC1_BOVIN	Q3MHV9
F1MLZ2	-0.796698	0.164432	17.4455	-4.84514	0.000141408	0.184184	SLC20A1	F1MLZ2_BOVIN	F1MLZ2
Q5W9D7	0.698972	0.145688	20.1041	4.79773	0.00010813	0.184184	QKI	QKI_BOVIN	Q5W9D7
A0A3Q1N7I1	0.632903	0.143844	17.5263	4.39994	0.000366053	0.381428	MAP2K4	A0A3Q1N7I1_BOVIN	A0A3Q1N7I1
A0A3Q1MTX6	-0.691472	0.167074	16.5136	-4.13872	0.000725844	0.420183	NCR3LG1	A0A3Q1MTX6_BOVIN	A0A3Q1MTX6
G5E5L3	-0.775362	0.185585	17.4383	-4.17794	0.000600659	0.420183	LOC783508	G5E5L3_BOVIN	G5E5L3
P61287	0.652452	0.161489	18.7934	4.04022	0.000712264	0.420183	PPP1CC	PP1G_BOVIN	P61287
Q2YDD9;F1MDK8	-0.902837	0.216516	17.9706	-4.16985	0.000577302	0.420183	SLC25A31	ADT4_BOVIN	Q2YDD9;F1MDK8
Q32KM2	-1.08154	0.279441	20.1041	-3.87038	0.000944995	0.462196		C10_BOVIN	Q32KM2
Q7YRD0	0.768916	0.194602	17.559	3.95122	0.000975846	0.462196	PNO1	PNO1_BOVIN	Q7YRD0
F1MYK6	0.536376	0.137233	17.4124	3.90851	0.0010869	0.471896	SCAF8	F1MYK6_BOVIN	F1MYK6
A0A3Q1LZH5;Q27974	0.604425	0.15806	18.452	3.82403	0.00119687	0.479669	DNAJC6	AUXI_BOVIN	A0A3Q1LZH5;Q27974
F1MJ90	0.705612	0.184075	17.1408	3.83329	0.00131394	0.488973	PHKB	F1MJ90_BOVIN	F1MJ90
A0A3Q1LMM5	-0.821876	0.231979	17.1041	-3.54289	0.0024807	0.500669	SRGAP2	A0A3Q1LMM5_BOVIN	A0A3Q1LMM5
A0A3S5ZP40	0.584399	0.169266	17.5353	3.45255	0.00293007	0.500669	ATRN	A0A3S5ZP40_BOVIN	A0A3S5ZP40
A0A3S5ZPN1	0.491085	0.136243	17.3735	3.60446	0.00212462	0.500669	ANGPTL6	A0A3S5ZPN1_BOVIN	A0A3S5ZPN1
A2VDL2;P58352;A0A3Q1MA30	1.37624	0.375459	20.0179	3.66549	0.00153398	0.500669	SLC2A3	GTR3_BOVIN	A2VDL2;P58352;A0A3Q1MA30
A5PJC3	0.889228	0.25318	17.6744	3.51223	0.00254508	0.500669	NARS2	A5PJC3_BOVIN	A5PJC3
A6QPY8	-0.431473	0.119572	17.4155	-3.60847	0.00209923	0.500669	PIN4	PIN4_BOVIN	A6QPY8
A7Z069;Q6TNJ1	0.537099	0.154282	17.2968	3.48128	0.00279745	0.500669	KRIT1	KRIT1_BOVIN	A7Z069;Q6TNJ1
F1MC86	0.476265	0.135005	17.4417	3.52775	0.00250091	0.500669	GMPS	F1MC86_BOVIN	F1MC86
F1MRG0	1.07323	0.308477	17.2491	3.47911	0.00282028	0.500669	GSTK1	F1MRG0_BOVIN	F1MRG0
F1N030	0.714844	0.206357	17.3623	3.46411	0.00289102	0.500669	EIF4E1B	F1N030_BOVIN	F1N030
F1N4X8	-0.571555	0.157397	20.1041	-3.6313	0.00165186	0.500669	IRAG2	F1N4X8_BOVIN	F1N4X8
Q08DQ6	-1.52844	0.415666	12.5577	-3.67708	0.0029452	0.500669	ZYX	Q08DQ6_BOVIN	Q08DQ6
Q0III6;A0A3Q1LM43	-0.861614	0.245604	18.4159	-3.50814	0.00244179	0.500669	DNAJB6	DNJB6_BOVIN	Q0III6;A0A3Q1LM43
Q0V898	-0.974199	0.281948	17.2101	-3.45524	0.00297903	0.500669	NELFE	NELFE_BOVIN	Q0V898
Q17QX9;F1MBE0	-0.698487	0.194449	17.4283	-3.59213	0.00217372	0.500669	CWC27	CWC27_BOVIN	Q17QX9;F1MBE0
Q6EWQ6	0.49381	0.139832	17.4877	3.53145	0.00247242	0.500669	DHPS	DHYS_BOVIN	Q6EWQ6
Q8SPU8;F1MZD5	-1.1354	0.310596	17.4503	-3.65556	0.00188796	0.500669	DHRS4	DHRS4_BOVIN	Q8SPU8;F1MZD5
A0A3Q1LLD7	-0.552971	0.181403	17.9647	-3.0483	0.00692954	0.503169	GPR107	A0A3Q1LLD7_BOVIN	A0A3Q1LLD7
A0A3Q1LQ88	0.516541	0.16688	20.1041	3.09529	0.005681	0.503169	DAB2IP	A0A3Q1LQ88_BOVIN	A0A3Q1LQ88
A0A3Q1M3I6	0.398641	0.1309	17.3317	3.04538	0.00719003	0.503169	PPP2R2A	A0A3Q1M3I6_BOVIN	A0A3Q1M3I6
A0A3Q1M3L6	0.563158	0.177376	17.2283	3.17493	0.00546725	0.503169		A0A3Q1M3L6_BOVIN	A0A3Q1M3L6
A0A3Q1MG66	0.731608	0.224399	16.919	3.2603	0.00463137	0.503169	AFF1	A0A3Q1MG66_BOVIN	A0A3Q1MG66
A0A3Q1MQM7	0.563515	0.178638	17.3541	3.1545	0.00567459	0.503169	TUB	A0A3Q1MQM7_BOVIN	A0A3Q1MQM7
A0A3S5ZP61	-0.930727	0.288107	20.1041	-3.2305	0.00417339	0.503169	PSMD10	A0A3S5ZP61_BOVIN	A0A3S5ZP61
A2VDU3	-0.742348	0.2191	17.8522	-3.38818	0.00330665	0.503169	MAP3K7	M3K7_BOVIN	A2VDU3
A2VE81	-0.697433	0.219113	17.4362	-3.18298	0.00531087	0.503169	OCLN	A2VE81_BOVIN	A2VE81
A6QL75	0.902846	0.30179	17.2822	2.99164	0.00808906	0.503169	PTP4A2	A6QL75_BOVIN	A6QL75
A6QL85	-0.766875	0.256198	19.4764	-2.9933	0.00733009	0.503169	RCC2	A6QL85_BOVIN	A6QL85
A6QLQ0	-1.46479	0.457264	16.1041	-3.20339	0.00550152	0.503169	RNF2	A6QLQ0_BOVIN	A6QLQ0
A6QQD2	0.409919	0.129637	17.3151	3.16205	0.00559456	0.503169		ACTMP_BOVIN	A6QQD2
A6QR70	0.705054	0.209717	17.7346	3.36193	0.00352946	0.503169	WRNIP1	A6QR70_BOVIN	A6QR70
E1BAB6	0.393066	0.130619	17.2208	3.00926	0.00781222	0.503169	ANAPC1	E1BAB6_BOVIN	E1BAB6
E1BAF6	-0.422929	0.132972	17.3229	-3.18059	0.00537217	0.503169	PRRC2A	E1BAF6_BOVIN	E1BAF6
E1BGS4	-0.579528	0.189329	17.4449	-3.06097	0.00691346	0.503169	TXLNA	E1BGS4_BOVIN	E1BGS4
E1BIE5	0.386179	0.125806	17.1988	3.06964	0.00687038	0.503169	UBE2Q1	E1BIE5_BOVIN	E1BIE5
E1BIF6	-0.368802	0.117967	18.1453	-3.12632	0.00579123	0.503169	VPS13D	E1BIF6_BOVIN	E1BIF6
E1BKA3	-0.475241	0.14814	18.2077	-3.20805	0.00482169	0.503169	AJUBA	AJUBA_BOVIN	E1BKA3
E1BKW8	-1.68724	0.549613	19.1041	-3.06986	0.00627568	0.503169	TRIM65	E1BKW8_BOVIN	E1BKW8
E1BMQ3	1.02914	0.302416	17.7052	3.40308	0.00322999	0.503169	MIS18BP1	E1BMQ3_BOVIN	E1BMQ3
E1BN39	-0.911712	0.285845	20.1041	-3.18953	0.00458344	0.503169	SGTB	E1BN39_BOVIN	E1BN39
E1BPD7	-0.45355	0.148864	16.3472	-3.04674	0.00754494	0.503169	MKI67	E1BPD7_BOVIN	E1BPD7
F1MEF6	0.734968	0.23943	17.2359	3.06965	0.00685717	0.503169	ITGA4	F1MEF6_BOVIN	F1MEF6
F1MK24	0.471887	0.159021	18.0756	2.96746	0.00822131	0.503169	CNNM4	F1MK24_BOVIN	F1MK24
F1MKU1	0.655344	0.218053	17.7661	3.00543	0.00767662	0.503169	RIGI	F1MKU1_BOVIN	F1MKU1
F1MNI4	-0.734909	0.23736	18.0347	-3.09617	0.0062207	0.503169	RAB5B	F1MNI4_BOVIN	F1MNI4
F1MRT5;Q5EA84	0.844059	0.280356	18.2413	3.01067	0.00742827	0.503169	DOK1	DOK1_BOVIN	F1MRT5;Q5EA84
F1MS25;P23709	-0.612537	0.202324	18.5804	-3.0275	0.00705266	0.503169	NDUFS3	NDUS3_BOVIN	F1MS25;P23709
F1MTK4	0.377684	0.116256	20.1041	3.24871	0.00400273	0.503169	LPCAT1	F1MTK4_BOVIN	F1MTK4
F1MUZ9	-0.7013	0.218024	17.227	-3.21662	0.00499629	0.503169	HSPD1	F1MUZ9_BOVIN	F1MUZ9
F1MX01	0.713176	0.236342	17.2955	3.01755	0.00764676	0.503169	PNLDC1	F1MX01_BOVIN	F1MX01
F1N6C8	-0.403029	0.127181	20.1041	-3.16894	0.00480407	0.503169	SMC1B	F1N6C8_BOVIN	F1N6C8
G3MXE1;Q00361	0.530861	0.175117	17.1771	3.03147	0.00746509	0.503169	ATP5ME	ATP5I_BOVIN	G3MXE1;Q00361
G5E589;Q2TBX6	1.02534	0.344055	17.967	2.98017	0.00803557	0.503169	PSMB1	PSB1_BOVIN	G5E589;Q2TBX6
G8JKZ3	-0.813968	0.251397	16.1041	-3.23778	0.00511677	0.503169	PRIM1	G8JKZ3_BOVIN	G8JKZ3
P08166	-0.708007	0.208715	17.7234	-3.39222	0.00330423	0.503169	AK2	KAD2_BOVIN	P08166
P26882	0.415354	0.132025	19.5066	3.14603	0.00519685	0.503169	PPID	PPID_BOVIN	P26882
P29105	-1.21558	0.407191	16.8651	-2.98529	0.00836593	0.503169	HPCAL1	HPCL1_BOVIN	P29105
P62157;A0A3Q1MR28;F1MLH6	-1.31861	0.39989	17.4303	-3.29744	0.00414168	0.503169	CALM	CALM_BOVIN	P62157;A0A3Q1MR28;F1MLH6
Q09TE3	0.537893	0.166819	20.1041	3.2244	0.00423202	0.503169	IGFALS	Q09TE3_BOVIN	Q09TE3
Q0VC16;A0A3Q1M2R2	-0.485169	0.151347	18.1454	-3.20567	0.00486311	0.503169	MIA3	TGO1_BOVIN	Q0VC16;A0A3Q1M2R2
Q0VCN1	0.615898	0.208936	20.1041	2.94778	0.00792668	0.503169	NMRAL1	NMRL1_BOVIN	Q0VCN1
Q17QI5;A0A3Q1MDN3	-0.59391	0.200465	17.8155	-2.96266	0.00840225	0.503169	VAMP7	VAMP7_BOVIN	Q17QI5;A0A3Q1MDN3
Q17QN7	-2.78542	0.858185	16.121	-3.24571	0.00502629	0.503169	CFAP410	Q17QN7_BOVIN	Q17QN7
Q17QV7	0.484356	0.155946	17.1998	3.10593	0.00635428	0.503169	SULT4A1	Q17QV7_BOVIN	Q17QV7
Q32KW0;Q09YL7	-0.781146	0.254603	15.2266	-3.06809	0.00770047	0.503169	NFYB	NFYB_BOVIN	Q32KW0;Q09YL7
Q32P79	0.687905	0.228424	17.5827	3.01153	0.00764101	0.503169	POLR2J	RPB11_BOVIN	Q32P79
Q3B7M5	-1.04007	0.350027	18.2667	-2.9714	0.0080843	0.503169	LASP1	LASP1_BOVIN	Q3B7M5
Q3SYX9;G3MXC8	-0.744519	0.241929	17.679	-3.07742	0.00659443	0.503169	ARPC5	ARPC5_BOVIN	Q3SYX9;G3MXC8
Q3SZ18	1.03683	0.310833	16.33	3.33566	0.00409637	0.503169	HPRT1	HPRT_BOVIN	Q3SZ18
Q3SZ71;E1B941	0.584669	0.195983	17.1851	2.98326	0.00827353	0.503169	PMPCB	MPPB_BOVIN	Q3SZ71;E1B941
Q3T0F7	-0.82432	0.270028	17.3481	-3.05272	0.00707145	0.503169	MTPN	MTPN_BOVIN	Q3T0F7
Q5E9B3	-0.788131	0.253241	14.3492	-3.11217	0.00745802	0.503169	RABGGTB	PGTB2_BOVIN	Q5E9B3
Q5EA24;A0A3Q1MI23	0.689843	0.218605	17.3163	3.15566	0.0056721	0.503169	RIOX2	RIOX2_BOVIN	Q5EA24;A0A3Q1MI23
A0A3Q1LFT5;Q0VD29	0.582727	0.197528	17.1576	2.95009	0.00889219	0.510171	RRAGC	Q0VD29_BOVIN	A0A3Q1LFT5;Q0VD29
A0A452DIT4;A6H7G2	-1.03537	0.355033	18.8173	-2.91626	0.00891878	0.510171	DBNL	DBNL_BOVIN	A0A452DIT4;A6H7G2
E1B7Z0	0.478319	0.161437	17.2433	2.96289	0.00861828	0.510171	TAB2	E1B7Z0_BOVIN	E1B7Z0
G3MWK8	0.541783	0.184189	17.2459	2.94145	0.00902115	0.510171	DHX58	G3MWK8_BOVIN	G3MWK8
G3N093	0.463921	0.159546	19.0388	2.90776	0.00901024	0.510171	CDCP1	G3N093_BOVIN	G3N093
Q3ZBB0	-1.04454	0.357799	18.1264	-2.91934	0.00910671	0.510171	SLC35B2	Q3ZBB0_BOVIN	Q3ZBB0
F1MJR5	0.383182	0.132157	18.2093	2.89944	0.00947622	0.519696	PLEKHA3	F1MJR5_BOVIN	F1MJR5
F1MWH2	-0.622188	0.21413	18.0228	-2.90565	0.00942073	0.519696	AHCYL1	F1MWH2_BOVIN	F1MWH2
F1N6W6	0.371928	0.127909	17.1783	2.90776	0.00972216	0.52219	SNX9	F1N6W6_BOVIN	F1N6W6
Q58D79;G3X872	-0.418191	0.145092	18.6446	-2.88225	0.00967128	0.52219	RPH3AL	RPH3L_BOVIN	Q58D79;G3X872
A0A3Q1LUT3;Q29450	-0.799871	0.262456	12.2408	-3.04764	0.00992518	0.527655	ADCY7	ADCY7_BOVIN	A0A3Q1LUT3;Q29450
F1N3U5	0.882461	0.307081	17.5825	2.8737	0.0102754	0.535349	VNN2	F1N3U5_BOVIN	F1N3U5
F2Z4E7	0.448085	0.155472	17.3177	2.88209	0.0102062	0.535349	ILF2	F2Z4E7_BOVIN	F2Z4E7
Q0VCB5	0.507965	0.176924	17.2334	2.87109	0.0104855	0.535582	HS3ST1	Q0VCB5_BOVIN	Q0VCB5
Q8MJ87;F6QQ96	0.554786	0.196546	20.1041	2.82268	0.0104807	0.535582	NUB1	NUB1_BOVIN	Q8MJ87;F6QQ96
F1MKP7	0.542641	0.188709	16.4822	2.87554	0.0107384	0.543173	METAP1D	F1MKP7_BOVIN	F1MKP7
A0A3Q1LP00	-0.650326	0.231892	18.1071	-2.80443	0.0116784	0.544894	TACC1	A0A3Q1LP00_BOVIN	A0A3Q1LP00
A0A452DI11;Q0P5C2	-0.451998	0.160866	17.892	-2.80978	0.0116383	0.544894	MTHFD2	MTDC_BOVIN	A0A452DI11;Q0P5C2
E1BIE7	0.578709	0.204894	17.44	2.82443	0.0114804	0.544894	PGAM5	E1BIE7_BOVIN	E1BIE7
F1MMA6;Q2KJA6	0.474059	0.16835	17.396	2.81591	0.0117104	0.544894	INTS9	INT9_BOVIN	F1MMA6;Q2KJA6
F1N232	0.660344	0.233721	17.2212	2.82536	0.0115595	0.544894	TRPC4AP	F1N232_BOVIN	F1N232
P04973	-1.06168	0.37687	17.7494	-2.81711	0.0115199	0.544894	CLTA	CLCA_BOVIN	P04973
Q08DS9	0.709896	0.250967	18.1041	2.82864	0.0110874	0.544894	DHX40	Q08DS9_BOVIN	Q08DS9
Q32L96	0.305885	0.108708	17.4934	2.81383	0.0117171	0.544894	PHYHIPL	PHIPL_BOVIN	Q32L96
Q3T061	-0.583403	0.207552	17.4343	-2.81088	0.0118182	0.544894	COX7A2L	COX7R_BOVIN	Q3T061
Q3ZBD3	-1.17708	0.416769	17.7713	-2.82429	0.011335	0.544894	PCBD1	PHS_BOVIN	Q3ZBD3
A7MB45	0.457312	0.162824	17.3008	2.80864	0.0119377	0.545574	ACSS3	ACSS3_BOVIN	A7MB45
Q56JV6	-2.01096	0.723413	18.2717	-2.77982	0.0122392	0.554489	TWF1	TWF1_BOVIN	Q56JV6
A0A3Q1MKY2	-1.29734	0.472139	17.9287	-2.74779	0.0132681	0.555661	TXNDC17	A0A3Q1MKY2_BOVIN	A0A3Q1MKY2
A2VE72	-1.12669	0.405886	17.5075	-2.77588	0.0126934	0.555661	FAM8A1	A2VE72_BOVIN	A2VE72
E1BIJ0	-0.457985	0.165306	17.2314	-2.77053	0.012974	0.555661	SUSD3	E1BIJ0_BOVIN	E1BIJ0
E1BM45	0.465565	0.168201	17.5637	2.76791	0.0128824	0.555661	PIGN	E1BM45_BOVIN	E1BM45
F1MBE1	0.392364	0.145166	20.1041	2.70287	0.0136515	0.555661	THNSL1	F1MBE1_BOVIN	F1MBE1
F1MHJ5	0.851987	0.310528	20.1041	2.74368	0.012481	0.555661	SNX6	F1MHJ5_BOVIN	F1MHJ5
F1MJ96	0.3199	0.116095	17.1592	2.7555	0.0134287	0.555661	ARHGEF37	F1MJ96_BOVIN	F1MJ96
F1MWR7;Q2HJJ0	-0.318997	0.115535	17.5958	-2.76105	0.0130557	0.555661	KLC4	KLC4_BOVIN	F1MWR7;Q2HJJ0
F1N2Q9	0.559468	0.201272	15.868	2.77966	0.0134695	0.555661	DIRAS2	F1N2Q9_BOVIN	F1N2Q9
Q0P565	0.618466	0.223826	17.4067	2.76315	0.0130898	0.555661	HDDC2	HDDC2_BOVIN	Q0P565
Q3SWX3	0.411039	0.15142	19.4253	2.71457	0.0135722	0.555661	NPEPL1	Q3SWX3_BOVIN	Q3SWX3
Q3SX41	-1.04693	0.385272	19.2598	-2.71738	0.0135573	0.555661	LUC7L3	LC7L3_BOVIN	Q3SX41
Q3SZD1	-0.676784	0.245663	17.3322	-2.75493	0.0133566	0.555661	PEX19	PEX19_BOVIN	Q3SZD1
A0A3Q1MA59;A0A3Q1M5V4;F1MX94	-0.741551	0.274983	17.8817	-2.69672	0.0148128	0.561782	PTS	F1MX94_BOVIN	A0A3Q1MA59;A0A3Q1M5V4;F1MX94
A0A3Q1MB39;F1MX22	0.785447	0.293159	17.648	2.67925	0.0154918	0.561782	ADK	A0A3Q1MB39_BOVIN	A0A3Q1MB39;F1MX22
A0A3Q1MI45	-0.429894	0.160803	17.5362	-2.67341	0.0157428	0.561782	OSBPL8	A0A3Q1MI45_BOVIN	A0A3Q1MI45
A6H7F6	0.426553	0.159239	17.224	2.6787	0.0157386	0.561782	GOLPH3L	GLP3L_BOVIN	A6H7F6
A6QNS9	0.407161	0.152282	17.744	2.67374	0.0156223	0.561782	DMAC2	DMAC2_BOVIN	A6QNS9
A7MB43	0.432547	0.160266	17.2202	2.69893	0.0150877	0.561782	MTMR9	MTMR9_BOVIN	A7MB43
E1BAZ9	0.393339	0.146277	20.1041	2.68899	0.014073	0.561782	EXOG	E1BAZ9_BOVIN	E1BAZ9
E1BBW0	0.71107	0.265797	20.1041	2.67523	0.0145028	0.561782	LRRFIP2	E1BBW0_BOVIN	E1BBW0
E1BEH6	0.479511	0.17633	17.8264	2.71939	0.0141443	0.561782	ASB1	E1BEH6_BOVIN	E1BEH6
E1BKE9	-0.565492	0.20808	17.0548	-2.71766	0.0145954	0.561782	SENP3	E1BKE9_BOVIN	E1BKE9
F1MG82	0.594696	0.22322	19.9357	2.66416	0.0149258	0.561782	HIF1AN	F1MG82_BOVIN	F1MG82
F1N338;A0A3Q1LS03	0.464757	0.171383	17.9443	2.71181	0.0143157	0.561782	HADH	F1N338_BOVIN	F1N338;A0A3Q1LS03
P15246;G3MZZ6	0.50676	0.190665	20.1041	2.65786	0.0150634	0.561782	PCMT1	PIMT_BOVIN	P15246;G3MZZ6
Q08E26	0.459522	0.169916	17.4033	2.70441	0.0148179	0.561782	CRTC2	CRTC2_BOVIN	Q08E26
Q0P585	0.673722	0.252138	18.0034	2.67204	0.0155452	0.561782	SMYD2	SMYD2_BOVIN	Q0P585
Q17QL8	1.61143	0.610769	20.1041	2.63837	0.0157169	0.561782	LYPLA2	Q17QL8_BOVIN	Q17QL8
Q1JQD4	-0.391666	0.143598	17.1041	-2.72752	0.0142709	0.561782	GIPC2	GIPC2_BOVIN	Q1JQD4
Q6B857	0.335336	0.125869	18.3731	2.66416	0.0156222	0.561782	CFAP20	CFA20_BOVIN	Q6B857
F1N1I6	0.554213	0.207643	17.333	2.66906	0.0159982	0.564215	GSN	F1N1I6_BOVIN	F1N1I6
Q3SZK8	-0.605804	0.227059	17.3412	-2.66805	0.0160276	0.564215	NHERF1	NHRF1_BOVIN	Q3SZK8
Q3SZR8	-1.02575	0.384255	16.9213	-2.66945	0.0162186	0.567107	SRSF3	SRSF3_BOVIN	Q3SZR8
A0A3Q1M4A1	-0.576828	0.226162	18.335	-2.55051	0.0198903	0.5687	BIN3	A0A3Q1M4A1_BOVIN	A0A3Q1M4A1
A0A3Q1MCK6	-0.37989	0.146792	17.9617	-2.58794	0.0185851	0.5687	CRACD	A0A3Q1MCK6_BOVIN	A0A3Q1MCK6
A0A3Q1N0W4	0.50041	0.194089	17.1783	2.57825	0.0194274	0.5687		A0A3Q1N0W4_BOVIN	A0A3Q1N0W4
A0A3S5ZPM7	-0.751376	0.293993	17.3197	-2.55576	0.0202637	0.5687	NOLC1	A0A3S5ZPM7_BOVIN	A0A3S5ZPM7
E1B756	0.597037	0.225008	17.4492	2.6534	0.0164664	0.5687	ALG11	E1B756_BOVIN	E1B756
E1BBG4	0.57315	0.217175	17.2646	2.63912	0.0170709	0.5687	RIMOC1	E1BBG4_BOVIN	E1BBG4
E1BIW0	0.523945	0.199766	17.294	2.62279	0.0176446	0.5687	UBR1	E1BIW0_BOVIN	E1BIW0
E1BKJ5	0.382464	0.148742	16.3561	2.57133	0.0202466	0.5687	TRRAP	E1BKJ5_BOVIN	E1BKJ5
E1BM23	0.4924	0.187481	19.1041	2.6264	0.0165717	0.5687	ARHGAP5	E1BM23_BOVIN	E1BM23
E1BNC4	0.456288	0.177539	17.2741	2.57006	0.0196999	0.5687	DIPK2A	E1BNC4_BOVIN	E1BNC4
F1MEK6;P07106	0.387676	0.14993	20.1041	2.58572	0.017618	0.5687	ACBD5	ACBD5_BOVIN	F1MEK6;P07106
F1MKN2	0.422329	0.166472	20.1041	2.53694	0.0195714	0.5687	MPG	F1MKN2_BOVIN	F1MKN2
F1MKX7	0.42823	0.164361	17.3702	2.60542	0.0182496	0.5687	XRN2	F1MKX7_BOVIN	F1MKX7
F1MKY1	-0.502113	0.192092	15.9385	-2.61391	0.0188446	0.5687	AGGF1	F1MKY1_BOVIN	F1MKY1
F1MLV3	-0.70075	0.273785	17.3577	-2.55949	0.0200842	0.5687	TXNL1	F1MLV3_BOVIN	F1MLV3
F1MMT3	-0.366799	0.139013	13.8812	-2.6386	0.0195671	0.5687	MPDZ	F1MMT3_BOVIN	F1MMT3
F1MN85	0.435781	0.168364	17.2329	2.58833	0.0189927	0.5687	DENND11	F1MN85_BOVIN	F1MN85
F1MQK6	-0.333836	0.130375	17.3717	-2.56058	0.0200302	0.5687	UBR3	F1MQK6_BOVIN	F1MQK6
F1MQU4	-1.11598	0.430719	19.1041	-2.59096	0.0178768	0.5687	BCLAF1	F1MQU4_BOVIN	F1MQU4
F1MZR0	-0.660228	0.258898	17.4978	-2.55015	0.0203904	0.5687	NUP160	F1MZR0_BOVIN	F1MZR0
F1N0J0;Q2NKY8	0.35728	0.139869	17.1749	2.55438	0.0204121	0.5687	DHX30	DHX30_BOVIN	F1N0J0;Q2NKY8
F2Z4J7	-0.53718	0.207585	17.8789	-2.58775	0.0186384	0.5687	CBX5	F2Z4J7_BOVIN	F2Z4J7
F6PR67;Q3SZB3	-0.432696	0.165055	17.2478	-2.62153	0.0177181	0.5687	TIMM50	TIM50_BOVIN	F6PR67;Q3SZB3
F6RSR1	0.406567	0.158983	20.1041	2.5573	0.0187326	0.5687	HNRNPA0	F6RSR1_BOVIN	F6RSR1
G3N3T9	-0.431615	0.166153	15.8594	-2.59769	0.0195321	0.5687	NCCRP1	G3N3T9_BOVIN	G3N3T9
G5E5M1	-0.355663	0.137215	20.1041	-2.59202	0.0173799	0.5687	PHF3	G5E5M1_BOVIN	G5E5M1
O19094	0.470735	0.178317	17.3494	2.63988	0.0169955	0.5687	CROT	OCTC_BOVIN	O19094
P79136	-1.24664	0.474589	17.7658	-2.62677	0.0172337	0.5687	CAPZB	CAPZB_BOVIN	P79136
Q0VC65	-0.633184	0.247364	17.578	-2.55973	0.0199407	0.5687	ETV6	ETV6_BOVIN	Q0VC65
Q0VCA5	0.433158	0.169466	17.3506	2.55601	0.0202338	0.5687	SAMHD1	SAMH1_BOVIN	Q0VCA5
Q148M1	0.461142	0.176734	17.4993	2.60924	0.0180299	0.5687	SRSF11	Q148M1_BOVIN	Q148M1
Q1RML6	0.403449	0.153545	17.4022	2.62756	0.0174081	0.5687	TRNT1	Q1RML6_BOVIN	Q1RML6
Q2KJH4;F1MTP5	0.292415	0.111948	17.1619	2.61206	0.0181216	0.5687	WDR1	WDR1_BOVIN	Q2KJH4;F1MTP5
Q3SWX8	0.370617	0.142364	17.6787	2.60331	0.0181521	0.5687	RBBP7	RBBP7_BOVIN	Q3SWX8
Q3T0P6	0.437197	0.167749	20.0288	2.60626	0.0168841	0.5687	PGK1	PGK1_BOVIN	Q3T0P6
Q5E977	0.355198	0.138861	17.345	2.55793	0.0201569	0.5687	FAM118B	F118B_BOVIN	Q5E977
Q8MKF1	0.394142	0.151545	17.442	2.60083	0.0183826	0.5687	THTPA	THTPA_BOVIN	Q8MKF1
UBE2C_HUMAN;Q32PA5	-0.505282	0.195709	16.4099	-2.5818	0.0197821	0.5687	UBE2C	UBE2C_BOVIN	UBE2C_HUMAN;Q32PA5
A0A3Q1MA07	0.620243	0.244391	17.4043	2.53791	0.0209724	0.569095	SERPINB5	A0A3Q1MA07_BOVIN	A0A3Q1MA07
A0JN39	0.374878	0.147516	17.385	2.54126	0.0208394	0.569095	COPB1	COPB_BOVIN	A0JN39
E1BET0	0.5493	0.2191	20.1041	2.50707	0.0208659	0.569095	STIM2	E1BET0_BOVIN	E1BET0
Q3MHZ8;F1MZ12	0.444399	0.174675	17.5427	2.54414	0.0206185	0.569095	LGALS9	LEG9_BOVIN	Q3MHZ8;F1MZ12
Q9N181	-0.667656	0.261658	16.616	-2.55164	0.0208952	0.569095	NMT2	NMT2_BOVIN	Q9N181
Q2KIW1	0.857019	0.342119	19.5958	2.50503	0.0212037	0.572391	PON1	Q2KIW1_BOVIN	Q2KIW1
A0A3Q1LNA9	-0.503282	0.206957	17.873	-2.43182	0.0257715	0.577234	PAK3	A0A3Q1LNA9_BOVIN	A0A3Q1LNA9
A0A3Q1LNW7	0.453842	0.183413	17.2767	2.47443	0.0239898	0.577234	DECR1	A0A3Q1LNW7_BOVIN	A0A3Q1LNW7
A0A3Q1LR40	0.437258	0.181835	17.9164	2.4047	0.0272183	0.577234	LIPG	A0A3Q1LR40_BOVIN	A0A3Q1LR40
A0A3Q1LRW4	0.857833	0.351172	17.4995	2.44277	0.0254427	0.577234		A0A3Q1LRW4_BOVIN	A0A3Q1LRW4
A0A3Q1LUD9	-0.400393	0.160345	17.3797	-2.49708	0.0228324	0.577234	DIAPH1	A0A3Q1LUD9_BOVIN	A0A3Q1LUD9
A0A3Q1M425	0.55295	0.222673	17.5395	2.48323	0.0233877	0.577234	EMID1	A0A3Q1M425_BOVIN	A0A3Q1M425
A0A3Q1M4K7	0.520091	0.211261	17.4686	2.46183	0.0244874	0.577234	NEK7	A0A3Q1M4K7_BOVIN	A0A3Q1M4K7
A0A3Q1M6Y9	-0.44527	0.185547	19.663	-2.39978	0.0264421	0.577234	ARHGAP12	A0A3Q1M6Y9_BOVIN	A0A3Q1M6Y9
A0A3Q1M891	0.347264	0.14369	17.1201	2.41675	0.0271012	0.577234	GALK2	A0A3Q1M891_BOVIN	A0A3Q1M891
A0A3Q1MDV7	0.456097	0.183767	19.108	2.48193	0.0225251	0.577234	USP34	A0A3Q1MDV7_BOVIN	A0A3Q1MDV7
A0A3Q1MJK5	-0.93175	0.376589	19.1041	-2.47418	0.0228975	0.577234	ARK2N	A0A3Q1MJK5_BOVIN	A0A3Q1MJK5
A0A3Q1MMF6;Q29RI9	0.399632	0.166294	18.2199	2.40317	0.0271064	0.577234	MAT2B	MAT2B_BOVIN	A0A3Q1MMF6;Q29RI9
A0A3Q1MS81	-0.367012	0.154539	19.9188	-2.37489	0.0277151	0.577234	MYH7B	A0A3Q1MS81_BOVIN	A0A3Q1MS81
A0A3Q1NI96	-0.485379	0.19356	17.6122	-2.50765	0.0221931	0.577234		A0A3Q1NI96_BOVIN	A0A3Q1NI96
A0A452DHU1;A6QR46	-0.596108	0.246421	17.571	-2.41907	0.0266581	0.577234	RAB6B	RAB6B_BOVIN	A0A452DHU1;A6QR46
A0JBZ9	-0.640565	0.268278	19.7807	-2.38769	0.0270556	0.577234	p97bcnt2	A0JBZ9_BOVIN	A0JBZ9
A5PK90	0.574766	0.23515	17.2961	2.44425	0.025504	0.577234	LYPLAL1	A5PK90_BOVIN	A5PK90
A5PKL1;A0A3Q1MKY8	-0.299061	0.121821	18.1263	-2.45492	0.0244145	0.577234	OXR1	OXR1_BOVIN	A5PKL1;A0A3Q1MKY8
A6H769	0.697935	0.282316	20.1041	2.47217	0.0224799	0.577234	RPS7	RS7_BOVIN	A6H769
A6H7I5;A0A3Q1MSP7	0.357872	0.146558	17.1878	2.44185	0.025705	0.577234	DNM2	DYN2_BOVIN	A6H7I5;A0A3Q1MSP7
A6QP28	0.511957	0.208455	17.3526	2.45596	0.0248622	0.577234	SUPV3L1	A6QP28_BOVIN	A6QP28
A7MB77;A0A3Q1M2Z2	-0.455628	0.189324	17.2312	-2.4066	0.0275846	0.577234	RBM17	A7MB77_BOVIN	A7MB77;A0A3Q1M2Z2
ANT3_HUMAN;A0A3Q1NJR8;P41361	0.39392	0.164142	17.9113	2.39987	0.0274926	0.577234	SERPINC1	ANT3_BOVIN	ANT3_HUMAN;A0A3Q1NJR8;P41361
E1B771	0.388725	0.161229	17.4889	2.41101	0.0271576	0.577234	RAB24	E1B771_BOVIN	E1B771
E1BBH5	0.67129	0.275435	19.9016	2.4372	0.0243167	0.577234	TTC32	E1BBH5_BOVIN	E1BBH5
E1BDN4	0.331128	0.136659	18.0195	2.42303	0.026146	0.577234	DHX35	E1BDN4_BOVIN	E1BDN4
E1BEN8	0.342566	0.137083	18.8915	2.49897	0.021846	0.577234	TAF5	E1BEN8_BOVIN	E1BEN8
E1BGF3	-0.277767	0.116625	20.1041	-2.38171	0.0272226	0.577234	HCFC1	E1BGF3_BOVIN	E1BGF3
E1BIX3	0.425462	0.176572	17.1464	2.40956	0.0274803	0.577234	CAPN7	E1BIX3_BOVIN	E1BIX3
F1MHM5;Q29465	-0.32547	0.131829	17.9839	-2.46889	0.0238054	0.577234	YARS1	SYYC_BOVIN	F1MHM5;Q29465
F1MMR8	-0.574059	0.236377	17.3974	-2.42857	0.0262633	0.577234	NUDT5	F1MMR8_BOVIN	F1MMR8
F1N0S9	0.670593	0.272062	20.1041	2.46486	0.0228326	0.577234	FAM98A	F1N0S9_BOVIN	F1N0S9
F1N332	0.402127	0.164954	17.5352	2.43781	0.0256782	0.577234	ULK3	F1N332_BOVIN	F1N332
F1N4C7	0.363938	0.146802	17.1961	2.47911	0.0238145	0.577234	PLCG2	F1N4C7_BOVIN	F1N4C7
F1N7K9	0.492439	0.197174	17.158	2.49749	0.0229593	0.577234	TBC1D8	F1N7K9_BOVIN	F1N7K9
P00978	-0.497159	0.197797	17.4682	-2.51348	0.0220174	0.577234	AMBP	AMBP_BOVIN	P00978
P05059	0.707673	0.286798	18.5726	2.4675	0.0235206	0.577234	CHGA	CMGA_BOVIN	P05059
P10881	-0.650653	0.263723	17.4803	-2.46718	0.0242123	0.577234	SSB	LA_BOVIN	P10881
P35816	0.449317	0.186446	17.2624	2.40991	0.0273779	0.577234	PDP1	PDP1_BOVIN	P35816
P81282	0.376486	0.152896	18.5312	2.46237	0.023798	0.577234	VCAN	CSPG2_BOVIN	P81282
Q01321	-0.795268	0.331578	18.9382	-2.39843	0.026929	0.577234	NDUFA4	NDUA4_BOVIN	Q01321
Q0II59	0.350412	0.143715	17.3454	2.43824	0.025785	0.577234	PDXK	PDXK_BOVIN	Q0II59
Q0IIG5	0.310205	0.12829	17.1859	2.41799	0.0269856	0.577234	PFKM	PFKAM_BOVIN	Q0IIG5
Q0VC06	-0.528074	0.218212	17.5208	-2.42001	0.0266412	0.577234	LTV1	LTV1_BOVIN	Q0VC06
Q1RMR4	0.560459	0.231577	17.8094	2.42018	0.0264373	0.577234	RAB15	RAB15_BOVIN	Q1RMR4
Q29RJ2;A0A3Q1MU35	0.858533	0.349851	20.1041	2.454	0.023366	0.577234	TBC1D24	TBC24_BOVIN	Q29RJ2;A0A3Q1MU35
Q29RV1;F1MEN8	-0.368788	0.152084	17.2698	-2.4249	0.02655	0.577234	PDIA4	PDIA4_BOVIN	Q29RV1;F1MEN8
Q2QDE9;F1MW13	0.603166	0.248121	17.4805	2.43093	0.0260799	0.577234	DNASE1L1	DNSL1_BOVIN	Q2QDE9;F1MW13
Q2T9M8	-0.391564	0.162508	17.306	-2.40951	0.0273689	0.577234	SNAP23	Q2T9M8_BOVIN	Q2T9M8
Q2TBH9;F1N5R4	0.380814	0.15748	17.4431	2.41817	0.0267948	0.577234	COG8	COG8_BOVIN	Q2TBH9;F1N5R4
Q3MHK8	0.789915	0.316967	15.3868	2.49211	0.0245527	0.577234	METTL7A	Q3MHK8_BOVIN	Q3MHK8
Q3MHX1	-0.481313	0.193028	18.3254	-2.49349	0.0224186	0.577234	COMMD7	COMD7_BOVIN	Q3MHX1
Q3SZH7	-0.25809	0.105629	17.1252	-2.44337	0.0256691	0.577234	LTA4H	LKHA4_BOVIN	Q3SZH7
Q3T0M7	-0.497761	0.207119	17.2691	-2.40327	0.0277451	0.577234	RANBP1	RANG_BOVIN	Q3T0M7
Q58DU5	0.716516	0.298098	18.2709	2.40363	0.0270482	0.577234	PSMA3	PSA3_BOVIN	Q58DU5
Q59A32	0.311525	0.124071	17.5334	2.51086	0.0220955	0.577234	GART	PUR2_BOVIN	Q59A32
Q5EA95;A0A452DIR3	0.354068	0.142926	18.9668	2.47728	0.0228234	0.577234	IFT57	IFT57_BOVIN	Q5EA95;A0A452DIR3
Q6TJY3;F1MNP4	0.266527	0.110908	17.1896	2.40315	0.0278092	0.577234	RPS6KB1	KS6B1_BOVIN	Q6TJY3;F1MNP4
A0A140T891;Q58CQ9	0.405279	0.170705	17.3891	2.37415	0.0293454	0.577935	VNN1	VNN1_BOVIN	A0A140T891;Q58CQ9
A0A452DJS8;Q3ZCC8	-0.614426	0.259484	17.8015	-2.36787	0.0294281	0.577935	TPPP3	TPPP3_BOVIN	A0A452DJS8;Q3ZCC8
A2VDN0	0.736305	0.306328	16.4265	2.40365	0.0283603	0.577935	ITM2C	ITM2C_BOVIN	A2VDN0
E1B7M1	0.435259	0.18123	15.18	2.4017	0.0295539	0.577935	ARHGEF26	E1B7M1_BOVIN	E1B7M1
E1B9S7	0.263404	0.110185	17.35	2.39056	0.0284117	0.577935	OTUD7B	E1B9S7_BOVIN	E1B9S7
E1BJE9	0.374333	0.158361	17.6725	2.36379	0.0297643	0.577935	SMCR8	E1BJE9_BOVIN	E1BJE9
E1BJZ5	0.29152	0.122945	17.9124	2.37114	0.0291567	0.577935	SALL4	E1BJZ5_BOVIN	E1BJZ5
E1BN75	-0.634894	0.267004	18.1424	-2.37784	0.0286064	0.577935	TPRKB	E1BN75_BOVIN	E1BN75
F1MP97;Q3SZK4	0.37619	0.155089	15.165	2.42565	0.02821	0.577935	TBRG4	FAKD4_BOVIN	F1MP97;Q3SZK4
G3MZ52	-0.694799	0.297067	19.0465	-2.33886	0.0303943	0.577935	CGGBP1	G3MZ52_BOVIN	G3MZ52
G3N0F1	-0.502839	0.214807	19.81	-2.34089	0.029817	0.577935	LCMT2	G3N0F1_BOVIN	G3N0F1
P00743;A0A452DIP8	0.47364	0.200961	18.0342	2.35688	0.0299341	0.577935	F10	FA10_BOVIN	P00743;A0A452DIP8
P07688	0.302459	0.127965	17.1293	2.36361	0.0301712	0.577935	CTSB	CATB_BOVIN	P07688
P07995	0.628793	0.264526	17.7546	2.37706	0.0289144	0.577935	INHBA	INHBA_BOVIN	P07995
P17697	0.411676	0.173569	17.3682	2.37183	0.029499	0.577935	CLU	CLUS_BOVIN	P17697
P35604	-0.789134	0.332436	16.3423	-2.37379	0.0301764	0.577935	COPZ1	COPZ1_BOVIN	P35604
P79345	-0.567152	0.240405	20.1041	-2.35915	0.028542	0.577935	NPC2	NPC2_BOVIN	P79345
Q0VD31;F1N1M5	-0.309959	0.130444	17.1947	-2.37618	0.0293668	0.577935	FBXL4	FBXL4_BOVIN	Q0VD31;F1N1M5
Q17QI2	0.490501	0.207701	18.643	2.36157	0.0292501	0.577935	SSU72	SSU72_BOVIN	Q17QI2
Q1LZA3	0.377438	0.159923	17.4033	2.36013	0.0301804	0.577935	ASNS	ASNS_BOVIN	Q1LZA3
Q32PI1	0.380917	0.160079	18.2629	2.37956	0.028427	0.577935	VRK1	VRK1_BOVIN	Q32PI1
Q3SZ20	0.405623	0.171994	17.3658	2.35835	0.0303164	0.577935	SHMT2	GLYM_BOVIN	Q3SZ20
Q56JV6;A0A452DJ17	0.306655	0.130506	18.132	2.34974	0.0303064	0.577935	TWF1	TWF1_BOVIN	Q56JV6;A0A452DJ17
A0A3Q1MIS9;Q2HJ94	-0.445287	0.18957	17.4998	-2.34893	0.030801	0.581425	DNAJA2	DNJA2_BOVIN	A0A3Q1MIS9;Q2HJ94
F1N6T4	0.582241	0.247808	17.507	2.34956	0.0307565	0.581425	NME4	F1N6T4_BOVIN	F1N6T4
E1BP86	0.365515	0.156772	18.6846	2.3315	0.0310873	0.582607	NAA38	E1BP86_BOVIN	E1BP86
Q2HJB0	0.411316	0.175228	17.3173	2.34732	0.0310363	0.582607	MBLAC1	MBLC1_BOVIN	Q2HJB0
A7MB57	0.381488	0.16206	16.5537	2.354	0.0312153	0.58291	YES1	A7MB57_BOVIN	A7MB57
A0A3Q1LR24	0.582693	0.251712	17.3702	2.31492	0.0330885	0.583003	NAV2	A0A3Q1LR24_BOVIN	A0A3Q1LR24
A0A3Q1MYK9	-0.519948	0.225545	18.3235	-2.3053	0.0330434	0.583003	PALLD	A0A3Q1MYK9_BOVIN	A0A3Q1MYK9
A0A3Q1N8P4	0.627612	0.273188	17.4377	2.29736	0.0342246	0.583003	LAMP2	A0A3Q1N8P4_BOVIN	A0A3Q1N8P4
A0A3Q1NH43	0.381664	0.16635	20.1041	2.29435	0.0326687	0.583003	PTBP2	A0A3Q1NH43_BOVIN	A0A3Q1NH43
A1L528	-0.583913	0.25306	17.4993	-2.3074	0.0334942	0.583003	RAB1A	A1L528_BOVIN	A1L528
A4FUF0	0.371862	0.160855	17.2587	2.31178	0.0333837	0.583003	GLYR1	GLYR1_BOVIN	A4FUF0
A4IFA7	0.597019	0.254926	15.4163	2.34193	0.0329872	0.583003	CBR4	CBR4_BOVIN	A4IFA7
A5PK80	0.785809	0.341209	18.1263	2.30301	0.0333343	0.583003	TP53RK	A5PK80_BOVIN	A5PK80
A6QR05	0.495388	0.214757	17.2457	2.30673	0.0337338	0.583003	PDSS2	A6QR05_BOVIN	A6QR05
A7MBD4	0.399201	0.171184	17.3637	2.332	0.031975	0.583003	FARSA	A7MBD4_BOVIN	A7MBD4
E1B8X4	0.60995	0.266236	19.3074	2.29101	0.0333705	0.583003	NAE1	E1B8X4_BOVIN	E1B8X4
E1BME2	0.327232	0.142927	20.1041	2.2895	0.0329989	0.583003	AP3B2	E1BME2_BOVIN	E1BME2
F1MHT1	0.345666	0.147772	16.1493	2.33919	0.0324945	0.583003	AGL	F1MHT1_BOVIN	F1MHT1
F1MIL9	0.43537	0.189414	17.3583	2.29851	0.0342066	0.583003	GNE	F1MIL9_BOVIN	F1MIL9
F1MLG1	-0.349712	0.153184	20.1041	-2.28296	0.0334486	0.583003	SRPRB	F1MLG1_BOVIN	F1MLG1
F1MLL8	0.668619	0.288536	17.1923	2.31728	0.0330688	0.583003	NUDT1	F1MLL8_BOVIN	F1MLL8
F1MQ47;Q5E9L7	0.394026	0.168779	17.1701	2.33457	0.0319569	0.583003	VPS16	VPS16_BOVIN	F1MQ47;Q5E9L7
F1N2P6	0.546811	0.238674	20.1041	2.29103	0.0328938	0.583003	FKBP8	F1N2P6_BOVIN	F1N2P6
O97817;F1MZ68	0.447903	0.193115	16.3292	2.31936	0.0336375	0.583003	ADGRL2	AGRL2_BOVIN	O97817;F1MZ68
P33433;F1MKS5	0.453072	0.198894	19.9849	2.27796	0.0338653	0.583003	HRG	HRG_BOVIN	P33433;F1MKS5
Q0IIF0	0.327128	0.142488	19.1038	2.29583	0.0331691	0.583003	ILKAP	ILKAP_BOVIN	Q0IIF0
Q148N0	0.503879	0.221382	20.1041	2.27606	0.0339289	0.583003	OGDH	ODO1_BOVIN	Q148N0
Q17QR2	-0.351086	0.150259	17.308	-2.33654	0.0317256	0.583003	STAMBP	Q17QR2_BOVIN	Q17QR2
Q1JQE2	-0.437096	0.187668	16.1574	-2.32909	0.0331436	0.583003	SLC7A6OS	S7A6O_BOVIN	Q1JQE2
Q29RJ1	0.655627	0.285596	17.5709	2.29564	0.0342416	0.583003	NUDT2	AP4A_BOVIN	Q29RJ1
Q3T003;F1MHJ6	0.993761	0.425368	17.576	2.33624	0.031546	0.583003	RPL18A	RL18A_BOVIN	Q3T003;F1MHJ6
Q3ZCJ6	-0.589438	0.251989	17.4445	-2.33914	0.0314576	0.583003	EPHX1	Q3ZCJ6_BOVIN	Q3ZCJ6
A0A3Q1MDF2;Q3ZCI8	-0.500963	0.218561	17.6468	-2.2921	0.0344293	0.584288	REEP4	REEP4_BOVIN	A0A3Q1MDF2;Q3ZCI8
A0A3Q1MDB8	-0.771768	0.340695	20.1041	-2.26528	0.0346932	0.58479	FXR2	A0A3Q1MDB8_BOVIN	A0A3Q1MDB8
A0A452DIZ2;Q3T087	0.39974	0.175537	18.4999	2.27724	0.0348571	0.58479	RPL11	RL11_BOVIN	A0A452DIZ2;Q3T087
A5PKI3	-0.426367	0.186501	17.5854	-2.28614	0.0348909	0.58479	FAM3C	FAM3C_BOVIN	A5PKI3
F1N4V5	0.347122	0.151685	17.3541	2.28844	0.0349078	0.58479	NAA15	F1N4V5_BOVIN	F1N4V5
F1MMI3	0.461513	0.202157	17.2122	2.28294	0.0354058	0.587466	NPRL3	F1MMI3_BOVIN	F1MMI3
F1MYU1	0.393498	0.172385	17.2897	2.28267	0.0353638	0.587466	SMARCC1	F1MYU1_BOVIN	F1MYU1
F1N1X8	0.601041	0.263075	17.2869	2.28468	0.0352243	0.587466	UBE2Z	F1N1X8_BOVIN	F1N1X8
A0A3Q1MDT8	0.419455	0.184347	17.1898	2.27536	0.0359636	0.592183	GATD3	A0A3Q1MDT8_BOVIN	A0A3Q1MDT8
F1MXQ3	0.392041	0.172764	17.6688	2.26923	0.0360311	0.592183	FAM20C	F1MXQ3_BOVIN	F1MXQ3
P31039;G3MY67	0.40928	0.179767	17.2213	2.27673	0.0358406	0.592183	SDHA	SDHA_BOVIN	P31039;G3MY67
B0JYR0;Q28193	0.463647	0.205216	18.0665	2.25932	0.0364563	0.592455	FURIN	FURIN_BOVIN	B0JYR0;Q28193
E1BKZ1	0.958862	0.423121	17.7751	2.26617	0.0361724	0.592455	GSR	E1BKZ1_BOVIN	E1BKZ1
F1N579	-0.716846	0.316602	17.4591	-2.26419	0.0365592	0.592455	EPN1	F1N579_BOVIN	F1N579
Q32PB0;F1N1S0	-1.54575	0.689246	20.1041	-2.24267	0.0363458	0.592455	SSBP1	SSBP_BOVIN	Q32PB0;F1N1S0
Q3ZCH9	-0.488443	0.215828	17.4867	-2.26311	0.0366162	0.592455	HDHD2	HDHD2_BOVIN	Q3ZCH9
E1BB88	-0.455104	0.203601	20.1041	-2.23527	0.0369027	0.592885	SIDT2	E1BB88_BOVIN	E1BB88
F1N7F8	-0.583776	0.260185	18.9699	-2.24369	0.0369842	0.592885	PIGU	F1N7F8_BOVIN	F1N7F8
Q0P5L6	0.481842	0.212899	17.1639	2.26324	0.0368637	0.592885	ZW10	Q0P5L6_BOVIN	Q0P5L6
F6R6Q1	0.319416	0.141379	17.195	2.25929	0.0371294	0.593387	FLAD1	F6R6Q1_BOVIN	F6R6Q1
E1BNM5	0.355282	0.158707	18.6172	2.2386	0.0376096	0.599222	ISG20	E1BNM5_BOVIN	E1BNM5
A0A3Q1N9Y5	0.410881	0.183216	17.493	2.2426	0.0381414	0.602024	QSOX1	A0A3Q1N9Y5_BOVIN	A0A3Q1N9Y5
A0JNH9	-0.735519	0.331726	20.1041	-2.21725	0.0382911	0.602024	APLF	APLF_BOVIN	A0JNH9
F1MBM9	0.318394	0.14229	17.7329	2.23764	0.0383321	0.602024	ARHGEF7	F1MBM9_BOVIN	F1MBM9
F1MNL4	0.293723	0.131696	18.4505	2.2303	0.0383631	0.602024	NEO1	F1MNL4_BOVIN	F1MNL4
Q3T0L2	0.33412	0.148872	17.1608	2.24434	0.0382779	0.602024	ERP44	ERP44_BOVIN	Q3T0L2
F1MSB4	0.634778	0.286906	20.1041	2.2125	0.0386651	0.603982	PEX5L	F1MSB4_BOVIN	F1MSB4
P56701	0.271675	0.12228	18.892	2.22174	0.0387198	0.603982	PSMD2	PSMD2_BOVIN	P56701
Q3T0V7	-0.577212	0.260503	18.8837	-2.21576	0.0391965	0.609594	EDF1	EDF1_BOVIN	Q3T0V7
Q0V8G3	-0.416323	0.187206	17.6841	-2.22387	0.0394386	0.609719	QPCTL	QPCTL_BOVIN	Q0V8G3
Q2T9W2;A0A3Q1MMG1	0.415705	0.186466	17.2396	2.22938	0.0393646	0.609719	THUMPD3	THUM3_BOVIN	Q2T9W2;A0A3Q1MMG1
F1N2D5	0.381282	0.171404	17.4398	2.22446	0.0395865	0.610194	IDS	F1N2D5_BOVIN	F1N2D5
A0A3Q1LTM1	0.363495	0.163879	17.4545	2.21808	0.0400799	0.610806	NLRP2	A0A3Q1LTM1_BOVIN	A0A3Q1LTM1
A0A3Q1MWP9	0.566634	0.258025	17.1039	2.19604	0.0421629	0.610806	RPS14	A0A3Q1MWP9_BOVIN	A0A3Q1MWP9
A5PJS6	0.590176	0.269432	17.9566	2.19045	0.0419317	0.610806	USP10	UBP10_BOVIN	A5PJS6
A6QNM2	0.281781	0.127996	17.1827	2.20149	0.0416459	0.610806	GFM2	RRF2M_BOVIN	A6QNM2
A7MB36	0.470409	0.213639	17.8435	2.20189	0.0410755	0.610806	TRIM3	A7MB36_BOVIN	A7MB36
E1BB17;G3MYE8	0.384008	0.17554	17.9521	2.18759	0.0421745	0.610806	HNRNPH3	E1BB17_BOVIN	E1BB17;G3MYE8
E1BIF0	0.236628	0.107377	17.1386	2.20371	0.0415009	0.610806	POLE	E1BIF0_BOVIN	E1BIF0
E1BNG3	0.398911	0.180956	16.3247	2.20446	0.042166	0.610806	ascc3	ASCC3_BOVIN	E1BNG3
E1BP79	0.298229	0.134983	17.1899	2.20938	0.0409959	0.610806	WDR47	E1BP79_BOVIN	E1BP79
F1MPZ4	0.507805	0.231092	20.1041	2.19741	0.0398745	0.610806		F1MPZ4_BOVIN	F1MPZ4
F1N2I5	0.407975	0.185201	17.3149	2.20288	0.0414211	0.610806	CMBL	F1N2I5_BOVIN	F1N2I5
F1N7G0	0.408197	0.184149	16.6828	2.21667	0.0408473	0.610806	HNRNPLL	F1N7G0_BOVIN	F1N7G0
G3MZU6	0.463951	0.204643	13.0601	2.26712	0.0410001	0.610806	IGFN1	G3MZU6_BOVIN	G3MZU6
G3X6I4	0.82218	0.371407	17.2931	2.21369	0.0405627	0.610806	CYP3A74	G3X6I4_BOVIN	G3X6I4
Q0II86	-0.312628	0.141097	17.4245	-2.2157	0.0402936	0.610806	SNAP29	SNP29_BOVIN	Q0II86
Q29RR0	-0.486509	0.220904	17.9181	-2.20236	0.0409793	0.610806	RAB26	RAB26_BOVIN	Q29RR0
Q2KI83	0.345764	0.157937	20.1041	2.18926	0.0405425	0.610806	DNAJC17	DJC17_BOVIN	Q2KI83
Q32L27	-0.303041	0.137757	18.2688	-2.19982	0.0409197	0.610806	UBE2Q2	UB2Q2_BOVIN	Q32L27
Q3T0I5	0.632458	0.287976	18.2796	2.19621	0.0412076	0.610806	FIS1	FIS1_BOVIN	Q3T0I5
Q3ZBA8	-0.404435	0.186421	20.1041	-2.16948	0.0422054	0.610806	NDRG2	NDRG2_BOVIN	Q3ZBA8
Q3ZBF7;A0A452DIU3	-0.671828	0.302984	17.8552	-2.21737	0.0398188	0.610806	PTGES3	TEBP_BOVIN	Q3ZBF7;A0A452DIU3
Q5EA53	-0.455365	0.209221	20.0619	-2.17648	0.0416358	0.610806	GTF2F1	T2FA_BOVIN	Q5EA53
A0A3Q1LHR9;Q0V8B6	0.418592	0.200166	17.2501	2.09122	0.0516044	0.6118	TPP1	TPP1_BOVIN	A0A3Q1LHR9;Q0V8B6
A0A3Q1LKU1;O77834	-0.388811	0.181957	17.8393	-2.13683	0.0467231	0.6118	PRDX6	PRDX6_BOVIN	A0A3Q1LKU1;O77834
A0A3Q1LL67	-0.470739	0.224203	19.4178	-2.09961	0.0490521	0.6118	GLG1	A0A3Q1LL67_BOVIN	A0A3Q1LL67
A0A3Q1LQC3	0.347483	0.166362	17.9118	2.08872	0.0512813	0.6118	HELQ	A0A3Q1LQC3_BOVIN	A0A3Q1LQC3
A0A3Q1MAH7;P68002	-0.70283	0.325876	17.4517	-2.15674	0.0452441	0.6118	VDAC2	VDAC2_BOVIN	A0A3Q1MAH7;P68002
A0A3Q1MFL2	0.622332	0.286195	17.4247	2.1745	0.0437121	0.6118	MCFD2	A0A3Q1MFL2_BOVIN	A0A3Q1MFL2
A0A3Q1MK64	-0.297975	0.136775	17.4923	-2.17859	0.0433057	0.6118	ARMC10	A0A3Q1MK64_BOVIN	A0A3Q1MK64
A0A3Q1MN26	0.28637	0.133531	17.125	2.14459	0.0466192	0.6118	FOCAD	A0A3Q1MN26_BOVIN	A0A3Q1MN26
A0A3Q1MNJ7	-1.1955	0.549024	15.1041	-2.1775	0.0457007	0.6118	FAM219B	A0A3Q1MNJ7_BOVIN	A0A3Q1MNJ7
A0A3Q1MPB6	-0.451195	0.218918	20.1041	-2.06102	0.0524741	0.6118	RANBP9	A0A3Q1MPB6_BOVIN	A0A3Q1MPB6
A0A3Q1MT80;Q0III3	-0.873427	0.421985	20.1041	-2.06981	0.0515653	0.6118	DYNC1I2	DC1I2_BOVIN	A0A3Q1MT80;Q0III3
A0A3Q1MXF4;A0JNG7	0.224876	0.105334	17.2671	2.13488	0.0473863	0.6118	FHIP2A	FHI2A_BOVIN	A0A3Q1MXF4;A0JNG7
A0A3Q1N177	-0.55057	0.252159	17.6394	-2.18342	0.0427739	0.6118	XRCC1	A0A3Q1N177_BOVIN	A0A3Q1N177
A0A3Q1N552	0.510594	0.237783	20.1041	2.14731	0.0441422	0.6118	LOC112441545	A0A3Q1N552_BOVIN	A0A3Q1N552
A0A452DJH9;Q08E15	0.531605	0.248757	17.3556	2.13705	0.0471091	0.6118	ST6GALNAC6	SIA7F_BOVIN	A0A452DJH9;Q08E15
A1A4J7	0.285027	0.137186	20.1041	2.07767	0.0507643	0.6118	SMG8	SMG8_BOVIN	A1A4J7
A5PJM4	0.555186	0.255634	17.3829	2.1718	0.0439803	0.6118	AIFM2	FSP1_BOVIN	A5PJM4
A5PK43	0.680031	0.318989	15.3541	2.13183	0.0495596	0.6118	ERAL1	ERAL1_BOVIN	A5PK43
A7E3S4	0.354295	0.17008	17.1744	2.08311	0.0524903	0.6118	RAF1	RAF1_BOVIN	A7E3S4
E1B7E6	0.369921	0.171504	17.2529	2.15693	0.0453971	0.6118	PIWIL2	E1B7E6_BOVIN	E1B7E6
E1B7Q7	0.316637	0.146475	18.7251	2.16172	0.0438074	0.6118	TRIP12	TRIPC_BOVIN	E1B7Q7
E1B7U1	0.287856	0.13646	17.2212	2.10945	0.0498357	0.6118	MOGS	E1B7U1_BOVIN	E1B7U1
E1B8Z4	0.313708	0.146133	17.205	2.14674	0.0463542	0.6118	STAT2	E1B8Z4_BOVIN	E1B8Z4
E1BBD0	0.302171	0.143221	17.178	2.10982	0.0498378	0.6118	KICS2	E1BBD0_BOVIN	E1BBD0
E1BE83	0.377303	0.178796	17.3898	2.11025	0.0496092	0.6118	FANCD2	E1BE83_BOVIN	E1BE83
E1BFV0	0.52799	0.243384	17.4191	2.16938	0.0441606	0.6118	KPNB1	E1BFV0_BOVIN	E1BFV0
E1BJ48	-0.633253	0.305818	20.1041	-2.07069	0.0514752	0.6118	PHF24	E1BJ48_BOVIN	E1BJ48
E1BLF7	0.445078	0.210822	20.1041	2.11116	0.0474753	0.6118	NUDCD1	E1BLF7_BOVIN	E1BLF7
E1BMF4	-0.275043	0.128115	20.1041	-2.14685	0.0441838	0.6118	KIDINS220	E1BMF4_BOVIN	E1BMF4
E1BNL3	0.531983	0.248248	17.207	2.14295	0.0466965	0.6118	ZAN	E1BNL3_BOVIN	E1BNL3
E1BNN7	0.447482	0.213993	19.3552	2.0911	0.0499331	0.6118	ATG7	E1BNN7_BOVIN	E1BNN7
E1BPN8	-0.750408	0.356625	15.2809	-2.10419	0.052311	0.6118	COA7	E1BPN8_BOVIN	E1BPN8
E1BPP9	-0.234589	0.108473	17.6795	-2.16266	0.044532	0.6118	GRIPAP1	E1BPP9_BOVIN	E1BPP9
F1MAZ4	0.400351	0.191693	17.3476	2.0885	0.05179	0.6118	CHRDL1	F1MAZ4_BOVIN	F1MAZ4
F1ME62	-0.449865	0.215982	19.1138	-2.08288	0.0509284	0.6118	CMYA5	F1ME62_BOVIN	F1ME62
F1MEX9	0.320425	0.147029	17.1533	2.17933	0.0435283	0.6118	ACSL3	F1MEX9_BOVIN	F1MEX9
F1MFJ6	-0.806289	0.366417	16.0097	-2.20047	0.0427981	0.6118	TBL1XR1	F1MFJ6_BOVIN	F1MFJ6
F1MFZ6	-0.30984	0.14482	17.3139	-2.13948	0.0469213	0.6118	PPM1H	F1MFZ6_BOVIN	F1MFZ6
F1MHR0	0.270125	0.128524	18.8275	2.10175	0.0492716	0.6118	POLI	F1MHR0_BOVIN	F1MHR0
F1MHR4	0.395364	0.185664	20.082	2.12946	0.0457749	0.6118	PIP4K2A	F1MHR4_BOVIN	F1MHR4
F1MIM5	0.348264	0.160225	17.1798	2.1736	0.0439982	0.6118	VWA8	F1MIM5_BOVIN	F1MIM5
F1MK73	-0.615213	0.289063	20.1041	-2.1283	0.0458673	0.6118	YAP1	F1MK73_BOVIN	F1MK73
F1ML50	0.44271	0.20581	18.4836	2.15106	0.044928	0.6118	SLC35E1	F1ML50_BOVIN	F1ML50
F1MM52;Q1LZ78	0.281932	0.132144	17.2135	2.13352	0.0475592	0.6118	NTPCR	NTPCR_BOVIN	F1MM52;Q1LZ78
F1MTI2	-0.317552	0.149872	19.5772	-2.11883	0.0470999	0.6118	CDKN2AIP	F1MTI2_BOVIN	F1MTI2
F1MVC0	0.305485	0.14583	17.1528	2.0948	0.0513355	0.6118	CAD	F1MVC0_BOVIN	F1MVC0
F1MWG1	0.499134	0.232988	17.3349	2.14232	0.0466434	0.6118	OGDHL	F1MWG1_BOVIN	F1MWG1
F1MX70	0.266942	0.127006	17.3392	2.10181	0.0504758	0.6118	ANO10	F1MX70_BOVIN	F1MX70
F1N3Z8	-0.487381	0.223572	15.5128	-2.17997	0.0450408	0.6118	PPP4R2	F1N3Z8_BOVIN	F1N3Z8
F1N5Q1;Q17QR7	0.41703	0.201321	19.1788	2.07147	0.0520407	0.6118	ZNF691	ZN691_BOVIN	F1N5Q1;Q17QR7
F6QQ96	0.335088	0.155368	17.3265	2.15674	0.0453503	0.6118	NUB1	F6QQ96_BOVIN	F6QQ96
G3MZI2;A0A3Q1LL63	0.427685	0.20415	17.2091	2.09495	0.0512691	0.6118	AASDHPPT	A0A3Q1LL63_BOVIN	G3MZI2;A0A3Q1LL63
G3N1F0	-0.430072	0.203361	19.4438	-2.11482	0.047571	0.6118	LINGO2	G3N1F0_BOVIN	G3N1F0
G3X823	0.33965	0.163062	17.8848	2.08296	0.0518846	0.6118	TRIM26	G3X823_BOVIN	G3X823
O77784	0.432295	0.200423	18.3768	2.15691	0.0444886	0.6118	IDH3B	IDH3B_BOVIN	O77784
P00517	0.44097	0.209905	16.2508	2.10081	0.0516032	0.6118	PRKACA	KAPCA_BOVIN	P00517
P19483;F1MLB8	-0.460762	0.221715	18.454	-2.07817	0.0519067	0.6118	ATP5F1A	ATPA_BOVIN	P19483;F1MLB8
P19858;A0A3Q1LY19	0.544035	0.258229	17.3846	2.10679	0.0499486	0.6118	LDHA	LDHA_BOVIN	P19858;A0A3Q1LY19
P61283	0.929427	0.43167	17.4954	2.1531	0.0455322	0.6118	BANF1	BAF_BOVIN	P61283
Q08DR7	0.482437	0.233795	20.1041	2.06351	0.0522155	0.6118	SNF8	Q08DR7_BOVIN	Q08DR7
Q08E34	-0.614392	0.29719	19.621	-2.06734	0.0521499	0.6118	TOMM70	Q08E34_BOVIN	Q08E34
Q0P5H7	0.492389	0.231748	17.3672	2.12467	0.0482524	0.6118	RARS2	SYRM_BOVIN	Q0P5H7
Q0P5M4	0.488801	0.230796	20.1041	2.11789	0.0468378	0.6118	EAPP	Q0P5M4_BOVIN	Q0P5M4
Q1LZ72	-0.98098	0.45906	17.6959	-2.13693	0.0468313	0.6118	CNPY2	Q1LZ72_BOVIN	Q1LZ72
Q28021;A0A3Q1MW77	-0.345318	0.161165	18.8061	-2.14263	0.0454465	0.6118	ROCK2	ROCK2_BOVIN	Q28021;A0A3Q1MW77
Q29RK4;A0A3Q1LND7	-0.887329	0.414299	18.0399	-2.14176	0.04611	0.6118	RAD23B	RD23B_BOVIN	Q29RK4;A0A3Q1LND7
Q29RQ3	-1.17403	0.560682	19.1041	-2.09393	0.0498346	0.6118	DYNC1I1	DC1I1_BOVIN	Q29RQ3
Q29RS5	0.40545	0.192516	20.1041	2.10606	0.0479636	0.6118	RARRES2	RARR2_BOVIN	Q29RS5
Q2HJC9	0.526654	0.241653	16.4859	2.17938	0.0441228	0.6118	PQBP1	PQBP1_BOVIN	Q2HJC9
Q2KIT4	0.296793	0.139403	18.2038	2.12904	0.0471512	0.6118	DNAJB4	DNJB4_BOVIN	Q2KIT4
Q2KJ44	0.62376	0.299698	19.1261	2.0813	0.0510788	0.6118	PTPA	PTPA_BOVIN	Q2KJ44
Q2NL22	-0.298721	0.138441	17.969	-2.15774	0.0447316	0.6118	EIF4A3	IF4A3_BOVIN	Q2NL22
Q2TBM8	0.287571	0.135889	17.247	2.11622	0.0491601	0.6118	WDR26	Q2TBM8_BOVIN	Q2TBM8
Q32KS0	0.378636	0.173603	17.4123	2.18105	0.0431619	0.6118	TBCE	TBCE_BOVIN	Q32KS0
Q32PI5;A5D973	0.409926	0.192465	17.416	2.12987	0.0477222	0.6118	PPP2R1A	2AAA_BOVIN	Q32PI5;A5D973
Q3B7M6	-0.28371	0.132853	17.3269	-2.13552	0.0472751	0.6118	NEDD1	NEDD1_BOVIN	Q3B7M6
Q3SZ27	0.401445	0.190631	16.2249	2.10588	0.0511302	0.6118	APOL	MIC27_BOVIN	Q3SZ27
Q3SZ68;A0A3Q1MHL2	0.763317	0.36572	17.8512	2.08716	0.0514884	0.6118	LAMTOR5	LTOR5_BOVIN	Q3SZ68;A0A3Q1MHL2
Q3SZI0	0.305353	0.143794	17.4706	2.12355	0.0482691	0.6118	MPI	MPI_BOVIN	Q3SZI0
Q3SZM9;A0A452DJF8	0.522076	0.250664	17.917	2.08277	0.051876	0.6118	NAGK	NAGK_BOVIN	Q3SZM9;A0A452DJF8
Q3T067;F1MX05	-0.39395	0.187903	17.4529	-2.09656	0.0508931	0.6118	SCCPDH	SCPDL_BOVIN	Q3T067;F1MX05
Q3ZBC2	0.499965	0.235906	18.0009	2.11934	0.0482239	0.6118	SDHAF2	SDHF2_BOVIN	Q3ZBC2
Q58DA7;F1ML12	-0.360959	0.167332	18.2367	-2.15714	0.0445759	0.6118	GLRX3	GLRX3_BOVIN	Q58DA7;F1ML12
Q58DS9	-0.843639	0.388109	18.5228	-2.17372	0.0429166	0.6118	RAB5C	RAB5C_BOVIN	Q58DS9
Q5E946	-0.444219	0.211194	17.7621	-2.10337	0.0499584	0.6118	PARK7	PARK7_BOVIN	Q5E946
Q5E9K1	-0.391596	0.185203	17.1837	-2.11442	0.0493894	0.6118	COMMD5	COMD5_BOVIN	Q5E9K1
Q5KR49	-0.533437	0.253509	18.4205	-2.10421	0.0493428	0.6118	TPM1	TPM1_BOVIN	Q5KR49
A1A4Q9	0.522183	0.253559	20.1041	2.05941	0.052642	0.612198	NUDT16	NUD16_BOVIN	A1A4Q9
A5D7H2	0.287541	0.138489	17.5927	2.07627	0.0528153	0.612845	STRN3	STRN3_BOVIN	A5D7H2
A6QLS0	0.427887	0.205305	16.3498	2.08415	0.0531747	0.613339	POLR1B	A6QLS0_BOVIN	A6QLS0
E1BHL0	-1.0781	0.522938	19.1041	-2.06162	0.0531168	0.613339	CNOT11	E1BHL0_BOVIN	E1BHL0
Q0VCQ9	-0.461252	0.222618	17.6501	-2.07194	0.053211	0.613339	RCN2	Q0VCQ9_BOVIN	Q0VCQ9
A2VDN6	-0.305628	0.148325	18.6983	-2.06054	0.0535384	0.614867	SF3A1	SF3A1_BOVIN	A2VDN6
E1BC52	0.339757	0.164394	17.7126	2.06673	0.0536976	0.614867	CFAP418	CF418_BOVIN	E1BC52
F1MKL3;Q288C4	0.471753	0.227774	17.2051	2.07115	0.0536895	0.614867	NLRP9	NLRP9_BOVIN	F1MKL3;Q288C4
A1A4L0	0.248737	0.120764	17.8914	2.05969	0.0542825	0.614929	SNX4	SNX4_BOVIN	A1A4L0
E1BGE2	0.394707	0.187043	13.3162	2.11025	0.0542932	0.614929	UTP20	E1BGE2_BOVIN	E1BGE2
F1MPF7	-0.750593	0.363339	17.2557	-2.06582	0.0541984	0.614929	PHIP	F1MPF7_BOVIN	F1MPF7
G3MX85;A0A3Q1N5H9;E1BHM3	1.02774	0.488864	13.9653	2.1023	0.0541501	0.614929	LIN28A	E1BHM3_BOVIN	G3MX85;A0A3Q1N5H9;E1BHM3
Q0P574	0.579297	0.283219	20.1041	2.0454	0.0541252	0.614929	SDHAF3	SDHF3_BOVIN	Q0P574
A0A452DIY2;Q32KZ1	0.367194	0.178322	17.3204	2.05917	0.0548391	0.617928	MTIF3	IF3M_BOVIN	A0A452DIY2;Q32KZ1
F1MQ42	0.455388	0.221386	17.371	2.05698	0.0550249	0.617928	SLBP	F1MQ42_BOVIN	F1MQ42
P31404	0.316996	0.154126	17.4005	2.05673	0.0550247	0.617928	ATP6V1A	VATA_BOVIN	P31404
P33097	0.52136	0.253555	17.3611	2.0562	0.0551172	0.617928	GOT1	AATC_BOVIN	P33097
P46198	0.266287	0.129941	18.1751	2.04929	0.0551509	0.617928	MTIF2	IF2M_BOVIN	P46198
A0A140T849;Q58DV0	0.446566	0.217953	17.9442	2.04891	0.0553855	0.618767	PELO	PELO_BOVIN	A0A140T849;Q58DV0
P45478;F1MSA1	0.498962	0.24311	17.4248	2.05242	0.0554633	0.618767	PPT1	PPT1_BOVIN	P45478;F1MSA1
A0A3Q1MKW0	0.388048	0.190199	17.2627	2.04022	0.0569305	0.623177	VIRMA	A0A3Q1MKW0_BOVIN	A0A3Q1MKW0
A0A3Q1MP22	-0.44833	0.21805	15.5738	-2.05609	0.0569352	0.623177	TRMT61B	A0A3Q1MP22_BOVIN	A0A3Q1MP22
A3KN46;F1N3F1	0.679948	0.330863	16.3888	2.05508	0.0561702	0.623177	LETMD1	LTMD1_BOVIN	A3KN46;F1N3F1
F1N3L7	-0.394681	0.193102	17.2729	-2.04389	0.0565205	0.623177	DOCK7	F1N3L7_BOVIN	F1N3L7
F1N6L1	0.226536	0.111315	17.9796	2.03508	0.0568581	0.623177	VARS2	F1N6L1_BOVIN	F1N6L1
Q17QI1	-0.376577	0.184935	18.0192	-2.03626	0.0566949	0.623177	TRAPPC1	TPPC1_BOVIN	Q17QI1
Q24K19;F1N741	0.388773	0.189968	17.1639	2.04652	0.0563369	0.623177	NUP54	Q24K19_BOVIN	Q24K19;F1N741
Q32LJ4;F6QRH3	0.448211	0.219615	17.6935	2.0409	0.0564686	0.623177	TPRG1L	TPRGL_BOVIN	Q32LJ4;F6QRH3
Q3T054;A0A3Q1M6P9	0.764819	0.367723	13.9248	2.07988	0.0564957	0.623177	RAN	RAN_BOVIN	Q3T054;A0A3Q1M6P9
A0A3Q1MHL6	0.329052	0.163176	20.1041	2.01655	0.0572987	0.625841	DOP1A	A0A3Q1MHL6_BOVIN	A0A3Q1MHL6
A0A3Q1M8R8;Q3SYV1	-0.879431	0.434251	18.385	-2.02517	0.0576193	0.626715	TMEM263	TM263_BOVIN	A0A3Q1M8R8;Q3SYV1
Q148D3	-0.300816	0.149365	20.1041	-2.01397	0.05759	0.626715	FH	Q148D3_BOVIN	Q148D3
A0A3Q1LPC8	0.263269	0.131469	17.3284	2.00253	0.0611301	0.629294	XPC	A0A3Q1LPC8_BOVIN	A0A3Q1LPC8
A0A3Q1LZW1	-0.346429	0.17231	17.3238	-2.0105	0.0602097	0.629294	PALM3	A0A3Q1LZW1_BOVIN	A0A3Q1LZW1
A0A3Q1M100	0.320286	0.160893	17.1329	1.99068	0.062713	0.629294		A0A3Q1M100_BOVIN	A0A3Q1M100
A0A3Q1M8G4	0.505691	0.252465	19.1041	2.00301	0.059572	0.629294	LOC107132045	A0A3Q1M8G4_BOVIN	A0A3Q1M8G4
A0A3Q1MEC8;Q28035	1.08317	0.541307	17.5916	2.00104	0.061062	0.629294	GSTA1	GSTA1_BOVIN	A0A3Q1MEC8;Q28035
A0A3Q1MSK9	-0.318556	0.159564	16.4265	-1.99642	0.0627381	0.629294	EPN2	A0A3Q1MSK9_BOVIN	A0A3Q1MSK9
A0A3Q1MTY6	-0.271583	0.135413	17.5815	-2.00559	0.0605408	0.629294	MAP1B	A0A3Q1MTY6_BOVIN	A0A3Q1MTY6
A0A3Q1MUD4	0.262029	0.131644	17.4792	1.99043	0.0624162	0.629294	HDLBP	A0A3Q1MUD4_BOVIN	A0A3Q1MUD4
A0A452DIL1;Q32PF3	-1.71166	0.852136	18.3249	-2.00867	0.0595401	0.629294	PCNP	PCNP_BOVIN	A0A452DIL1;Q32PF3
A4FUG6	0.545838	0.273705	19.8918	1.99426	0.0600125	0.629294	ALG2	A4FUG6_BOVIN	A4FUG6
A4IFI9	-0.398678	0.197701	16.6395	-2.01657	0.0601764	0.629294	JAM2	A4IFI9_BOVIN	A4IFI9
A5PJY9	0.278026	0.139622	17.1636	1.99127	0.0626134	0.629294	CPNE3	A5PJY9_BOVIN	A5PJY9
A6H7B5	-0.296712	0.146917	17.9159	-2.01959	0.0586417	0.629294	COPS3	CSN3_BOVIN	A6H7B5
E1BDN1	0.540025	0.271353	17.4418	1.99012	0.0624881	0.629294	WLS	E1BDN1_BOVIN	E1BDN1
E1BE97	0.325781	0.162823	17.3661	2.00083	0.061293	0.629294	KDM3B	E1BE97_BOVIN	E1BE97
E1BLD1	0.245566	0.123488	18.4706	1.98858	0.0617709	0.629294	HECTD1	E1BLD1_BOVIN	E1BLD1
E1BMC2	-0.492672	0.246464	17.5401	-1.99896	0.0613523	0.629294	BTG4	E1BMC2_BOVIN	E1BMC2
E1BMC8	-0.752371	0.375953	19.6699	-2.00124	0.0593564	0.629294	ISY1	E1BMC8_BOVIN	E1BMC8
F1MCZ2;A4IFE9	-0.357192	0.179714	17.6473	-1.98756	0.0626047	0.629294	TM9SF1	TM9S1_BOVIN	F1MCZ2;A4IFE9
F1MFA7	-0.237329	0.119251	17.4449	-1.99017	0.062479	0.629294	CCDC186	F1MFA7_BOVIN	F1MFA7
F1MMA2;P38584	0.485804	0.237739	14.5749	2.04343	0.0595229	0.629294	TTL	TTL_BOVIN	F1MMA2;P38584
F1MT65	-0.593956	0.299041	17.6028	-1.9862	0.0628086	0.629294	HDGFL2	F1MT65_BOVIN	F1MT65
F1MYW5	0.329997	0.16448	17.1801	2.00631	0.0608297	0.629294	MPND	F1MYW5_BOVIN	F1MYW5
F1MYZ3	0.26631	0.133901	18.5412	1.98885	0.0616808	0.629294	KMT2C	F1MYZ3_BOVIN	F1MYZ3
F1N7C3	0.3672	0.183823	17.5843	1.99757	0.061475	0.629294	SOS1	F1N7C3_BOVIN	F1N7C3
F6QEU6	0.309052	0.154126	17.3424	2.00519	0.0608071	0.629294	PGM2	F6QEU6_BOVIN	F6QEU6
F6R4Q6	0.489877	0.239457	14.2636	2.04578	0.0596783	0.629294	RAVER1	F6R4Q6_BOVIN	F6R4Q6
P00745;A0A3Q1M616	0.533142	0.265261	16.5965	2.00988	0.0609885	0.629294	PROC	PROC_BOVIN	P00745;A0A3Q1M616
P56541;F1MZ33	0.366416	0.181865	17.6133	2.01477	0.0594553	0.629294	DNASE2	DNS2A_BOVIN	P56541;F1MZ33
P79251	-0.601267	0.299827	19.4312	-2.00538	0.059052	0.629294	ATP6V1G1	VATG1_BOVIN	P79251
Q08E58	0.441621	0.217532	17.233	2.03014	0.0580702	0.629294	TTLL12	Q08E58_BOVIN	Q08E58
Q17QG2	-0.269639	0.133977	17.3551	-2.01258	0.0599421	0.629294	NUDC	NUDC_BOVIN	Q17QG2
Q2KII4;A0A3Q1LXT1	-1.47308	0.732124	19.1041	-2.01207	0.0585303	0.629294	ELOC	ELOC_BOVIN	Q2KII4;A0A3Q1LXT1
Q2T9M5	-0.449904	0.224492	17.4651	-2.0041	0.0608201	0.629294	UPF3B	Q2T9M5_BOVIN	Q2T9M5
Q2TBR6	-0.671891	0.338884	19.3813	-1.98266	0.0617614	0.629294	PFDN4	PFD4_BOVIN	Q2TBR6
Q2TBV6	-0.414803	0.208507	17.2614	-1.98939	0.0627435	0.629294	CCDC124	CC124_BOVIN	Q2TBV6
Q32PE2;F1MW14	0.315329	0.156002	17.3482	2.02131	0.0589544	0.629294	RANGRF	MOG1_BOVIN	Q32PE2;F1MW14
Q3ZBH3;A0A452DIW7	0.374092	0.18763	19.2808	1.99377	0.0605169	0.629294	CD151	CD151_BOVIN	Q3ZBH3;A0A452DIW7
Q5E995;A0A3Q1N412;F1MKZ5	-0.952061	0.479312	18.1041	-1.98631	0.0623517	0.629294	RPS6	RS6_BOVIN	Q5E995;A0A3Q1N412;F1MKZ5
Q5E9D5	0.768155	0.380473	18.0934	2.01895	0.0585618	0.629294	DSTN	DEST_BOVIN	Q5E9D5
Q9BH11	0.409428	0.202786	17.2317	2.01901	0.0593226	0.629294	ZP4	ZP4_BOVIN	Q9BH11
F1MZE6	-0.747987	0.377906	18.3743	-1.97929	0.0629662	0.629662		F1MZE6_BOVIN	F1MZE6
A0A3Q1LVT5	0.558992	0.283061	18.4606	1.97481	0.0634386	0.631688	DNMT3B	A0A3Q1LVT5_BOVIN	A0A3Q1LVT5
E1BB17	-0.851318	0.433505	20.1041	-1.9638	0.0635325	0.631688	HNRNPH3	E1BB17_BOVIN	E1BB17
Q29RH3	0.569824	0.287359	17.334	1.98297	0.0634465	0.631688	NUDT12	NUD12_BOVIN	Q29RH3
A0A3Q1MTS5	0.449909	0.227127	17.2378	1.98087	0.0637914	0.632353	ATP9A	A0A3Q1MTS5_BOVIN	A0A3Q1MTS5
P00442;F1MNQ4	0.445972	0.225612	17.3488	1.97672	0.0641914	0.632353	SOD1	SODC_BOVIN	P00442;F1MNQ4
PRDX1_HUMAN;Q5E947;A0A3Q1MIR5	0.453875	0.231761	20.1041	1.95838	0.0642063	0.632353	PRDX1	PRDX1_BOVIN	PRDX1_HUMAN;Q5E947;A0A3Q1MIR5
Q0VC24	0.355815	0.179846	17.2566	1.97844	0.0640684	0.632353	WDR12	WDR12_BOVIN	Q0VC24
Q3MHH3	-0.292514	0.148318	17.949	-1.97221	0.0641956	0.632353	S100PBP	S1PBP_BOVIN	Q3MHH3
A0A3Q1LIN1;Q5EA87	0.296717	0.152587	17.8442	1.94458	0.0677611	0.633924	B4GALT3	B4GT3_BOVIN	A0A3Q1LIN1;Q5EA87
A0A3Q1LUG9	0.301794	0.158	20.1041	1.91009	0.0704921	0.633924	TXNDC5	A0A3Q1LUG9_BOVIN	A0A3Q1LUG9
A0A3Q1LX34	-0.551262	0.286238	15.6463	-1.92589	0.0724882	0.633924	PCBP2	A0A3Q1LX34_BOVIN	A0A3Q1LX34
A0A3Q1M190	0.413123	0.210603	17.2908	1.96162	0.0661118	0.633924	RFC4	A0A3Q1M190_BOVIN	A0A3Q1M190
A0A3Q1MD54;A0A3Q1MEY9;E1BEG2;A0A3Q1LPR0	-0.996817	0.525483	19.169	-1.89695	0.0730046	0.633924	HNRNPA3	E1BEG2_BOVIN	A0A3Q1MD54;A0A3Q1MEY9;E1BEG2;A0A3Q1LPR0
A0A3Q1MQA6	0.40606	0.207682	17.8171	1.9552	0.0664306	0.633924	PHAF1	A0A3Q1MQA6_BOVIN	A0A3Q1MQA6
A0A3Q1MRS1;A0A3Q1LSC2	0.51758	0.268551	18.6695	1.9273	0.0692984	0.633924	EIF4E2	A0A3Q1LSC2_BOVIN	A0A3Q1MRS1;A0A3Q1LSC2
A0A3Q1NC20	0.287734	0.150438	17.1515	1.91264	0.0726419	0.633924	DMXL1	A0A3Q1NC20_BOVIN	A0A3Q1NC20
A0A3Q1NL71	0.249257	0.130276	17.3751	1.91329	0.0723344	0.633924	MED15	A0A3Q1NL71_BOVIN	A0A3Q1NL71
A0A3S5ZPJ9;Q29444	0.28909	0.149671	18.6936	1.9315	0.0687254	0.633924	MANBA	MANBA_BOVIN	A0A3S5ZPJ9;Q29444
A0A3S5ZPU2	0.31891	0.166751	18.7995	1.91249	0.0711725	0.633924	AGPAT5	A0A3S5ZPU2_BOVIN	A0A3S5ZPU2
A0A452DIL5;Q32LE9	-0.482716	0.247285	17.2349	-1.95207	0.0673719	0.633924	CSRP2	CSRP2_BOVIN	A0A452DIL5;Q32LE9
A0A452DIR5;P43896	0.306646	0.157919	17.4281	1.94179	0.0685052	0.633924	TSFM	EFTS_BOVIN	A0A452DIR5;P43896
A2VDM7	-0.500533	0.255783	18.0256	-1.95687	0.0660348	0.633924	SF1	A2VDM7_BOVIN	A2VDM7
A2VDN7	-0.376224	0.193558	17.4342	-1.94373	0.0682498	0.633924	HNRNPU	A2VDN7_BOVIN	A2VDN7
A3KN15	0.305394	0.158705	17.2899	1.92428	0.070938	0.633924	VPS41	A3KN15_BOVIN	A3KN15
A4FUA8	-0.426585	0.224829	20.1041	-1.89738	0.0722354	0.633924	CAPZA1	CAZA1_BOVIN	A4FUA8
A4FV58	0.348154	0.182293	17.194	1.90987	0.0729781	0.633924	CIAO3	CIAO3_BOVIN	A4FV58
A5D7B3	0.607127	0.316801	18.8507	1.91643	0.070599	0.633924	NUP58	A5D7B3_BOVIN	A5D7B3
A6QLT2	0.475245	0.243821	19.3261	1.94916	0.0659411	0.633924	MTMR2	MTMR2_BOVIN	A6QLT2
A7MAZ2	-0.330348	0.169991	17.3796	-1.94333	0.0683531	0.633924	STX12	A7MAZ2_BOVIN	A7MAZ2
A7MB62;A0A3Q1M5Y2	0.447604	0.231847	17.4078	1.9306	0.0699866	0.633924	ACTR2	ARP2_BOVIN	A7MB62;A0A3Q1M5Y2
E1B796	-0.474292	0.242634	18.3428	-1.95476	0.0660254	0.633924	SYTL3	E1B796_BOVIN	E1B796
E1BAI7	-0.214227	0.108976	18.1285	-1.96582	0.064826	0.633924	TMOD2	E1BAI7_BOVIN	E1BAI7
E1BAX1	0.330606	0.173194	17.5894	1.90888	0.0727311	0.633924	GOPC	E1BAX1_BOVIN	E1BAX1
E1BBG2;A0A452DIW6	-0.265557	0.138065	17.6075	-1.92342	0.0707503	0.633924	MICALL1	MILK1_BOVIN	E1BBG2;A0A452DIW6
E1BBS6	-0.3186	0.163438	17.5103	-1.94936	0.0674547	0.633924	QSOX2	E1BBS6_BOVIN	E1BBS6
E1BHT5	0.243445	0.123774	17.1799	1.96685	0.0655669	0.633924	UBR4	E1BHT5_BOVIN	E1BHT5
E1BJ19	0.34024	0.175962	17.2862	1.9336	0.0697096	0.633924	TAOK1	E1BJ19_BOVIN	E1BJ19
E1BK91	0.309975	0.160558	20.1041	1.93061	0.0677578	0.633924	CEP78	E1BK91_BOVIN	E1BK91
E1BLA0	-0.310021	0.161021	17.4183	-1.92535	0.0706728	0.633924	SGO2	E1BLA0_BOVIN	E1BLA0
F1MDD0	0.817058	0.421979	19.9536	1.93625	0.0671305	0.633924	PSMG4	F1MDD0_BOVIN	F1MDD0
F1MEB7	0.277775	0.144068	17.9545	1.92808	0.0698136	0.633924	CBLL1	F1MEB7_BOVIN	F1MEB7
F1MG06	0.325907	0.169653	16.4499	1.92102	0.0722333	0.633924	RPTOR	F1MG06_BOVIN	F1MG06
F1MJS7	0.431823	0.222967	17.2573	1.93671	0.0693299	0.633924	WDR24	F1MJS7_BOVIN	F1MJS7
F1MQ65	-0.293976	0.150771	17.3851	-1.94982	0.0675144	0.633924	MYO1E	F1MQ65_BOVIN	F1MQ65
F1MQC7	0.426541	0.219776	16.5247	1.9408	0.0695387	0.633924	RHBDD1	F1MQC7_BOVIN	F1MQC7
F1MSF1	0.386487	0.20227	17.2795	1.91075	0.0727735	0.633924	RRM1	F1MSF1_BOVIN	F1MSF1
F1MUK8;A6H7H1	0.490713	0.25005	18.1041	1.96246	0.0652649	0.633924	FAM120A	F120A_BOVIN	F1MUK8;A6H7H1
F1MXU5	0.295805	0.150623	17.2591	1.96388	0.0658601	0.633924	STARD10	F1MXU5_BOVIN	F1MXU5
F1MY77	0.250025	0.128589	17.5105	1.94438	0.0680937	0.633924	ZMYND8	F1MY77_BOVIN	F1MY77
F1N2D3	-0.365454	0.190916	17.7488	-1.91421	0.0718575	0.633924	TJP1	F1N2D3_BOVIN	F1N2D3
F1N4W0	0.297947	0.155087	17.2133	1.92116	0.071431	0.633924	PIGT	F1N4W0_BOVIN	F1N4W0
F6QBF9;Q3ZCE8	0.605642	0.308109	17.4617	1.96568	0.0654447	0.633924	RBM8A	RBM8A_BOVIN	F6QBF9;Q3ZCE8
G3X757;Q3ZBT1	-0.337663	0.176347	18.0763	-1.91476	0.0714855	0.633924	VCP	TERA_BOVIN	G3X757;Q3ZBT1
P57709	-0.281296	0.146905	17.5124	-1.91481	0.071997	0.633924	ATP2C1	AT2C1_BOVIN	P57709
Q05204	0.443051	0.230491	19.0284	1.9222	0.0696819	0.633924	LAMP1	LAMP1_BOVIN	Q05204
Q0P5A4;A0A452DII0	0.309237	0.157957	17.2046	1.95772	0.0666846	0.633924	UCK1	UCK1_BOVIN	Q0P5A4;A0A452DII0
Q1LZ83	0.306138	0.155522	17.1965	1.96846	0.0653516	0.633924	LACTB2	LACB2_BOVIN	Q1LZ83
Q28104	0.328708	0.172123	17.8236	1.90973	0.0723978	0.633924	COPE	COPE_BOVIN	Q28104
Q29RZ5	0.430214	0.222025	17.3922	1.93768	0.0690733	0.633924	TANGO2	TNG2_BOVIN	Q29RZ5
Q2KJ32	-0.345927	0.177351	18.1865	-1.95052	0.0666976	0.633924	SELENBP1	SBP1_BOVIN	Q2KJ32
Q2KJ60	0.445065	0.227253	19.0417	1.95845	0.0649895	0.633924	WIPI2	Q2KJ60_BOVIN	Q2KJ60
Q2KJH7	0.401966	0.206684	17.243	1.94484	0.0682897	0.633924	ALDH18A1	Q2KJH7_BOVIN	Q2KJH7
Q2TBH6	0.375225	0.192894	18.0254	1.94523	0.0675144	0.633924	ELP4	ELP4_BOVIN	Q2TBH6
Q2TBX0	-0.238605	0.122809	17.3172	-1.9429	0.0684685	0.633924	ZNF259	ZPR1_BOVIN	Q2TBX0
Q2YDE4	0.498749	0.261045	17.9122	1.91059	0.0721991	0.633924	PSMA6	PSA6_BOVIN	Q2YDE4
Q2YDE9	-0.944104	0.492848	19.7412	-1.91561	0.0700135	0.633924	TES	TES_BOVIN	Q2YDE9
Q2YDG3	0.397797	0.206281	18.297	1.92842	0.0694666	0.633924	CDC123	CD123_BOVIN	Q2YDG3
Q2YDI8	0.367114	0.187868	17.234	1.95411	0.0671131	0.633924	MKRN2	Q2YDI8_BOVIN	Q2YDI8
Q3SX05	-0.346055	0.177528	17.2632	-1.9493	0.0676971	0.633924	ECSIT	ECSIT_BOVIN	Q3SX05
Q3SZI7;F1MLE3	0.449953	0.235731	17.3394	1.90876	0.0729868	0.633924	COG6	COG6_BOVIN	Q3SZI7;F1MLE3
Q3T054;G3MZP2;A0A3Q1M6P9	0.535494	0.277391	17.1632	1.93047	0.0702416	0.633924	RAN	RAN_BOVIN	Q3T054;G3MZP2;A0A3Q1M6P9
Q3T149	-0.403983	0.204873	17.5433	-1.97187	0.0646031	0.633924	HSPB1	HSPB1_BOVIN	Q3T149
Q3ZC41	-0.400079	0.206352	17.3705	-1.93882	0.0689465	0.633924	ACAA1	Q3ZC41_BOVIN	Q3ZC41
Q5E983	-0.611355	0.311661	17.8073	-1.9616	0.065635	0.633924	EEF1B	EF1B_BOVIN	Q5E983
Q5E9I7	-0.494339	0.257852	17.3391	-1.91714	0.0718484	0.633924	WDR77	MEP50_BOVIN	Q5E9I7
Q5E9K3	0.420163	0.21747	20.1041	1.93205	0.0675697	0.633924	PNPO	PNPO_BOVIN	Q5E9K3
Q8HYB6	0.436334	0.229587	20.1041	1.90052	0.0718015	0.633924	GABARAPL1	GBRL1_BOVIN	Q8HYB6
Q8MJG1	-0.420054	0.218825	17.6343	-1.91959	0.071238	0.633924	PSIP1	PSIP1_BOVIN	Q8MJG1
Q9TR36	0.286485	0.147534	20.1041	1.94182	0.0663035	0.633924	PITPNB	PIPNB_BOVIN	Q9TR36
A0A140T861;Q28009	-0.580591	0.307184	20.1041	-1.89004	0.0732578	0.634234	FUS	FUS_BOVIN	A0A140T861;Q28009
A0A3Q1LVF9	0.334096	0.177885	20.1041	1.87816	0.0749418	0.634234	AP2A1	A0A3Q1LVF9_BOVIN	A0A3Q1LVF9
A0A3Q1M3G1	0.251783	0.132853	17.1847	1.8952	0.0750158	0.634234	ACSL1	A0A3Q1M3G1_BOVIN	A0A3Q1M3G1
A0A3Q1M4W9	-0.284648	0.150373	18.1966	-1.89295	0.074381	0.634234	ATP6V1D	A0A3Q1M4W9_BOVIN	A0A3Q1M4W9
A0A3Q1MN52	-0.938504	0.499371	19.9265	-1.87937	0.0748992	0.634234	LOC100848555	A0A3Q1MN52_BOVIN	A0A3Q1MN52
A2VE10	0.267637	0.140516	17.3098	1.90468	0.0735766	0.634234	GOLM2	GOLM2_BOVIN	A2VE10
E1BPL6	-0.297287	0.157641	20.1041	-1.88584	0.073849	0.634234	RCOR2	E1BPL6_BOVIN	E1BPL6
F1MW70	0.348585	0.184037	17.5078	1.8941	0.0748546	0.634234	DUSP12	F1MW70_BOVIN	F1MW70
F1MYN2	-0.29651	0.156306	17.4233	-1.89698	0.0745332	0.634234	CGN	F1MYN2_BOVIN	F1MYN2
F1N4C0	0.369617	0.19691	20.1041	1.87709	0.0750957	0.634234	WNT11	F1N4C0_BOVIN	F1N4C0
F6PVF9	0.41741	0.222084	20.1041	1.87951	0.0747485	0.634234	DERL2	F6PVF9_BOVIN	F6PVF9
P20959	0.451858	0.237838	17.3215	1.89986	0.0742312	0.634234	IGFBP3	IBP3_BOVIN	P20959
Q0P5A2	0.376988	0.199406	17.8516	1.89056	0.0750294	0.634234	COQ5	COQ5_BOVIN	Q0P5A2
Q2HJB6	-0.861739	0.454719	17.1041	-1.8951	0.0751099	0.634234	PCOLCE	Q2HJB6_BOVIN	Q2HJB6
Q2TBN3	-0.655079	0.345354	18.3434	-1.89683	0.0737097	0.634234	CETN2	CETN2_BOVIN	Q2TBN3
Q3MHR3	-1.58382	0.843185	20.1041	-1.87838	0.0749103	0.634234	DYNLL2	DYL2_BOVIN	Q3MHR3
Q95JH2	0.290415	0.152751	17.2733	1.90124	0.074087	0.634234	AGPAT1	PLCA_BOVIN	Q95JH2
A0A3Q1M3I0	0.305322	0.162204	18.0219	1.88233	0.0760402	0.635925	GPATCH2	A0A3Q1M3I0_BOVIN	A0A3Q1M3I0
A0A3Q1MAB6	0.333492	0.17631	17.1332	1.89151	0.0755847	0.635925	XPOT	A0A3Q1MAB6_BOVIN	A0A3Q1MAB6
A0A3Q1MQ74	0.254165	0.136245	18.6756	1.86549	0.0779012	0.635925	PLXNB2	A0A3Q1MQ74_BOVIN	A0A3Q1MQ74
A0A452DJQ7;A0JN74	-0.361544	0.193814	18.319	-1.86542	0.0782211	0.635925	TRIM11	TRI11_BOVIN	A0A452DJQ7;A0JN74
A3KN48	0.253259	0.134469	17.3397	1.8834	0.0765313	0.635925	EEFSEC	A3KN48_BOVIN	A3KN48
A4FUE2	0.351244	0.188882	20.1041	1.8596	0.07764	0.635925	ABCF3	A4FUE2_BOVIN	A4FUE2
A4IFG8	-0.488992	0.262212	20.1041	-1.86487	0.076865	0.635925	RSPRY1	A4IFG8_BOVIN	A4IFG8
A4IFK5	-0.329168	0.175656	17.5268	-1.87393	0.0777104	0.635925	B3GNT3	A4IFK5_BOVIN	A4IFK5
A5D7U0	-0.592186	0.31384	16.8641	-1.88691	0.0765106	0.635925	CKAP2	CKAP2_BOVIN	A5D7U0
A7YW98	0.293968	0.155954	17.2037	1.88496	0.0764427	0.635925	RARS1	SYRC_BOVIN	A7YW98
B2Z4B2	0.402772	0.215247	17.4125	1.87121	0.0782172	0.635925	ANGPT4	B2Z4B2_BOVIN	B2Z4B2
E1BDL3	0.372268	0.197221	17.3687	1.88757	0.0759096	0.635925	PUS1	E1BDL3_BOVIN	E1BDL3
E1BM34	-0.598309	0.321748	19.1041	-1.85956	0.0784191	0.635925	ANAPC7	E1BM34_BOVIN	E1BM34
F1MP39	0.252278	0.1345	17.4625	1.87567	0.077521	0.635925	AKAP10	F1MP39_BOVIN	F1MP39
F1MQJ7	0.326924	0.173627	17.2065	1.88291	0.0767324	0.635925	PDPK1	F1MQJ7_BOVIN	F1MQJ7
F1MY41	-0.289013	0.154419	17.6446	-1.87162	0.0779341	0.635925	SMC2	F1MY41_BOVIN	F1MY41
F1MZT7	0.236247	0.126116	17.1465	1.87325	0.0781838	0.635925	GCN1	F1MZT7_BOVIN	F1MZT7
F2Z4E9;Q0P5D2	-0.329696	0.17776	20.1041	-1.85473	0.0783619	0.635925	CPSF6	CPSF6_BOVIN	F2Z4E9;Q0P5D2
F6R2U7	-0.898584	0.484869	20.1041	-1.85325	0.0785821	0.635925	AGTRAP	F6R2U7_BOVIN	F6R2U7
Q05752	-0.760306	0.406703	20.1041	-1.86944	0.0761995	0.635925	NDUFA7	NDUA7_BOVIN	Q05752
Q08DZ2	0.300069	0.160885	20.1041	1.86511	0.0768295	0.635925	PRPF4B	PRP4B_BOVIN	Q08DZ2
Q0P564	0.316848	0.167975	17.8603	1.88628	0.0756264	0.635925	CRBN	CRBN_BOVIN	Q0P564
Q29RT6	0.25716	0.137027	17.1743	1.87672	0.0776541	0.635925	KIF20A	KI20A_BOVIN	Q29RT6
Q2KID6	-0.31916	0.170289	18.1236	-1.87422	0.077113	0.635925	PLRG1	PLRG1_BOVIN	Q2KID6
Q32PI8;F1N1S1	0.300398	0.159274	16.144	1.88604	0.0774123	0.635925	MRPS27	RT27_BOVIN	Q32PI8;F1N1S1
Q3ZBY8	0.427126	0.228922	18.1878	1.86581	0.0782802	0.635925	GMDS	Q3ZBY8_BOVIN	Q3ZBY8
Q5E9N3;F1MWS4	-0.4223	0.226874	18.4175	-1.86139	0.0787278	0.635925	RNF25	RNF25_BOVIN	Q5E9N3;F1MWS4
THIO_HUMAN;O97680	-0.618685	0.331499	17.7254	-1.86632	0.0786303	0.635925	TXN	THIO_BOVIN	THIO_HUMAN;O97680
A0A3Q1N1Y7	0.372585	0.198693	16.2067	1.87518	0.0789036	0.636359	PGGHG	A0A3Q1N1Y7_BOVIN	A0A3Q1N1Y7
E1BPX9	0.281644	0.151005	17.3645	1.86513	0.0791539	0.636471	LRPPRC	E1BPX9_BOVIN	E1BPX9
F1MUX5	0.555561	0.294571	14.7366	1.886	0.0791618	0.636471	LOC100295687	F1MUX5_BOVIN	F1MUX5
E1BHK2	-0.232889	0.125277	17.5364	-1.85899	0.0798939	0.641367	ADD1	E1BHK2_BOVIN	E1BHK2
A0A3Q1LUW4	-0.294442	0.159733	20.1041	-1.84333	0.0800739	0.641507	AKAP13	A0A3Q1LUW4_BOVIN	A0A3Q1LUW4
P48644	0.337029	0.182426	19.1838	1.84749	0.0801575	0.641507	ALDH1A1	AL1A1_BOVIN	P48644
E1BD67	0.429695	0.231419	17.2496	1.85679	0.080503	0.642467	SAAL1	E1BD67_BOVIN	E1BD67
F1N703	0.504438	0.272187	17.7681	1.85328	0.0805242	0.642467	UBE3C	F1N703_BOVIN	F1N703
Q0P5K3	0.519635	0.280243	17.329	1.85423	0.0808058	0.643728	UBE2N	UBE2N_BOVIN	Q0P5K3
A0A452DHP0;A6QLJ3	0.355432	0.19232	17.6806	1.84813	0.0813814	0.645639	GUF1	GUF1_BOVIN	A0A452DHP0;A6QLJ3
A4FUG8	-0.245718	0.133282	18.1404	-1.8436	0.0816414	0.645639	RABEP2	RABE2_BOVIN	A4FUG8
A4IFB6	0.318764	0.172216	17.1335	1.85096	0.0814934	0.645639	CNOT10	CNO10_BOVIN	A4IFB6
Q2KIN2	0.373105	0.202425	18.3409	1.84318	0.0815255	0.645639	DGUOK	Q2KIN2_BOVIN	Q2KIN2
Q3SYW3	0.342633	0.185458	17.4856	1.8475	0.0816652	0.645639	HCLS1	Q3SYW3_BOVIN	Q3SYW3
A0A3S5ZPA0;O77783	0.313946	0.169889	17.2888	1.84794	0.0817925	0.645665	EXT2	EXT2_BOVIN	A0A3S5ZPA0;O77783
Q0P5I7	0.571184	0.312185	20.1041	1.82963	0.0821756	0.647708	UBA3	Q0P5I7_BOVIN	Q0P5I7
A0A3Q1LIE8	-0.536053	0.288439	14.3247	-1.85846	0.083773	0.648304		A0A3Q1LIE8_BOVIN	A0A3Q1LIE8
A0A3Q1LXW7	0.271761	0.148791	17.3572	1.82646	0.0850321	0.648304	TIAM2	A0A3Q1LXW7_BOVIN	A0A3Q1LXW7
A0A3Q1M189	0.245423	0.134697	20.1041	1.82203	0.0833627	0.648304	MARCHF7	A0A3Q1M189_BOVIN	A0A3Q1M189
A0A3Q1M1I7	0.564918	0.306798	14.2567	1.84133	0.0864734	0.648304		A0A3Q1M1I7_BOVIN	A0A3Q1M1I7
A0A3Q1MTJ2	0.498033	0.271574	17.3102	1.83387	0.083924	0.648304	FAM98C	A0A3Q1MTJ2_BOVIN	A0A3Q1MTJ2
A0A3S5ZP87	0.271523	0.148475	17.188	1.82874	0.0848452	0.648304	LRRC47	A0A3S5ZP87_BOVIN	A0A3S5ZP87
A3KN01	0.327829	0.17865	17.841	1.83503	0.0832305	0.648304	ZNF830	A3KN01_BOVIN	A3KN01
A4FUD0	0.217559	0.118864	17.8373	1.83032	0.0839635	0.648304	MTHFD1	A4FUD0_BOVIN	A4FUD0
A6QLR4	-0.400737	0.218679	17.4101	-1.83253	0.0840321	0.648304	FLOT2	FLOT2_BOVIN	A6QLR4
A6QQ21;F1MG10	0.451319	0.246398	17.3456	1.83167	0.084231	0.648304	COPS6	CSN6_BOVIN	A6QQ21;F1MG10
A6QQL4	-0.341255	0.188203	17.38	-1.81323	0.0871041	0.648304	UBFD1	A6QQL4_BOVIN	A6QQL4
A6QQX9	-0.996668	0.550979	19.4938	-1.8089	0.0859164	0.648304	TMEM163	TM163_BOVIN	A6QQX9
E1BBU6	-0.334145	0.183557	20.1041	-1.82038	0.0836214	0.648304	TLK2	E1BBU6_BOVIN	E1BBU6
E1BFF9	-0.304992	0.16699	18.0438	-1.82641	0.0843817	0.648304	GOLGA1	E1BFF9_BOVIN	E1BFF9
E1BLV6	-0.235223	0.128073	17.1528	-1.83664	0.0836554	0.648304	VARS1	E1BLV6_BOVIN	E1BLV6
E1BMK2;P10103	0.390043	0.212651	17.7611	1.83419	0.0834351	0.648304	HMGB1	HMGB1_BOVIN	E1BMK2;P10103
E1BP30	-0.281029	0.154951	17.3279	-1.81366	0.0870864	0.648304	RTN1	E1BP30_BOVIN	E1BP30
F1MEI8	-0.393522	0.216372	17.4689	-1.81873	0.0861396	0.648304	GTF3C2	F1MEI8_BOVIN	F1MEI8
F1MKY4	-0.333932	0.184483	19.0703	-1.8101	0.0860683	0.648304	ZFYVE9	F1MKY4_BOVIN	F1MKY4
F1MUU5	0.431674	0.237171	17.555	1.82009	0.0858386	0.648304	NLRX1	F1MUU5_BOVIN	F1MUU5
F1MUW6	-0.377488	0.207668	18.076	-1.81775	0.0857161	0.648304	TMF1	F1MUW6_BOVIN	F1MUW6
F1N1A3	0.311349	0.172963	20.1041	1.80009	0.086872	0.648304	UBQLN1	F1N1A3_BOVIN	F1N1A3
F1N1L4	0.242304	0.13216	17.2265	1.83341	0.0840799	0.648304	DPP8	F1N1L4_BOVIN	F1N1L4
F1N429	0.27891	0.153768	17.9745	1.81385	0.0864319	0.648304	SESTD1	F1N429_BOVIN	F1N429
F2Z4C4;Q2KIA6	0.199158	0.109652	20.1041	1.81628	0.08427	0.648304	PRPF3	PRPF3_BOVIN	F2Z4C4;Q2KIA6
O46414	0.594041	0.326376	20.1041	1.82011	0.0836645	0.648304	FTH1	FRIH_BOVIN	O46414
Q05B67	-0.757779	0.41241	18.107	-1.83744	0.0826129	0.648304	FAM210A	F210A_BOVIN	Q05B67
Q2HJ90	0.244391	0.133588	17.2485	1.82944	0.0846746	0.648304	LRRC42	LRC42_BOVIN	Q2HJ90
Q2HJF6	-0.283646	0.155032	19.1565	-1.82959	0.0829193	0.648304	SRA1	Q2HJF6_BOVIN	Q2HJF6
Q2TBX1;E1BEF1	-0.405967	0.223837	17.3319	-1.81368	0.0870802	0.648304	CIP29	Q2TBX1_BOVIN	Q2TBX1;E1BEF1
Q2YDH6;F1N380	-0.537116	0.294125	17.3891	-1.82615	0.0850489	0.648304	AP3S1	AP3S1_BOVIN	Q2YDH6;F1N380
Q3SZ16	0.404182	0.222927	17.5351	1.81307	0.0869766	0.648304	IAH1	IAH1_BOVIN	Q3SZ16
Q3T0D0	-0.565882	0.311266	20.1041	-1.818	0.0839972	0.648304	HNRNPK	HNRPK_BOVIN	Q3T0D0
Q3T0V9	-0.384316	0.21268	20.1041	-1.80702	0.0857496	0.648304	DERA	DEOC_BOVIN	Q3T0V9
Q3T122	-0.347804	0.191401	18.2815	-1.81715	0.0856238	0.648304	EIF3D	EIF3D_BOVIN	Q3T122
Q3ZBK3	0.356297	0.195209	17.5963	1.8252	0.0849933	0.648304	SPC25	SPC25_BOVIN	Q3ZBK3
Q3ZBY7	0.503161	0.276531	17.2232	1.81955	0.0862552	0.648304	DEGS1	DEGS1_BOVIN	Q3ZBY7
Q58DC0;A0A3Q1MPJ7	0.453557	0.25172	20.1041	1.80183	0.0865891	0.648304	CPPED1	CPPED_BOVIN	Q58DC0;A0A3Q1MPJ7
Q9N2I8	0.660022	0.363724	17.3989	1.81462	0.086862	0.648304	TXNRD2	TRXR2_BOVIN	Q9N2I8
A0A452DI42	-0.865262	0.479138	18.2976	-1.80587	0.0874171	0.649705	DCAKD	A0A452DI42_BOVIN	A0A452DI42
O46504;F1N4M3	0.249235	0.13764	17.2584	1.81078	0.0876182	0.650271	PDPR	PDPR_BOVIN	O46504;F1N4M3
A4FUZ9	0.710594	0.395406	18.8734	1.79713	0.0883369	0.653648	APOA5	A4FUZ9_BOVIN	A4FUZ9
F1N6G5	0.449632	0.249098	17.3539	1.80504	0.0884495	0.653648	HACE1	HACE1_BOVIN	F1N6G5
Q2KIG3	0.383134	0.21389	20.1041	1.79127	0.0883181	0.653648	CPB2	CBPB2_BOVIN	Q2KIG3
A2VE79	0.355247	0.196949	17.2162	1.80375	0.0887982	0.654435	NUDT3	NUDT3_BOVIN	A2VE79
Q0P5I0	-1.21982	0.682396	20.1041	-1.78756	0.0889329	0.654435	MEN1	MEN1_BOVIN	Q0P5I0
Q2KJ93	-1.20921	0.674597	19.1041	-1.79249	0.0889065	0.654435	CDC42	CDC42_BOVIN	Q2KJ93
A0A3Q1N3K8	0.307609	0.170744	17.2095	1.80158	0.0891582	0.655168	PHKA2	A0A3Q1N3K8_BOVIN	A0A3Q1N3K8
A0A3Q1LV39	-0.29979	0.168487	20.1041	-1.7793	0.0903143	0.656592	EPS8L2	A0A3Q1LV39_BOVIN	A0A3Q1LV39
A0A452DI69;Q2KIY1	-0.500842	0.279403	17.6488	-1.79255	0.0902038	0.656592	PXMP2	PXMP2_BOVIN	A0A452DI69;Q2KIY1
A6QQI8	0.273167	0.151981	17.1738	1.79737	0.0898833	0.656592	MMAA	A6QQI8_BOVIN	A6QQI8
E1BL97	0.256289	0.142832	17.3792	1.79433	0.0901746	0.656592	SOX13	E1BL97_BOVIN	E1BL97
P59837;F1MD39	0.288901	0.160654	17.4023	1.79828	0.0895035	0.656592	RDH12	RDH12_BOVIN	P59837;F1MD39
Q28205	0.271535	0.151301	17.1486	1.79467	0.0903543	0.656592	TBCD	TBCD_BOVIN	Q28205
Q2YDM1	0.446454	0.248852	17.2412	1.79405	0.0903601	0.656592	ARL1	ARL1_BOVIN	Q2YDM1
Q3T0K8	-0.49081	0.273878	17.6436	-1.79207	0.0902869	0.656592	EMC4	EMC4_BOVIN	Q3T0K8
A0A3Q1LW53;A0A3Q1MJH4;Q3ZBZ8	-0.341909	0.191417	17.2358	-1.7862	0.0916703	0.65745	STIP1	STIP1_BOVIN	A0A3Q1LW53;A0A3Q1MJH4;Q3ZBZ8
A0A3Q1M4B4	0.370126	0.206242	15.4232	1.79462	0.0923363	0.65745	TMTC4	A0A3Q1M4B4_BOVIN	A0A3Q1M4B4
A0A3Q1M9K6	-0.302107	0.170036	19.661	-1.77672	0.0910907	0.65745	PPP2R3B	A0A3Q1M9K6_BOVIN	A0A3Q1M9K6
A0A3Q1MDZ7	0.34802	0.19572	17.8985	1.77815	0.0923711	0.65745	C2CD3	A0A3Q1MDZ7_BOVIN	A0A3Q1MDZ7
A0A3Q1ME43	0.518858	0.292842	19.5931	1.7718	0.0919798	0.65745	GPS1	A0A3Q1ME43_BOVIN	A0A3Q1ME43
A5PJP6	0.331525	0.186019	17.2916	1.78221	0.0922826	0.65745	BRCC3	BRCC3_BOVIN	A5PJP6
A7MBD2	0.273682	0.153685	18.2186	1.7808	0.0916263	0.65745	MRM1	A7MBD2_BOVIN	A7MBD2
E1BMA4	-0.299833	0.168837	20.1041	-1.77587	0.0908934	0.65745	SECISBP2	E1BMA4_BOVIN	E1BMA4
F1MRE5	-0.220481	0.123634	17.7779	-1.78334	0.0916132	0.65745	ACBD3	F1MRE5_BOVIN	F1MRE5
F1MW08	-0.523522	0.294338	18.3166	-1.77864	0.0919012	0.65745	ERO1B	F1MW08_BOVIN	F1MW08
F1N5Q5	0.275768	0.154327	17.2141	1.7869	0.0915756	0.65745	VPS11	F1N5Q5_BOVIN	F1N5Q5
P11181	0.20622	0.115884	17.972	1.77954	0.0920678	0.65745	DBT	ODB2_BOVIN	P11181
P82670	0.297847	0.167658	20.1041	1.77651	0.0907852	0.65745	MRPS10	RT10_BOVIN	P82670
Q1JQA5	-0.298529	0.16746	17.2278	-1.78268	0.0922683	0.65745	NENF	NENF_BOVIN	Q1JQA5
Q32L09	-0.316217	0.17736	17.8535	-1.78291	0.0916126	0.65745	SHFL	SHFL_BOVIN	Q32L09
E1BGT1	-0.37002	0.208433	18.0954	-1.77525	0.0926785	0.657841	CDH3	E1BGT1_BOVIN	E1BGT1
Q3SX42	-0.49171	0.277544	18.8988	-1.77165	0.0925775	0.657841	CHMP2B	CHM2B_BOVIN	Q3SX42
E1BJX5	0.300662	0.169205	17.5763	1.77691	0.0928928	0.657891	MTBP	E1BJX5_BOVIN	E1BJX5
Q3ZCD8	0.618073	0.349246	18.8587	1.76974	0.0929381	0.657891	MFF	MFF_BOVIN	Q3ZCD8
F1MII9	0.400611	0.226233	18.03	1.77079	0.0935007	0.660214	RFFL	F1MII9_BOVIN	F1MII9
P00125	-0.214903	0.122066	20.1041	-1.76055	0.0935197	0.660214	CYC1	CY1_BOVIN	P00125
F1MVX2	0.533025	0.302944	20.1041	1.75949	0.0937052	0.660628	LANCL1	LANC1_BOVIN	F1MVX2
F1N7X3;Q2TA40	-0.356985	0.201969	17.775	-1.76752	0.094304	0.663951	NAP1L4	NP1L4_BOVIN	F1N7X3;Q2TA40
F1MF35	0.311753	0.176486	17.5555	1.76645	0.094703	0.665443	TLL2	F1MF35_BOVIN	F1MF35
Q32LB0;A0A3Q1MCF1	0.297745	0.168566	17.5043	1.76634	0.0947713	0.665443	WDR70	WDR70_BOVIN	Q32LB0;A0A3Q1MCF1
E1BIQ3	-0.263844	0.14975	18.1439	-1.76189	0.0949283	0.665648	STX16	E1BIQ3_BOVIN	E1BIQ3
E1BLS8	-0.447409	0.253424	17.3152	-1.76545	0.0951154	0.666064	EMILIN1	E1BLS8_BOVIN	E1BLS8
F1N044	0.345848	0.194527	15.2795	1.7779	0.095324	0.666134	TMEM74	F1N044_BOVIN	F1N044
Q1JQC8	0.294931	0.167113	17.1557	1.76486	0.0953812	0.666134	C11H9orf78	Q1JQC8_BOVIN	Q1JQC8
A0A3Q1LLF2;Q2T9L8	0.352206	0.201328	17.6091	1.74941	0.0976272	0.667252	MARS1	SYMC_BOVIN	A0A3Q1LLF2;Q2T9L8
A4FUC6;A0A3Q1LQP2	-0.417752	0.238613	18.9362	-1.75075	0.0961725	0.667252	SRSF9	A4FUC6_BOVIN	A4FUC6;A0A3Q1LQP2
E1B8X8	0.205464	0.117396	18.4232	1.75018	0.0967236	0.667252	BRCA2	E1B8X8_BOVIN	E1B8X8
E1BFE0	0.387751	0.221503	17.3741	1.75054	0.0976614	0.667252	LDAF1	E1BFE0_BOVIN	E1BFE0
E1BMY1;P48305	-0.485491	0.279643	20.1041	-1.73611	0.0978465	0.667252	NDUFB4	NDUB4_BOVIN	E1BMY1;P48305
F1MDZ0;A6QPR9	0.452559	0.258664	17.4814	1.7496	0.0977196	0.667252	TEFM	TEFM_BOVIN	F1MDZ0;A6QPR9
F1MFD9	0.279641	0.159881	17.7831	1.74906	0.0975201	0.667252	OSBPL10	F1MFD9_BOVIN	F1MFD9
F1MRW5	0.33169	0.188965	17.4939	1.7553	0.0967038	0.667252	CDC20	F1MRW5_BOVIN	F1MRW5
F1MUU2	0.431921	0.247737	19.0479	1.74346	0.0973716	0.667252	STK35	F1MUU2_BOVIN	F1MUU2
F1MWH8	-0.312347	0.179204	19.2278	-1.74297	0.0973097	0.667252	ABL2	F1MWH8_BOVIN	F1MWH8
P06623	-0.235551	0.134472	17.7089	-1.75168	0.0971279	0.667252	CNP	CN37_BOVIN	P06623
P07589;G5E5A9	0.333341	0.190556	17.9993	1.7493	0.0972694	0.667252	FN1	FINC_BOVIN	P07589;G5E5A9
Q1LZH7	-0.352369	0.200616	17.1041	-1.75643	0.0969022	0.667252	KANK2	KANK2_BOVIN	Q1LZH7
Q2YDE0	0.541791	0.30929	19.0909	1.75173	0.0958703	0.667252	FIBP	Q2YDE0_BOVIN	Q2YDE0
Q32L40;G5E531	-0.263689	0.150179	17.3006	-1.75583	0.0968058	0.667252	TCP1	TCPA_BOVIN	Q32L40;G5E531
Q5E9C0	-0.467871	0.26889	20.1041	-1.74001	0.0971449	0.667252	RSU1	RSU1_BOVIN	Q5E9C0
Q5E9E8	-1.07902	0.617798	19.1041	-1.74656	0.0967724	0.667252	YIPF5	YIPF5_BOVIN	Q5E9E8
Q5E9Y0	0.247154	0.140451	17.2646	1.75972	0.096162	0.667252	CDK2	CDK2_BOVIN	Q5E9Y0
A0A3Q1LP41	0.31632	0.18114	17.307	1.74627	0.0984877	0.667257	MON1B	A0A3Q1LP41_BOVIN	A0A3Q1LP41
A0A3Q1LSD7	0.368748	0.211406	17.7588	1.74426	0.0983956	0.667257	ST8SIA5	A0A3Q1LSD7_BOVIN	A0A3Q1LSD7
C1JZ66	-0.489828	0.280398	17.2139	-1.7469	0.0984712	0.667257	KPNA7	IMA8_BOVIN	C1JZ66
E1BL67	0.414188	0.237776	18.1301	1.74193	0.0984604	0.667257	OSBPL2	E1BL67_BOVIN	E1BL67
Q5E9C2	-0.720822	0.41304	17.5194	-1.74516	0.0984709	0.667257	DAD1	DAD1_BOVIN	Q5E9C2
A0A3Q1LJL4;P36225	-0.259972	0.150057	17.1719	-1.73249	0.101107	0.668234	MAP4	MAP4_BOVIN	A0A3Q1LJL4;P36225
A0A3Q1LUB1	-0.263946	0.156112	19.2702	-1.69075	0.106995	0.668234	PTPRD	A0A3Q1LUB1_BOVIN	A0A3Q1LUB1
A0A3Q1LXY5	0.263708	0.155168	17.3489	1.6995	0.107084	0.668234	DPYSL3	A0A3Q1LXY5_BOVIN	A0A3Q1LXY5
A0A3Q1M3Y3	-0.252383	0.147082	20.1041	-1.71593	0.101545	0.668234	DCTN1	A0A3Q1M3Y3_BOVIN	A0A3Q1M3Y3
A0A3Q1M4X1	0.232473	0.136488	17.6558	1.70325	0.106059	0.668234	AMOT	A0A3Q1M4X1_BOVIN	A0A3Q1M4X1
A0A3Q1N140	0.321848	0.189008	17.5809	1.70283	0.106213	0.668234	AS3MT	A0A3Q1N140_BOVIN	A0A3Q1N140
A0A3Q1N184	-0.262242	0.151557	17.5032	-1.73032	0.101165	0.668234	NHSL1	A0A3Q1N184_BOVIN	A0A3Q1N184
A0A3Q1NF89	-0.430715	0.248964	17.3541	-1.73003	0.101369	0.668234	HVCN1	A0A3Q1NF89_BOVIN	A0A3Q1NF89
A0A3Q1NIV4	0.257943	0.149664	17.3313	1.72348	0.102594	0.668234	SLC12A7	A0A3Q1NIV4_BOVIN	A0A3Q1NIV4
A1A4M0	0.322636	0.187312	17.1774	1.72245	0.102944	0.668234	TIMM13	A1A4M0_BOVIN	A1A4M0
A1L504;G3X879	0.463213	0.268677	17.2351	1.72406	0.102587	0.668234	LMF2	LMF2_BOVIN	A1L504;G3X879
A2VE18	-0.361404	0.208641	18.4122	-1.73218	0.0999598	0.668234	STX6	A2VE18_BOVIN	A2VE18
A4IFF4	0.254465	0.146635	17.1637	1.73537	0.100594	0.668234	RPS6KA1	A4IFF4_BOVIN	A4IFF4
A5D7G0	0.382525	0.22099	20.1041	1.73096	0.0987784	0.668234	YARS2	A5D7G0_BOVIN	A5D7G0
A5D989;A0A452DIM3	-0.242795	0.140414	17.2165	-1.72914	0.101673	0.668234	EEF1D	EF1D_BOVIN	A5D989;A0A452DIM3
A6QL88	0.255495	0.150125	17.2178	1.70189	0.106762	0.668234	SACM1L	SAC1_BOVIN	A6QL88
A6QLY2	-0.514967	0.295335	16.7967	-1.74367	0.0994884	0.668234	GPX7	GPX7_BOVIN	A6QLY2
A7YWG4	0.346487	0.201364	20.1041	1.7207	0.100661	0.668234	GGH	GGH_BOVIN	A7YWG4
A7YY43	0.311233	0.182355	17.9017	1.70674	0.105156	0.668234	DUSP3	A7YY43_BOVIN	A7YY43
E1B8S1	0.436659	0.252334	18.1041	1.73048	0.100554	0.668234	INTS1	E1B8S1_BOVIN	E1B8S1
E1BBI8	-0.311881	0.183188	17.3656	-1.70252	0.106489	0.668234	DCTN4	E1BBI8_BOVIN	E1BBI8
E1BCI8	0.344424	0.198905	15.3633	1.7316	0.10337	0.668234	SLC12A4	E1BCI8_BOVIN	E1BCI8
E1BCU1	0.419923	0.244669	17.2214	1.71629	0.104041	0.668234	UBE3B	E1BCU1_BOVIN	E1BCU1
E1BCV4	-0.204582	0.119171	18.5745	-1.71671	0.102661	0.668234	NUP98	E1BCV4_BOVIN	E1BCV4
E1BE68	0.191156	0.111907	20.1041	1.70817	0.103001	0.668234	PIK3C2A	E1BE68_BOVIN	E1BE68
E1BEQ6	0.2647	0.15445	17.7274	1.71382	0.103994	0.668234	C8H9orf40	E1BEQ6_BOVIN	E1BEQ6
E1BF55	-0.489559	0.288646	18.2903	-1.69606	0.10683	0.668234	MAP7D2	E1BF55_BOVIN	E1BF55
E1BGL4	0.360786	0.211071	19.1041	1.70931	0.103589	0.668234	CPEB4	E1BGL4_BOVIN	E1BGL4
E1BIG0	0.277285	0.161993	20.1041	1.71171	0.102336	0.668234	METTL6	E1BIG0_BOVIN	E1BIG0
E1BKM6	0.306406	0.179242	16.26	1.70945	0.10638	0.668234	TAOK2	E1BKM6_BOVIN	E1BKM6
F1MCN8	0.21328	0.124162	17.2177	1.71777	0.10377	0.668234	AMACR	F1MCN8_BOVIN	F1MCN8
F1MEK3	0.372634	0.218889	18.1257	1.70239	0.105771	0.668234	SCAF1	F1MEK3_BOVIN	F1MEK3
F1MG84	0.258198	0.149015	15.2838	1.7327	0.103274	0.668234	SENP1	F1MG84_BOVIN	F1MG84
F1MMV6	0.396218	0.229145	14.2215	1.72911	0.105426	0.668234	CAB39L	F1MMV6_BOVIN	F1MMV6
F1MNF8	0.513135	0.298318	17.1472	1.72009	0.103411	0.668234	LOC100141266	F1MNF8_BOVIN	F1MNF8
F1MS56	0.199868	0.115995	17.3613	1.72308	0.102637	0.668234	PGM3	F1MS56_BOVIN	F1MS56
F1MTS8	-0.250456	0.144245	17.1661	-1.73632	0.100419	0.668234	LTN1	F1MTS8_BOVIN	F1MTS8
F1MUG2	0.290615	0.171712	19.5815	1.69246	0.10641	0.668234	CEP41	CEP41_BOVIN	F1MUG2
F1MV19	-0.270532	0.158997	17.6557	-1.70149	0.106395	0.668234	CCDC117	F1MV19_BOVIN	F1MV19
F1MWN1;A5D785	-0.321235	0.185255	17.5277	-1.73401	0.100469	0.668234	CSE1L	XPO2_BOVIN	F1MWN1;A5D785
F1N0I1	-0.249639	0.144142	18.2454	-1.73189	0.100165	0.668234	ZFAT	F1N0I1_BOVIN	F1N0I1
F1N4I4	-0.373365	0.213317	14.4243	-1.75028	0.101302	0.668234	PER2	F1N4I4_BOVIN	F1N4I4
F6QHN4	0.498411	0.289988	15.4625	1.71873	0.105615	0.668234	PREP	F6QHN4_BOVIN	F6QHN4
G3MXQ8	0.315851	0.185157	17.972	1.70586	0.105256	0.668234	MAN1B1	G3MXQ8_BOVIN	G3MXQ8
G3MXV0	-0.253886	0.148642	17.542	-1.70804	0.105263	0.668234	FKBP5	G3MXV0_BOVIN	G3MXV0
G5E5V6	0.185856	0.109309	17.9099	1.70027	0.106379	0.668234	CGNL1	G5E5V6_BOVIN	G5E5V6
P04836	-0.339052	0.197034	20.1041	-1.72078	0.100646	0.668234	CPE	CBPE_BOVIN	P04836
P13619	0.263714	0.152786	17.2638	1.72604	0.102192	0.668234	ATP5PB	AT5F1_BOVIN	P13619
Q0MVC9	0.314088	0.181051	16.2286	1.73481	0.101724	0.668234	POMT1	Q0MVC9_BOVIN	Q0MVC9
Q0P5F3;A0A452DHU4	-0.391427	0.226637	20.1041	-1.72711	0.0994811	0.668234	LIN7C	LIN7C_BOVIN	Q0P5F3;A0A452DHU4
Q0P5F6	0.413911	0.242642	19.0487	1.70585	0.104289	0.668234	CYB5B	Q0P5F6_BOVIN	Q0P5F6
Q0VCY8	0.327334	0.191378	18.2344	1.71041	0.104151	0.668234	PEA15	Q0VCY8_BOVIN	Q0VCY8
Q1LZF3	-0.30345	0.178475	17.1992	-1.70024	0.107097	0.668234		CS025_BOVIN	Q1LZF3
Q2HJ54	0.292975	0.168762	17.4174	1.73602	0.100215	0.668234	PITPNA	PIPNA_BOVIN	Q2HJ54
Q2KJH9;F1N2L9	0.269229	0.158111	17.5115	1.70279	0.10629	0.668234	ALDH9A1	AL9A1_BOVIN	Q2KJH9;F1N2L9
Q2NKU4	0.278992	0.163928	19.0137	1.70192	0.105066	0.668234	CARHSP1	Q2NKU4_BOVIN	Q2NKU4
Q2NL05;G3N277	-0.284218	0.164392	18.6737	-1.7289	0.100325	0.668234	KIF2A	KIF2A_BOVIN	Q2NL05;G3N277
Q3MHP5	-0.251636	0.148317	18.9249	-1.69662	0.106156	0.668234	DRG1	DRG1_BOVIN	Q3MHP5
Q3SZJ2	0.363938	0.212379	18.017	1.71362	0.103751	0.668234	RIPK2	RIPK2_BOVIN	Q3SZJ2
Q3T0V3	-0.561793	0.327169	18.5442	-1.71714	0.10261	0.668234	EIF3K	EIF3K_BOVIN	Q3T0V3
Q3ZBV2	-0.813055	0.478204	20.1041	-1.70023	0.104508	0.668234	DDX19A	DD19A_BOVIN	Q3ZBV2
Q3ZCA7	0.241927	0.141919	20.1041	1.70468	0.103661	0.668234	GNAI3	Q3ZCA7_BOVIN	Q3ZCA7
Q58DQ3;G3N2R1	-0.715387	0.411423	17.4806	-1.73881	0.0996481	0.668234	RPL6	RL6_BOVIN	Q58DQ3;G3N2R1
Q7YRE7	0.274696	0.161308	17.1438	1.70293	0.106641	0.668234	POFUT1	Q7YRE7_BOVIN	Q7YRE7
Q9GMB8	0.35027	0.205244	17.3756	1.7066	0.105704	0.668234	SARS1	SYSC_BOVIN	Q9GMB8
Q9TTS3;A0A3Q1MUW1	0.317237	0.183366	17.2821	1.73007	0.101434	0.668234	ACACA	ACACA_BOVIN	Q9TTS3;A0A3Q1MUW1
Q1LZ86	0.251992	0.148363	17.2363	1.69848	0.107394	0.669286	ABHD6	ABHD6_BOVIN	Q1LZ86
E1B7T3	0.380863	0.224724	17.5691	1.69481	0.107763	0.670338	NUDT15	E1B7T3_BOVIN	E1B7T3
F6RA54	-0.356139	0.209965	17.2515	-1.69618	0.10782	0.670338	OGFR	F6RA54_BOVIN	F6RA54
A0A3Q1MHS1	0.392452	0.232479	17.343	1.68811	0.109289	0.670609	PRPS2	A0A3Q1MHS1_BOVIN	A0A3Q1MHS1
A6QNM7	0.278245	0.164893	17.982	1.68742	0.108791	0.670609	USP33	UBP33_BOVIN	A6QNM7
A8YXZ8	-0.782149	0.466058	20.1041	-1.67822	0.108781	0.670609	TOMM5	TOM5_BOVIN	A8YXZ8
E1B777	-0.389784	0.231108	17.4946	-1.68659	0.109431	0.670609	WIPF2	E1B777_BOVIN	E1B777
G3N314	0.377239	0.222788	17.3838	1.69327	0.108247	0.670609	DNAAF5	G3N314_BOVIN	G3N314
Q0VCR7	0.42131	0.249743	17.4237	1.68697	0.109429	0.670609	MTHFD1L	C1TM_BOVIN	Q0VCR7
Q0VD18	-0.431967	0.255907	17.4298	-1.68799	0.109225	0.670609	LHPP	LHPP_BOVIN	Q0VD18
Q17QH2	0.391737	0.233621	20.1041	1.6768	0.109062	0.670609	MAP2K2	Q17QH2_BOVIN	Q17QH2
Q1RMT8	0.318834	0.188866	17.5776	1.68815	0.109045	0.670609	IRAK4	IRAK4_BOVIN	Q1RMT8
Q2NL17	-0.230168	0.136814	18.6086	-1.68233	0.109208	0.670609	CLPTM1	CLPT1_BOVIN	Q2NL17
Q3MHX6;F1MX65	-0.404433	0.239631	17.4159	-1.68773	0.109288	0.670609	OS9	OS9_BOVIN	Q3MHX6;F1MX65
Q5E9T5	-0.75588	0.447725	18.4364	-1.68827	0.108203	0.670609	TMEM35A	NACHO_BOVIN	Q5E9T5
Q5PXY7;A0A3Q1LX32	-0.352625	0.209101	17.4299	-1.68639	0.109537	0.670609	CRABP2	RABP2_BOVIN	Q5PXY7;A0A3Q1LX32
A6H7H2	-0.262718	0.157024	20.1041	-1.67311	0.109797	0.67141	KLC1	A6H7H2_BOVIN	A6H7H2
F1MH02	-0.327167	0.195664	20.1041	-1.67208	0.110001	0.671869	MBOAT2	F1MH02_BOVIN	F1MH02
Q0VCJ2	-0.236472	0.14107	18.8856	-1.67627	0.110161	0.672058	APIP	MTNB_BOVIN	Q0VCJ2
Q05B50	0.322559	0.191824	17.5505	1.68154	0.110366	0.672521	THG1L	THG1_BOVIN	Q05B50
A6H6Y6	-0.342875	0.204639	18.4932	-1.67551	0.11066	0.67274	NPDC1	A6H6Y6_BOVIN	A6H6Y6
Q3T0P5;G3X702	0.247553	0.147638	18.3488	1.67676	0.110544	0.67274	CASP6	CASP6_BOVIN	Q3T0P5;G3X702
A0A3Q1LQX2	-1.00636	0.598147	16.4318	-1.68247	0.111381	0.67398	CD55	A0A3Q1LQX2_BOVIN	A0A3Q1LQX2
A5D7A5	0.285499	0.170768	18.5363	1.67185	0.111349	0.67398	GOLGA5	A5D7A5_BOVIN	A5D7A5
F1MI29	0.498257	0.297597	17.9833	1.67427	0.111381	0.67398	XPO6	F1MI29_BOVIN	F1MI29
Q5E9E6;G3X7N2	0.258524	0.154018	17.2486	1.67853	0.111268	0.67398	RPL10A	RL10A_BOVIN	Q5E9E6;G3X7N2
E1BKP4	-0.263484	0.157115	17.1514	-1.67701	0.111669	0.674939	TBK1	E1BKP4_BOVIN	E1BKP4
A0A3Q1NBH6	0.584055	0.342644	13.0116	1.70455	0.112023	0.675781	GLS	A0A3Q1NBH6_BOVIN	A0A3Q1NBH6
G5E631	0.23314	0.140294	20.1041	1.6618	0.112068	0.675781	DDX3X	G5E631_BOVIN	G5E631
E1BEK3	-0.70177	0.422839	20.1041	-1.65966	0.112501	0.676247	GEMIN2	E1BEK3_BOVIN	E1BEK3
E1BH39	-0.224631	0.134333	17.2412	-1.67219	0.112535	0.676247	KATNA1	E1BH39_BOVIN	E1BH39
E1BLX1	-0.69041	0.416001	20.1041	-1.65963	0.112507	0.676247	IFT88	E1BLX1_BOVIN	E1BLX1
A5D9H9	0.315114	0.188766	17.2867	1.66934	0.113059	0.677833	POLDIP2	A5D9H9_BOVIN	A5D9H9
F1N2W6	0.375441	0.224891	17.3608	1.66944	0.112962	0.677833	CMPK2	F1N2W6_BOVIN	F1N2W6
F1N5F9	0.407286	0.244161	17.3975	1.66811	0.113192	0.67785	FAM169A	F1N5F9_BOVIN	F1N5F9
A0A3Q1LFJ4	-0.230765	0.138468	17.2553	-1.66656	0.113648	0.678245	LMO7	A0A3Q1LFJ4_BOVIN	A0A3Q1LFJ4
A4IFL1	0.401418	0.24258	20.1041	1.65478	0.113497	0.678245	GJA4	CXA4_BOVIN	A4IFL1
Q0V7M0;G5E536	0.61622	0.369749	17.3567	1.66659	0.113539	0.678245	KPNA6	IMA7_BOVIN	Q0V7M0;G5E536
Q08DM3	0.27424	0.165608	19.3346	1.65596	0.113871	0.678794	ME2	Q08DM3_BOVIN	Q08DM3
F1MLX9	0.267038	0.160709	17.4895	1.66162	0.114408	0.680516	GDA	F1MLX9_BOVIN	F1MLX9
Q32L78	0.547662	0.329587	17.4681	1.66166	0.114421	0.680516	TRAPPC6B	TPC6B_BOVIN	Q32L78
A0A3Q1N9H8;A0A3Q1LPF1	-0.326757	0.198342	19.8566	-1.64744	0.115202	0.684007	DNAJA3	A0A3Q1N9H8_BOVIN	A0A3Q1N9H8;A0A3Q1LPF1
F1MG95	0.510708	0.305711	15.1974	1.67056	0.11527	0.684007	PARG	F1MG95_BOVIN	F1MG95
F1N2F1	0.256162	0.154932	18.1244	1.65339	0.115468	0.684322	NIBAN1	F1N2F1_BOVIN	F1N2F1
P21752	-1.15047	0.696051	18.1165	-1.65285	0.115586	0.684322	TMSB10	TYB10_BOVIN	P21752
A0A3Q1LP69;Q58DT1;E1BLQ8	-0.530285	0.322067	18.1041	-1.64651	0.116908	0.68516	RPL7	RL7_BOVIN	A0A3Q1LP69;Q58DT1;E1BLQ8
F1MBL6	-0.332219	0.2009	17.3074	-1.65365	0.116221	0.68516	SMG1	F1MBL6_BOVIN	F1MBL6
F1MSU2	0.288644	0.175795	19.1041	1.64194	0.116962	0.68516	NFATC3	F1MSU2_BOVIN	F1MSU2
P42026	-0.407226	0.246959	17.3198	-1.64896	0.117174	0.68516	NDUFS7	NDUS7_BOVIN	P42026
Q0VCE4	0.567988	0.34229	15.5414	1.65938	0.117079	0.68516	MSX1	Q0VCE4_BOVIN	Q0VCE4
Q0VCQ2	0.241754	0.14634	17.2792	1.652	0.116589	0.68516	SLC27A4	Q0VCQ2_BOVIN	Q0VCQ2
Q24K19	0.22229	0.134362	17.1287	1.65441	0.116251	0.68516	NUP54	Q24K19_BOVIN	Q24K19
Q29RK2	0.248053	0.150282	17.1702	1.65058	0.116995	0.68516	PC	PYC_BOVIN	Q29RK2
Q3SYV3	0.277326	0.168841	20.1041	1.64253	0.116031	0.68516	OXA1L	OXA1L_BOVIN	Q3SYV3
Q3ZC32	-0.280255	0.169758	17.6706	-1.65092	0.116416	0.68516	OPTN	Q3ZC32_BOVIN	Q3ZC32
Q9TTK8	-0.270367	0.164583	19.3361	-1.64274	0.116599	0.68516	CKMT1	KCRU_BOVIN	Q9TTK8
A0A3Q1LN50	-0.538923	0.327447	16.2991	-1.64583	0.118942	0.685583	AVEN	A0A3Q1LN50_BOVIN	A0A3Q1LN50
A0A3Q1LV98	-0.207403	0.126865	18.1821	-1.63483	0.119279	0.685583	FLNC	A0A3Q1LV98_BOVIN	A0A3Q1LV98
A0A3Q1M855	0.303053	0.184239	17.5669	1.64489	0.117767	0.685583	GTF3C5	A0A3Q1M855_BOVIN	A0A3Q1M855
A0A3Q1M8C2	0.315691	0.19028	14.1793	1.65908	0.119047	0.685583	LOC100297097	A0A3Q1M8C2_BOVIN	A0A3Q1M8C2
A0A3Q1MHX8	-0.374818	0.228646	17.241	-1.6393	0.119269	0.685583	RAB2A	A0A3Q1MHX8_BOVIN	A0A3Q1MHX8
A5PKK0	0.396385	0.241427	17.2301	1.64184	0.118748	0.685583	FAM151B	A5PKK0_BOVIN	A5PKK0
E1BD64	0.475286	0.290147	17.4816	1.63808	0.119277	0.685583	MPC2	E1BD64_BOVIN	E1BD64
E1BFH7	-0.437675	0.26565	17.0791	-1.64757	0.117715	0.685583	SMC6	E1BFH7_BOVIN	E1BFH7
E1BJE7	0.251928	0.154579	20.1041	1.62977	0.118718	0.685583	MCM3AP	E1BJE7_BOVIN	E1BJE7
E1BP74;A0A452DJ05	0.205382	0.126069	19.1041	1.62912	0.119666	0.685583	MARF1	MARF1_BOVIN	E1BP74;A0A452DJ05
F1MLE1	0.24511	0.149726	17.5038	1.63706	0.119471	0.685583	DIP2B	F1MLE1_BOVIN	F1MLE1
F1MSJ6	-0.348268	0.213977	20.1041	-1.62759	0.119183	0.685583	TBC1D8B	F1MSJ6_BOVIN	F1MSJ6
F1MXR3	0.365643	0.223159	17.8806	1.63849	0.118796	0.685583	ADAMTSL4	F1MXR3_BOVIN	F1MXR3
G3N1F5;Q58DW5;G3MYE2	0.295538	0.180938	17.8779	1.63337	0.119878	0.685583	RPL5	RL5_BOVIN	G3N1F5;Q58DW5;G3MYE2
G5E619;Q3T054;G3MZP2	0.584604	0.357495	18.6262	1.63528	0.118777	0.685583	RAN	RAN_BOVIN	G5E619;Q3T054;G3MZP2
P49410	0.247963	0.151304	18.8584	1.63884	0.117823	0.685583	TUFM	EFTU_BOVIN	P49410
Q0P5K1	-0.270336	0.165101	17.4137	-1.63739	0.119491	0.685583	GPBP1	GPBP1_BOVIN	Q0P5K1
Q17QK3	0.242196	0.147922	17.6343	1.63732	0.119284	0.685583	CPQ	CBPQ_BOVIN	Q17QK3
Q3SYS9	0.536857	0.326018	17.4692	1.64671	0.117488	0.685583	KIFBP	KBP_BOVIN	Q3SYS9
Q5E9A3;A0A452DKH0	-0.518079	0.316936	17.6488	-1.63465	0.119833	0.685583	PCBP1	PCBP1_BOVIN	Q5E9A3;A0A452DKH0
A0A3Q1M4R3;Q5E9B1	0.548272	0.337773	20.1041	1.62319	0.120125	0.68624	LDHB	LDHB_BOVIN	A0A3Q1M4R3;Q5E9B1
A0A3Q1NGN7	0.251821	0.154139	17.254	1.63372	0.12043	0.687231	GRHPR	A0A3Q1NGN7_BOVIN	A0A3Q1NGN7
A0A3Q1LUG0	0.270184	0.165454	17.1719	1.63299	0.120672	0.687859	PPP2R1B	A0A3Q1LUG0_BOVIN	A0A3Q1LUG0
A0A3Q1LSN0	-0.250744	0.154935	18.2732	-1.61838	0.122712	0.688848	LCP1	A0A3Q1LSN0_BOVIN	A0A3Q1LSN0
A0A3Q1M8U3	0.281295	0.173295	17.967	1.62322	0.121957	0.688848	EIF4G3	A0A3Q1M8U3_BOVIN	A0A3Q1M8U3
A0A3Q1MA97	-0.370239	0.229003	17.5772	-1.61675	0.123738	0.688848	ARHGEF16	A0A3Q1MA97_BOVIN	A0A3Q1MA97
A0A3Q1MFM8	0.269129	0.166619	17.2157	1.61524	0.124437	0.688848	SORT1	A0A3Q1MFM8_BOVIN	A0A3Q1MFM8
A0A3Q1MH98	0.316499	0.194336	17.6057	1.62862	0.121156	0.688848	DUSP28	A0A3Q1MH98_BOVIN	A0A3Q1MH98
A0A3Q1NNG9	0.358946	0.2208	17.352	1.62566	0.122046	0.688848	FCHO2	A0A3Q1NNG9_BOVIN	A0A3Q1NNG9
A2VEA3	0.555054	0.345604	20.1041	1.60604	0.123858	0.688848	ARIH1	ARI1_BOVIN	A2VEA3
A3DUJ0	-0.544154	0.338304	19.1041	-1.60847	0.124133	0.688848	DAZL	A3DUJ0_BOVIN	A3DUJ0
A4FV12	0.280989	0.173263	18.5464	1.62175	0.121733	0.688848	UBA2	A4FV12_BOVIN	A4FV12
A4IFB1	0.203655	0.12674	18.3312	1.60687	0.12517	0.688848	SRRT	SRRT_BOVIN	A4IFB1
CAH2_BOVIN;F1N0H3;P00921	0.405053	0.250699	18.015	1.6157	0.123537	0.688848	CA2	CAH2_BOVIN	CAH2_BOVIN;F1N0H3;P00921
E1BKE3	-0.198152	0.121901	17.4437	-1.62551	0.121984	0.688848	KIF3A	E1BKE3_BOVIN	E1BKE3
E1BND1	0.252447	0.156365	18.3315	1.61448	0.123504	0.688848	KIN	E1BND1_BOVIN	E1BND1
E1BNQ9	0.199919	0.123653	18.0563	1.61677	0.123264	0.688848	HNRNPUL2	E1BNQ9_BOVIN	E1BNQ9
F1MFC6	-0.235965	0.146372	17.6641	-1.61209	0.124666	0.688848	FARP1	F1MFC6_BOVIN	F1MFC6
F1MFS4	0.226815	0.140618	17.2709	1.61299	0.124868	0.688848	SRGAP1	F1MFS4_BOVIN	F1MFS4
F1MFU5	-0.291357	0.180657	18.3169	-1.61276	0.123892	0.688848	RPAP3	F1MFU5_BOVIN	F1MFU5
F1MS81	-0.411216	0.256541	19.2797	-1.60292	0.125209	0.688848	RMND1	F1MS81_BOVIN	F1MS81
F1MTG3	-0.165408	0.102163	17.1252	-1.61905	0.123704	0.688848	FAM21A	F1MTG3_BOVIN	F1MTG3
F1MUA8	-0.391405	0.242847	17.7432	-1.61174	0.124664	0.688848	UBXN7	F1MUA8_BOVIN	F1MUA8
F1MUG8	-0.662225	0.408625	16.1041	-1.62062	0.124513	0.688848	SLC7A3	F1MUG8_BOVIN	F1MUG8
F1N0T6;A5D7V9	-0.286626	0.177062	17.9094	-1.61879	0.122969	0.688848	HARS2	SYHM_BOVIN	F1N0T6;A5D7V9
F1N546	-0.284089	0.175962	18.1177	-1.6145	0.123701	0.688848	TMCC3	F1N546_BOVIN	F1N546
G3MWG5	-0.324818	0.200066	17.3599	-1.62355	0.12249	0.688848	XIAP	G3MWG5_BOVIN	G3MWG5
P48427	0.645821	0.400753	17.5997	1.61152	0.124855	0.688848	TBCA	TBCA_BOVIN	P48427
P62285;F1MM80	0.199776	0.12308	18.6172	1.62314	0.121372	0.688848	ASPM	ASPM_BOVIN	P62285;F1MM80
Q0IIM0	0.227168	0.141151	17.8649	1.6094	0.125056	0.688848	FRA10AC1	Q0IIM0_BOVIN	Q0IIM0
Q29RZ9	0.33119	0.204001	17.1974	1.62347	0.122675	0.688848	DNAAF10	DAA10_BOVIN	Q29RZ9
Q3MHW6	-0.983723	0.609491	19.5426	-1.61401	0.122557	0.688848	SLC16A1	MOT1_BOVIN	Q3MHW6
Q3SYU7	-0.289915	0.179353	17.2047	-1.61645	0.124185	0.688848	TNPO1	TNPO1_BOVIN	Q3SYU7
Q3T0F2	0.506405	0.311886	17.5318	1.62369	0.122285	0.688848	TRAPPC2	TPPC2_BOVIN	Q3T0F2
Q56JX8	-0.659042	0.405003	15.7365	-1.62725	0.123537	0.688848	RPS13	RS13_BOVIN	Q56JX8
Q5E9Y2	-0.190704	0.11794	17.5884	-1.61695	0.123683	0.688848	STX17	STX17_BOVIN	Q5E9Y2
A7MBI4	0.335851	0.208686	17.2978	1.60936	0.125635	0.690465	DHX32	A7MBI4_BOVIN	A7MBI4
A0A3Q1LKM4	0.219532	0.137517	17.6643	1.5964	0.128134	0.690854	ANKLE2	A0A3Q1LKM4_BOVIN	A0A3Q1LKM4
A0A3Q1LNG3	-0.401098	0.251141	18.3824	-1.5971	0.12729	0.690854	MFSD6	A0A3Q1LNG3_BOVIN	A0A3Q1LNG3
A0A3Q1LQI5;Q5E9D0	-0.315683	0.197838	17.4519	-1.59566	0.128512	0.690854	EIF2S2	IF2B_BOVIN	A0A3Q1LQI5;Q5E9D0
A0A3Q1LSA5	-0.419475	0.2649	20.1041	-1.58352	0.128907	0.690854	MPRIP	A0A3Q1LSA5_BOVIN	A0A3Q1LSA5
A0A3Q1M6F2	-0.57356	0.362089	18.1894	-1.58403	0.130419	0.690854		A0A3Q1M6F2_BOVIN	A0A3Q1M6F2
A0A3Q1N0K9	0.373014	0.234233	17.1041	1.59249	0.129586	0.690854	ADAP1	A0A3Q1N0K9_BOVIN	A0A3Q1N0K9
A5PKF9	-0.532574	0.334179	19.1041	-1.59368	0.127419	0.690854	USP11	A5PKF9_BOVIN	A5PKF9
A6H7C1	-0.540348	0.336221	16.5646	-1.60712	0.12692	0.690854	MORF4L2	A6H7C1_BOVIN	A6H7C1
A6QQR5	0.199444	0.124405	17.2431	1.60319	0.127052	0.690854	TMEM43	A6QQR5_BOVIN	A6QQR5
A7E3Q2	0.727276	0.455183	17.9762	1.59777	0.127523	0.690854	HSPA2	A7E3Q2_BOVIN	A7E3Q2
A7YW45;F1N443	0.308889	0.195109	20.1041	1.58316	0.128991	0.690854	PRMT5	ANM5_BOVIN	A7YW45;F1N443
A8E4P2;A0A3Q1MJ04	0.255759	0.161094	19.5172	1.58764	0.128436	0.690854	FARSB	A8E4P2_BOVIN	A8E4P2;A0A3Q1MJ04
E1B738	0.45608	0.287566	17.2861	1.586	0.130862	0.690854	SHCBP1	E1B738_BOVIN	E1B738
E1BAL6	0.2505	0.157359	17.3736	1.5919	0.129437	0.690854	EIF2AK4	E1BAL6_BOVIN	E1BAL6
E1BBQ0	0.275253	0.172572	17.2061	1.595	0.128914	0.690854	KNTC1	E1BBQ0_BOVIN	E1BBQ0
E1BC59	-0.203555	0.126918	17.5121	-1.60382	0.126635	0.690854	PPP1R12A	E1BC59_BOVIN	E1BC59
E1BF20	-0.312254	0.195693	18.2669	-1.59564	0.127725	0.690854	HNRNPH1	E1BF20_BOVIN	E1BF20
F1MF87	0.168516	0.106478	20.1041	1.58265	0.129107	0.690854	TTC28	F1MF87_BOVIN	F1MF87
F1MH31	-0.208588	0.130414	17.7459	-1.59943	0.127378	0.690854	NUP214	F1MH31_BOVIN	F1MH31
F1MNI8	-0.214497	0.133625	17.3833	-1.60522	0.126457	0.690854	ARL13B	F1MNI8_BOVIN	F1MNI8
F1MSM9	-0.197159	0.124897	19.8559	-1.57858	0.130232	0.690854	FNBP1L	F1MSM9_BOVIN	F1MSM9
F1MW03	0.373468	0.232171	17.2503	1.60859	0.125854	0.690854	TSTD1	F1MW03_BOVIN	F1MW03
F1N507	0.46461	0.290782	16.2993	1.5978	0.129291	0.690854	BTAF1	F1N507_BOVIN	F1N507
F6QQY9	0.482903	0.303255	18.8665	1.5924	0.127911	0.690854	SRI	F6QQY9_BOVIN	F6QQY9
O77667	-1.52041	0.961215	19.4479	-1.58176	0.129832	0.690854	HSD11B2	DHI2_BOVIN	O77667
P23356	0.228006	0.143603	17.4583	1.58775	0.130289	0.690854	UCHL1	UCHL1_BOVIN	P23356
P38409	0.298798	0.187415	17.4253	1.59431	0.128843	0.690854	GNA11	GNA11_BOVIN	P38409
Q0P580	0.313299	0.198362	19.8139	1.57943	0.13007	0.690854	HAT1	Q0P580_BOVIN	Q0P580
Q29RU4	0.817585	0.518881	20.1041	1.57567	0.130708	0.690854	C6	CO6_BOVIN	Q29RU4
Q2HJG8	0.262676	0.165091	18.7775	1.5911	0.128282	0.690854	TAF7	TAF7_BOVIN	Q2HJG8
Q2T9P4	0.24738	0.154587	17.5908	1.60026	0.127346	0.690854	NASP	NASP_BOVIN	Q2T9P4
Q32PA9	-0.225069	0.142544	20.1041	-1.57895	0.129954	0.690854	FKBP2	FKBP2_BOVIN	Q32PA9
Q3SZB7	-0.308477	0.194858	20.1041	-1.58308	0.129008	0.690854	FBP1	F16P1_BOVIN	Q3SZB7
Q3SZF8	-0.521521	0.328901	17.6577	-1.58565	0.130564	0.690854	SNRPD2	SMD2_BOVIN	Q3SZF8
Q3SZN3	0.325811	0.203467	17.2424	1.60129	0.127473	0.690854	OMA1	OMA1_BOVIN	Q3SZN3
Q3T0Y1	0.307422	0.193873	17.3398	1.58569	0.130878	0.690854	OTUB1	Q3T0Y1_BOVIN	Q3T0Y1
Q5E987	0.387607	0.243587	17.9238	1.59125	0.129037	0.690854	PSMA5	PSA5_BOVIN	Q5E987
Q5E997	0.327327	0.204897	18.4182	1.59752	0.127165	0.690854	CAPZA2	CAZA2_BOVIN	Q5E997
Q5E9G0	0.466948	0.293322	17.4403	1.59193	0.129363	0.690854	GSTA4	GSTA4_BOVIN	Q5E9G0
Q3SZ63;F1MW06	0.233966	0.147845	17.5736	1.5825	0.131364	0.692721	NOP56	NOP56_BOVIN	Q3SZ63;F1MW06
Q3SZ86	-0.347678	0.219993	17.8804	-1.5804	0.131542	0.692955	MRPS26	RT26_BOVIN	Q3SZ86
A0A3Q1MRA6	0.194308	0.122914	17.3033	1.58084	0.132021	0.693507	YTHDF3	A0A3Q1MRA6_BOVIN	A0A3Q1MRA6
A2VDK6	-0.469006	0.29659	17.1722	-1.58133	0.132046	0.693507	WASF2	WASF2_BOVIN	A2VDK6
Q08DZ6	0.415295	0.261006	15.3309	1.59113	0.131986	0.693507	RWDD4	Q08DZ6_BOVIN	Q08DZ6
A0A3Q1M2A1	0.374636	0.237314	17.4989	1.57865	0.132322	0.69426	GFUS	A0A3Q1M2A1_BOVIN	A0A3Q1M2A1
A0A3Q1M8L1	0.267463	0.169859	17.2534	1.57462	0.133502	0.694565	DOCK4	A0A3Q1M8L1_BOVIN	A0A3Q1M8L1
A0A3Q1MPZ8	0.384121	0.24359	17.312	1.57692	0.132911	0.694565	B3GNT5	A0A3Q1MPZ8_BOVIN	A0A3Q1MPZ8
A0A452DHZ7;Q3T0E5	0.325999	0.20841	20.1041	1.56422	0.133371	0.694565	APMAP	APMAP_BOVIN	A0A452DHZ7;Q3T0E5
A6QLW3	-0.360916	0.228956	17.7292	-1.57635	0.13262	0.694565	RPRD1B	A6QLW3_BOVIN	A6QLW3
D3JUI8	-0.319399	0.203019	17.4721	-1.57325	0.133594	0.694565	RBMX	D3JUI8_BOVIN	D3JUI8
E1BGS2	0.26024	0.165313	17.1388	1.57422	0.133714	0.694565	ACAD10	E1BGS2_BOVIN	E1BGS2
E1BIN9	-0.199631	0.127605	20.1041	-1.56444	0.133319	0.694565	MRE11	E1BIN9_BOVIN	E1BIN9
E1BMZ9	-0.212059	0.13469	17.4789	-1.57442	0.133316	0.694565	SMC4	E1BMZ9_BOVIN	E1BMZ9
F1MR50;G3N2M9	0.265494	0.168361	17.4318	1.57693	0.132786	0.694565	SLC4A1AP	F1MR50_BOVIN	F1MR50;G3N2M9
F1MSQ6	-0.247573	0.157233	17.2501	-1.57456	0.133519	0.694565	NEFH	F1MSQ6_BOVIN	F1MSQ6
A6H6Y0	-0.290512	0.18504	17.5261	-1.56999	0.134294	0.695243	HNRNPD	A6H6Y0_BOVIN	A6H6Y0
E1BH64	-0.698244	0.446704	19.1041	-1.5631	0.134442	0.695243	GTPBP3	E1BH64_BOVIN	E1BH64
E1BK29	-0.245267	0.156364	18.0233	-1.56856	0.134139	0.695243	COG1	E1BK29_BOVIN	E1BK29
F1MBQ0	0.241077	0.15359	17.2958	1.56961	0.134618	0.695243	DYNC1LI2	F1MBQ0_BOVIN	F1MBQ0
F1ML08	0.276193	0.176005	17.3551	1.56924	0.134645	0.695243	VPS50	F1ML08_BOVIN	F1ML08
Q2KI30	0.400324	0.25474	17.3867	1.5715	0.134086	0.695243	REEP2	REEP2_BOVIN	Q2KI30
A0A3Q1LZU8	0.192018	0.122774	17.1286	1.56399	0.136105	0.695466	GANAB	A0A3Q1LZU8_BOVIN	A0A3Q1LZU8
A6QLZ6	-0.558868	0.357973	18.1712	-1.5612	0.135724	0.695466	GLRX5	A6QLZ6_BOVIN	A6QLZ6
E1BP24	0.309772	0.197499	16.3114	1.56848	0.135964	0.695466	WSB2	E1BP24_BOVIN	E1BP24
F1MHQ6	-0.353605	0.227231	19.1041	-1.55615	0.136084	0.695466	UBXN2B	F1MHQ6_BOVIN	F1MHQ6
F1N339	-0.176859	0.113252	18.0739	-1.56165	0.13571	0.695466	PTPN11	F1N339_BOVIN	F1N339
F6Q200	0.555734	0.355291	17.2864	1.56417	0.1359	0.695466	PDK2	F6Q200_BOVIN	F6Q200
F6RRD7;A0A3Q1MCX5	-0.419892	0.268286	17.9584	-1.56509	0.135012	0.695466	RPAP2	RPAP2_BOVIN	F6RRD7;A0A3Q1MCX5
G3N3L6	-0.372394	0.23951	19.3956	-1.55482	0.136156	0.695466	TIMM29	G3N3L6_BOVIN	G3N3L6
O97764	0.238539	0.153387	20.1041	1.55514	0.135514	0.695466	CRYZ	QOR_BOVIN	O97764
Q17QJ0	0.371066	0.237268	17.4389	1.56391	0.135804	0.695466	ASF1B	ASF1B_BOVIN	Q17QJ0
Q28046;A2VE17	-0.277192	0.178335	20.1041	-1.55434	0.135706	0.695466	SCIN	SCIN_BOVIN	Q28046;A2VE17
Q3ZCK9	0.655652	0.422695	19.6944	1.55112	0.136794	0.698038	PSMA4	PSA4_BOVIN	Q3ZCK9
Q08DP5	0.22813	0.147315	20.1041	1.54859	0.137079	0.698799	KAT7	Q08DP5_BOVIN	Q08DP5
Q5E963	0.259755	0.167015	18.0802	1.55527	0.137211	0.698799	ARPC5L	ARP5L_BOVIN	Q5E963
A6H6X7;P48830	0.26934	0.172897	17.292	1.55781	0.137392	0.699037	ZP3	ZP3_BOVIN	A6H6X7;P48830
Q08E20	0.310344	0.200802	20.1041	1.54552	0.137818	0.700296	ESD	ESTD_BOVIN	Q08E20
Q0P5I8	-0.47945	0.310295	20.1041	-1.54514	0.137908	0.700296	GET4	GET4_BOVIN	Q0P5I8
A5D7P3;P43033	0.246533	0.159691	20.1041	1.54381	0.13823	0.700561	PAFAH1B1	LIS1_BOVIN	A5D7P3;P43033
Q3T108	0.367657	0.236723	17.5782	1.55311	0.138215	0.700561	PSMB4	PSB4_BOVIN	Q3T108
F1MS24	0.261965	0.1698	19.163	1.54279	0.139235	0.704635	CHM	F1MS24_BOVIN	F1MS24
F1N0D6	-0.428981	0.277035	17.4647	-1.54847	0.139439	0.704635	JAK1	F1N0D6_BOVIN	F1N0D6
Q09430	-0.411366	0.265614	17.488	-1.54874	0.139351	0.704635	PFN2	PROF2_BOVIN	Q09430
G3MZH8	-0.33913	0.219196	17.2163	-1.54716	0.14001	0.705467	OCM	G3MZH8_BOVIN	G3MZH8
Q3SYZ4	0.405805	0.262452	17.4645	1.54621	0.139983	0.705467	DARS1	SYDC_BOVIN	Q3SYZ4
Q9N0V4;E1BH17	0.357589	0.231536	17.8794	1.54442	0.140003	0.705467	GSTM1	GSTM1_BOVIN	Q9N0V4;E1BH17
E1BGQ5	-0.278659	0.180935	18.753	-1.54011	0.140239	0.705936	CCP110	E1BGQ5_BOVIN	E1BGQ5
A0A3Q1LU70	-0.543546	0.355037	20.1041	-1.53096	0.141364	0.709114	YBX2	A0A3Q1LU70_BOVIN	A0A3Q1LU70
A0A3Q1M0N2	0.24601	0.159584	17.1626	1.54157	0.141414	0.709114	RNASEH1	A0A3Q1M0N2_BOVIN	A0A3Q1M0N2
E1BF81	0.489106	0.318671	19.1041	1.53483	0.141221	0.709114	SERPINA6	CBG_BOVIN	E1BF81
E1BJ20;Q3SZ32	0.528416	0.344878	20.1041	1.53218	0.141063	0.709114	TCEB2	Q3SZ32_BOVIN	E1BJ20;Q3SZ32
A0A3Q1LK00	0.315367	0.209001	17.8866	1.50893	0.14878	0.709621	PLEKHG7	A0A3Q1LK00_BOVIN	A0A3Q1LK00
A0A3Q1LXK7;A0A3Q1N0B5;P04038;A0A3Q1M1C3	0.710616	0.467636	16.7686	1.51959	0.147244	0.709621	COX6C	COX6C_BOVIN	A0A3Q1LXK7;A0A3Q1N0B5;P04038;A0A3Q1M1C3
A0A3Q1M5X2	0.240562	0.16062	18.6452	1.49771	0.150947	0.709621	PPFIBP2	A0A3Q1M5X2_BOVIN	A0A3Q1M5X2
A0A3Q1MKH2	0.271499	0.177654	14.2262	1.52825	0.148377	0.709621	AKAP17A	A0A3Q1MKH2_BOVIN	A0A3Q1MKH2
A0A3Q1MMW1	0.285341	0.184665	15.5013	1.54518	0.14247	0.709621	TOM1L2	A0A3Q1MMW1_BOVIN	A0A3Q1MMW1
A0A3Q1MVC6	-0.211412	0.141633	20.1041	-1.49268	0.15105	0.709621	RAI14	A0A3Q1MVC6_BOVIN	A0A3Q1MVC6
A0A3Q1MWQ3	-0.190208	0.126187	17.9779	-1.50735	0.149092	0.709621	SSH2	A0A3Q1MWQ3_BOVIN	A0A3Q1MWQ3
A0A3Q1N5L8	0.21609	0.143463	17.1692	1.50624	0.150184	0.709621	TRAPPC8	A0A3Q1N5L8_BOVIN	A0A3Q1N5L8
A0A3Q1N7H0;Q56JV9;G3N262	0.611596	0.407622	17.9902	1.5004	0.150857	0.709621	RPS3A	RS3A_BOVIN	A0A3Q1N7H0;Q56JV9;G3N262
A0A3Q1NGF5	0.454979	0.297863	18.4649	1.52747	0.143592	0.709621		A0A3Q1NGF5_BOVIN	A0A3Q1NGF5
A0A3Q1NK91	0.214339	0.141161	20.1041	1.5184	0.144482	0.709621	HSD17B4	A0A3Q1NK91_BOVIN	A0A3Q1NK91
A4IFL0	-0.522337	0.344171	18.0921	-1.51767	0.146378	0.709621	TIMM23	TIM23_BOVIN	A4IFL0
A5D9H4	-0.355289	0.236536	17.707	-1.50205	0.150708	0.709621	CHAF1B	A5D9H4_BOVIN	A5D9H4
A5PJU0	0.306874	0.200318	17.944	1.53194	0.142979	0.709621	NOL6	A5PJU0_BOVIN	A5PJU0
A6QNR0;F1MED7	0.506244	0.327489	13.8789	1.54583	0.144638	0.709621	HEXD	HEXD_BOVIN	A6QNR0;F1MED7
A6QP29	0.208568	0.138684	17.1846	1.50391	0.15076	0.709621	TBC1D2	TBD2A_BOVIN	A6QP29
A6QQZ0	-0.327281	0.217954	18.174	-1.50161	0.150374	0.709621	GDAP1	GDAP1_BOVIN	A6QQZ0
A6QR40	0.385342	0.251154	14.3603	1.53428	0.146694	0.709621	ELMO3	ELMO3_BOVIN	A6QR40
A7E3U5	-0.419943	0.278507	17.2081	-1.50784	0.149736	0.709621	SLC38A7	S38A7_BOVIN	A7E3U5
E1BA19;F1N7G9;Q2TBH8	-0.417547	0.273359	17.2546	-1.52747	0.144768	0.709621	ZWINT	ZWINT_BOVIN	E1BA19;F1N7G9;Q2TBH8
E1BAH0	0.218655	0.143707	17.7679	1.52153	0.145724	0.709621	GIGYF1	E1BAH0_BOVIN	E1BAH0
E1BF40	0.182664	0.120472	17.1573	1.51623	0.147668	0.709621	GPT2	E1BF40_BOVIN	E1BF40
E1BGG6	-0.304816	0.199019	17.3729	-1.5316	0.143629	0.709621	RFX5	E1BGG6_BOVIN	E1BGG6
E1BIF7	-0.335865	0.221722	16.5864	-1.5148	0.148646	0.709621	SH3BP5	E1BIF7_BOVIN	E1BIF7
E1BM26	0.254119	0.166843	17.5416	1.5231	0.145557	0.709621	PSME3	E1BM26_BOVIN	E1BM26
E1BN25	-0.240694	0.159047	17.5328	-1.51335	0.148009	0.709621	BAZ1A	E1BN25_BOVIN	E1BN25
E1BNV4	-0.312161	0.204459	20.1041	-1.52677	0.142399	0.709621	SRPK1	E1BNV4_BOVIN	E1BNV4
F1MC40	-0.272671	0.180719	19.1041	-1.50881	0.147707	0.709621	FBF1	F1MC40_BOVIN	F1MC40
F1MDC1	-0.375518	0.24562	19.6332	-1.52886	0.142251	0.709621	RRBP1	F1MDC1_BOVIN	F1MDC1
F1MWN0	-0.234647	0.155607	20.1041	-1.50795	0.147122	0.709621	EIF2AK1	F1MWN0_BOVIN	F1MWN0
F1MX87	0.710947	0.469956	19.2391	1.5128	0.146586	0.709621	C8A	F1MX87_BOVIN	F1MX87
F1MZ03	-0.510914	0.341682	19.7452	-1.49529	0.15065	0.709621	ACAP2	F1MZ03_BOVIN	F1MZ03
F1MZ21	-0.239431	0.158743	20.1041	-1.5083	0.147034	0.709621	SART1	F1MZ21_BOVIN	F1MZ21
F1N206	0.699879	0.457314	17.6644	1.53041	0.143627	0.709621	DLD	F1N206_BOVIN	F1N206
F1N3H6	-0.368202	0.242462	17.1692	-1.5186	0.147062	0.709621	DPY19L1	F1N3H6_BOVIN	F1N3H6
F1N3P2	0.216496	0.141829	20.1041	1.52646	0.142476	0.709621	USP5	F1N3P2_BOVIN	F1N3P2
F6QXG7	-0.227592	0.148871	18.5575	-1.52879	0.143183	0.709621	GIGYF2	F6QXG7_BOVIN	F6QXG7
G3MWR4	-0.390321	0.257036	17.9131	-1.51855	0.146328	0.709621	ATP1B1	G3MWR4_BOVIN	G3MWR4
G3MXT3	0.188563	0.125156	17.7948	1.50663	0.149453	0.709621	PRPF40A	G3MXT3_BOVIN	G3MXT3
G3N1I7	0.235803	0.153447	17.214	1.5367	0.142543	0.709621	KBTBD7	G3N1I7_BOVIN	G3N1I7
P11966	0.19449	0.129273	20.1041	1.5045	0.148002	0.709621	PDHB	ODPB_BOVIN	P11966
P56966	-0.340004	0.227558	20.1041	-1.49414	0.150669	0.709621	GGPS1	GGPPS_BOVIN	P56966
P61763	-0.300092	0.196764	17.2708	-1.52514	0.145327	0.709621	STXBP1	STXB1_BOVIN	P61763
Q08DY8	-0.242658	0.158455	17.2602	-1.53141	0.143792	0.709621	ATG13	ATG13_BOVIN	Q08DY8
Q0V8J1	0.470235	0.304443	14.5194	1.54457	0.143963	0.709621	WSB2	WSB2_BOVIN	Q0V8J1
Q0VCC3	-0.24123	0.158936	17.6344	-1.51778	0.146794	0.709621	BLOC1S4	Q0VCC3_BOVIN	Q0VCC3
Q0VD16	0.221267	0.148028	20.1041	1.49476	0.150508	0.709621	MAP2K1	Q0VD16_BOVIN	Q0VD16
Q0VD30	0.20545	0.136881	18.2611	1.50094	0.150463	0.709621	CCZ1	CCZ1_BOVIN	Q0VD30
Q10741	0.215354	0.142316	20.1041	1.51322	0.145787	0.709621	ADAM10	ADA10_BOVIN	Q10741
Q148G4	0.254195	0.166947	17.1893	1.5226	0.146042	0.709621	TATDN1	TATD1_BOVIN	Q148G4
Q24K16;F1N5J9	0.35766	0.237726	18.0956	1.50451	0.149705	0.709621	PTGR3	PTGR3_BOVIN	Q24K16;F1N5J9
Q28029	0.516707	0.341373	16.1041	1.51361	0.149502	0.709621	ATP6V1F	VATF_BOVIN	Q28029
Q29RI6	0.425478	0.282862	17.6219	1.50419	0.150244	0.709621	CAB39	CAB39_BOVIN	Q29RI6
Q2HJ88	0.328916	0.216359	17.4567	1.52023	0.146359	0.709621	RTCA	RTCA_BOVIN	Q2HJ88
Q2HJ92	0.184641	0.120368	17.1232	1.53398	0.143305	0.709621	PRKRA	PRKRA_BOVIN	Q2HJ92
Q2HJD1	-0.237835	0.156011	20.1041	-1.52448	0.142967	0.709621	LMAN2L	LMA2L_BOVIN	Q2HJD1
Q2HJE1;A0A452DIW5	-0.277172	0.184603	17.6209	-1.50145	0.150947	0.709621	WDR91	WDR91_BOVIN	Q2HJE1;A0A452DIW5
Q2HJE5	0.456851	0.302683	18.4571	1.50934	0.148141	0.709621	FAM234A	F234A_BOVIN	Q2HJE5
Q2HJF4	0.39836	0.261681	17.9334	1.52231	0.145369	0.709621	PBLD	PBLD_BOVIN	Q2HJF4
Q2KIR1	-0.346844	0.230744	17.8149	-1.50316	0.150319	0.709621	SNRPA	SNRPA_BOVIN	Q2KIR1
Q32PD5;A0A3Q1MEE4	-0.258266	0.170054	17.3207	-1.51873	0.146872	0.709621	RPS19	RS19_BOVIN	Q32PD5;A0A3Q1MEE4
Q3B7M2	-0.436477	0.290536	18.142	-1.50232	0.150222	0.709621	HAGH	GLO2_BOVIN	Q3B7M2
Q3SX30	0.204484	0.133505	17.7408	1.53166	0.143244	0.709621	PSMF1	PSMF1_BOVIN	Q3SX30
Q3T0G5	0.281638	0.185838	20.1041	1.5155	0.145212	0.709621	PLPBP	PLPHP_BOVIN	Q3T0G5
Q3T0H0	0.366268	0.240375	20.1041	1.52374	0.143151	0.709621	LCMT1	LCMT1_BOVIN	Q3T0H0
Q4A1L4	-0.468084	0.306775	20.1041	-1.52582	0.142634	0.709621	BECN1	BECN1_BOVIN	Q4A1L4
Q58DS3	0.383142	0.252481	16.8371	1.51751	0.14769	0.709621	SLC25A35	S2535_BOVIN	Q58DS3
Q5E9N5	0.215435	0.141587	19.1547	1.52158	0.144453	0.709621	CLPB	CLPB_BOVIN	Q5E9N5
Q5EA79	-0.33117	0.216302	16.232	-1.53105	0.145011	0.709621	GALM	GALM_BOVIN	Q5EA79
Q9BH10;A0A3Q1MHW1	0.208918	0.137181	18.2108	1.52293	0.144952	0.709621	ZP2	ZP2_BOVIN	Q9BH10;A0A3Q1MHW1
A0A3Q1LXM5	-0.311387	0.20903	19.9835	-1.48967	0.151925	0.709923	ADGRG1	A0A3Q1LXM5_BOVIN	A0A3Q1LXM5
A5D7T1	0.166057	0.110813	17.5645	1.49854	0.151752	0.709923	PRICKLE1	A5D7T1_BOVIN	A5D7T1
A5PJY3	0.380975	0.253102	16.2682	1.50522	0.151435	0.709923	MCART1	A5PJY3_BOVIN	A5PJY3
F1N3R4;Q0VCA3	-0.214288	0.143185	17.8931	-1.49659	0.151932	0.709923	LETM1	LETM1_BOVIN	F1N3R4;Q0VCA3
F1N648;Q2T9W0	0.278	0.186107	18.8741	1.49377	0.151767	0.709923	KCTD13	BACD1_BOVIN	F1N648;Q2T9W0
Q58DK5	0.362343	0.241857	17.8806	1.49817	0.151534	0.709923	ALAD	HEM2_BOVIN	Q58DK5
E1BNQ4	-0.268714	0.179396	17.364	-1.49788	0.152123	0.710178	NAXD	NNRD_BOVIN	E1BNQ4
A5D7P7	-0.243285	0.162993	17.9858	-1.49262	0.152872	0.710901	ABCB6	A5D7P7_BOVIN	A5D7P7
A5PJD6	0.320631	0.214692	17.6883	1.49345	0.152944	0.710901	ATL3	A5PJD6_BOVIN	A5PJD6
F1MKH0	0.255801	0.171099	17.2379	1.49505	0.152983	0.710901	LSM11	F1MKH0_BOVIN	F1MKH0
F1MQI1	-0.192488	0.129034	17.7946	-1.49176	0.153278	0.710901	TLN2	F1MQI1_BOVIN	F1MQI1
Q0IIH6	0.26952	0.179315	15.4996	1.50305	0.152927	0.710901	HHATL	Q0IIH6_BOVIN	Q0IIH6
Q0VCJ0	0.292223	0.195784	17.5979	1.49258	0.153259	0.710901	MTFP1	Q0VCJ0_BOVIN	Q0VCJ0
Q29RH4	0.349323	0.233358	16.4957	1.49694	0.153297	0.710901	THOC3	THOC3_BOVIN	Q29RH4
Q5E9M9	0.348104	0.233381	17.7523	1.49157	0.153369	0.710901	RHOT2	MIRO2_BOVIN	Q5E9M9
Q3ZCJ2	-0.281438	0.18918	18.0588	-1.48768	0.154089	0.713512	AKR1A1	AK1A1_BOVIN	Q3ZCJ2
Q9N0P9	0.354854	0.238301	17.5556	1.4891	0.154206	0.713512	PIM1	PIM1_BOVIN	Q9N0P9
E1B8D7	0.321758	0.214538	14.6056	1.49977	0.154977	0.713752	CEP76	E1B8D7_BOVIN	E1B8D7
E1BNH5	0.217989	0.146383	17.1388	1.48917	0.154615	0.713752	MTMR12	E1BNH5_BOVIN	E1BNH5
F1MSI9	-0.190474	0.128238	18.093	-1.48531	0.154677	0.713752	DLG5	F1MSI9_BOVIN	F1MSI9
F1N6W1	0.216337	0.145476	17.2117	1.48709	0.15508	0.713752	PTPN9	F1N6W1_BOVIN	F1N6W1
F2Z4F5	0.278259	0.187177	17.3544	1.48661	0.155061	0.713752	DPP3	F2Z4F5_BOVIN	F2Z4F5
P17248	0.30077	0.203571	20.1041	1.47747	0.155046	0.713752	WARS1	SYWC_BOVIN	P17248
A6QLR3;F1MIX0	-0.308618	0.207794	17.5575	-1.48522	0.15522	0.713767	ABRAXAS2	ABRX2_BOVIN	A6QLR3;F1MIX0
A0A3Q1M365	-0.214176	0.144572	17.23	-1.48144	0.156545	0.713818	SPG11	A0A3Q1M365_BOVIN	A0A3Q1M365
A0A3Q1MJK1	-0.410929	0.279319	20.1041	-1.47118	0.156723	0.713818	SERPINB6	A0A3Q1MJK1_BOVIN	A0A3Q1MJK1
A0A3Q1MQF7	-0.371758	0.252281	18.4796	-1.47359	0.157424	0.713818	LRRFIP1	A0A3Q1MQF7_BOVIN	A0A3Q1MQF7
E1B7K5	-0.17368	0.117192	17.4178	-1.48202	0.156202	0.713818	CKAP5	E1B7K5_BOVIN	E1B7K5
E1BGD4	0.320824	0.217314	17.733	1.47631	0.157397	0.713818	TRIM37	E1BGD4_BOVIN	E1BGD4
E1BMM4	-0.20387	0.137676	17.4601	-1.48079	0.156482	0.713818	VPS26B	E1BMM4_BOVIN	E1BMM4
G3MY03	0.216559	0.146741	18.8414	1.4758	0.156516	0.713818	TSNAX	G3MY03_BOVIN	G3MY03
G3N2C7	0.264446	0.178868	18.7663	1.47844	0.155878	0.713818	MTCP1	G3N2C7_BOVIN	G3N2C7
P23934	-0.59613	0.403306	17.5529	-1.47811	0.157099	0.713818	NDUFS6	NDUS6_BOVIN	P23934
P82669	-0.223191	0.151058	17.9443	-1.47751	0.156875	0.713818	MRPS25	RT25_BOVIN	P82669
Q08E52	-0.185234	0.125199	17.2482	-1.47951	0.157036	0.713818	PAK1	PAK1_BOVIN	Q08E52
Q2HJE9;F1MS17	-0.50542	0.341368	18.1222	-1.48057	0.155897	0.713818	TIMM17B	TI17B_BOVIN	Q2HJE9;F1MS17
Q2TBU5	0.23939	0.161427	17.813	1.48296	0.155563	0.713818	NT5DC1	NT5D1_BOVIN	Q2TBU5
Q2UVX4	0.289783	0.196123	17.8214	1.47755	0.156983	0.713818	C3	CO3_BOVIN	Q2UVX4
Q2YDD0	0.29915	0.202454	17.4108	1.47762	0.157371	0.713818	HSPA14	HSP7E_BOVIN	Q2YDD0
Q58DH8	-0.443763	0.301654	20.1041	-1.4711	0.156744	0.713818	FEN1	FEN1_BOVIN	Q58DH8
A0A3Q1MH25;Q2KI07	-0.625009	0.426829	20.1041	-1.46431	0.158572	0.713924	ARL8B	ARL8B_BOVIN	A0A3Q1MH25;Q2KI07
A0A3Q1NC56	0.206839	0.141313	20.1041	1.4637	0.158738	0.713924	L1CAM	A0A3Q1NC56_BOVIN	A0A3Q1NC56
A6QR07	0.223035	0.15139	17.3469	1.47325	0.158599	0.713924	AGK	A6QR07_BOVIN	A6QR07
A7MB27	-0.405509	0.275314	17.7221	-1.4729	0.158318	0.713924	ARHGAP36	RHG36_BOVIN	A7MB27
ALBU_BOVIN;ALBU_HUMAN;A0A140T897;P02769	0.684567	0.465488	17.8279	1.47064	0.158817	0.713924	ALB	ALBU_BOVIN	ALBU_BOVIN;ALBU_HUMAN;A0A140T897;P02769
E1BLC6	-0.195369	0.13236	16.7167	-1.47604	0.158522	0.713924	TTC17	E1BLC6_BOVIN	E1BLC6
F1MJA6	-0.217097	0.147966	20.1041	-1.46721	0.157789	0.713924	TEX2	F1MJA6_BOVIN	F1MJA6
Q1JQD2	-0.285409	0.194699	20.1041	-1.4659	0.158143	0.713924	GRWD1	GRWD1_BOVIN	Q1JQD2
Q32LJ6	-0.309492	0.209869	17.5965	-1.47469	0.157963	0.713924	RABL3	RABL3_BOVIN	Q32LJ6
Q32LM0	0.313799	0.213143	17.65	1.47225	0.158562	0.713924	SH3GLB1	SHLB1_BOVIN	Q32LM0
A0A3Q1M496	-0.433249	0.295521	17.7572	-1.46605	0.160118	0.716717	ENTPD4	A0A3Q1M496_BOVIN	A0A3Q1M496
A0JNA3	0.258272	0.175811	17.4119	1.46903	0.15966	0.716717	IMPDH1	IMDH1_BOVIN	A0JNA3
E1BL90	0.226062	0.153951	17.3374	1.46841	0.159904	0.716717	PALB2	E1BL90_BOVIN	E1BL90
Q2KJ94	0.250503	0.170626	17.1916	1.46813	0.160126	0.716717	RAD51	RAD51_BOVIN	Q2KJ94
Q3MHL4	0.26279	0.178914	17.3494	1.4688	0.159785	0.716717	AHCY	SAHH_BOVIN	Q3MHL4
A5D7E8;P38657	-0.205745	0.140608	17.3739	-1.46325	0.161257	0.718076	PDIA3	PDIA3_BOVIN	A5D7E8;P38657
A6QP01	0.336561	0.229823	17.1663	1.46444	0.161148	0.718076	SELENOT	SELT_BOVIN	A6QP01
E1BE32	0.306936	0.208965	16.2139	1.46884	0.161011	0.718076	NUBPL	E1BE32_BOVIN	E1BE32
G3MWN1;Q58DL1	-0.287685	0.196665	17.8912	-1.46281	0.160865	0.718076	ARG2	ARGI2_BOVIN	G3MWN1;Q58DL1
P00428;A0A3Q1MBD7	-0.520301	0.35529	17.5011	-1.46444	0.160806	0.718076	COX5B	COX5B_BOVIN	P00428;A0A3Q1MBD7
P61603	-0.415508	0.283884	17.3807	-1.46366	0.161139	0.718076	HSPE1	CH10_BOVIN	P61603
A6QL68	0.217793	0.149089	17.5104	1.46083	0.161775	0.719154	CLYBL	A6QL68_BOVIN	A6QL68
Q3SWX4	0.247257	0.170183	20.1041	1.45289	0.161685	0.719154	NIPSNAP2	Q3SWX4_BOVIN	Q3SWX4
A0A3Q1LJI4	0.306873	0.211464	18.1041	1.45118	0.163838	0.719187	GSK3A	A0A3Q1LJI4_BOVIN	A0A3Q1LJI4
A0A3Q1LS54	0.220049	0.151421	18.0491	1.45322	0.163328	0.719187	HS6ST2	A0A3Q1LS54_BOVIN	A0A3Q1LS54
A0A3Q1LX99;P13696	0.373886	0.258215	20.1041	1.44796	0.163044	0.719187	PEBP1	PEBP1_BOVIN	A0A3Q1LX99;P13696
A0A3Q1M5A0;Q2TBT7	-0.174238	0.120168	20.1041	-1.44995	0.162496	0.719187	FXR1	FXR1_BOVIN	A0A3Q1M5A0;Q2TBT7
A0A3Q1M9F3	0.234923	0.161369	17.168	1.45582	0.163487	0.719187	NUP155	A0A3Q1M9F3_BOVIN	A0A3Q1M9F3
A0A3Q1MF39	-0.194984	0.133693	17.1811	-1.45844	0.162758	0.719187	NBAS	A0A3Q1MF39_BOVIN	A0A3Q1MF39
A0A3Q1MF71	-0.312391	0.215024	17.4783	-1.45282	0.163991	0.719187	EIF4EBP2	A0A3Q1MF71_BOVIN	A0A3Q1MF71
A0A3Q1N7P8;Q8WN96	0.488445	0.334396	16.2002	1.46068	0.163227	0.719187	ITPR2	ITPR2_BOVIN	A0A3Q1N7P8;Q8WN96
A0A452DI13;Q08DD6	-0.259249	0.177547	17.4796	-1.46017	0.161984	0.719187	IRF6	IRF6_BOVIN	A0A452DI13;Q08DD6
A5PKC2	0.411059	0.283437	20.1041	1.45026	0.162408	0.719187	SHBG	A5PKC2_BOVIN	A5PKC2
E1BLR4	-0.334788	0.229821	16.8279	-1.45673	0.163598	0.719187	RHBDF2	E1BLR4_BOVIN	E1BLR4
F1MH70	-0.250117	0.171409	17.492	-1.45919	0.162239	0.719187	NCAPH	F1MH70_BOVIN	F1MH70
F1MKJ5	0.232676	0.159715	17.1742	1.45682	0.163207	0.719187	WASHC5	F1MKJ5_BOVIN	F1MKJ5
Q29RQ2	0.187756	0.129963	20.1041	1.44469	0.163951	0.719187	KHDRBS1	Q29RQ2_BOVIN	Q29RQ2
Q3MHJ2	0.326076	0.222913	16.5565	1.4628	0.162247	0.719187	MAEA	MAEA_BOVIN	Q3MHJ2
Q5EA40	0.44386	0.304451	17.2441	1.4579	0.16284	0.719187	BCAT2	BCAT2_BOVIN	Q5EA40
A0A3Q1LT15;Q865V0	-0.339143	0.235338	20.1041	-1.44109	0.164955	0.720032	CEP57	CEP57_BOVIN	A0A3Q1LT15;Q865V0
A0A3Q1LV36	0.419476	0.288971	17.3734	1.45162	0.164427	0.720032	IPO5	A0A3Q1LV36_BOVIN	A0A3Q1LV36
E1BDU8	-0.221632	0.153229	18.5579	-1.44641	0.164742	0.720032	LIMA1	E1BDU8_BOVIN	E1BDU8
P39942;A0A3Q1M4W9	0.310936	0.214401	17.1788	1.45026	0.165	0.720032	ATP6V1D	VATD_BOVIN	P39942;A0A3Q1M4W9
Q3SZK6	0.159207	0.109772	17.144	1.45034	0.165013	0.720032	RIPK1	Q3SZK6_BOVIN	Q3SZK6
Q76LV1;G3N2V5	0.235502	0.162882	18.9003	1.44585	0.164599	0.720032	HSP90AB1	HS90B_BOVIN	Q76LV1;G3N2V5
A0A3Q1MPF1;P50397	0.233479	0.161549	18.3734	1.44525	0.165229	0.720371	GDI2	GDIB_BOVIN	A0A3Q1MPF1;P50397
Q3SWX9	-0.236886	0.164658	20.1041	-1.43865	0.165636	0.721541	RAD21	RAD21_BOVIN	Q3SWX9
E1BA82	-0.284996	0.197876	18.9923	-1.44027	0.166072	0.721631	UBAP2	E1BA82_BOVIN	E1BA82
E1BEL5	-0.246272	0.17025	17.3409	-1.44653	0.165862	0.721631	PSMC3IP	E1BEL5_BOVIN	E1BEL5
P16116;A0A493UA87	-0.799936	0.553567	17.6291	-1.44506	0.165983	0.721631	AKR1B1	ALDR_BOVIN	P16116;A0A493UA87
Q58DF3	0.194739	0.134731	17.1668	1.44539	0.166356	0.722263	TRABD	TRABD_BOVIN	Q58DF3
F1MHP6;A3KN12	-0.384534	0.268092	20.1041	-1.43434	0.166848	0.723797	ADSL	PUR8_BOVIN	F1MHP6;A3KN12
A0A3S5ZP39	0.297735	0.206861	17.2442	1.4393	0.167971	0.725457	XPO4	A0A3S5ZP39_BOVIN	A0A3S5ZP39
A0A3S5ZPD8	-0.445457	0.311377	19.7701	-1.43061	0.16816	0.725457	GATAD2A	A0A3S5ZPD8_BOVIN	A0A3S5ZPD8
A2VDP1	-0.202214	0.141483	20.1041	-1.42924	0.16829	0.725457	RNF20	BRE1A_BOVIN	A2VDP1
A4FUE6	0.665415	0.461709	17.1744	1.4412	0.167514	0.725457	MOBKL3	A4FUE6_BOVIN	A4FUE6
E1BC57	0.28213	0.196161	17.7282	1.43825	0.167782	0.725457	ROR2	E1BC57_BOVIN	E1BC57
F1MLD7	-0.303805	0.212592	20.1041	-1.42905	0.168345	0.725457	EFR3A	F1MLD7_BOVIN	F1MLD7
Q56JY0	0.263167	0.182652	17.2013	1.44081	0.167595	0.725457	HIKESHI	HIKES_BOVIN	Q56JY0
Q8MJJ1	-0.245434	0.17098	18.2166	-1.43546	0.168106	0.725457	SPG21	SPG21_BOVIN	Q8MJJ1
A0A140T866;Q5EAD2	-0.363284	0.256472	17.4176	-1.41647	0.174275	0.725984	PHGDH	SERA_BOVIN	A0A140T866;Q5EAD2
A0A140T8A5;Q9XSG3	0.215023	0.151493	17.6567	1.41936	0.173208	0.725984	IDH1	IDHC_BOVIN	A0A140T8A5;Q9XSG3
A0A3Q1LG34	0.2239	0.157496	17.1566	1.42162	0.17306	0.725984	CORO6	A0A3Q1LG34_BOVIN	A0A3Q1LG34
A0A3Q1LM14	0.342043	0.243782	20.1041	1.40307	0.175853	0.725984	SELENOO	A0A3Q1LM14_BOVIN	A0A3Q1LM14
A0A3Q1LQN6	0.353586	0.24623	17.3442	1.436	0.168794	0.725984	SPRYD4	A0A3Q1LQN6_BOVIN	A0A3Q1LQN6
A0A3Q1LTM9	-0.162204	0.115152	19.9239	-1.40861	0.174365	0.725984	GOLGA2	A0A3Q1LTM9_BOVIN	A0A3Q1LTM9
A0A3Q1LW98	0.210428	0.147455	17.4401	1.42706	0.171221	0.725984	CLEC16A	A0A3Q1LW98_BOVIN	A0A3Q1LW98
A0A3Q1M986	-0.199468	0.141128	18.1885	-1.41338	0.17443	0.725984	GALNT2	A0A3Q1M986_BOVIN	A0A3Q1M986
A0A3Q1MDC6	0.378932	0.270007	20.1041	1.40342	0.17575	0.725984	NCSTN	A0A3Q1MDC6_BOVIN	A0A3Q1MDC6
A0A3Q1MFR5	-0.180317	0.12734	18.9253	-1.41602	0.173018	0.725984	LOC527981	A0A3Q1MFR5_BOVIN	A0A3Q1MFR5
A0A3Q1MWV6	-0.324961	0.227438	19.4409	-1.42879	0.168936	0.725984	UMAD1	A0A3Q1MWV6_BOVIN	A0A3Q1MWV6
A0A3Q1NC75	0.493201	0.348243	17.4421	1.41625	0.174312	0.725984	CALU	A0A3Q1NC75_BOVIN	A0A3Q1NC75
A1A4J8	-0.241044	0.170782	17.7527	-1.41141	0.175411	0.725984	SCO1	SCO1_BOVIN	A1A4J8
A5D7P0	0.188848	0.132071	17.9331	1.4299	0.169937	0.725984	CDC25C	MPIP3_BOVIN	A5D7P0
A6H742	0.207741	0.145575	17.2089	1.42704	0.171462	0.725984	PLS1	PLSI_BOVIN	A6H742
A6H768	0.197431	0.139736	17.5454	1.41289	0.175183	0.725984	GALK1	GALK1_BOVIN	A6H768
A7MB80	0.189439	0.132908	17.2931	1.42533	0.171861	0.725984	GTF2I	GTF2I_BOVIN	A7MB80
A7MBG8	0.180943	0.127493	20.1041	1.41924	0.171147	0.725984	RUVBL1	A7MBG8_BOVIN	A7MBG8
E1BI15	0.18481	0.129948	18.856	1.42219	0.171304	0.725984	HOOK2	E1BI15_BOVIN	E1BI15
E1BJF4	0.208683	0.146453	17.4936	1.42492	0.171777	0.725984	POLA1	E1BJF4_BOVIN	E1BJF4
E1BPG0	-0.24496	0.171269	17.4803	-1.43026	0.170274	0.725984	MCAT	E1BPG0_BOVIN	E1BPG0
E1BPP3	0.310442	0.218666	18.5559	1.41971	0.172274	0.725984	CEP68	E1BPP3_BOVIN	E1BPP3
F1MDU6;A6H791	0.261068	0.183541	17.3876	1.4224	0.172603	0.725984	TRMT61A	TRM61_BOVIN	F1MDU6;A6H791
F1MEM4	-0.304749	0.214491	17.6976	-1.4208	0.172755	0.725984	DHX8	F1MEM4_BOVIN	F1MEM4
F1MER7	0.251492	0.178411	18.0643	1.40962	0.175636	0.725984	HSPG2	F1MER7_BOVIN	F1MER7
F1MG95;O02776	0.172495	0.121667	20.0614	1.41777	0.171605	0.725984	PARG	PARG_BOVIN	F1MG95;O02776
F1MIE2	-0.27985	0.198368	19.745	-1.41077	0.173875	0.725984	SQSTM1	F1MIE2_BOVIN	F1MIE2
F1MM57	-0.215879	0.150715	17.8399	-1.43237	0.169327	0.725984	MYH14	F1MM57_BOVIN	F1MM57
F1MNS5	0.270683	0.190883	17.502	1.41806	0.173733	0.725984	ENPP1	F1MNS5_BOVIN	F1MNS5
F1MP41	0.275117	0.195846	20.1041	1.40476	0.175357	0.725984	ASTL	F1MP41_BOVIN	F1MP41
F1MPT5	-0.294817	0.208467	20.1041	-1.41421	0.1726	0.725984	DST	F1MPT5_BOVIN	F1MPT5
F1MR50	-0.297996	0.210655	17.3025	-1.41461	0.174926	0.725984	SLC4A1AP	F1MR50_BOVIN	F1MR50
F1N1C8	0.494836	0.342224	14.4997	1.44594	0.169462	0.725984	BRAT1	F1N1C8_BOVIN	F1N1C8
F1N1R3	-0.353258	0.249877	17.2687	-1.41373	0.175216	0.725984	MRPL40	F1N1R3_BOVIN	F1N1R3
F1N2T0	-0.220765	0.15561	20.0854	-1.41871	0.171315	0.725984	HNRNPDL	F1N2T0_BOVIN	F1N2T0
F1N3G6	0.219652	0.153428	17.5045	1.43163	0.169863	0.725984	ATP11C	F1N3G6_BOVIN	F1N3G6
F1N545	-0.303234	0.214324	16.7782	-1.41484	0.175407	0.725984	ANKRD13A	F1N545_BOVIN	F1N545
F1N6K7	-0.259792	0.18386	18.1884	-1.41299	0.174544	0.725984	SEC16A	F1N6K7_BOVIN	F1N6K7
F6PWM7	-0.281114	0.196995	17.3102	-1.42701	0.171367	0.725984	AIMP1	F6PWM7_BOVIN	F6PWM7
F6RPJ3	0.204927	0.14436	17.3423	1.41956	0.173462	0.725984	ACD	F6RPJ3_BOVIN	F6RPJ3
G3X6H0	0.202363	0.142671	18.1831	1.4184	0.172988	0.725984	CEP170B	G3X6H0_BOVIN	G3X6H0
G5E5C8;Q2TBL6	0.211389	0.148205	17.3314	1.42633	0.171539	0.725984	TALDO1	TALDO_BOVIN	G5E5C8;Q2TBL6
P07994	0.286642	0.20327	17.9086	1.41016	0.175625	0.725984	INHA	INHA_BOVIN	P07994
P68210;A0A140T869	-0.210845	0.147269	18.3038	-1.4317	0.169086	0.725984	ENSA	ENSA_BOVIN	P68210;A0A140T869
Q0VC37	-0.422012	0.298359	18.8962	-1.41444	0.173498	0.725984	DFFA	Q0VC37_BOVIN	Q0VC37
Q2KI50	-0.346859	0.241819	15.3033	-1.43437	0.171585	0.725984	STK16	Q2KI50_BOVIN	Q2KI50
Q2KIL5	0.21676	0.152469	20.1041	1.42167	0.170451	0.725984	PDIA5	PDIA5_BOVIN	Q2KIL5
Q2KJ14	-0.384816	0.271109	18.1041	-1.41942	0.172767	0.725984	PAF1	PAF1_BOVIN	Q2KJ14
Q2YDG0;A0A3Q1M3Z4	-0.36751	0.256534	17.7138	-1.4326	0.169385	0.725984	GPRC5C	GPC5C_BOVIN	Q2YDG0;A0A3Q1M3Z4
Q2YDI5	0.247586	0.174444	16.2831	1.41928	0.174676	0.725984	MRPL48	RM48_BOVIN	Q2YDI5
Q3ZBT6	-0.359115	0.255324	20.1041	-1.40651	0.174844	0.725984	TRA2B	TRA2B_BOVIN	Q3ZBT6
Q5E9F7	0.391696	0.272678	17.3705	1.43648	0.168633	0.725984	CFL1	COF1_BOVIN	Q5E9F7
Q9GKI7	0.16701	0.117901	17.1753	1.41652	0.174505	0.725984	CERT1	CERT_BOVIN	Q9GKI7
F1N652	-0.230037	0.163321	17.6692	-1.4085	0.176338	0.726304	GOSR2	F1N652_BOVIN	F1N652
P00570	-0.269873	0.191822	18.1659	-1.40689	0.176337	0.726304	AK1	KAD1_BOVIN	P00570
Q17QZ9	0.248345	0.177214	20.1041	1.40138	0.176348	0.726304	IFIT5	Q17QZ9_BOVIN	Q17QZ9
F1MX21	0.211014	0.150278	18.1969	1.40416	0.17711	0.728655	ITPR1	F1MX21_BOVIN	F1MX21
P62157;A0A3Q1MR28	-0.607907	0.432681	17.6975	-1.40498	0.177339	0.728655	CALM	CALM_BOVIN	P62157;A0A3Q1MR28
Q3MHE4	-0.244452	0.173846	17.4259	-1.40613	0.177266	0.728655	MSH2	MSH2_BOVIN	Q3MHE4
A6QR33	0.283359	0.202415	18.9009	1.39989	0.177745	0.72975	VPS18	A6QR33_BOVIN	A6QR33
A0A452DJM0;E1BII3;Q24JY1;E1B983;A0A452DJ23	-0.439433	0.314866	20.1041	-1.39562	0.178054	0.729773	RPL23A	RL23A_BOVIN	A0A452DJM0;E1BII3;Q24JY1;E1B983;A0A452DJ23
A5PKF6	-0.332129	0.236345	16.9194	-1.40527	0.178036	0.729773	SMARCE1	A5PKF6_BOVIN	A5PKF6
Q3SYZ6	-0.229797	0.164419	19.1948	-1.39763	0.178171	0.729773	XYLB	XYLB_BOVIN	Q3SYZ6
A0A3Q1MD15	0.262126	0.186779	17.1413	1.4034	0.178353	0.729944	ANKFY1	A0A3Q1MD15_BOVIN	A0A3Q1MD15
E1BL05	-0.482422	0.343932	16.664	-1.40266	0.179073	0.73146	AMER1	E1BL05_BOVIN	E1BL05
G3MYQ6	0.241051	0.173233	20.1041	1.39149	0.179285	0.73146	LOC515551	G3MYQ6_BOVIN	G3MYQ6
Q02379	0.214536	0.154165	20.1041	1.3916	0.179252	0.73146	NDUFS5	NDUS5_BOVIN	Q02379
Q5E9D6;A0A452DHL8	0.277555	0.198536	17.9929	1.39801	0.179107	0.73146	HDHD3	HDHD3_BOVIN	Q5E9D6;A0A452DHL8
A0A3Q1N5Z4	-0.387683	0.27891	20.1041	-1.38999	0.179731	0.73207		A0A3Q1N5Z4_BOVIN	A0A3Q1N5Z4
E1BL33	0.216198	0.154601	17.1779	1.39842	0.17978	0.73207	NLRP8	E1BL33_BOVIN	E1BL33
Q32L10	0.262433	0.188858	20.1041	1.38958	0.179856	0.73207	TMEM205	TM205_BOVIN	Q32L10
A0A3Q1LL12	0.285585	0.203528	15.5978	1.40317	0.180158	0.732244	NCKAP5	A0A3Q1LL12_BOVIN	A0A3Q1LL12
E1B8B9	-0.263756	0.188822	17.2415	-1.39685	0.18018	0.732244	SLC25A42	E1B8B9_BOVIN	E1B8B9
E1B7U3	0.325713	0.234337	19.1175	1.38994	0.180522	0.732666	USP6NL	E1B7U3_BOVIN	E1B7U3
Q0IIM2	0.351485	0.251189	16.2161	1.39928	0.180565	0.732666	ARL6	ARL6_BOVIN	Q0IIM2
A0A3Q1M7W5	0.280627	0.201222	17.1709	1.39462	0.180914	0.732939	NCKAP1	A0A3Q1M7W5_BOVIN	A0A3Q1M7W5
Q3SZC1	-0.274886	0.197913	19.1462	-1.38893	0.180801	0.732939	GRPEL1	GRPE1_BOVIN	Q3SZC1
E1BJH5	0.421718	0.302908	17.7025	1.39223	0.181096	0.73311	MAP4K3	E1BJH5_BOVIN	E1BJH5
A0A140T869	-0.995465	0.718086	19.1041	-1.38628	0.181631	0.734264	ENSA	A0A140T869_BOVIN	A0A140T869
A0A3Q1MAU4	0.320361	0.23063	18.1041	1.38907	0.181663	0.734264	FASTKD5	A0A3Q1MAU4_BOVIN	A0A3Q1MAU4
A0A3Q1MK31	0.221626	0.159411	17.2655	1.39028	0.182108	0.734352	LOC521224	A0A3Q1MK31_BOVIN	A0A3Q1MK31
G8JKZ0;Q5E9W3	-0.199894	0.144322	19.0183	-1.38506	0.182068	0.734352	DHODH	PYRD_BOVIN	G8JKZ0;Q5E9W3
Q29RK1	0.31869	0.230519	20.1041	1.38249	0.181987	0.734352	CS	CISY_BOVIN	Q29RK1
A0A3Q1MCX8	0.147109	0.105959	17.3212	1.38836	0.182625	0.735298	SHTN1	A0A3Q1MCX8_BOVIN	A0A3Q1MCX8
F1N353	0.201439	0.145541	18.7202	1.38407	0.182618	0.735298	BNIP1	F1N353_BOVIN	F1N353
A0A3Q1M2S9	-0.286017	0.205789	16.6558	-1.38986	0.18287	0.735715	PPP1R13L	A0A3Q1M2S9_BOVIN	A0A3Q1M2S9
Q32KV4	0.193151	0.13928	17.3931	1.38679	0.183024	0.735769	DYNC2LI1	DC2L1_BOVIN	Q32KV4
A0A3Q1MFU0;Q58CP9	-0.2183	0.158892	20.1041	-1.37389	0.184601	0.736013	STIM1	STIM1_BOVIN	A0A3Q1MFU0;Q58CP9
A0A452DIB2;Q3SWZ3	-0.192847	0.140077	17.9406	-1.37672	0.185537	0.736013	STX4	STX4_BOVIN	A0A452DIB2;Q3SWZ3
A4IFC3	0.191677	0.138774	17.3183	1.38121	0.184776	0.736013	PABPC4	A4IFC3_BOVIN	A4IFC3
A5D794	-0.211738	0.153945	18.4313	-1.37542	0.18549	0.736013	GAPVD1	GAPD1_BOVIN	A5D794
E1BH40	0.155188	0.112506	17.2377	1.37938	0.185413	0.736013	MYCBP2	E1BH40_BOVIN	E1BH40
E1BH78	0.181735	0.131771	17.2339	1.37918	0.185477	0.736013	SNRNP200	E1BH78_BOVIN	E1BH78
E1BKF7	-0.276294	0.199251	16.6825	-1.38667	0.183796	0.736013	RCBTB1	E1BKF7_BOVIN	E1BKF7
F1MEW1	-0.290312	0.210555	19.4842	-1.37879	0.183584	0.736013	SEMA3A	F1MEW1_BOVIN	F1MEW1
F1MRH9	0.189647	0.137553	17.4457	1.37871	0.185407	0.736013	PTPN21	F1MRH9_BOVIN	F1MRH9
K1C9_HUMAN	-1.14513	0.82727	17.1041	-1.38422	0.184086	0.736013			K1C9_HUMAN
P00257	-0.512946	0.374027	19.7497	-1.37141	0.185628	0.736013	FDX1	ADX_BOVIN	P00257
P33672	0.451284	0.327458	17.6538	1.37815	0.185376	0.736013	PSMB3	PSB3_BOVIN	P33672
Q2KIN5	0.366982	0.266519	20.1041	1.37695	0.183669	0.736013	HMBS	HEM3_BOVIN	Q2KIN5
Q2TBI4	0.237347	0.171689	17.572	1.38243	0.184161	0.736013	TRAP1	TRAP1_BOVIN	Q2TBI4
Q2TBN5;F1MIC5	-0.310652	0.225201	17.5606	-1.37944	0.185074	0.736013	COMMD9	COMD9_BOVIN	Q2TBN5;F1MIC5
Q32L97	-0.567121	0.413525	20.1041	-1.37143	0.185355	0.736013	VAMP4	VAMP4_BOVIN	Q32L97
Q58DS5;A0A140T898	-0.268831	0.1946	18.4574	-1.38145	0.183635	0.736013	RAB13	RAB13_BOVIN	Q58DS5;A0A140T898
Q5EAB4	-0.207138	0.149418	17.2062	-1.3863	0.183359	0.736013	CHID1	CHID1_BOVIN	Q5EAB4
Q2YDJ9;F1N7H5	0.291651	0.212993	20.1041	1.3693	0.18601	0.736968	GMPPB	GMPPB_BOVIN	Q2YDJ9;F1N7H5
A0A3Q1LL35	-0.39347	0.287067	17.9501	-1.37066	0.187379	0.737541		A0A3Q1LL35_BOVIN	A0A3Q1LL35
A0A3Q1LPT9	0.2251	0.163409	16.4567	1.37753	0.186797	0.737541	STEAP3	A0A3Q1LPT9_BOVIN	A0A3Q1LPT9
A0A3Q1M0P0	0.330991	0.241818	18.5549	1.36876	0.187418	0.737541	SLC44A1	A0A3Q1M0P0_BOVIN	A0A3Q1M0P0
E1BDL2	0.21963	0.158594	14.4695	1.38485	0.187079	0.737541	TTC7A	E1BDL2_BOVIN	E1BDL2
E1BGB9	0.237518	0.172844	17.1035	1.37418	0.187128	0.737541	GPCPD1	E1BGB9_BOVIN	E1BGB9
E1BPP6	0.203794	0.1484	17.4048	1.37328	0.1871	0.737541	MCCC2	E1BPP6_BOVIN	E1BPP6
F1N506	0.140256	0.102143	17.1199	1.37314	0.187429	0.737541	MCM2	F1N506_BOVIN	F1N506
Q2KJI3	0.302808	0.220232	17.2638	1.37495	0.186731	0.737541	CYRIB	CYRIB_BOVIN	Q2KJI3
Q3SX08	-0.257142	0.187589	18.0911	-1.37077	0.187214	0.737541	EMD	Q3SX08_BOVIN	Q3SX08
A0A3Q1ME92	-0.188967	0.138182	18.3358	-1.36753	0.187991	0.738636	C2CD5	A0A3Q1ME92_BOVIN	A0A3Q1ME92
Q2KJI1	0.311963	0.227693	17.4938	1.3701	0.187983	0.738636	CKS2	CKS2_BOVIN	Q2KJI1
Q5DPW9	0.389152	0.284659	17.5913	1.36708	0.188817	0.741324	CST6	Q5DPW9_BOVIN	Q5DPW9
A6H7B3	-0.223441	0.163873	18.3643	-1.3635	0.189207	0.741738	NUF2	A6H7B3_BOVIN	A6H7B3
F1MQA8	-0.239711	0.176346	20.0729	-1.35932	0.189121	0.741738	EHBP1	F1MQA8_BOVIN	F1MQA8
P79101	0.261524	0.191533	17.3102	1.36543	0.189601	0.742721	CPSF3	CPSF3_BOVIN	P79101
A0A3Q1MB09;P79098	-0.312447	0.228778	15.9502	-1.36572	0.190977	0.742816	ANPEP	AMPN_BOVIN	A0A3Q1MB09;P79098
A0A452DIZ0;Q3SX22	-0.240877	0.177593	19.3332	-1.35634	0.19062	0.742816	BSDC1	BSDC1_BOVIN	A0A452DIZ0;Q3SX22
A6QPV4	0.207177	0.152333	17.535	1.36003	0.191051	0.742816	LRR1	A6QPV4_BOVIN	A6QPV4
E1BEA2	-0.189546	0.139071	17.752	-1.36295	0.189939	0.742816	EDC3	E1BEA2_BOVIN	E1BEA2
E1BEC1	0.25064	0.1838	17.1542	1.36366	0.190305	0.742816	WDR7	E1BEC1_BOVIN	E1BEC1
E1BL95	-0.22844	0.168498	20.1041	-1.35574	0.190216	0.742816	CENPJ	E1BL95_BOVIN	E1BL95
F1ME76	0.389716	0.285819	17.0633	1.3635	0.190444	0.742816	DUSP13B	F1ME76_BOVIN	F1ME76
G3N2C1	0.299712	0.219924	17.3626	1.3628	0.190361	0.742816	LOC100301263	G3N2C1_BOVIN	G3N2C1
G3X6L9	-0.155548	0.114214	17.207	-1.3619	0.190795	0.742816	EPRS1	G3X6L9_BOVIN	G3X6L9
Q5EAD4	0.27974	0.205389	17.2522	1.362	0.190717	0.742816	ACADSB	ACDSB_BOVIN	Q5EAD4
F1MPD1	0.269808	0.198673	17.912	1.35805	0.19131	0.743272	MRC2	F1MPD1_BOVIN	F1MPD1
A6QQZ7	0.184379	0.135695	17.2095	1.35877	0.191763	0.743368	MPP7	MPP7_BOVIN	A6QQZ7
E1BNJ6;Q32L81;F1MZC5	0.292811	0.215493	17.228	1.3588	0.191736	0.743368	TAMM41	TAM41_BOVIN	E1BNJ6;Q32L81;F1MZC5
Q0IIG6	-0.233896	0.172108	17.3912	-1.35901	0.191509	0.743368	TARBP2	TRBP2_BOVIN	Q0IIG6
A0A3Q1LZ59	0.198468	0.146178	17.3943	1.35771	0.19191	0.743384	MTMR14	A0A3Q1LZ59_BOVIN	A0A3Q1LZ59
Q2KJ81	0.249446	0.184058	17.9269	1.35526	0.192166	0.743823	AP1M1	AP1M1_BOVIN	Q2KJ81
A0A3Q1MAX3	0.493271	0.365137	18.2794	1.35092	0.193208	0.743987	NDFIP1	A0A3Q1MAX3_BOVIN	A0A3Q1MAX3
A5PJP0	0.167183	0.123593	18.0749	1.35269	0.192836	0.743987	TBC1D22B	A5PJP0_BOVIN	A5PJP0
E1BMI4	-0.2721	0.201649	18.9704	-1.34937	0.193103	0.743987	UXS1	E1BMI4_BOVIN	E1BMI4
F1N0F7	-0.252443	0.186443	17.7905	-1.354	0.192688	0.743987	EIF5	F1N0F7_BOVIN	F1N0F7
G3X6L0;P52505	0.490627	0.361965	17.3646	1.35545	0.192643	0.743987	NDUFAB1	ACPM_BOVIN	G3X6L0;P52505
Q2HJG5	0.325054	0.241336	20.1041	1.34689	0.193002	0.743987	VPS35	VPS35_BOVIN	Q2HJG5
Q58DW5	-0.388754	0.286881	17.0057	-1.35511	0.193112	0.743987	RPL5	RL5_BOVIN	Q58DW5
A7Z026	-0.240437	0.177917	17.6391	-1.3514	0.193645	0.745117	PPP1R37	PPR37_BOVIN	A7Z026
A0A3Q1NI32	-0.298181	0.221667	19.3601	-1.34518	0.194115	0.745824	THRAP3	A0A3Q1NI32_BOVIN	A0A3Q1NI32
Q3SWX2	0.198772	0.147097	17.3339	1.3513	0.193974	0.745824	ACOT9	ACOT9_BOVIN	Q3SWX2
A0A3Q1LJ39	0.233113	0.17266	16.3727	1.35013	0.195344	0.746151	SMURF2	A0A3Q1LJ39_BOVIN	A0A3Q1LJ39
A0A3Q1LM77;Q2KI41	-0.30753	0.228761	17.511	-1.34433	0.195999	0.746151	CYTH2	CYH2_BOVIN	A0A3Q1LM77;Q2KI41
A0A3Q1LTV2;G5E6N7	-0.536328	0.398891	17.7531	-1.34455	0.195701	0.746151	CBX1	G5E6N7_BOVIN	A0A3Q1LTV2;G5E6N7
A5D7S3	-0.281969	0.210863	19.7617	-1.33721	0.196343	0.746151	TRMT1L	TRM1L_BOVIN	A5D7S3
F1MB46	-0.203404	0.15206	19.2229	-1.33766	0.196619	0.746151	TBC1D10A	F1MB46_BOVIN	F1MB46
F1MFG7	0.221323	0.164981	17.4726	1.34151	0.196931	0.746151	BPHL	F1MFG7_BOVIN	F1MFG7
F1MHP4	0.254725	0.188622	17.2108	1.35045	0.194362	0.746151	RAB22A	F1MHP4_BOVIN	F1MHP4
F1MSF3;Q3SZL5	-0.27933	0.207386	17.4116	-1.34691	0.195281	0.746151	PIGS	PIGS_BOVIN	F1MSF3;Q3SZL5
F1N1E5;A4FUW8	0.398177	0.296829	17.3622	1.34143	0.197064	0.746151	TXNDC11	TXD11_BOVIN	F1N1E5;A4FUW8
F1N2H6	0.389164	0.289674	17.5082	1.34345	0.19628	0.746151	CD276	F1N2H6_BOVIN	F1N2H6
Q0IIJ3	0.278455	0.208008	20.1041	1.33867	0.195619	0.746151	WASF1	WASF1_BOVIN	Q0IIJ3
Q0VBY3;E1BNT6	0.348951	0.259058	16.3342	1.347	0.196372	0.746151	HAGHL	HAGHL_BOVIN	Q0VBY3;E1BNT6
Q24K12;G1K130	0.178674	0.133186	17.5534	1.34154	0.196843	0.746151	GPATCH1	GPTC1_BOVIN	Q24K12;G1K130
Q2KHV5;F1MJQ5	-0.151629	0.113295	20.1041	-1.33835	0.195722	0.746151	NDUFAF7	NDUF7_BOVIN	Q2KHV5;F1MJQ5
Q2NKT5	0.390883	0.291746	19.0331	1.33981	0.196087	0.746151	SEC61B	Q2NKT5_BOVIN	Q2NKT5
Q2NL24	0.308296	0.230913	20.1041	1.33512	0.196759	0.746151	PSMG2	PSMG2_BOVIN	Q2NL24
Q3T035	-0.383822	0.287276	19.5247	-1.33607	0.19689	0.746151	ARPC3	ARPC3_BOVIN	Q3T035
Q3ZC21	-0.263784	0.196723	17.8567	-1.34089	0.196764	0.746151	MIF4GD	MI4GD_BOVIN	Q3ZC21
Q3ZCD7	0.251585	0.187005	17.248	1.34534	0.195938	0.746151	TECR	TECR_BOVIN	Q3ZCD7
Q5E958	0.196054	0.14632	18.0099	1.33989	0.196942	0.746151	RPS8	RS8_BOVIN	Q5E958
P10949	-0.292472	0.218051	17.2077	-1.3413	0.197259	0.746348	RAB3C	RAB3C_BOVIN	P10949
A0A3Q1MAM5	-0.240902	0.180628	19.5512	-1.33369	0.197635	0.747011	TLE6	A0A3Q1MAM5_BOVIN	A0A3Q1MAM5
G3N3D6	-0.243004	0.181584	17.7366	-1.33824	0.197721	0.747011	PLCH1	G3N3D6_BOVIN	G3N3D6
F1MBS5	-0.226838	0.169945	18.6778	-1.33478	0.197993	0.747494	KDM1A	F1MBS5_BOVIN	F1MBS5
A0A3S5ZPK0	0.205932	0.153946	17.1447	1.33769	0.198474	0.747591	OGT	A0A3S5ZPK0_BOVIN	A0A3S5ZPK0
F1MI47;Q5EA36	-0.197491	0.147982	18.0712	-1.33456	0.198592	0.747591	RBM14	RBM14_BOVIN	F1MI47;Q5EA36
G3MXL6;Q3T0S5	0.298685	0.223219	17.1041	1.33808	0.198388	0.747591	ALDOB	ALDOB_BOVIN	G3MXL6;Q3T0S5
Q5E992	-0.591581	0.44258	17.4695	-1.33667	0.19848	0.747591	PPIL1	PPIL1_BOVIN	Q5E992
F1MI92	0.21771	0.162997	17.4599	1.33567	0.198809	0.747866	SSH3	F1MI92_BOVIN	F1MI92
G3MYS0	-0.184451	0.1382	17.4884	-1.33466	0.199105	0.748438		G3MYS0_BOVIN	G3MYS0
Q1JQA7	0.216803	0.162621	17.8369	1.33318	0.19925	0.748446	TIGAR	TIGAR_BOVIN	Q1JQA7
A0A3Q1M7Z4	-0.167787	0.126497	20.1041	-1.32641	0.199575	0.748633	TANC1	A0A3Q1M7Z4_BOVIN	A0A3Q1M7Z4
A0A3Q1MC18	0.398333	0.30094	18.1041	1.32363	0.202099	0.748633	DCUN1D4	A0A3Q1MC18_BOVIN	A0A3Q1MC18
A0A3Q1MP16	0.251598	0.189933	17.2486	1.32467	0.202564	0.748633	AQR	A0A3Q1MP16_BOVIN	A0A3Q1MP16
A0JNE9	0.207954	0.156433	17.7951	1.32935	0.200524	0.748633	CTPS1	A0JNE9_BOVIN	A0JNE9
A4FUE5	0.229982	0.173879	20.1041	1.32266	0.200799	0.748633	RAB3GAP1	A4FUE5_BOVIN	A4FUE5
A5PKF9;A0A3Q1MCE1	0.401983	0.300754	14.1789	1.33658	0.202411	0.748633	USP11	A5PKF9_BOVIN	A5PKF9;A0A3Q1MCE1
A6QLN5	-0.166715	0.126027	20.1041	-1.32286	0.200734	0.748633	PI4K2A	A6QLN5_BOVIN	A6QLN5
A7E2Z6	0.241825	0.182557	17.368	1.32465	0.202453	0.748633	SPG7	A7E2Z6_BOVIN	A7E2Z6
E1BLR9	0.174822	0.131722	17.4074	1.32721	0.201586	0.748633	CPD	E1BLR9_BOVIN	E1BLR9
F1MAV6	0.244899	0.185342	18.3773	1.32134	0.202605	0.748633	RFWD3	F1MAV6_BOVIN	F1MAV6
F1MLK9	0.324781	0.244373	17.4317	1.32904	0.200969	0.748633	HSCB	F1MLK9_BOVIN	F1MLK9
F1MPR9	-0.264401	0.198565	17.3833	-1.33156	0.200203	0.748633	NFRKB	F1MPR9_BOVIN	F1MPR9
F1N6I8	-0.260345	0.195876	17.3746	-1.32913	0.200997	0.748633	BAZ2A	F1N6I8_BOVIN	F1N6I8
P41976;E1BHL1	0.315434	0.238539	19.117	1.32236	0.201653	0.748633	SOD2	SODM_BOVIN	P41976;E1BHL1
P42899	-0.346641	0.261393	17.2348	-1.32613	0.202103	0.748633	RPLP2	RLA2_BOVIN	P42899
P81287;A0A3Q1MU33	-0.496632	0.376878	20.1041	-1.31775	0.202407	0.748633	ANXA5	ANXA5_BOVIN	P81287;A0A3Q1MU33
Q02399	0.285879	0.216069	18.2961	1.32309	0.202103	0.748633	CDK5	CDK5_BOVIN	Q02399
Q08D83	0.610881	0.4591	17.7567	1.33061	0.200155	0.748633	RTN3	RTN3_BOVIN	Q08D83
Q08DP0	-1.12346	0.847955	17.9229	-1.3249	0.201849	0.748633	PGM1	PGM1_BOVIN	Q08DP0
Q1RMR9	0.229092	0.172985	17.542	1.32435	0.202385	0.748633	PACSIN2	Q1RMR9_BOVIN	Q1RMR9
Q3SZ00	0.22089	0.166579	17.3486	1.32603	0.202023	0.748633	HADHA	Q3SZ00_BOVIN	Q3SZ00
Q3SZ62	0.193241	0.145413	17.9338	1.32891	0.200538	0.748633	PGAM1	PGAM1_BOVIN	Q3SZ62
Q3T0V4	0.50243	0.378691	17.9933	1.32676	0.201182	0.748633	RPS11	RS11_BOVIN	Q3T0V4
A8YXY3	-0.305212	0.23209	20.1041	-1.31506	0.203294	0.750644	SELENOF	SEP15_BOVIN	A8YXY3
E1BDU9	-0.274818	0.207642	16.5835	-1.32352	0.203619	0.750811	GATAD2B	E1BDU9_BOVIN	E1BDU9
Q05B89	0.438644	0.332486	17.6689	1.31929	0.203915	0.750811	NIF3L1	NIF3L_BOVIN	Q05B89
Q0VCU3	0.207185	0.157048	17.7529	1.31925	0.20385	0.750811	CTSF	Q0VCU3_BOVIN	Q0VCU3
Q2KJI2	0.280193	0.212155	17.2967	1.3207	0.203811	0.750811	STT3A	STT3A_BOVIN	Q2KJI2
A0A3Q1MUS6	0.369551	0.281041	18.6534	1.31494	0.204468	0.751036	KPNA3	A0A3Q1MUS6_BOVIN	A0A3Q1MUS6
E1BC90	-0.222922	0.169086	17.3094	-1.31839	0.204553	0.751036	CCNI2	E1BC90_BOVIN	E1BC90
Q148L7	0.302775	0.229856	17.7172	1.31723	0.204543	0.751036	PDRG1	PDRG1_BOVIN	Q148L7
Q2KIW5;F1MTW3	-0.418772	0.318062	18.1494	-1.31664	0.204345	0.751036	CENPU	CENPU_BOVIN	Q2KIW5;F1MTW3
E1BGT8	-0.172171	0.131397	19.6651	-1.31031	0.20519	0.752315	SPIRE1	E1BGT8_BOVIN	E1BGT8
F1N7R5	0.221943	0.16871	17.6734	1.31553	0.205145	0.752315	CC2D1B	F1N7R5_BOVIN	F1N7R5
A0A3Q1MR95	-0.199174	0.151936	17.9747	-1.3109	0.206393	0.752489	ATXN2L	A0A3Q1MR95_BOVIN	A0A3Q1MR95
A5D7A2	-0.136335	0.104266	20.1041	-1.30757	0.205775	0.752489	GARS1	A5D7A2_BOVIN	A5D7A2
F6QQB6	0.303457	0.232039	19.7434	1.30778	0.205971	0.752489	FRMD8	F6QQB6_BOVIN	F6QQB6
F6R223	0.295606	0.226214	20.1041	1.30675	0.206048	0.752489	RFK	F6R223_BOVIN	F6R223
G3MYB8	-0.159283	0.121911	20.1041	-1.30655	0.206117	0.752489	ASPSCR1	G3MYB8_BOVIN	G3MYB8
O46629	0.210502	0.160456	17.6739	1.3119	0.206341	0.752489	HADHB	ECHB_BOVIN	O46629
Q2TBP1;F1MSI6	0.350791	0.267323	18.1041	1.31224	0.205836	0.752489	DDX25	DDX25_BOVIN	Q2TBP1;F1MSI6
Q8WN55	0.184514	0.140265	17.3431	1.31547	0.205478	0.752489	PTBP1	PTBP1_BOVIN	Q8WN55
A0A3Q1M231	-0.266475	0.20601	17.7541	-1.29351	0.212412	0.754371	NEDD4L	A0A3Q1M231_BOVIN	A0A3Q1M231
A0A3Q1M8B3	-0.342226	0.261524	17.7768	-1.30859	0.207341	0.754371	LIPE	A0A3Q1M8B3_BOVIN	A0A3Q1M8B3
A0A3Q1MGQ6;Q3T052	-0.327582	0.254396	19.6531	-1.28768	0.212814	0.754371	ITIH4	ITIH4_BOVIN	A0A3Q1MGQ6;Q3T052
A0A3Q1MJE8	-0.168763	0.130034	20.0911	-1.29784	0.209046	0.754371	HMMR	A0A3Q1MJE8_BOVIN	A0A3Q1MJE8
A0A3Q1MNB1;A0A3Q1MPF1;P50397	-0.935811	0.71991	20.1041	-1.2999	0.208343	0.754371	GDI2	GDIB_BOVIN	A0A3Q1MNB1;A0A3Q1MPF1;P50397
A0A3Q1MXF1	-0.356228	0.275191	20.1041	-1.29447	0.210174	0.754371	THYN1	A0A3Q1MXF1_BOVIN	A0A3Q1MXF1
A0A3Q1N3G7	0.203757	0.157538	17.1903	1.29338	0.212989	0.754371	TRIM36	A0A3Q1N3G7_BOVIN	A0A3Q1N3G7
A0A8P0LEB5;Q04173	0.205119	0.156549	17.3726	1.31025	0.207172	0.754371	RAP1GDS1	GDS1_BOVIN	A0A8P0LEB5;Q04173
A1A4M2	-0.232606	0.179061	20.1041	-1.29903	0.208636	0.754371	EMC10	EMC10_BOVIN	A1A4M2
A5D979	0.240866	0.185106	17.6082	1.30123	0.209949	0.754371	SPRTN	SPRTN_BOVIN	A5D979
A7YWD2	0.434487	0.336144	19.4462	1.29256	0.21131	0.754371	IPO13	IPO13_BOVIN	A7YWD2
E1B899	0.224647	0.173008	17.1985	1.29848	0.211266	0.754371	MIOS	E1B899_BOVIN	E1B899
E1BHF6	-0.212323	0.164317	20.1041	-1.29215	0.210961	0.754371	SIPA1L3	E1BHF6_BOVIN	E1BHF6
E1BKZ5	-0.129917	0.100781	20.1041	-1.2891	0.211998	0.754371	GOLGB1	E1BKZ5_BOVIN	E1BKZ5
F1MBP8	0.221966	0.171291	17.3209	1.29584	0.212034	0.754371	COPS5	F1MBP8_BOVIN	F1MBP8
F1MGS0	-0.487833	0.376737	20.1041	-1.29489	0.210032	0.754371	WAC	F1MGS0_BOVIN	F1MGS0
F1MK80	0.27778	0.21265	16.5473	1.30628	0.209326	0.754371	ADGRA3	F1MK80_BOVIN	F1MK80
F1MRG3	-0.260425	0.199742	18.4439	-1.30381	0.208338	0.754371	NOBOX	F1MRG3_BOVIN	F1MRG3
F1MX40	0.152527	0.116753	17.5621	1.3064	0.208267	0.754371	DDX46	F1MX40_BOVIN	F1MX40
F1N5F2;P11178	-0.192013	0.147668	18.7449	-1.3003	0.209258	0.754371	BCKDHA	ODBA_BOVIN	F1N5F2;P11178
F6RWK1	0.191539	0.148163	17.4062	1.29276	0.21299	0.754371	ARHGAP1	F6RWK1_BOVIN	F6RWK1
G3MWR8;A0A452DJI0	0.163136	0.125628	20.1041	1.29857	0.20879	0.754371	MICAL3	MICA3_BOVIN	G3MWR8;A0A452DJI0
O77480	0.392607	0.304172	20.1041	1.29074	0.211441	0.754371	MTFMT	FMT_BOVIN	O77480
P00129	-0.513961	0.397861	17.954	-1.29181	0.212805	0.754371	UQCRB	QCR7_BOVIN	P00129
P31836;A0A3Q1N1J8	-0.278184	0.212765	17.1213	-1.30747	0.208338	0.754371	NCAM1	NCAM1_BOVIN	P31836;A0A3Q1N1J8
P60661	-0.291351	0.224729	17.371	-1.29645	0.211779	0.754371	MYL6	MYL6_BOVIN	P60661
Q05B68	0.168006	0.130208	20.1041	1.29029	0.211595	0.754371	TTF2	Q05B68_BOVIN	Q05B68
Q24K03	0.309491	0.239347	18.3678	1.29306	0.212017	0.754371	THUMPD1	THUM1_BOVIN	Q24K03
Q28034	-0.222905	0.171483	17.3307	-1.29986	0.210671	0.754371	PRKCSH	GLU2B_BOVIN	Q28034
Q2KI32	-0.403159	0.309208	17.6898	-1.30384	0.209	0.754371	RAB3IP	Q2KI32_BOVIN	Q2KI32
Q2TBW7;F1MZN7	0.161607	0.124395	18.4044	1.29915	0.209934	0.754371	SNX2	SNX2_BOVIN	Q2TBW7;F1MZN7
Q32KL4	-0.412186	0.317402	18.603	-1.29862	0.209941	0.754371	RMDN1	RMD1_BOVIN	Q32KL4
Q32LC3	0.430713	0.332083	17.3448	1.297	0.211619	0.754371	EIF1AX	Q32LC3_BOVIN	Q32LC3
Q32PH2	-0.341187	0.265045	20.1041	-1.28728	0.212622	0.754371	TMEM143	TM143_BOVIN	Q32PH2
Q3SYU9;F1MNN6	-0.235108	0.181821	18.1444	-1.29307	0.212209	0.754371	MVP	MVP_BOVIN	Q3SYU9;F1MNN6
Q3SYV4;A6QLB7	0.174634	0.134945	17.3406	1.29411	0.212597	0.754371	CAP1	CAP1_BOVIN	Q3SYV4;A6QLB7
Q3T0C6	0.28244	0.219361	20.1041	1.28755	0.212526	0.754371	ATP1B3	AT1B3_BOVIN	Q3T0C6
Q3T0F5	0.444522	0.344186	18.112	1.29152	0.212763	0.754371	RAB7A	RAB7A_BOVIN	Q3T0F5
Q5E9K0	0.365852	0.281283	20.1041	1.30065	0.208089	0.754371	PSMB2	PSB2_BOVIN	Q5E9K0
Q5EA61	0.860603	0.665895	19.1041	1.2924	0.211632	0.754371	CKB	KCRB_BOVIN	Q5EA61
Q6PX77	0.326755	0.251705	19.7042	1.29816	0.209221	0.754371	BMP15	BMP15_BOVIN	Q6PX77
SUMO1_HUMAN;A0A3Q1M137;Q5E9D1	0.697204	0.536602	19.2036	1.2993	0.209226	0.754371	SUMO1	SUMO1_BOVIN	SUMO1_HUMAN;A0A3Q1M137;Q5E9D1
A0A140T842;Q59HJ6	0.26651	0.206289	17.3021	1.29193	0.213374	0.754397	LONP1	LONM_BOVIN	A0A140T842;Q59HJ6
A0A3Q1MH99	-0.303517	0.235653	18.4553	-1.28798	0.213668	0.754397	ZNF207	A0A3Q1MH99_BOVIN	A0A3Q1MH99
E1BCI2	0.147988	0.114639	17.2989	1.29091	0.213722	0.754397	RNF40	E1BCI2_BOVIN	E1BCI2
Q0V8B7;A6H7F8	0.245796	0.190352	17.186	1.29128	0.213707	0.754397	MCM5	MCM5_BOVIN	Q0V8B7;A6H7F8
Q2T9Q1	-0.207876	0.160947	17.5924	-1.29158	0.213214	0.754397	TBC1D20	TBC20_BOVIN	Q2T9Q1
F1MVS4	-0.173645	0.134757	17.773	-1.28858	0.214068	0.755107	NOL3	F1MVS4_BOVIN	F1MVS4
Q3T030	0.172038	0.133414	17.255	1.2895	0.214241	0.755207	PSMC4	PRS6B_BOVIN	Q3T030
Q3T0N9	0.330873	0.256757	17.1826	1.28866	0.214597	0.75595	SOAT1	Q3T0N9_BOVIN	Q3T0N9
A0A3Q1LVQ8	-0.663295	0.518362	20.1041	-1.2796	0.215258	0.756028	ZRANB2	A0A3Q1LVQ8_BOVIN	A0A3Q1LVQ8
A0A3Q1MMM4	0.256653	0.200042	19.1524	1.28299	0.214803	0.756028	NPNT	A0A3Q1MMM4_BOVIN	A0A3Q1MMM4
A0A3Q1MXW3	0.152009	0.118333	17.5507	1.28459	0.215634	0.756028	HDAC7	A0A3Q1MXW3_BOVIN	A0A3Q1MXW3
F1MGC0;Q148D5	0.53004	0.413555	19.4198	1.28167	0.215052	0.756028	SUCLA2	SUCB1_BOVIN	F1MGC0;Q148D5
F1MK61	0.141819	0.11038	17.3531	1.28482	0.21574	0.756028	NSUN2	F1MK61_BOVIN	F1MK61
F1N155	-0.200928	0.157181	20.1041	-1.27832	0.215697	0.756028	CLPX	F1N155_BOVIN	F1N155
P53619	-0.224924	0.175985	20.1041	-1.27808	0.21578	0.756028	ARCN1	COPD_BOVIN	P53619
Q3SWY7	-0.346995	0.271426	20.1041	-1.27842	0.215665	0.756028	SF3A3	Q3SWY7_BOVIN	Q3SWY7
CYC_HORSE;P62894	-0.809513	0.630699	16.6313	-1.28352	0.216907	0.757431	CYCS	CYC_BOVIN	CYC_HORSE;P62894
E1BJC1	0.284752	0.221075	15.2923	1.28803	0.216884	0.757431	OSBPL11	E1BJC1_BOVIN	E1BJC1
F1MBL2	0.344414	0.268157	16.3671	1.28438	0.216893	0.757431	TXNRD3	F1MBL2_BOVIN	F1MBL2
Q08DX7	-0.282668	0.220399	17.2417	-1.28253	0.216632	0.757431	SPNS1	SPNS1_BOVIN	Q08DX7
Q3ZBG0	0.317466	0.247359	17.2102	1.28342	0.216356	0.757431	PSMA7	PSA7_BOVIN	Q3ZBG0
O02703	-0.311806	0.243635	17.5425	-1.27981	0.21728	0.758223	BAX	BAX_BOVIN	O02703
A0A3Q1LZC5	0.244724	0.192212	20.1041	1.2732	0.217473	0.75839	EDIL3	A0A3Q1LZC5_BOVIN	A0A3Q1LZC5
E1BJ31	-0.259011	0.202852	17.9544	-1.27685	0.217924	0.758396	EPHA2	E1BJ31_BOVIN	E1BJ31
E1BMD4	0.175743	0.137499	17.5238	1.27813	0.217873	0.758396	PHLPP2	E1BMD4_BOVIN	E1BMD4
Q08DH0	0.175967	0.137772	17.6602	1.27723	0.218057	0.758396	SSX2IP	Q08DH0_BOVIN	Q08DH0
Q0VC97	-0.381116	0.297988	17.271	-1.27897	0.217827	0.758396	CBR3	Q0VC97_BOVIN	Q0VC97
A8E4P3	-0.276342	0.216331	17.32	-1.27741	0.218317	0.758578	STOM	A8E4P3_BOVIN	A8E4P3
F1MJX9;P04409	-0.349539	0.274146	17.842	-1.27501	0.218659	0.758578	PRKCA	KPCA_BOVIN	F1MJX9;P04409
F1MT67;Q647I9	0.178802	0.140039	17.1641	1.2768	0.218676	0.758578	NLRP5	NALP5_BOVIN	F1MT67;Q647I9
G3N1L4	-0.276007	0.216416	17.676	-1.27535	0.218692	0.758578	MTUS2	G3N1L4_BOVIN	G3N1L4
P31408	0.181514	0.142377	17.5405	1.27488	0.21898	0.759072	ATP6V1B2	VATB2_BOVIN	P31408
Q9XSA7	0.219855	0.172709	17.8779	1.27298	0.219332	0.759786	CLIC4	CLIC4_BOVIN	Q9XSA7
E1BHY4;Q3T0S6	-0.46846	0.368766	18.3537	-1.27034	0.21983	0.760502	RPL8	RL8_BOVIN	E1BHY4;Q3T0S6
Q2TLZ3	0.183919	0.144563	17.6551	1.27224	0.21979	0.760502	MACO1	MACOI_BOVIN	Q2TLZ3
A0A3Q1LZD9	-0.32401	0.256575	19.8047	-1.26283	0.221318	0.760599	HNRNPAB	A0A3Q1LZD9_BOVIN	A0A3Q1LZD9
E1BEJ3	0.175412	0.138959	20.1041	1.26233	0.221276	0.760599	GFM1	E1BEJ3_BOVIN	E1BEJ3
E1BEP7	-0.432346	0.339243	16.1041	-1.27445	0.220589	0.760599	ELP2	E1BEP7_BOVIN	E1BEP7
E1BJV5	-0.193772	0.152769	17.5214	-1.2684	0.22125	0.760599	ZNF638	E1BJV5_BOVIN	E1BJV5
F1MB04;Q08DY9	0.302738	0.239832	20.1041	1.2623	0.22129	0.760599	CASP3	CASP3_BOVIN	F1MB04;Q08DY9
F1MBY5	0.140465	0.110482	17.1845	1.27139	0.220529	0.760599	OCRL	F1MBY5_BOVIN	F1MBY5
Q0P5F0	-0.258675	0.203774	18.004	-1.26942	0.220454	0.760599	ACP2	PPAL_BOVIN	Q0P5F0
Q2TBU9;F1MSD2	0.149643	0.117885	17.3038	1.2694	0.221106	0.760599	RUVBL2	RUVB2_BOVIN	Q2TBU9;F1MSD2
Q3T0E7	0.331559	0.262093	20.1041	1.26504	0.220323	0.760599	PPP1CA	PP1A_BOVIN	Q3T0E7
Q862I1	-0.440999	0.346653	17.3625	-1.27216	0.22009	0.760599	RPL24	RL24_BOVIN	Q862I1
A0A3Q1LZ55	0.243307	0.193795	17.2351	1.25549	0.226057	0.761679	ACSL4	A0A3Q1LZ55_BOVIN	A0A3Q1LZ55
A0A3Q1M7I8	0.197961	0.157341	17.1675	1.25816	0.225176	0.761679	APAF1	A0A3Q1M7I8_BOVIN	A0A3Q1M7I8
A0A3Q1M850	0.42257	0.333309	15.5105	1.2678	0.22357	0.761679	RPGR	A0A3Q1M850_BOVIN	A0A3Q1M850
A0A3Q1MMM7	0.357794	0.283816	17.8637	1.26065	0.223652	0.761679	UQCC1	A0A3Q1MMM7_BOVIN	A0A3Q1MMM7
A0A3Q1N716	-0.192851	0.153693	18.5145	-1.25478	0.225168	0.761679	KIAA1217	A0A3Q1N716_BOVIN	A0A3Q1N716
A0A452DIA7;O18789	-0.523609	0.417534	17.57	-1.25405	0.226252	0.761679	RPS2	RS2_BOVIN	A0A452DIA7;O18789
A6QQR4	0.221228	0.177348	20.1041	1.24742	0.22658	0.761679	ERCC6L	ERC6L_BOVIN	A6QQR4
E1B7K0	0.256543	0.204461	20.1041	1.25473	0.223969	0.761679	GALC	E1B7K0_BOVIN	E1B7K0
E1BAH4	0.180639	0.143836	17.2378	1.25587	0.225921	0.761679	ZGLP1	E1BAH4_BOVIN	E1BAH4
E1BGK3	-0.359436	0.285271	17.464	-1.25998	0.224253	0.761679	POT1	E1BGK3_BOVIN	E1BGK3
E1BPP1	0.200614	0.158961	17.5809	1.26203	0.223424	0.761679	TTK	E1BPP1_BOVIN	E1BPP1
E1BPY5	0.410534	0.327335	18.1033	1.25417	0.225733	0.761679	MFSD8	E1BPY5_BOVIN	E1BPY5
F1MD13	0.268029	0.213666	19.3169	1.25443	0.224652	0.761679	TCAM1	F1MD13_BOVIN	F1MD13
F1MFL0	-0.213439	0.168884	17.3549	-1.26382	0.223007	0.761679	PRUNE2	F1MFL0_BOVIN	F1MFL0
F1MME1	0.353192	0.283056	20.1041	1.24778	0.226449	0.761679	PTPRK	F1MME1_BOVIN	F1MME1
F1MNM2;P80109	-0.195573	0.155686	17.5694	-1.25621	0.225489	0.761679	GPLD1	PHLD_BOVIN	F1MNM2;P80109
F1MTV4	-0.301473	0.241127	20.1041	-1.25027	0.22556	0.761679	RBM33	F1MTV4_BOVIN	F1MTV4
F1MXU9	0.27146	0.215438	17.1981	1.26004	0.224485	0.761679	POFUT2	F1MXU9_BOVIN	F1MXU9
F1MYH7	-0.274459	0.216541	15.3228	-1.26747	0.223911	0.761679	TCF25	F1MYH7_BOVIN	F1MYH7
F1MZT1	0.194123	0.154518	17.6046	1.25631	0.225419	0.761679	LGI2	F1MZT1_BOVIN	F1MZT1
F2Z4I2;Q24K11	0.228459	0.181473	20.1041	1.25891	0.222484	0.761679	AP3M1	AP3M1_BOVIN	F2Z4I2;Q24K11
G3MYQ9	-0.382848	0.301321	13.4747	-1.27056	0.225383	0.761679	ABCB8	G3MYQ9_BOVIN	G3MYQ9
O62768	0.236546	0.188144	17.6044	1.25726	0.225085	0.761679	TXNRD1	TRXR1_BOVIN	O62768
P79135	0.429986	0.343285	20.1041	1.25256	0.22474	0.761679	MX1	MX1_BOVIN	P79135
PPIA_HUMAN;P62935;A0A3Q1M9Y7	-0.3573	0.284799	17.5946	-1.25457	0.226045	0.761679	PPIA	PPIA_BOVIN	PPIA_HUMAN;P62935;A0A3Q1M9Y7
Q0IIG8;A0A452DIB1	0.159789	0.127448	17.3044	1.25376	0.226603	0.761679	RAB18	RAB18_BOVIN	Q0IIG8;A0A452DIB1
Q1RMR3	-0.296729	0.235505	17.4152	-1.25997	0.224305	0.761679	CTTN	Q1RMR3_BOVIN	Q1RMR3
Q29RL9	-0.364108	0.290489	19.6802	-1.25343	0.224736	0.761679	TCEA1	TCEA1_BOVIN	Q29RL9
Q29RQ1;A0A3Q1LI40	0.60709	0.482411	18.3597	1.25845	0.223997	0.761679	C7	CO7_BOVIN	Q29RQ1;A0A3Q1LI40
Q2KJ42;A0A3Q1MRN8	-0.233372	0.185785	17.5191	-1.25614	0.22556	0.761679	NONO	Q2KJ42_BOVIN	Q2KJ42;A0A3Q1MRN8
Q3T0J1	-0.235566	0.186695	17.3713	-1.26177	0.223713	0.761679	FBXO4	FBX4_BOVIN	Q3T0J1
Q3T106	-0.554618	0.443066	19.3001	-1.25177	0.225612	0.761679	SRSF7	SRSF7_BOVIN	Q3T106
Q3ZC89;F1N4Q2	-0.222171	0.176095	17.5265	-1.26165	0.223607	0.761679	METAP2	MAP2_BOVIN	Q3ZC89;F1N4Q2
Q7YR75	-0.331073	0.264592	18.4041	-1.25126	0.226513	0.761679	MRPL12	RM12_BOVIN	Q7YR75
A0A452DJH4;A7MB35	-0.2671	0.213506	17.2921	-1.25101	0.227591	0.76205	PDHA1	ODPA_BOVIN	A0A452DJH4;A7MB35
F1MDA7;Q2T9S7	0.281354	0.224782	17.3674	1.25168	0.227285	0.76205	FBXO7	FBX7_BOVIN	F1MDA7;Q2T9S7
Q32L35;A0A3Q1LN56	-0.303358	0.242363	17.5064	-1.25167	0.227158	0.76205	CHCHD6	MIC25_BOVIN	Q32L35;A0A3Q1LN56
Q3ZBM5	-0.526883	0.421611	17.9236	-1.24969	0.227486	0.76205	SNX5	SNX5_BOVIN	Q3ZBM5
Q4PKH3	0.33301	0.266442	18.5189	1.24984	0.226922	0.76205	CLCN7	CLCN7_BOVIN	Q4PKH3
Q5E936	0.229929	0.183951	17.9984	1.24995	0.227326	0.76205	TXNDC12	TXD12_BOVIN	Q5E936
A0A3Q1MHC4;Q0VCU1	0.15169	0.121426	17.1506	1.24924	0.228358	0.762573	ACO1	ACOHC_BOVIN	A0A3Q1MHC4;Q0VCU1
A4IF69	0.158457	0.12701	17.4778	1.2476	0.228635	0.762573	NHLRC2	NHLC2_BOVIN	A4IF69
F6QNX4	0.247959	0.19847	17.1694	1.24935	0.228302	0.762573	ERGIC1	F6QNX4_BOVIN	F6QNX4
Q08E55	0.274291	0.22046	19.3941	1.24418	0.228262	0.762573	MBTPS1	Q08E55_BOVIN	Q08E55
Q0P5E1	0.225924	0.181174	17.5624	1.247	0.228772	0.762573	TRIAP1	Q0P5E1_BOVIN	Q0P5E1
Q17QL5	0.184532	0.148163	18.7144	1.24546	0.228331	0.762573	TMEM30A	CC50A_BOVIN	Q17QL5
Q5E947	-0.323264	0.259182	17.6004	-1.24725	0.228649	0.762573	PRDX1	PRDX1_BOVIN	Q5E947
A0A3Q1LNX9;Q32L92	-0.208878	0.167795	17.6477	-1.24484	0.229468	0.762942	CNN3	CNN3_BOVIN	A0A3Q1LNX9;Q32L92
A0A3Q1M0X3	0.186188	0.14945	17.2807	1.24582	0.229458	0.762942	SPATA20	A0A3Q1M0X3_BOVIN	A0A3Q1M0X3
A6QQX8	0.318108	0.255881	18.526	1.24319	0.229302	0.762942	USP39	A6QQX8_BOVIN	A6QQX8
Q865R1	0.262557	0.210736	17.2423	1.24591	0.229462	0.762942	PAOX	PAOX_BOVIN	Q865R1
F1N191	-0.223612	0.179679	17.556	-1.24451	0.22967	0.763124	IL4I1	F1N191_BOVIN	F1N191
F1MZI1	0.21432	0.173137	20.1041	1.23786	0.230029	0.763344	PSTPIP1	F1MZI1_BOVIN	F1MZI1
P02720	0.399025	0.320666	17.3379	1.24436	0.229926	0.763344	PCTP	PPCT_BOVIN	P02720
Q2T9X3	0.179283	0.144123	17.2163	1.24396	0.230185	0.763377	SPRYD7	SPRY7_BOVIN	Q2T9X3
A0A3Q1LML6;Q2HJG2	-0.15253	0.122761	17.2338	-1.24249	0.230698	0.763619	PUF60	PUF60_BOVIN	A0A3Q1LML6;Q2HJG2
Q08DP0;F1MJS4	0.201431	0.162052	17.2769	1.243	0.230472	0.763619	PGM1	PGM1_BOVIN	Q08DP0;F1MJS4
Q3SZA0	0.176217	0.14177	17.1437	1.24298	0.230606	0.763619	COPS4	CSN4_BOVIN	Q3SZA0
P23935	-0.478924	0.386416	18.1751	-1.2394	0.230963	0.764012	NDUFA5	NDUA5_BOVIN	P23935
A2VE44	-0.2576	0.208514	18.7999	-1.23541	0.231895	0.764519	MED25	MED25_BOVIN	A2VE44
A5D7L1	0.207856	0.167742	17.5088	1.23914	0.231647	0.764519	CLEC11A	A5D7L1_BOVIN	A5D7L1
E1BEX4	0.234742	0.190374	20.1041	1.23306	0.231778	0.764519	UROD	E1BEX4_BOVIN	E1BEX4
E1BIU3;F1N1P2;A0A452DI18;Q32L31	0.258739	0.209411	18.6057	1.23556	0.231997	0.764519	HMGB3	HMGB3_BOVIN	E1BIU3;F1N1P2;A0A452DI18;Q32L31
F1MM71	0.289354	0.233301	17.3393	1.24026	0.231401	0.764519	IFIT1	F1MM71_BOVIN	F1MM71
Q3SZH2	0.325983	0.263796	18.573	1.23574	0.231958	0.764519	ZC3HC1	Q3SZH2_BOVIN	Q3SZH2
F1MSC9	-0.228388	0.184592	17.3416	-1.23726	0.232482	0.765011	FBXO10	F1MSC9_BOVIN	F1MSC9
P55906	0.183447	0.148526	18.0906	1.23512	0.232587	0.765011	TGFBI	BGH3_BOVIN	P55906
Q2HJ33	0.30185	0.245221	20.1041	1.23093	0.232557	0.765011	OLA1	OLA1_BOVIN	Q2HJ33
E1BEM3	0.306732	0.248651	17.4246	1.23359	0.233739	0.766381	CDV3	E1BEM3_BOVIN	E1BEM3
F1N037;Q2KJ21	-0.260578	0.212148	20.1041	-1.22829	0.233526	0.766381	CALCOCO1	CACO1_BOVIN	F1N037;Q2KJ21
O46382;E1BP90	0.301134	0.244038	17.7564	1.23397	0.233299	0.766381	ARFGEF1	BIG1_BOVIN	O46382;E1BP90
Q0V8E7	-0.358522	0.290948	18.055	-1.23225	0.233661	0.766381	STRA6	STRA6_BOVIN	Q0V8E7
Q1RMH8	0.192041	0.156357	20.1041	1.22822	0.233549	0.766381	SNX3	SNX3_BOVIN	Q1RMH8
A0A3Q1N078	-0.260292	0.211217	17.4511	-1.23234	0.234167	0.76682	VRK2	A0A3Q1N078_BOVIN	A0A3Q1N078
Q1LZ99	-0.170977	0.139365	20.1041	-1.22683	0.234063	0.76682	DMAP1	Q1LZ99_BOVIN	Q1LZ99
O62830	0.289318	0.235905	19.7195	1.22642	0.234485	0.76738	PPM1B	PPM1B_BOVIN	O62830
A0A140T886;P53620	0.23399	0.190115	17.3443	1.23078	0.234835	0.767391	COPG1	COPG1_BOVIN	A0A140T886;P53620
A0A3Q1M410;E1BCH6	-0.342576	0.278334	17.4276	-1.23081	0.234749	0.767391	CRPPA	ISPD_BOVIN	A0A3Q1M410;E1BCH6
Q148C9;A0A3Q1MAC3;G5E6G2	-0.380899	0.31041	18.807	-1.22708	0.234931	0.767391	HEBP1	HEBP1_BOVIN	Q148C9;A0A3Q1MAC3;G5E6G2
A0A3S5ZPG9;Q8MI01	-0.389572	0.316843	17.4027	-1.22954	0.235233	0.767899	MUC15	MUC15_BOVIN	A0A3S5ZPG9;Q8MI01
Q32PA4	-0.347654	0.284167	19.9691	-1.22341	0.235414	0.768008	PHPT1	PHP14_BOVIN	Q32PA4
Q02380	0.349579	0.286094	20.1041	1.2219	0.235879	0.768913	NDUFB5	NDUB5_BOVIN	Q02380
Q3SWY3	0.172834	0.140771	17.2896	1.22777	0.235987	0.768913	IMPDH2	IMDH2_BOVIN	Q3SWY3
A0A3Q1LWV3	0.157982	0.12989	20.1041	1.21628	0.237966	0.769137	CLUAP1	A0A3Q1LWV3_BOVIN	A0A3Q1LWV3
A0A3Q1MVU0	0.188064	0.153264	17.1741	1.22706	0.236355	0.769137	RALGAPB	A0A3Q1MVU0_BOVIN	A0A3Q1MVU0
A3KMX9;P00189	0.204033	0.166469	16.1902	1.22565	0.23786	0.769137	CYP11A1	CP11A_BOVIN	A3KMX9;P00189
A6BMK7	0.181008	0.14824	18.5965	1.22105	0.237324	0.769137	NEU1	NEUR1_BOVIN	A6BMK7
C1JGV6	-0.211141	0.172574	17.4695	-1.22348	0.237394	0.769137	BOLL	C1JGV6_BOVIN	C1JGV6
E1BME6	0.244975	0.200083	17.6643	1.22437	0.236892	0.769137	HK2	E1BME6_BOVIN	E1BME6
F1MCY2	-0.186794	0.152652	17.277	-1.22366	0.237506	0.769137	PHACTR4	PHAR4_BOVIN	F1MCY2
G3X687	-0.228258	0.186461	18.4709	-1.22416	0.236278	0.769137	TUBGCP6	G3X687_BOVIN	G3X687
P12344	-0.17364	0.142422	18.5322	-1.21919	0.238062	0.769137	GOT2	AATM_BOVIN	P12344
P61286;A0A3Q1N424	-0.805114	0.660848	18.6828	-1.21831	0.23827	0.769137	PABPC1	PABP1_BOVIN	P61286;A0A3Q1N424
Q17QQ1	0.56126	0.461081	20.1041	1.21727	0.237599	0.769137	LAMTOR3	LTOR3_BOVIN	Q17QQ1
Q29443;G3X6N3	0.26674	0.218844	20.1041	1.21886	0.237007	0.769137	TF	TRFE_BOVIN	Q29443;G3X6N3
Q32LH7	0.19023	0.156457	20.1041	1.21586	0.238123	0.769137	CYB5R4	NB5R4_BOVIN	Q32LH7
Q3SZG8	0.319322	0.261837	19.449	1.21955	0.237221	0.769137	ISCA1	ISCA1_BOVIN	Q3SZG8
Q3T105;A0A452DIP2	0.283603	0.232911	20.1041	1.21765	0.237458	0.769137	GALE	GALE_BOVIN	Q3T105;A0A452DIP2
F1ME22	-0.537498	0.44237	20.1041	-1.21504	0.238428	0.769171	ADAM19	F1ME22_BOVIN	F1ME22
F1MWY9	-0.208917	0.171743	18.9143	-1.21645	0.238777	0.76982	ECI2	F1MWY9_BOVIN	F1MWY9
A5PK17	0.351394	0.289147	19.1041	1.21528	0.239066	0.770111	EVI5L	A5PK17_BOVIN	A5PK17
Q76LV2	-0.150985	0.123922	17.5958	-1.21838	0.239163	0.770111	HSP90AA1	HS90A_BOVIN	Q76LV2
A0A3Q1LTX8	0.133539	0.109771	17.2405	1.21653	0.240177	0.770248	VPS13B	A0A3Q1LTX8_BOVIN	A0A3Q1LTX8
A0A3Q1NMX4;A4FUD6	-0.161817	0.133127	17.2744	-1.21551	0.240523	0.770248	ELMO2	ELMO2_BOVIN	A0A3Q1NMX4;A4FUD6
A7E318	0.249991	0.205749	17.7843	1.21503	0.240241	0.770248	TSKU	A7E318_BOVIN	A7E318
E1BGF9	0.238739	0.195421	15.7737	1.22167	0.239778	0.770248	ZHX3	E1BGF9_BOVIN	E1BGF9
E1BM06	-0.168675	0.138859	17.6261	-1.21472	0.240495	0.770248	NDC1	E1BM06_BOVIN	E1BM06
F1MNY2	0.266898	0.21749	14.1754	1.22717	0.239748	0.770248	CEMIP2	F1MNY2_BOVIN	F1MNY2
F1N1B0	0.286199	0.235506	17.3637	1.21525	0.240536	0.770248	METTL27	F1N1B0_BOVIN	F1N1B0
Q08DI5	-0.416092	0.342511	18.2592	-1.21483	0.239908	0.770248	RAP2C	RAP2C_BOVIN	Q08DI5
Q0VBZ2	-0.245219	0.201957	18.1512	-1.21421	0.240229	0.770248	UBAC1	Q0VBZ2_BOVIN	Q0VBZ2
E1BPY4	0.192853	0.159551	20.1041	1.20872	0.240794	0.7706	NCOA2	E1BPY4_BOVIN	E1BPY4
E1B7Q4	0.224313	0.184713	17.2423	1.21439	0.240971	0.770693	WDR19	E1B7Q4_BOVIN	E1B7Q4
A0A3Q1MFE4	-0.143385	0.118426	17.4262	-1.21076	0.242154	0.770724	IMMT	A0A3Q1MFE4_BOVIN	A0A3Q1MFE4
A0A3Q1NKC6	-0.381462	0.314627	17.2621	-1.21243	0.241682	0.770724	NFU1	A0A3Q1NKC6_BOVIN	A0A3Q1NKC6
A5D7M1	0.280485	0.230647	15.2383	1.21608	0.242458	0.770724	ZBTB33	A5D7M1_BOVIN	A5D7M1
A6QPJ6	-0.253096	0.208865	17.5203	-1.21176	0.241693	0.770724	FKBP7	A6QPJ6_BOVIN	A6QPJ6
E1BEB8	-0.203693	0.167846	17.3842	-1.21358	0.241142	0.770724	SUPT6H	E1BEB8_BOVIN	E1BEB8
E1BJC4	-0.33917	0.280469	17.7639	-1.2093	0.242399	0.770724	PIWIL1	E1BJC4_BOVIN	E1BJC4
F1MQV7	0.200201	0.163803	14.2231	1.2222	0.2415	0.770724	PRKAA2	F1MQV7_BOVIN	F1MQV7
Q0IIH8	0.373857	0.309177	17.7351	1.2092	0.24246	0.770724	MINDY3	MINY3_BOVIN	Q0IIH8
Q1LZB2	0.15944	0.13153	17.1904	1.2122	0.241835	0.770724	NCK1	Q1LZB2_BOVIN	Q1LZB2
Q2NL26	0.220205	0.182485	19.2377	1.2067	0.242176	0.770724	TKTL1	TKTL1_BOVIN	Q2NL26
A6QLU8	0.171454	0.141894	17.3558	1.20832	0.243129	0.771044	NXN	NXN_BOVIN	A6QLU8
E1BFZ9	0.203498	0.168306	17.1868	1.2091	0.242996	0.771044	MCM4	E1BFZ9_BOVIN	E1BFZ9
E1BIN1	-0.196353	0.162828	18.2022	-1.20589	0.243301	0.771044	STIL	E1BIN1_BOVIN	E1BIN1
Q3SZ11	0.379179	0.313999	17.6009	1.20758	0.243186	0.771044	RPA3	Q3SZ11_BOVIN	Q3SZ11
Q3T075	-0.184538	0.152535	17.2051	-1.20981	0.242714	0.771044	STX8	STX8_BOVIN	Q3T075
A0A3Q1M0D6	-0.274957	0.227826	17.4995	-1.20687	0.243544	0.771346	SRRM2	A0A3Q1M0D6_BOVIN	A0A3Q1M0D6
A5PKG4	0.185001	0.153453	17.3926	1.20559	0.244123	0.772711	NFS1	A5PKG4_BOVIN	A5PKG4
A4FV22	0.259275	0.215492	17.8746	1.20317	0.244603	0.772735	TMEM87A	A4FV22_BOVIN	A4FV22
F1MS15	0.231788	0.193651	20.1041	1.19694	0.245255	0.772735	PLEKHA8	PKHA8_BOVIN	F1MS15
F1N444	-0.210216	0.174996	18.5935	-1.20126	0.244729	0.772735	LTBP1	F1N444_BOVIN	F1N444
Q0VCG0	0.22526	0.188222	20.1041	1.19677	0.245317	0.772735	LYRM4	LYRM4_BOVIN	Q0VCG0
Q17QJ6	0.28631	0.238549	18.9157	1.20021	0.244873	0.772735	BCL10	Q17QJ6_BOVIN	Q17QJ6
Q2KIC5	0.218336	0.181485	17.5622	1.20305	0.244926	0.772735	ITPA	ITPA_BOVIN	Q2KIC5
Q3T015;Q5EAB6	0.171672	0.14244	17.226	1.20522	0.244413	0.772735	POMGNT1	PMGT1_BOVIN	Q3T015;Q5EAB6
Q58DC0	-0.840943	0.70033	18.1041	-1.20078	0.245312	0.772735	CPPED1	CPPED_BOVIN	Q58DC0
A0A3Q1N4S4	0.18472	0.153611	17.1431	1.20252	0.245508	0.772867	NUP205	A0A3Q1N4S4_BOVIN	A0A3Q1N4S4
Q1LZ95;A0A140T853	0.3362	0.281325	20.1041	1.19506	0.245972	0.773863	IDI1	IDI1_BOVIN	Q1LZ95;A0A140T853
A0A3Q1LKT3	-0.149984	0.124978	17.2851	-1.20008	0.246298	0.773926	ARHGEF28	A0A3Q1LKT3_BOVIN	A0A3Q1LKT3
A0A3Q1MJL0	0.286132	0.237951	16.4666	1.20248	0.246183	0.773926	SMC5	A0A3Q1MJL0_BOVIN	A0A3Q1MJL0
F1MYV9	-0.312124	0.260269	17.4822	-1.19924	0.246438	0.773926	OXSR1	F1MYV9_BOVIN	F1MYV9
E1B8F6	0.287331	0.240815	20.1041	1.19316	0.246699	0.774278	PEX6	E1B8F6_BOVIN	E1B8F6
P16116;A0A493UA87;A0A3Q1MBL5;A0A3Q1M9Q1	0.260557	0.217588	17.62	1.19748	0.246982	0.774699	AKR1B1	ALDR_BOVIN	P16116;A0A493UA87;A0A3Q1MBL5;A0A3Q1M9Q1
A6QLT5	-0.194699	0.162998	17.7851	-1.19449	0.247975	0.775016	UBAP2L	A6QLT5_BOVIN	A6QLT5
E1BDI4	0.235336	0.197783	20.1041	1.18987	0.247962	0.775016	FANCI	E1BDI4_BOVIN	E1BDI4
F1MUI7	0.22605	0.189136	17.6814	1.19517	0.247805	0.775016	NCAPG	F1MUI7_BOVIN	F1MUI7
F1N265	-0.300072	0.25073	17.3029	-1.19679	0.247528	0.775016	RADIL	F1N265_BOVIN	F1N265
O97790	0.252547	0.211677	18.7087	1.19308	0.24775	0.775016	TBC1D1	TBCD1_BOVIN	O97790
Q0P5F9;A0A140T874	-0.34209	0.282844	13.3716	-1.20946	0.247435	0.775016	ALDH8A1	AL8A1_BOVIN	Q0P5F9;A0A140T874
Q2KJC1	0.177421	0.148461	17.2939	1.19507	0.248193	0.775232	CDC5L	CDC5L_BOVIN	Q2KJC1
A0A3Q1MQN5	0.193741	0.162253	17.3388	1.19406	0.248534	0.775418	MTERF4	A0A3Q1MQN5_BOVIN	A0A3Q1MQN5
F1MCS2;P10064	-0.547454	0.4583	17.014	-1.19453	0.248658	0.775418	GABRA3	GBRA3_BOVIN	F1MCS2;P10064
G8JKV7;O77588	0.186225	0.156762	20.1041	1.18794	0.248701	0.775418	PLOD1	PLOD1_BOVIN	G8JKV7;O77588
Q5E965	0.308392	0.258374	17.1929	1.19359	0.248848	0.775418	CYB561D2	C56D2_BOVIN	Q5E965
A6H714	0.16063	0.135059	18.6718	1.18933	0.249216	0.776099	MTREX	A6H714_BOVIN	A6H714
A2VDV2	0.22283	0.188049	17.1874	1.18496	0.252159	0.779424	STK38	STK38_BOVIN	A2VDV2
A4IFM5	-0.238851	0.201696	18.3637	-1.18421	0.25143	0.779424	CDCA8	A4IFM5_BOVIN	A4IFM5
A5D7C3	-0.288792	0.244309	19.4612	-1.18208	0.251418	0.779424	MPZL3	MPZL3_BOVIN	A5D7C3
A6H797	-0.162631	0.137294	18.3725	-1.18455	0.251295	0.779424	MLEC	A6H797_BOVIN	A6H797
A7MBH2;Q58CW0	-0.408718	0.345308	18.3538	-1.18363	0.251662	0.779424	NUDT11	NUD11_BOVIN	A7MBH2;Q58CW0
D3K0R6	0.21954	0.185388	17.4258	1.18422	0.252228	0.779424	ATP2B4	AT2B4_BOVIN	D3K0R6
E1B9A3	-0.193635	0.163815	20.1041	-1.18203	0.250985	0.779424	MB21D2	E1B9A3_BOVIN	E1B9A3
E1BAB5	-0.218126	0.184639	20.0665	-1.18136	0.25127	0.779424	GOLIM4	E1BAB5_BOVIN	E1BAB5
E1BN70	0.294766	0.248224	16.3464	1.1875	0.252001	0.779424	INTS3	E1BN70_BOVIN	E1BN70
F1MQP4	-0.242022	0.205083	20.1041	-1.18012	0.251729	0.779424	NDUFAF5	F1MQP4_BOVIN	F1MQP4
F6RSI9	0.381619	0.322088	17.4422	1.18483	0.251979	0.779424	DONSON	F6RSI9_BOVIN	F6RSI9
Q2KJ28	0.167164	0.140807	17.1875	1.18718	0.251305	0.779424	PGS1	PGPS1_BOVIN	Q2KJ28
Q2TA14;F1MAU4	0.182025	0.153605	17.8426	1.18502	0.251554	0.779424	PRCP	PCP_BOVIN	Q2TA14;F1MAU4
Q3ZCE0	-0.456191	0.386369	18.6774	-1.18071	0.252535	0.77991	LSM8	LSM8_BOVIN	Q3ZCE0
A0A3Q1LFQ2	-0.306644	0.261002	17.3901	-1.17487	0.255882	0.780007		A0A3Q1LFQ2_BOVIN	A0A3Q1LFQ2
A0A3Q1M978	-0.326429	0.279082	17.4873	-1.16965	0.257837	0.780007	PDCD6	A0A3Q1M978_BOVIN	A0A3Q1M978
A0A3Q1N553	-0.298176	0.254931	17.6635	-1.16963	0.25769	0.780007	CNOT4	A0A3Q1N553_BOVIN	A0A3Q1N553
A0A452DJK1;P30404	-0.425378	0.36068	17.3034	-1.17938	0.25421	0.780007	PPIF	PPIF_BOVIN	A0A452DJK1;P30404
A2VDN8	-0.199355	0.171023	20.1041	-1.16566	0.257395	0.780007	CORO1C	A2VDN8_BOVIN	A2VDN8
A4IF87;A0A3Q1LQH8	0.288211	0.244102	17.4093	1.1807	0.253604	0.780007	GNPAT	GNPAT_BOVIN	A4IF87;A0A3Q1LQH8
A4IFT6	0.298096	0.253827	18.1258	1.17441	0.255431	0.780007	TMED7	A4IFT6_BOVIN	A4IFT6
A6QR12	-0.17995	0.152623	18.24	-1.17905	0.253531	0.780007	YME1L1	A6QR12_BOVIN	A6QR12
A7Z066	-0.185751	0.15848	20.1041	-1.17208	0.254868	0.780007	CANX	A7Z066_BOVIN	A7Z066
A8PUI7	-0.205659	0.175316	17.2571	-1.17308	0.256703	0.780007	SKA3	SKA3_BOVIN	A8PUI7
E1BA58	-0.356803	0.304682	17.4235	-1.17107	0.257338	0.780007	ALG9	E1BA58_BOVIN	E1BA58
E1BET1	-0.154599	0.131702	17.6893	-1.17386	0.256016	0.780007	SIPA1L2	E1BET1_BOVIN	E1BET1
E1BHM3	0.307883	0.262474	16.836	1.173	0.257124	0.780007	LIN28A	E1BHM3_BOVIN	E1BHM3
E1BJD2	-0.183573	0.155896	17.671	-1.17754	0.254596	0.780007	DDX42	E1BJD2_BOVIN	E1BJD2
E1BMS0	-0.147463	0.125751	17.2845	-1.17266	0.256841	0.780007	SKIC2	E1BMS0_BOVIN	E1BMS0
E1BP91	0.161026	0.137247	17.2296	1.17326	0.256656	0.780007	NPEPPS	E1BP91_BOVIN	E1BP91
F1ML34;Q3ZBM5	0.196764	0.167226	20.1041	1.17663	0.253086	0.780007	SNX5	SNX5_BOVIN	F1ML34;Q3ZBM5
F1MZZ9	0.318615	0.270511	17.9283	1.17782	0.254266	0.780007	CCDC50	F1MZZ9_BOVIN	F1MZZ9
F1N301	-0.446133	0.379759	17.326	-1.17478	0.255976	0.780007	RPL22	F1N301_BOVIN	F1N301
F1N4C1	0.196039	0.168526	20.1041	1.16325	0.258348	0.780007	HMBOX1	F1N4C1_BOVIN	F1N4C1
G5E630	0.189775	0.160843	17.1502	1.17987	0.254158	0.780007	USP9X	G5E630_BOVIN	G5E630
O02786;Q0VCE4	-0.179265	0.153271	17.5127	-1.1696	0.257835	0.780007	MSX1	MSX1_BOVIN	O02786;Q0VCE4
P19483;F1MLB8;A0A3Q1LZQ9	-0.38906	0.332942	17.5974	-1.16855	0.258172	0.780007	ATP5F1A	ATPA_BOVIN	P19483;F1MLB8;A0A3Q1LZQ9
P23727	0.152507	0.130401	17.5648	1.16952	0.25782	0.780007	PIK3R1	P85A_BOVIN	P23727
P42891	-0.307262	0.261525	17.171	-1.17489	0.256077	0.780007	ECE1	ECE1_BOVIN	P42891
Q02373	-0.202843	0.171885	18.188	-1.18011	0.253162	0.780007	NDUFB10	NDUBA_BOVIN	Q02373
Q08DU9	0.188324	0.159743	18.6682	1.17892	0.253238	0.780007	HP1BP3	HP1B3_BOVIN	Q08DU9
Q08E63	-0.168713	0.144388	17.3691	-1.16847	0.258405	0.780007	LRSAM1	Q08E63_BOVIN	Q08E63
Q0NXR6	-0.337516	0.290113	20.1041	-1.1634	0.258292	0.780007	ACAD8	ACAD8_BOVIN	Q0NXR6
Q2KIB6	0.275286	0.234826	18.9928	1.1723	0.255572	0.780007	LIN7B	LIN7B_BOVIN	Q2KIB6
Q2KII9	0.133704	0.113643	17.9186	1.17652	0.25478	0.780007	DYNC1LI1	Q2KII9_BOVIN	Q2KII9
Q2KJ99	0.211291	0.181301	19.7863	1.16542	0.257708	0.780007	VPS35L	Q2KJ99_BOVIN	Q2KJ99
Q2KJB7;F1N1M7	0.241752	0.205902	17.2237	1.17411	0.25633	0.780007	CPT2	CPT2_BOVIN	Q2KJB7;F1N1M7
Q2NKY7	0.248748	0.212517	20.1041	1.17049	0.255494	0.780007	SEPTIN2	SEPT2_BOVIN	Q2NKY7
Q32KL5;F1N5N2	0.407633	0.349578	20.1041	1.16607	0.257234	0.780007	EMC8	EMC8_BOVIN	Q32KL5;F1N5N2
Q3T0L5;F1MEP6	0.264133	0.226725	20.1041	1.165	0.257659	0.780007	EPCAM	EPCAM_BOVIN	Q3T0L5;F1MEP6
Q5E9B8	0.328946	0.280363	17.9122	1.17329	0.256047	0.780007	POLR2G	RPB7_BOVIN	Q5E9B8
Q5E9G3	-0.459884	0.393195	20.1041	-1.16961	0.255839	0.780007	PSME2	PSME2_BOVIN	Q5E9G3
Q95KV0	0.144645	0.122779	17.1685	1.17809	0.254831	0.780007	IKBKB	IKKB_BOVIN	Q95KV0
Q2TBQ9	-0.340986	0.292953	19.1041	-1.16396	0.258772	0.78066	KLC3	KLC3_BOVIN	Q2TBQ9
A0A3Q1MKP5	-0.256188	0.220067	18.5752	-1.16414	0.259104	0.780758	PMS1	A0A3Q1MKP5_BOVIN	A0A3Q1MKP5
Q32L87	0.185078	0.158848	18.1985	1.16513	0.259013	0.780758	DCAF7	Q32L87_BOVIN	Q32L87
A0A3Q1LS56	-0.332218	0.285963	18.6878	-1.16175	0.25996	0.781105	FOXR1	A0A3Q1LS56_BOVIN	A0A3Q1LS56
A0A3Q1M952	0.259071	0.221767	14.3687	1.16822	0.261738	0.781105	AP1G1	A0A3Q1M952_BOVIN	A0A3Q1M952
A0A3Q1MWG1	0.247601	0.213709	20.1041	1.15859	0.260201	0.781105	CARM1	A0A3Q1MWG1_BOVIN	A0A3Q1MWG1
A4FV74	0.155778	0.133751	17.1749	1.16469	0.260069	0.781105	COPS8	A4FV74_BOVIN	A4FV74
A6QLA4	0.310104	0.267304	17.4664	1.16012	0.261613	0.781105	METAP1	MAP1_BOVIN	A6QLA4
A7MBI0	-0.312408	0.269294	17.6673	-1.1601	0.261446	0.781105	PACSIN1	PACN1_BOVIN	A7MBI0
E1BG49	-0.115125	0.0995548	20.1041	-1.1564	0.261076	0.781105	CENPE	E1BG49_BOVIN	E1BG49
E1BJV8	0.157309	0.136026	20.1041	1.15647	0.261048	0.781105	DTL	E1BJV8_BOVIN	E1BJV8
F1MHN4	0.188281	0.162305	18.903	1.16004	0.260474	0.781105	RICTOR	F1MHN4_BOVIN	F1MHN4
F1MNV8	-0.129914	0.11164	18.2385	-1.16369	0.25955	0.781105	FKBP15	F1MNV8_BOVIN	F1MNV8
P68827	-0.234517	0.201735	18.6785	-1.1625	0.25967	0.781105	NAGPA	NAGPA_BOVIN	P68827
Q08DX1	0.271028	0.234545	20.1041	1.15555	0.261415	0.781105	SH3GL2	Q08DX1_BOVIN	Q08DX1
Q2HJI3	-0.508738	0.439271	18.2142	-1.15814	0.261768	0.781105	FAM136A	F136A_BOVIN	Q2HJI3
Q2KIV2	0.337641	0.290722	18.2189	1.16138	0.260476	0.781105	TIMM9	TIM9_BOVIN	Q2KIV2
Q3ZBD9	0.209961	0.181735	20.1041	1.15532	0.261508	0.781105	MAPRE1	MARE1_BOVIN	Q3ZBD9
Q3ZC84	0.145206	0.124554	17.4273	1.16581	0.2594	0.781105	CNDP2	CNDP2_BOVIN	Q3ZC84
Q56JX6	-0.417344	0.359641	17.4357	-1.16045	0.26151	0.781105	RPS28	RS28_BOVIN	Q56JX6
A5PK97	0.290588	0.251353	18.5129	1.15609	0.262345	0.78238	HAPLN3	A5PK97_BOVIN	A5PK97
G3X7D3	-0.261994	0.225985	16.8083	-1.15934	0.262521	0.782458	RAB39A	G3X7D3_BOVIN	G3X7D3
F1MMF4	-0.235624	0.20457	20.1041	-1.1518	0.262916	0.783052	PAWR	F1MMF4_BOVIN	F1MMF4
Q1LZ90;A0A3Q1N045	0.251058	0.216965	17.2158	1.15713	0.263021	0.783052	CLNS1A	Q1LZ90_BOVIN	Q1LZ90;A0A3Q1N045
A7YWC2	-0.221896	0.191856	17.2479	-1.15658	0.263214	0.783124	CRY1	A7YWC2_BOVIN	A7YWC2
F1MIB2	0.175642	0.151938	17.3523	1.15601	0.263346	0.783124	GAK	F1MIB2_BOVIN	F1MIB2
A6QLA0	0.289707	0.251241	17.1041	1.1531	0.264728	0.783668	NFX1	NFX1_BOVIN	A6QLA0
A7MB32	0.222167	0.191641	15.3788	1.15929	0.264023	0.783668	STK38L	A7MB32_BOVIN	A7MB32
E1BCK1	-0.154033	0.13373	18.4999	-1.15182	0.264065	0.783668	RIF1	E1BCK1_BOVIN	E1BCK1
F1MMQ6	0.138737	0.120276	17.3016	1.15348	0.264399	0.783668	MYO5B	F1MMQ6_BOVIN	F1MMQ6
F1N1U0	-0.20078	0.17317	14.9361	-1.15943	0.26448	0.783668	ATF7	F1N1U0_BOVIN	F1N1U0
Q04467	0.280292	0.243107	17.178	1.15296	0.264718	0.783668	IDH2	IDHP_BOVIN	Q04467
Q0VCN2	-0.386421	0.333969	15.5345	-1.15706	0.264732	0.783668	WDR83	Q0VCN2_BOVIN	Q0VCN2
Q3ZBL1	-0.145786	0.126889	20.1041	-1.14892	0.264075	0.783668	ADI1	MTND_BOVIN	Q3ZBL1
F1MK05;A0A3Q1MRW5	-0.699178	0.610164	20.1041	-1.14588	0.2653	0.784349	RNF170	RN170_BOVIN	F1MK05;A0A3Q1MRW5
Q29RI0	0.263031	0.228045	16.5138	1.15342	0.26516	0.784349	COQ8A	COQ8A_BOVIN	Q29RI0
Q5EA00	-0.16267	0.141433	17.6626	-1.15016	0.265414	0.784349	SMAP2	SMAP2_BOVIN	Q5EA00
P63212	0.196833	0.170897	16.7643	1.15177	0.265579	0.78439	GNG2	GBG2_BOVIN	P63212
Q3SX24	0.234153	0.204779	20.1041	1.14344	0.266288	0.786039	FBXO6	FBX6_BOVIN	Q3SX24
A4IFJ5	-0.269824	0.235177	17.7571	-1.14733	0.266471	0.786136	PLA2G4A	PA24A_BOVIN	A4IFJ5
A0A3Q1LG88	-0.499324	0.437599	20.1041	-1.14105	0.267258	0.786229	EZHIP	A0A3Q1LG88_BOVIN	A0A3Q1LG88
A0A3Q1LVN2	0.201523	0.176404	19.7489	1.14239	0.266952	0.786229		A0A3Q1LVN2_BOVIN	A0A3Q1LVN2
E1BDM8	0.149493	0.130582	18.0544	1.14483	0.267231	0.786229	DDX6	E1BDM8_BOVIN	E1BDM8
E1BHU3	0.163302	0.142674	18.2007	1.14458	0.267212	0.786229	LARGE2	E1BHU3_BOVIN	E1BHU3
F1MKS4	-0.319471	0.278787	17.9274	-1.14593	0.26689	0.786229	BMP6	F1MKS4_BOVIN	F1MKS4
A0A3Q1LKK4	-0.200092	0.177976	20.1041	-1.12426	0.274148	0.786254	AMFR	A0A3Q1LKK4_BOVIN	A0A3Q1LKK4
A0A3Q1LMY1;A0A3Q1M9U7;G5E6N7	-0.27784	0.243669	17.5593	-1.14024	0.269502	0.786254	CBX1	G5E6N7_BOVIN	A0A3Q1LMY1;A0A3Q1M9U7;G5E6N7
A0A3Q1LWF1	0.18437	0.165496	20.1041	1.11405	0.278402	0.786254	MARK3	A0A3Q1LWF1_BOVIN	A0A3Q1LWF1
A0A3Q1LX70	-0.268395	0.239423	18.3619	-1.12101	0.276732	0.786254	RAB34	A0A3Q1LX70_BOVIN	A0A3Q1LX70
A0A3Q1M1R8;Q1RMH9	-0.258232	0.225619	17.6752	-1.14454	0.267661	0.786254	DNAJC2	DNJC2_BOVIN	A0A3Q1M1R8;Q1RMH9
A0A3Q1M2R5	0.176953	0.156722	18.2656	1.12908	0.273474	0.786254	FSD1L	A0A3Q1M2R5_BOVIN	A0A3Q1M2R5
A0A3Q1M6B2;A2VE07	-0.32873	0.292129	17.4091	-1.12529	0.275741	0.786254	STK24	A2VE07_BOVIN	A0A3Q1M6B2;A2VE07
A0A3Q1MBL1	-0.316266	0.277856	18.1041	-1.13824	0.269861	0.786254	PIP5K1C	A0A3Q1MBL1_BOVIN	A0A3Q1MBL1
A0A3Q1MCL3	0.21827	0.193282	17.3353	1.12928	0.274164	0.786254	DENND3	A0A3Q1MCL3_BOVIN	A0A3Q1MCL3
A0A3Q1MPX6	0.148334	0.13207	17.2504	1.12314	0.276765	0.786254	KIF1B	A0A3Q1MPX6_BOVIN	A0A3Q1MPX6
A0A3Q1N3P7	-0.229401	0.20468	17.6463	-1.12078	0.277404	0.786254	GGA3	A0A3Q1N3P7_BOVIN	A0A3Q1N3P7
A0A3Q1NE67	-0.295537	0.262332	20.1041	-1.12658	0.273189	0.786254	TP53BP2	A0A3Q1NE67_BOVIN	A0A3Q1NE67
A0A452DJ92;E1BLZ4	0.158345	0.139169	17.2969	1.13779	0.270723	0.786254	ZFYVE26	ZFY26_BOVIN	A0A452DJ92;E1BLZ4
A0A452DJD2;E1B7X9	0.243204	0.212756	17.1894	1.14311	0.268664	0.786254	SMARCAD1	SMRCD_BOVIN	A0A452DJD2;E1B7X9
A4FUC0	-0.230462	0.200588	15.5535	-1.14893	0.267947	0.786254	MRPL37	RM37_BOVIN	A4FUC0
A5PJA6	-0.439791	0.390737	20.1041	-1.12554	0.273616	0.786254	STOML2	A5PJA6_BOVIN	A5PJA6
A6QLG5	-0.211362	0.187331	17.1877	-1.12828	0.274705	0.786254	RPS9	RS9_BOVIN	A6QLG5
A6QNT8	0.206853	0.182014	14.5251	1.13647	0.274165	0.786254	SEC24A	SC24A_BOVIN	A6QNT8
A6QQV3	-0.233355	0.209344	20.1041	-1.11469	0.27813	0.786254	LSM2	A6QQV3_BOVIN	A6QQV3
A7MB95	0.229806	0.202557	17.4781	1.13453	0.271894	0.786254	CELF1	A7MB95_BOVIN	A7MB95
A7Z024	-0.32792	0.293632	19.1737	-1.11677	0.277891	0.786254	RP2	A7Z024_BOVIN	A7Z024
E1B755	0.138531	0.123665	17.6395	1.12021	0.277644	0.786254	PTPRQ	E1B755_BOVIN	E1B755
E1B902	0.212828	0.186085	17.2276	1.14371	0.268387	0.786254	MAP4K2	E1B902_BOVIN	E1B902
E1B9Z9	0.239251	0.210625	20.1041	1.13591	0.269355	0.786254	TMPRSS9	E1B9Z9_BOVIN	E1B9Z9
E1BA29	0.152778	0.135099	20.1041	1.13086	0.271426	0.786254	GNAQ	E1BA29_BOVIN	E1BA29
E1BCR1;A0A3Q1NJC0	0.301423	0.261561	13.5236	1.1524	0.269121	0.786254	ABCA3	E1BCR1_BOVIN	E1BCR1;A0A3Q1NJC0
E1BDU0	0.169687	0.15182	18.2685	1.11768	0.278186	0.786254	NUP107	E1BDU0_BOVIN	E1BDU0
E1BF68	-0.295277	0.262364	18.1157	-1.12545	0.27509	0.786254	DHX16	E1BF68_BOVIN	E1BF68
E1BFE1	0.271904	0.2407	17.1041	1.12964	0.274222	0.786254	LYRM1	E1BFE1_BOVIN	E1BFE1
E1BG62	0.129265	0.115065	17.2379	1.12341	0.276667	0.786254	PACS1	E1BG62_BOVIN	E1BG62
E1BIN5	0.169926	0.150163	17.2054	1.13161	0.273324	0.786254	CUL3	E1BIN5_BOVIN	E1BIN5
E1BJ04	0.113773	0.100298	20.1041	1.13436	0.269991	0.786254	SPECC1L	E1BJ04_BOVIN	E1BJ04
E1BJY4	0.344518	0.30659	18.9911	1.12371	0.275141	0.786254	PDGFC	E1BJY4_BOVIN	E1BJY4
E1BKF8	0.187269	0.165982	20.1041	1.12825	0.272498	0.786254	SPPL2B	E1BKF8_BOVIN	E1BKF8
E1BMF5	0.260165	0.22838	15.3887	1.13917	0.272054	0.786254	ACOT11	E1BMF5_BOVIN	E1BMF5
E1BMF9;Q8MKF0	0.246678	0.215995	15.1836	1.14205	0.271122	0.786254	LLGL1	L2GL1_BOVIN	E1BMF9;Q8MKF0
F1MB87	0.205104	0.181779	17.3681	1.12831	0.274534	0.786254	STRADB	F1MB87_BOVIN	F1MB87
F1MIU2	-0.157707	0.139971	17.5334	-1.12671	0.275049	0.786254	BAG3	F1MIU2_BOVIN	F1MIU2
F1MLZ4;Q9TTK4	-0.223388	0.195806	17.888	-1.14086	0.268971	0.786254	LYST	LYST_BOVIN	F1MLZ4;Q9TTK4
F1MRI2;Q3SZV6	-0.206758	0.18474	17.6962	-1.11918	0.278023	0.786254	TIMM21	TIM21_BOVIN	F1MRI2;Q3SZV6
F1MUK4	-0.16786	0.147417	14.7511	-1.13867	0.272996	0.786254	CACUL1	F1MUK4_BOVIN	F1MUK4
F1MV22	0.151011	0.134823	17.8985	1.12007	0.27749	0.786254	PPAT	F1MV22_BOVIN	F1MV22
F1N3S4	0.211637	0.185452	17.3057	1.1412	0.269334	0.786254	CUL4A	F1N3S4_BOVIN	F1N3S4
F1N547	0.352888	0.31454	20.1041	1.12192	0.275118	0.786254	CETN3	F1N547_BOVIN	F1N547
F1N5H8	-0.220259	0.195679	20.1041	-1.12561	0.273589	0.786254	DDX31	F1N5H8_BOVIN	F1N5H8
F1N647	-0.296129	0.263383	17.1811	-1.12433	0.276338	0.786254	FASN	F1N647_BOVIN	F1N647
F1N647;Q71SP7	0.173814	0.153177	17.1331	1.13472	0.272118	0.786254	FASN	FAS_BOVIN	F1N647;Q71SP7
F1N715	0.146328	0.129442	17.4733	1.13045	0.273567	0.786254	CAP2	F1N715_BOVIN	F1N715
F6Q0H8	0.169782	0.151976	20.1041	1.11717	0.277097	0.786254	GTSE1	F6Q0H8_BOVIN	F6Q0H8
F6Q850	-0.266457	0.23341	17.3997	-1.14159	0.269094	0.786254	VPS26C	F6Q850_BOVIN	F6Q850
O46414;A0A3Q1NGZ9	0.2873	0.25713	18.1388	1.11733	0.278433	0.786254	FTH1	FRIH_BOVIN	O46414;A0A3Q1NGZ9
P00435	0.273351	0.239357	17.2521	1.14202	0.269048	0.786254	GPX1	GPX1_BOVIN	P00435
P02584	-0.421516	0.36898	17.273	-1.14238	0.268884	0.786254	PFN1	PROF1_BOVIN	P02584
P40682	0.348417	0.311542	18.9032	1.11836	0.277424	0.786254	ATP6AP1	VAS1_BOVIN	P40682
P68002	0.249712	0.220105	20.1041	1.13452	0.269924	0.786254	VDAC2	VDAC2_BOVIN	P68002
Q0P5L8;A0A3Q1M4U0	-0.332876	0.294124	19.8263	-1.13175	0.271243	0.786254	GCAT	KBL_BOVIN	Q0P5L8;A0A3Q1M4U0
Q10568	0.22064	0.194654	17.6319	1.1335	0.272183	0.786254	CPSF2	CPSF2_BOVIN	Q10568
Q1JPD3	0.248935	0.223342	20.1041	1.11459	0.278173	0.786254	D2HGDH	D2HDH_BOVIN	Q1JPD3
Q1LZE3	0.318966	0.283649	16.2149	1.12451	0.277169	0.786254	MTERF3	Q1LZE3_BOVIN	Q1LZE3
Q1RMS2	0.160962	0.143287	17.3533	1.12336	0.276588	0.786254	CTPS2	PYRG2_BOVIN	Q1RMS2
Q1ZYR0	0.187086	0.166527	18.8002	1.12346	0.275386	0.786254	CLN5	CLN5_BOVIN	Q1ZYR0
Q2KIN8;F2Z4J6	0.186691	0.164032	17.8193	1.13813	0.270137	0.786254	GTF2B	TF2B_BOVIN	Q2KIN8;F2Z4J6
Q2TBX4	-0.258702	0.230382	17.5464	-1.12293	0.276599	0.786254	HSPA13	HSP13_BOVIN	Q2TBX4
Q2YDD2;F1MBJ5	-0.298241	0.265509	20.1041	-1.12328	0.274554	0.786254	SMG9	SMG9_BOVIN	Q2YDD2;F1MBJ5
Q3MHL6	0.203761	0.179815	17.6647	1.13317	0.272289	0.786254	TSC22D1	T22D1_BOVIN	Q3MHL6
Q3SZF0	-0.400662	0.353577	17.8185	-1.13317	0.272162	0.786254	ACBD7	ACBD7_BOVIN	Q3SZF0
Q3T0K2	0.154142	0.137331	17.8462	1.12241	0.276562	0.786254	CCT3	TCPG_BOVIN	Q3T0K2
Q3T0Z7	0.131515	0.116084	17.5996	1.13294	0.27244	0.786254	QDPR	DHPR_BOVIN	Q3T0Z7
Q3T147	-0.242943	0.213762	18.0403	-1.13651	0.270615	0.786254	DDX39B	DX39B_BOVIN	Q3T147
Q3ZBQ0	0.298737	0.265	17.3224	1.12731	0.274985	0.786254	SIRT5	SIR5_BOVIN	Q3ZBQ0
Q3ZBW7	-0.203846	0.180537	20.1041	-1.12911	0.272144	0.786254	MTFR1L	MFR1L_BOVIN	Q3ZBW7
Q5EAC6	-0.2803	0.248859	17.8448	-1.12634	0.27494	0.786254	CDC37	CDC37_BOVIN	Q5EAC6
Q95KU9	0.191451	0.171747	20.1041	1.11473	0.278115	0.786254	IKBKG	NEMO_BOVIN	Q95KU9
Q95M12;A0A140T8D4	-0.298855	0.266151	19.1041	-1.12288	0.275404	0.786254	LGMN	LGMN_BOVIN	Q95M12;A0A140T8D4
Q0P584	0.450172	0.404864	20.1041	1.11191	0.279299	0.78827	ZMAT2	Q0P584_BOVIN	Q0P584
E1BF92	0.190897	0.17118	17.8376	1.11518	0.279572	0.788325	USP48	E1BF92_BOVIN	E1BF92
Q2TBS9	0.233964	0.210563	20.1041	1.11114	0.279621	0.788325	SMU1	SMU1_BOVIN	Q2TBS9
A2VE52	-0.19698	0.176676	17.6373	-1.11493	0.279844	0.788527	REXO2	ORN_BOVIN	A2VE52
G3MWL9	-0.245439	0.220576	18.6062	-1.11272	0.28	0.788541	ZNF445	G3MWL9_BOVIN	G3MWL9
A3KMW0	-0.261566	0.235554	19.0471	-1.11043	0.280636	0.78953	CCDC97	A3KMW0_BOVIN	A3KMW0
O77667;F1N3U0	-0.471087	0.420181	14.335	-1.12115	0.280654	0.78953	HSD11B2	DHI2_BOVIN	O77667;F1N3U0
F1MN23;Q3T0R4	-0.292702	0.263408	17.9688	-1.11121	0.281125	0.790001	DHRS7B	DRS7B_BOVIN	F1MN23;Q3T0R4
Q3T0B6	-0.299456	0.26949	18.1433	-1.1112	0.280992	0.790001	C1QBP	C1QBP_BOVIN	Q3T0B6
A6QLV1	-0.183352	0.165399	17.5502	-1.10854	0.282589	0.790094	SUN2	A6QLV1_BOVIN	A6QLV1
E1BA27	0.222424	0.200597	17.317	1.10881	0.282675	0.790094	GLMN	E1BA27_BOVIN	E1BA27
E1BFX4	0.573328	0.516949	18.0085	1.10906	0.281995	0.790094	SGSH	E1BFX4_BOVIN	E1BFX4
E1BJA2	-0.173624	0.156588	17.4261	-1.10879	0.282588	0.790094	AIFM1	E1BJA2_BOVIN	E1BJA2
F1MI38;Q95132	-0.186396	0.168066	17.6694	-1.10907	0.282269	0.790094	ICAM1	ICAM1_BOVIN	F1MI38;Q95132
Q148H3	-0.21093	0.190164	18.1041	-1.1092	0.281862	0.790094	CAMKK2	Q148H3_BOVIN	Q148H3
Q3SZC4	-0.18756	0.168725	17.4875	-1.11163	0.281348	0.790094	NSFL1C	NSF1C_BOVIN	Q3SZC4
Q3SZE2	-0.189696	0.17084	17.3201	-1.11037	0.282017	0.790094	PFDN1	PFD1_BOVIN	Q3SZE2
Q3T2L0	-0.283641	0.256631	19.3669	-1.10525	0.282593	0.790094	LOC515736	Q3T2L0_BOVIN	Q3T2L0
Q58D56	0.215466	0.193909	17.2462	1.11117	0.281745	0.790094	DRG2	DRG2_BOVIN	Q58D56
E1BKP6	-0.167532	0.151807	19.7073	-1.10358	0.283067	0.790766	CEP250	E1BKP6_BOVIN	E1BKP6
P13621	-0.339868	0.307773	18.4519	-1.10428	0.283664	0.792009	ATP5PO	ATPO_BOVIN	P13621
F1MTR1	0.133013	0.120337	17.5833	1.10534	0.283909	0.792269	IQGAP2	F1MTR1_BOVIN	F1MTR1
E1B9I9	0.192253	0.174389	18.0649	1.10244	0.284742	0.792958	PITPNM1	E1B9I9_BOVIN	E1B9I9
E1BEI0	-0.157323	0.142832	18.5773	-1.10146	0.284764	0.792958	API5	E1BEI0_BOVIN	E1BEI0
P34933;A7E3Q2	-0.21295	0.193484	19.499	-1.1006	0.284471	0.792958	HSPA2	HSP72_BOVIN	P34933;A7E3Q2
Q17QH8;F1MK41	0.243542	0.220623	17.2965	1.10388	0.284765	0.792958	SDR39U1	D39U1_BOVIN	Q17QH8;F1MK41
A0A3Q1LNA4	0.146814	0.133294	18.3684	1.10143	0.284934	0.793006	UBAC2	A0A3Q1LNA4_BOVIN	A0A3Q1LNA4
A0A3Q1MFE2	-0.942981	0.870796	20.1041	-1.0829	0.291672	0.79397	PTDSS2	A0A3Q1MFE2_BOVIN	A0A3Q1MFE2
A0A3Q1MKH6	-0.149509	0.137745	17.4207	-1.0854	0.292537	0.79397	HSPA4L	A0A3Q1MKH6_BOVIN	A0A3Q1MKH6
A0A3Q1MLB6	-0.233827	0.215417	20.1041	-1.08546	0.290563	0.79397	UBE2R2	A0A3Q1MLB6_BOVIN	A0A3Q1MLB6
A0A3Q1MP45;Q28085	0.243903	0.22664	19.3013	1.07617	0.29512	0.79397	CFH	CFAH_BOVIN	A0A3Q1MP45;Q28085
A0A3Q1MQG3	0.298167	0.274156	17.3205	1.08758	0.291683	0.79397	ASPRV1	A0A3Q1MQG3_BOVIN	A0A3Q1MQG3
A0A3Q1MTI8;A0A0A0MPA4;Q56JX5	-0.521801	0.47753	17.2294	-1.09271	0.289565	0.79397	RPS25	RS25_BOVIN	A0A3Q1MTI8;A0A0A0MPA4;Q56JX5
A0A3Q1N6B9	-0.153803	0.141975	19.6655	-1.08331	0.291775	0.79397	RACGAP1	A0A3Q1N6B9_BOVIN	A0A3Q1N6B9
A0A3Q1NMD3;A4IFG2	-0.317946	0.295263	17.6622	-1.07682	0.296048	0.79397	BTBD9	BTBD9_BOVIN	A0A3Q1NMD3;A4IFG2
A0A493UA87	0.252025	0.2331	19.149	1.08119	0.293043	0.79397	AKR1B1	A0A493UA87_BOVIN	A0A493UA87
A3KN51	0.25431	0.234075	20.1041	1.08644	0.290138	0.79397	TSG101	A3KN51_BOVIN	A3KN51
A4FV33	0.243652	0.224973	15.7235	1.08303	0.295126	0.79397	ITPKA	A4FV33_BOVIN	A4FV33
A5PK34	-0.281829	0.2588	17.9128	-1.08898	0.290596	0.79397	DEF6	A5PK34_BOVIN	A5PK34
A5PK88	0.219376	0.199504	18.014	1.09961	0.285982	0.79397	PITHD1	A5PK88_BOVIN	A5PK88
A6QLH6;F1MVK2	0.476264	0.439606	18.9215	1.08339	0.292249	0.79397	SCYL1	SCYL1_BOVIN	A6QLH6;F1MVK2
A6QQ71	-0.169433	0.154471	17.1549	-1.09686	0.287863	0.79397	FKBP6	FKBP6_BOVIN	A6QQ71
A7MBJ7	0.215249	0.195386	16.4186	1.10166	0.286498	0.79397	KLHL18	A7MBJ7_BOVIN	A7MBJ7
A7YY75	0.175144	0.160669	17.1641	1.0901	0.290738	0.79397	SEH1L	SEH1_BOVIN	A7YY75
A7Z014	0.263042	0.245191	20.1041	1.0728	0.296068	0.79397	TKT	A7Z014_BOVIN	A7Z014
A8E658	-0.344969	0.311802	14.9575	-1.10637	0.286042	0.79397	PPIG	A8E658_BOVIN	A8E658
ALBU_BOVIN;A0A140T897;P02769	0.416572	0.387524	19.8724	1.07496	0.295274	0.79397	ALB	ALBU_BOVIN	ALBU_BOVIN;A0A140T897;P02769
E1BAQ5	-0.251993	0.233279	16.3906	-1.08022	0.295684	0.79397	ATG14	E1BAQ5_BOVIN	E1BAQ5
E1BC30	-0.253429	0.236247	20.1041	-1.07273	0.296101	0.79397	SNX16	E1BC30_BOVIN	E1BC30
E1BDI3	0.160662	0.147419	17.2899	1.08984	0.290742	0.79397	POLG	E1BDI3_BOVIN	E1BDI3
E1BES2	0.199234	0.182125	17.2335	1.09394	0.289038	0.79397	CHDH	E1BES2_BOVIN	E1BES2
E1BG64	-0.176814	0.163995	20.1041	-1.07817	0.293725	0.79397	FEZ2	E1BG64_BOVIN	E1BG64
E1BGF8	0.153748	0.141026	17.477	1.09021	0.290427	0.79397	GPAT3	E1BGF8_BOVIN	E1BGF8
E1BJW7	0.1464	0.133551	18.245	1.09621	0.287248	0.79397	VPS53	E1BJW7_BOVIN	E1BJW7
E1BM44	0.213872	0.19706	17.589	1.08531	0.292435	0.79397	HECTD4	E1BM44_BOVIN	E1BM44
F1MC26	-0.160244	0.146638	17.2928	-1.09279	0.289477	0.79397	TBC1D2B	F1MC26_BOVIN	F1MC26
F1MD66;P27214	0.184594	0.168052	17.4512	1.09843	0.28694	0.79397	ANXA11	ANX11_BOVIN	F1MD66;P27214
F1ME38	0.158638	0.147801	20.1041	1.07332	0.295842	0.79397	UBA6	F1ME38_BOVIN	F1ME38
F1MG02;Q3MHH9	0.381395	0.351738	14.7758	1.08432	0.295601	0.79397	ECM2	ECM2_BOVIN	F1MG02;Q3MHH9
F1MI76	-0.249885	0.229717	19.688	-1.0878	0.289823	0.79397	EPSTI1	F1MI76_BOVIN	F1MI76
F1MKU3	0.162796	0.149688	18.6532	1.08757	0.29064	0.79397	BSPRY	F1MKU3_BOVIN	F1MKU3
F1MLL9	0.163892	0.150055	16.4087	1.09222	0.290515	0.79397	MRM2	F1MLL9_BOVIN	F1MLL9
F1MLM2	0.147154	0.134497	17.9167	1.0941	0.288402	0.79397	HLTF	F1MLM2_BOVIN	F1MLM2
F1MSL9	0.146551	0.133369	17.2496	1.09884	0.286939	0.79397	UGGT2	F1MSL9_BOVIN	F1MSL9
F1MXR0	-0.201992	0.185407	17.3001	-1.08945	0.290897	0.79397	BAIAP2L1	F1MXR0_BOVIN	F1MXR0
F1N194	-0.232698	0.214067	18.3993	-1.08704	0.291057	0.79397	ZNF622	F1N194_BOVIN	F1N194
F1N1N6;Q9TUM6	0.234799	0.218353	20.1041	1.07532	0.294967	0.79397	PLIN2	PLIN2_BOVIN	F1N1N6;Q9TUM6
F1N2L6	-0.282232	0.260509	17.753	-1.08339	0.293132	0.79397	NPHS2	F1N2L6_BOVIN	F1N2L6
F1N673	0.235955	0.217262	18.7707	1.08604	0.291212	0.79397	ABHD18	F1N673_BOVIN	F1N673
F1N6C2	0.186894	0.17151	20.1041	1.08969	0.288737	0.79397	TMED4	F1N6C2_BOVIN	F1N6C2
P07224	0.209473	0.19483	19.1041	1.07516	0.295697	0.79397	PROS1	PROS_BOVIN	P07224
P11064	-0.38216	0.353221	17.8889	-1.08193	0.293654	0.79397	ACP1	PPAC_BOVIN	P11064
P13619;A0A3Q1MP66	0.300848	0.275148	18.1768	1.09341	0.288495	0.79397	ATP5PB	AT5F1_BOVIN	P13619;A0A3Q1MP66
P20000	0.246996	0.229152	17.9717	1.07787	0.295349	0.79397	ALDH2	ALDH2_BOVIN	P20000
P61286;A0A3Q1LUM7	0.297133	0.272538	19.0989	1.09024	0.28917	0.79397	PABPC1	PABP1_BOVIN	P61286;A0A3Q1LUM7
Q08DG6	0.52659	0.480253	18.1041	1.09648	0.287238	0.79397	COX15	COX15_BOVIN	Q08DG6
Q0IIF7	-0.176232	0.162946	17.6244	-1.08154	0.294035	0.79397	USP14	UBP14_BOVIN	Q0IIF7
Q0P5M8	0.250444	0.22886	17.4446	1.09431	0.288699	0.79397	PMPCA	MPPA_BOVIN	Q0P5M8
Q0VC30	0.286361	0.265055	17.6928	1.08038	0.294479	0.79397	POLG2	DPOG2_BOVIN	Q0VC30
Q27957	-0.293975	0.270871	17.2984	-1.08529	0.292685	0.79397	TPPP	TPPP_BOVIN	Q27957
Q27966	-0.15229	0.140774	17.135	-1.0818	0.29433	0.79397	MYO1C	MYO1C_BOVIN	Q27966
Q29RH9	0.261302	0.241198	18.1701	1.08335	0.292821	0.79397	TMEM109	Q29RH9_BOVIN	Q29RH9
Q2KHV4;A0A452DJF2	0.40446	0.368476	17.2618	1.09765	0.287431	0.79397	PARL	PARL_BOVIN	Q2KHV4;A0A452DJF2
Q2KI14	0.20505	0.18969	17.204	1.08097	0.294631	0.79397	NAA10	NAA10_BOVIN	Q2KI14
Q2KIL4	0.228175	0.210472	17.4204	1.08411	0.293093	0.79397	COQ6	COQ6_BOVIN	Q2KIL4
Q2NL36	-0.422953	0.390116	17.431	-1.08417	0.293056	0.79397	DIABLO	Q2NL36_BOVIN	Q2NL36
Q32L99	-0.286115	0.261867	16.5515	-1.0926	0.290219	0.79397	PTGR2	PTGR2_BOVIN	Q32L99
Q3SZB4;A0A3Q1MKZ2	0.223667	0.207549	18.7252	1.07766	0.294874	0.79397	ACADM	ACADM_BOVIN	Q3SZB4;A0A3Q1MKZ2
Q3T058;A0A3Q1LPP5	0.192192	0.175264	20.1041	1.09658	0.285786	0.79397	EIF2B4	EI2BD_BOVIN	Q3T058;A0A3Q1LPP5
Q3T0M0	0.395216	0.366136	17.2587	1.07942	0.295254	0.79397	VPS29	VPS29_BOVIN	Q3T0M0
Q3T0M2	0.26816	0.245275	17.539	1.0933	0.289051	0.79397	SFXN4	SFXN4_BOVIN	Q3T0M2
Q3T0X5	0.263751	0.244909	20.1041	1.07693	0.294264	0.79397	PSMA1	PSA1_BOVIN	Q3T0X5
Q58CQ2	0.249753	0.228042	18.8004	1.09521	0.287259	0.79397	ARPC1B	ARC1B_BOVIN	Q58CQ2
Q58D05	-0.26891	0.244447	17.4382	-1.10008	0.286254	0.79397	TRAFD1	TRAD1_BOVIN	Q58D05
Q58D31	0.129723	0.119135	17.122	1.08888	0.291298	0.79397	SORD	DHSO_BOVIN	Q58D31
Q58D94	-0.823457	0.752723	19.7723	-1.09397	0.287116	0.79397	MKNK1	MKNK1_BOVIN	Q58D94
Q5EAD0	-0.161597	0.147481	20.1041	-1.09572	0.286155	0.79397	BAIAP2	BAIP2_BOVIN	Q5EAD0
UBE2I_HUMAN;A6H744;A0A3Q1LUL4	-0.226451	0.207891	17.868	-1.08928	0.290505	0.79397	UBE2I	A6H744_BOVIN	UBE2I_HUMAN;A6H744;A0A3Q1LUL4
A0A3B0IZF8	0.218049	0.204119	18.7076	1.06824	0.299003	0.794494	C1QC	A0A3B0IZF8_BOVIN	A0A3B0IZF8
A0A3Q1LJF1	-0.170017	0.158102	17.1541	-1.07536	0.297108	0.794494	TUBGCP2	A0A3Q1LJF1_BOVIN	A0A3Q1LJF1
A0A3Q1LW57	-0.288507	0.269654	17.1041	-1.06991	0.299525	0.794494	FNDC3A	A0A3Q1LW57_BOVIN	A0A3Q1LW57
A0A3Q1LWN4	-0.252282	0.236755	18.275	-1.06558	0.300489	0.794494	NDUFV3	A0A3Q1LWN4_BOVIN	A0A3Q1LWN4
A0A3Q1M051	-0.116155	0.110509	20.1041	-1.05109	0.305689	0.794494	SLC4A2	A0A3Q1M051_BOVIN	A0A3Q1M051
A0A3Q1M0G8	-0.228301	0.214497	17.6121	-1.06435	0.301544	0.794494	PAK2	A0A3Q1M0G8_BOVIN	A0A3Q1M0G8
A0A3Q1M4F2	0.239932	0.226988	18.2647	1.05702	0.304282	0.794494	JAM3	A0A3Q1M4F2_BOVIN	A0A3Q1M4F2
A0A3Q1M9E6	-0.219028	0.209047	20.1041	-1.04775	0.307189	0.794494	BLTP1	A0A3Q1M9E6_BOVIN	A0A3Q1M9E6
A0A3Q1MBG6	0.193737	0.181534	17.4922	1.06722	0.300382	0.794494	SPHK2	A0A3Q1MBG6_BOVIN	A0A3Q1MBG6
A0A3Q1MHI5	-0.136574	0.129064	17.3629	-1.05819	0.30447	0.794494	G3BP2	A0A3Q1MHI5_BOVIN	A0A3Q1MHI5
A0A3Q1MLN0	-0.250176	0.234524	16.3674	-1.06674	0.301572	0.794494	ELP1	A0A3Q1MLN0_BOVIN	A0A3Q1MLN0
A0A3Q1MN33	0.15244	0.142212	20.1041	1.07192	0.296456	0.794494	GCLC	A0A3Q1MN33_BOVIN	A0A3Q1MN33
A0A3Q1MND5;Q08DK1	-0.15456	0.145258	20.1041	-1.06404	0.299925	0.794494	IGSF11	IGS11_BOVIN	A0A3Q1MND5;Q08DK1
A0A3Q1MQ07	-0.193863	0.182987	18.8418	-1.05943	0.302795	0.794494	BCAR1	A0A3Q1MQ07_BOVIN	A0A3Q1MQ07
A0A3Q1MQS6	0.267216	0.254853	19.1041	1.04851	0.307487	0.794494	SURF1	A0A3Q1MQS6_BOVIN	A0A3Q1MQS6
A0A3Q1MSE8	-0.222014	0.207364	16.681	-1.07065	0.299573	0.794494		A0A3Q1MSE8_BOVIN	A0A3Q1MSE8
A0A3Q1MST8;A4IFQ7	0.823823	0.786124	18.1752	1.04796	0.308396	0.794494	BCAT1	A4IFQ7_BOVIN	A0A3Q1MST8;A4IFQ7
A0A3Q1MUQ8;Q17R10	0.157458	0.148989	17.2558	1.05684	0.305155	0.794494	AFAP1L2	AF1L2_BOVIN	A0A3Q1MUQ8;Q17R10
A0A3Q1N7N3	-0.254683	0.242924	20.1041	-1.0484	0.306894	0.794494	SLC49A3	A0A3Q1N7N3_BOVIN	A0A3Q1N7N3
A0A3Q1NC33	0.16669	0.155086	17.2755	1.07482	0.297237	0.794494	TCERG1	A0A3Q1NC33_BOVIN	A0A3Q1NC33
A0JNI7	0.144719	0.137437	18.8389	1.05298	0.305668	0.794494	GRSF1	A0JNI7_BOVIN	A0JNI7
A0JNQ6	0.190184	0.179017	17.3379	1.06238	0.302637	0.794494	OOEP	OOEP_BOVIN	A0JNQ6
A2VDN5	-0.192587	0.181516	19.0514	-1.06099	0.301959	0.794494	SPAST	SPAST_BOVIN	A2VDN5
A3KN00	0.167964	0.157076	17.1955	1.06932	0.299707	0.794494	DUSP23	A3KN00_BOVIN	A3KN00
A4IFR1	-0.225134	0.213822	16.2557	-1.0529	0.307786	0.794494	CD2BP2	A4IFR1_BOVIN	A4IFR1
A5PJ69	0.22043	0.209625	17.964	1.05155	0.306948	0.794494	SERPINA10	A5PJ69_BOVIN	A5PJ69
A5PK39;A0A3Q1M996	0.156403	0.148109	17.1585	1.05599	0.305613	0.794494	TPP2	TPP2_BOVIN	A5PK39;A0A3Q1M996
A7MBD9	-0.292247	0.273312	18.2045	-1.06928	0.298917	0.794494	CPM	A7MBD9_BOVIN	A7MBD9
A8QIC0	0.172459	0.164374	20.1041	1.04919	0.306542	0.794494	SMIM29	A8QIC0_BOVIN	A8QIC0
E1BAK5	-0.201063	0.19055	19.9352	-1.05517	0.303967	0.794494	CENPC	E1BAK5_BOVIN	E1BAK5
E1BC65	0.143315	0.136224	17.7134	1.05205	0.306917	0.794494	RBM6	E1BC65_BOVIN	E1BC65
E1BCF2	0.194929	0.185274	17.6901	1.05211	0.306908	0.794494	CRLF3	E1BCF2_BOVIN	E1BCF2
E1BD97	0.137101	0.130743	17.4347	1.04863	0.30867	0.794494	KIAA0100	E1BD97_BOVIN	E1BD97
E1BKB2	-0.214308	0.201144	17.4097	-1.06544	0.301229	0.794494	NGLY1	E1BKB2_BOVIN	E1BKB2
E1BKX3	0.180419	0.168993	20.1041	1.06761	0.29835	0.794494	MYBBP1A	E1BKX3_BOVIN	E1BKX3
E1BKY9	0.147247	0.139337	17.3156	1.05676	0.305141	0.794494	CPOX	E1BKY9_BOVIN	E1BKY9
E1BNM6	-0.174572	0.166673	18.8867	-1.0474	0.308136	0.794494	WBP11	E1BNM6_BOVIN	E1BNM6
F1ME46	-0.145165	0.137454	18.6877	-1.05611	0.304382	0.794494	LMAN1	F1ME46_BOVIN	F1ME46
F1MH40	0.41207	0.385845	17.6909	1.06797	0.299892	0.794494		F1MH40_BOVIN	F1MH40
F1MM00	0.15427	0.145979	17.1926	1.0568	0.305229	0.794494	ERN1	F1MM00_BOVIN	F1MM00
F1MMK3	-0.210379	0.199743	20.1041	-1.05325	0.304723	0.794494	DDX50	F1MMK3_BOVIN	F1MMK3
F1MMR6;P80209	-0.337728	0.318516	18.9754	-1.06032	0.302311	0.794494	CTSD	CATD_BOVIN	F1MMR6;P80209
F1MMY4	0.19661	0.185928	17.1041	1.05745	0.305013	0.794494	NSD2	F1MMY4_BOVIN	F1MMY4
F1MN63	0.209183	0.199248	17.2384	1.04987	0.308276	0.794494	DEPDC5	F1MN63_BOVIN	F1MN63
F1MND2	0.131928	0.125693	17.1296	1.04961	0.308483	0.794494	GBA2	F1MND2_BOVIN	F1MND2
F1MQ89	0.189679	0.178382	17.1416	1.06333	0.302382	0.794494	COG2	F1MQ89_BOVIN	F1MQ89
F1MQI4	-0.139775	0.133066	17.9506	-1.05042	0.307462	0.794494	TIMELESS	F1MQI4_BOVIN	F1MQI4
F1MQP7;Q865R1	0.186145	0.176448	17.4327	1.05495	0.305848	0.794494	PAOX	PAOX_BOVIN	F1MQP7;Q865R1
F1MTU0	-0.27925	0.260868	20.1041	-1.07047	0.297094	0.794494	DSCC1	F1MTU0_BOVIN	F1MTU0
F1MVJ8	-0.527911	0.501383	17.7896	-1.05291	0.306475	0.794494	OLFM4	F1MVJ8_BOVIN	F1MVJ8
F1MZT2	-0.13968	0.130711	19.7362	-1.06861	0.298141	0.794494	CRNKL1	F1MZT2_BOVIN	F1MZT2
F1MZU1	-0.130339	0.123653	20.1041	-1.05407	0.304354	0.794494	LARP1	F1MZU1_BOVIN	F1MZU1
F1N3F2	-0.212416	0.196688	13.7044	-1.07996	0.298799	0.794494	IRF2BPL	F1N3F2_BOVIN	F1N3F2
F1N3Q4	-0.201211	0.188895	17.7483	-1.0652	0.301062	0.794494	PALM	F1N3Q4_BOVIN	F1N3Q4
F1N4B0	-0.204991	0.19395	18.1041	-1.05693	0.304445	0.794494	SASH1	F1N4B0_BOVIN	F1N4B0
F1N580	-0.166588	0.158825	17.485	-1.04887	0.308519	0.794494	PPM1E	F1N580_BOVIN	F1N580
[truncated: 3,211 more rows]

## Sheet: Table S13
Protein	logFC	se	df	t	pval	adjPval	Genes	Protein.Names	Protein.Ids	Description
A0A3Q1LRW4	1.32285	0.342662	17.4995	3.8605	0.00119811	0.994225		A0A3Q1LRW4_BOVIN	A0A3Q1LRW4
A0A3Q1LUT3;Q29450	-0.83336	0.198397	12.2408	-4.20047	0.00117979	0.994225	ADCY7	ADCY7_BOVIN	A0A3Q1LUT3;Q29450
A0A3Q1M3L6	0.792319	0.18632	17.2283	4.25247	0.00052297	0.994225		A0A3Q1M3L6_BOVIN	A0A3Q1M3L6
A0A3Q1MG66	0.609899	0.199818	16.919	3.05227	0.00723433	0.994225	AFF1	A0A3Q1MG66_BOVIN	A0A3Q1MG66
A0A3S5ZPN1	0.449508	0.132467	17.3735	3.39335	0.00337176	0.994225	ANGPTL6	A0A3S5ZPN1_BOVIN	A0A3S5ZPN1
A0A452DI11;Q0P5C2	-0.503328	0.155091	17.892	-3.24536	0.00451821	0.994225	MTHFD2	MTDC_BOVIN	A0A452DI11;Q0P5C2
A0A452DIF8;Q0VCP3	0.405345	0.125719	17.7575	3.2242	0.0047686	0.994225	OLFML3	OLFL3_BOVIN	A0A452DIF8;Q0VCP3
A5D977	0.454468	0.149358	20.1041	3.0428	0.00639862	0.994225	RALB	A5D977_BOVIN	A5D977
A6H7F6	0.594441	0.159239	17.224	3.73301	0.00162329	0.994225	GOLPH3L	GLP3L_BOVIN	A6H7F6
A6QL68	0.46507	0.144855	17.5104	3.21059	0.00498083	0.994225	CLYBL	A6QL68_BOVIN	A6QL68
A6QQP3	-0.931908	0.300165	14.5219	-3.10466	0.00748206	0.994225	MCUR1	A6QQP3_BOVIN	A6QQP3
E1B8G4;E1BEQ3;Q3T199	1.05334	0.288722	18.2081	3.64829	0.00181019	0.994225	RPS23	RS23_BOVIN	E1B8G4;E1BEQ3;Q3T199
E1BF40	-0.377071	0.125209	17.1573	-3.01152	0.00779857	0.994225	GPT2	E1BF40_BOVIN	E1BF40
E1BHU3	0.49659	0.142674	18.2007	3.48059	0.00263401	0.994225	LARGE2	E1BHU3_BOVIN	E1BHU3
F1MHR4	0.642321	0.173781	20.082	3.69614	0.00142218	0.994225	PIP4K2A	F1MHR4_BOVIN	F1MHR4
F1MJ59;Q2T9R6	-0.727506	0.226858	19.0453	-3.20688	0.00463161	0.994225	NIT2	NIT2_BOVIN	F1MJ59;Q2T9R6
F1MJP4	0.492689	0.151909	17.5325	3.24332	0.00463219	0.994225	ADAMDEC1	F1MJP4_BOVIN	F1MJP4
F1MYK6	0.421038	0.136101	17.4124	3.09356	0.00645409	0.994225	SCAF8	F1MYK6_BOVIN	F1MYK6
G3N3T9	-0.532335	0.168563	15.8594	-3.15808	0.00614439	0.994225	NCCRP1	G3N3T9_BOVIN	G3N3T9
G5E568;E1B7L7	-0.552981	0.177417	15.1041	-3.11685	0.00702177	0.994225	UBN2	UBN2_BOVIN	G5E568;E1B7L7
G5E5L3	-0.563224	0.185633	17.4383	-3.03407	0.00732879	0.994225	LOC783508	G5E5L3_BOVIN	G5E5L3
G8JKV7;O77588	0.70205	0.166404	20.1041	4.21896	0.000417513	0.994225	PLOD1	PLOD1_BOVIN	G8JKV7;O77588
P33433;F1MKS5	0.630306	0.202647	19.9849	3.11037	0.0055172	0.994225	HRG	HRG_BOVIN	P33433;F1MKS5
P56658	0.892836	0.288808	17.7719	3.09146	0.00636695	0.994225	ADA	ADA_BOVIN	P56658
P61287	0.593208	0.15557	18.7934	3.81311	0.00119341	0.994225	PPP1CC	PP1G_BOVIN	P61287
Q08DW2	-0.422666	0.137859	17.2456	-3.06593	0.00690895	0.994225	PRPSAP1	KPRA_BOVIN	Q08DW2
Q148F6	-0.538526	0.172912	17.1587	-3.11446	0.0062524	0.994225	ROGDI	ROGDI_BOVIN	Q148F6
Q17R14;F1MJ56	-0.659588	0.206949	17.2072	-3.1872	0.00533054	0.994225	MYO1D	MYO1D_BOVIN	Q17R14;F1MJ56
Q1LZ99	-0.514893	0.139065	20.1041	-3.70254	0.00139903	0.994225	DMAP1	Q1LZ99_BOVIN	Q1LZ99
Q2KI30	0.797308	0.25474	17.3867	3.12989	0.00597449	0.994225	REEP2	REEP2_BOVIN	Q2KI30
Q2KIG3	0.64749	0.21389	20.1041	3.02722	0.00662814	0.994225	CPB2	CBPB2_BOVIN	Q2KIG3
Q2KIY7;A0A452DIE1	0.680574	0.215645	17.5036	3.15599	0.00561074	0.994225	BTF3L4	BT3L4_BOVIN	Q2KIY7;A0A452DIE1
Q32KM2	-0.948364	0.280445	20.1041	-3.38164	0.00294796	0.994225		C10_BOVIN	Q32KM2
Q32PD5	-0.924858	0.307889	18.5221	-3.00386	0.00744781	0.994225	RPS19	RS19_BOVIN	Q32PD5
Q32PJ8	0.60692	0.201009	17.2453	3.01936	0.00763584	0.994225	HDAC1	HDAC1_BOVIN	Q32PJ8
Q3MHJ8	-1.77058	0.581949	16.5145	-3.04251	0.00754457	0.994225	STMN2	Q3MHJ8_BOVIN	Q3MHJ8
Q3SX05	-0.561957	0.179394	17.2632	-3.13253	0.00597997	0.994225	ECSIT	ECSIT_BOVIN	Q3SX05
Q3T0C7	0.809256	0.269196	17.3256	3.0062	0.00782404	0.994225	STMN1	STMN1_BOVIN	Q3T0C7
Q58DW6	-0.617596	0.18432	17.3697	-3.35067	0.00370178	0.994225	RAB25	RAB25_BOVIN	Q58DW6
Q5EA53	-0.784203	0.229245	20.0619	-3.42081	0.00269903	0.994225	GTF2F1	T2FA_BOVIN	Q5EA53
Q5W9D7	0.467889	0.148756	20.1041	3.14534	0.0050697	0.994225	QKI	QKI_BOVIN	Q5W9D7
A0A0A0MP92	0.048754	0.168898	16.2027	0.288659	0.776503	0.996552	SERPINA3-7	A0A0A0MP92_BOVIN	A0A0A0MP92
A0A140T842;Q59HJ6	-0.0236069	0.206289	17.3021	-0.114436	0.910209	0.996552	LONP1	LONM_BOVIN	A0A140T842;Q59HJ6
A0A140T849;Q58DV0	0.109303	0.217953	17.9442	0.501498	0.622117	0.996552	PELO	PELO_BOVIN	A0A140T849;Q58DV0
A0A140T853	-0.130205	0.237566	17.5431	-0.54808	0.590544	0.996552	IDI1	A0A140T853_BOVIN	A0A140T853
A0A140T855;Q5EA43	-0.0301281	0.178992	17.2907	-0.168322	0.868284	0.996552	SFXN2	SFXN2_BOVIN	A0A140T855;Q5EA43
A0A140T859;O77689	0.0432404	0.210462	18.9327	0.205454	0.83941	0.996552	CCNB2	CCNB2_BOVIN	A0A140T859;O77689
A0A140T861;Q28009	-0.152894	0.307184	20.1041	-0.497726	0.624077	0.996552	FUS	FUS_BOVIN	A0A140T861;Q28009
A0A140T866;Q5EAD2	-0.13542	0.25898	17.4176	-0.522898	0.607634	0.996552	PHGDH	SERA_BOVIN	A0A140T866;Q5EAD2
A0A140T869	-0.460353	0.650377	19.1041	-0.707824	0.487601	0.996552	ENSA	A0A140T869_BOVIN	A0A140T869
A0A140T872;P00376	0.136769	0.216143	17.5494	0.632773	0.535041	0.996552	DHFR	DYR_BOVIN	A0A140T872;P00376
A0A140T876;A5PJ65	0.146684	0.240811	17.7636	0.609124	0.550154	0.996552	RER1	RER1_BOVIN	A0A140T876;A5PJ65
A0A140T886;P53620	-0.0208127	0.189366	17.3443	-0.109907	0.913745	0.996552	COPG1	COPG1_BOVIN	A0A140T886;P53620
A0A140T888;O02811	-0.378456	0.223447	17.2578	-1.69372	0.108289	0.996552	PI4KA	PI4KA_BOVIN	A0A140T888;O02811
A0A140T891;Q58CQ9	0.27464	0.167979	17.3891	1.63496	0.120029	0.996552	VNN1	VNN1_BOVIN	A0A140T891;Q58CQ9
A0A140T892;P51176	0.0614589	0.20911	19.3014	0.293908	0.771966	0.996552	TGM2	TGM2_BOVIN	A0A140T892;P51176
A0A140T894;P68250	-0.355068	0.275694	20.1041	-1.28791	0.212405	0.996552	YWHAB	1433B_BOVIN	A0A140T894;P68250
A0A140T8A5;Q9XSG3	0.0609839	0.16268	17.6567	0.374871	0.712221	0.996552	IDH1	IDHC_BOVIN	A0A140T8A5;Q9XSG3
A0A140T8B4;Q1XFL1	0.0330879	0.209184	19.0711	0.158176	0.875981	0.996552	ZAR1L	ZAR1L_BOVIN	A0A140T8B4;Q1XFL1
A0A3B0IZF8	0.309537	0.200755	18.7076	1.54187	0.139852	0.996552	C1QC	A0A3B0IZF8_BOVIN	A0A3B0IZF8
A0A3Q1LEU1	0.0818716	0.149493	17.7383	0.547663	0.590749	0.996552	APLP2	A0A3Q1LEU1_BOVIN	A0A3Q1LEU1
A0A3Q1LF69	0.285804	0.293784	18.7475	0.972834	0.343021	0.996552	CLSPN	A0A3Q1LF69_BOVIN	A0A3Q1LF69
A0A3Q1LF81	0.126338	0.139838	17.4344	0.90346	0.378596	0.996552	LIG3	A0A3Q1LF81_BOVIN	A0A3Q1LF81
A0A3Q1LFJ4	-0.0322042	0.132478	17.2553	-0.243092	0.810801	0.996552	LMO7	A0A3Q1LFJ4_BOVIN	A0A3Q1LFJ4
A0A3Q1LFQ2	-0.176559	0.264044	17.3901	-0.668672	0.512484	0.996552		A0A3Q1LFQ2_BOVIN	A0A3Q1LFQ2
A0A3Q1LFT5;Q0VD29	0.368764	0.197528	17.1576	1.86689	0.0791006	0.996552	RRAGC	Q0VD29_BOVIN	A0A3Q1LFT5;Q0VD29
A0A3Q1LG34	-0.232796	0.157496	17.1566	-1.4781	0.157504	0.996552	CORO6	A0A3Q1LG34_BOVIN	A0A3Q1LG34
A0A3Q1LG88	0.46026	0.405803	20.1041	1.1342	0.270056	0.996552	EZHIP	A0A3Q1LG88_BOVIN	A0A3Q1LG88
A0A3Q1LGN5;Q2KIG0	0.0585381	0.129966	17.2851	0.450412	0.658012	0.996552	ETFDH	ETFD_BOVIN	A0A3Q1LGN5;Q2KIG0
A0A3Q1LHD2	0.127376	0.152958	17.5143	0.832752	0.416196	0.996552	PBRM1	A0A3Q1LHD2_BOVIN	A0A3Q1LHD2
A0A3Q1LHF1	0.0721367	0.112494	17.9546	0.641249	0.529463	0.996552	DAAM1	A0A3Q1LHF1_BOVIN	A0A3Q1LHF1
A0A3Q1LHL3	-0.3251	0.1907	14.3941	-1.70477	0.109717	0.996552	RABL2B	A0A3Q1LHL3_BOVIN	A0A3Q1LHL3
A0A3Q1LHR1	0.0365579	0.152988	18.2692	0.23896	0.813797	0.996552	MYH15	A0A3Q1LHR1_BOVIN	A0A3Q1LHR1
A0A3Q1LHR9;Q0V8B6	0.330178	0.196795	17.2501	1.67777	0.111415	0.996552	TPP1	TPP1_BOVIN	A0A3Q1LHR9;Q0V8B6
A0A3Q1LI24	-0.0514746	0.139427	20.1041	-0.369188	0.715847	0.996552	NRK	A0A3Q1LI24_BOVIN	A0A3Q1LI24
A0A3Q1LID6;P48305	-0.281872	0.199535	18.4741	-1.41264	0.174386	0.996552	NDUFB4	NDUB4_BOVIN	A0A3Q1LID6;P48305
A0A3Q1LIE8	-0.0789704	0.288439	14.3247	-0.273785	0.788158	0.996552		A0A3Q1LIE8_BOVIN	A0A3Q1LIE8
A0A3Q1LIE9	0.0218043	0.158152	17.4161	0.13787	0.891925	0.996552	VANGL1	A0A3Q1LIE9_BOVIN	A0A3Q1LIE9
A0A3Q1LIN1;Q5EA87	0.0651336	0.154324	17.8442	0.422056	0.678025	0.996552	B4GALT3	B4GT3_BOVIN	A0A3Q1LIN1;Q5EA87
A0A3Q1LJ39	-0.0249756	0.17266	16.3727	-0.144652	0.886751	0.996552	SMURF2	A0A3Q1LJ39_BOVIN	A0A3Q1LJ39
A0A3Q1LJF1	0.0670552	0.148725	17.1541	0.450868	0.657732	0.996552	TUBGCP2	A0A3Q1LJF1_BOVIN	A0A3Q1LJF1
A0A3Q1LJH0;O97902	-0.0305552	0.146952	17.7252	-0.207926	0.837657	0.996552	ASAP1	ASAP1_BOVIN	A0A3Q1LJH0;O97902
A0A3Q1LJH6	0.0213319	0.106191	19.693	0.200883	0.842851	0.996552	CEP192	A0A3Q1LJH6_BOVIN	A0A3Q1LJH6
A0A3Q1LJI4	-0.00899275	0.191277	18.1041	-0.0470144	0.963017	0.996552	GSK3A	A0A3Q1LJI4_BOVIN	A0A3Q1LJI4
A0A3Q1LJL4;P36225	0.022069	0.15102	17.1719	0.146133	0.885518	0.996552	MAP4	MAP4_BOVIN	A0A3Q1LJL4;P36225
A0A3Q1LJU7	0.226566	0.186041	20.1041	1.21783	0.237391	0.996552	MAPK9	A0A3Q1LJU7_BOVIN	A0A3Q1LJU7
A0A3Q1LK00	0.216074	0.209001	17.8866	1.03384	0.314987	0.996552	PLEKHG7	A0A3Q1LK00_BOVIN	A0A3Q1LK00
A0A3Q1LK58;Q5E9Q4	0.260136	0.198733	17.2744	1.30897	0.20769	0.996552	NECAP2	NECP2_BOVIN	A0A3Q1LK58;Q5E9Q4
A0A3Q1LK64	-0.141902	0.2225	18.1322	-0.637761	0.531602	0.996552	DHRSX	A0A3Q1LK64_BOVIN	A0A3Q1LK64
A0A3Q1LK93;Q2KIU0	-0.166091	0.29232	18.096	-0.568181	0.576895	0.996552	VTI1B	VTI1B_BOVIN	A0A3Q1LK93;Q2KIU0
A0A3Q1LKK4	-0.173827	0.166093	20.1041	-1.04656	0.307721	0.996552	AMFR	A0A3Q1LKK4_BOVIN	A0A3Q1LKK4
A0A3Q1LKM4	0.231299	0.144909	17.6643	1.59616	0.128187	0.996552	ANKLE2	A0A3Q1LKM4_BOVIN	A0A3Q1LKM4
A0A3Q1LKT3	-0.00462983	0.125422	17.2851	-0.0369141	0.970976	0.996552	ARHGEF28	A0A3Q1LKT3_BOVIN	A0A3Q1LKT3
A0A3Q1LKU1;O77834	0.122488	0.162877	17.8393	0.752028	0.461842	0.996552	PRDX6	PRDX6_BOVIN	A0A3Q1LKU1;O77834
A0A3Q1LKW4	0.017489	0.169396	18.1041	0.103244	0.918905	0.996552	PDE4DIP	A0A3Q1LKW4_BOVIN	A0A3Q1LKW4
A0A3Q1LKZ4	0.0890839	0.17718	18.7803	0.502787	0.620959	0.996552	CUL4B	A0A3Q1LKZ4_BOVIN	A0A3Q1LKZ4
A0A3Q1LL12	0.232367	0.179714	15.5978	1.29299	0.21484	0.996552	NCKAP5	A0A3Q1LL12_BOVIN	A0A3Q1LL12
A0A3Q1LL35	-0.0496295	0.287067	17.9501	-0.172885	0.864677	0.996552		A0A3Q1LL35_BOVIN	A0A3Q1LL35
A0A3Q1LL49	0.264512	0.145793	16.7458	1.81429	0.0875899	0.996552	MORF4L1	A0A3Q1LL49_BOVIN	A0A3Q1LL49
A0A3Q1LL62	0.108067	0.149725	18.6946	0.721766	0.479369	0.996552	TMOD3	A0A3Q1LL62_BOVIN	A0A3Q1LL62
A0A3Q1LL67	-0.497115	0.236896	19.4178	-2.09845	0.0491659	0.996552	GLG1	A0A3Q1LL67_BOVIN	A0A3Q1LL67
A0A3Q1LL79	-0.42481	0.649606	17.2359	-0.65395	0.521774	0.996552	NPTN	A0A3Q1LL79_BOVIN	A0A3Q1LL79
A0A3Q1LL83	-0.14973	0.164384	17.351	-0.910856	0.374852	0.996552	POLM	A0A3Q1LL83_BOVIN	A0A3Q1LL83
A0A3Q1LLA1	0.137569	0.208794	17.5086	0.658875	0.518548	0.996552	PPP1R12B	A0A3Q1LLA1_BOVIN	A0A3Q1LLA1
A0A3Q1LLD7	-0.121342	0.177837	17.9647	-0.68232	0.50374	0.996552	GPR107	A0A3Q1LLD7_BOVIN	A0A3Q1LLD7
A0A3Q1LLF2;Q2T9L8	-0.0689286	0.199098	17.6091	-0.346204	0.733291	0.996552	MARS1	SYMC_BOVIN	A0A3Q1LLF2;Q2T9L8
A0A3Q1LLH1;Q5E983	-0.0493197	0.274174	17.336	-0.179885	0.859329	0.996552	EEF1B	EF1B_BOVIN	A0A3Q1LLH1;Q5E983
A0A3Q1LLI7	-0.201342	0.129689	17.3189	-1.5525	0.138625	0.996552	ARHGAP17	A0A3Q1LLI7_BOVIN	A0A3Q1LLI7
A0A3Q1LLJ2	-0.17019	0.226581	18.5423	-0.75112	0.462008	0.996552	MRTFA	A0A3Q1LLJ2_BOVIN	A0A3Q1LLJ2
A0A3Q1LLN6	-0.0412207	0.127964	20.1041	-0.322127	0.750682	0.996552	MTSS1	A0A3Q1LLN6_BOVIN	A0A3Q1LLN6
A0A3Q1LLS4	0.017842	0.12124	17.8512	0.147162	0.884653	0.996552	RANBP2	A0A3Q1LLS4_BOVIN	A0A3Q1LLS4
A0A3Q1LLS4;P48820	0.143283	0.128584	17.6732	1.11432	0.280069	0.996552	RANBP2	RBP2_BOVIN	A0A3Q1LLS4;P48820
A0A3Q1LLZ4	-0.0699247	0.307935	17.8102	-0.227076	0.822951	0.996552	MVB12B	A0A3Q1LLZ4_BOVIN	A0A3Q1LLZ4
A0A3Q1LM07	0.00927126	0.154394	18.2694	0.0600492	0.952768	0.996552	KIF7	A0A3Q1LM07_BOVIN	A0A3Q1LM07
A0A3Q1LM14	0.282089	0.258559	20.1041	1.091	0.288175	0.996552	SELENOO	A0A3Q1LM14_BOVIN	A0A3Q1LM14
A0A3Q1LM15	0.107803	0.137958	20.1041	0.78142	0.443661	0.996552	MIA2	A0A3Q1LM15_BOVIN	A0A3Q1LM15
A0A3Q1LM77;Q2KI41	-0.371094	0.238485	17.511	-1.55605	0.137585	0.996552	CYTH2	CYH2_BOVIN	A0A3Q1LM77;Q2KI41
A0A3Q1LMB5	-0.247543	0.171928	17.4151	-1.4398	0.167657	0.996552	AP1B1	A0A3Q1LMB5_BOVIN	A0A3Q1LMB5
A0A3Q1LMK9	0.0172531	0.133106	20.1041	0.12962	0.898155	0.996552	CEP152	A0A3Q1LMK9_BOVIN	A0A3Q1LMK9
A0A3Q1LML6;Q2HJG2	-0.0898484	0.126604	17.2338	-0.70968	0.487395	0.996552	PUF60	PUF60_BOVIN	A0A3Q1LML6;Q2HJG2
A0A3Q1LMM5	-0.0351422	0.248774	17.1041	-0.141262	0.889314	0.996552	SRGAP2	A0A3Q1LMM5_BOVIN	A0A3Q1LMM5
A0A3Q1LMU6;Q6H236	0.311935	0.171985	19.1041	1.81373	0.0854589	0.996552	PEG3	PEG3_BOVIN	A0A3Q1LMU6;Q6H236
A0A3Q1LMV3	-0.336504	0.25184	17.4303	-1.33618	0.198673	0.996552	CPT1A	A0A3Q1LMV3_BOVIN	A0A3Q1LMV3
A0A3Q1LMV5;P28801	-0.154705	0.262249	17.4262	-0.589915	0.56282	0.996552	GSTP1	GSTP1_BOVIN	A0A3Q1LMV5;P28801
A0A3Q1LMW0	0.0620079	0.20679	19.992	0.29986	0.76738	0.996552	MTMR3	A0A3Q1LMW0_BOVIN	A0A3Q1LMW0
A0A3Q1LMY1;A0A3Q1M9U7;G5E6N7	0.558856	0.243669	17.5593	2.29351	0.0343976	0.996552	CBX1	G5E6N7_BOVIN	A0A3Q1LMY1;A0A3Q1M9U7;G5E6N7
A0A3Q1LMZ3	0.0509702	0.171377	19.1041	0.297415	0.76936	0.996552	NFASC	A0A3Q1LMZ3_BOVIN	A0A3Q1LMZ3
A0A3Q1LN00	0.0286645	0.112076	17.5439	0.255758	0.801112	0.996552	CBL	A0A3Q1LN00_BOVIN	A0A3Q1LN00
A0A3Q1LN07	0.0243176	0.244908	20.1041	0.0992926	0.921889	0.996552	CNOT2	A0A3Q1LN07_BOVIN	A0A3Q1LN07
A0A3Q1LN15	0.325504	0.149005	17.2573	2.18451	0.0429987	0.996552	LGALS8	A0A3Q1LN15_BOVIN	A0A3Q1LN15
A0A3Q1LN46	0.00774654	0.0983617	20.1041	0.0787557	0.938006	0.996552	AFDN	A0A3Q1LN46_BOVIN	A0A3Q1LN46
A0A3Q1LN49	0.158245	0.151524	17.3852	1.04436	0.310626	0.996552	CDK17	A0A3Q1LN49_BOVIN	A0A3Q1LN49
A0A3Q1LN50	0.0334265	0.326135	16.2991	0.102493	0.919616	0.996552	AVEN	A0A3Q1LN50_BOVIN	A0A3Q1LN50
A0A3Q1LN81	-0.141918	0.153927	20.1041	-0.92198	0.367472	0.996552	NAGLU	A0A3Q1LN81_BOVIN	A0A3Q1LN81
A0A3Q1LNA4	0.071747	0.133294	18.3684	0.53826	0.59686	0.996552	UBAC2	A0A3Q1LNA4_BOVIN	A0A3Q1LNA4
A0A3Q1LNA9	-0.439492	0.206957	17.873	-2.12359	0.047927	0.996552	PAK3	A0A3Q1LNA9_BOVIN	A0A3Q1LNA9
A0A3Q1LNG3	0.166673	0.261743	18.3824	0.636781	0.532118	0.996552	MFSD6	A0A3Q1LNG3_BOVIN	A0A3Q1LNG3
A0A3Q1LNI3	0.189299	0.125587	17.4444	1.50732	0.149624	0.996552	BICC1	A0A3Q1LNI3_BOVIN	A0A3Q1LNI3
A0A3Q1LNI4	-0.012969	0.150557	17.3762	-0.0861406	0.932339	0.996552	ITPRID2	A0A3Q1LNI4_BOVIN	A0A3Q1LNI4
A0A3Q1LNU2	-0.108197	0.244053	20.1041	-0.443333	0.662259	0.996552	DYRK1A	A0A3Q1LNU2_BOVIN	A0A3Q1LNU2
A0A3Q1LNW7	-0.190948	0.197817	17.2767	-0.965278	0.347724	0.996552	DECR1	A0A3Q1LNW7_BOVIN	A0A3Q1LNW7
A0A3Q1LNX9;Q32L92	-0.290066	0.170875	17.6477	-1.69754	0.107159	0.996552	CNN3	CNN3_BOVIN	A0A3Q1LNX9;Q32L92
A0A3Q1LP00	-0.365747	0.231892	18.1071	-1.57723	0.132054	0.996552	TACC1	A0A3Q1LP00_BOVIN	A0A3Q1LP00
A0A3Q1LP31	-0.376396	0.365579	18.1646	-1.02959	0.316718	0.996552	ATL2	A0A3Q1LP31_BOVIN	A0A3Q1LP31
A0A3Q1LP41	0.163102	0.183071	17.307	0.890921	0.38519	0.996552	MON1B	A0A3Q1LP41_BOVIN	A0A3Q1LP41
A0A3Q1LP50	-0.0365665	0.156612	18.3279	-0.233485	0.817973	0.996552	LARP7	A0A3Q1LP50_BOVIN	A0A3Q1LP50
A0A3Q1LP65	-0.373131	0.182924	19.8684	-2.03982	0.0548888	0.996552	HNRNPUL1	A0A3Q1LP65_BOVIN	A0A3Q1LP65
A0A3Q1LP66;A0A452DHZ3;Q9N2I2	0.451049	0.288904	18.734	1.56124	0.135201	0.996552	SERPINA5	IPSP_BOVIN	A0A3Q1LP66;A0A452DHZ3;Q9N2I2
A0A3Q1LP69;Q58DT1;E1BLQ8	-0.017854	0.264983	18.1041	-0.0673778	0.947019	0.996552	RPL7	RL7_BOVIN	A0A3Q1LP69;Q58DT1;E1BLQ8
A0A3Q1LP69;Q58DT1;E1BLQ8;A0A3Q1LKR0;F1N7A3	0.11088	0.247251	17.5193	0.448452	0.659324	0.996552	RPL7	RL7_BOVIN	A0A3Q1LP69;Q58DT1;E1BLQ8;A0A3Q1LKR0;F1N7A3
A0A3Q1LP79	0.200805	0.155046	18.6102	1.29513	0.211112	0.996552	PLB1	A0A3Q1LP79_BOVIN	A0A3Q1LP79
A0A3Q1LPA7	0.0692752	0.104922	20.1041	0.660256	0.516584	0.996552	AKAP9	A0A3Q1LPA7_BOVIN	A0A3Q1LPA7
A0A3Q1LPC5	0.0913386	0.16221	18.0678	0.56309	0.580295	0.996552	KIF16B	A0A3Q1LPC5_BOVIN	A0A3Q1LPC5
A0A3Q1LPC8	0.251508	0.134996	17.3284	1.86308	0.0794909	0.996552	XPC	A0A3Q1LPC8_BOVIN	A0A3Q1LPC8
A0A3Q1LPG0	0.220287	0.357676	18.1428	0.615885	0.54562	0.996552		A0A3Q1LPG0_BOVIN	A0A3Q1LPG0
A0A3Q1LPH8	-0.0561397	0.140909	17.3455	-0.39841	0.695189	0.996552	TAOK3	A0A3Q1LPH8_BOVIN	A0A3Q1LPH8
A0A3Q1LPK0;Q3ZBM6	-0.0738979	0.199845	17.3722	-0.369776	0.716018	0.996552	GPALPP1	GPAM1_BOVIN	A0A3Q1LPK0;Q3ZBM6
A0A3Q1LPL4	0.080233	0.148085	16.2125	0.541804	0.595322	0.996552	WDTC1	A0A3Q1LPL4_BOVIN	A0A3Q1LPL4
A0A3Q1LPP7	0.024747	0.177168	18.0855	0.139681	0.890455	0.996552	TMPO	A0A3Q1LPP7_BOVIN	A0A3Q1LPP7
A0A3Q1LPP9	0.0127314	0.256885	18.5426	0.0495607	0.961002	0.996552	RAPGEF1	A0A3Q1LPP9_BOVIN	A0A3Q1LPP9
A0A3Q1LPT9	-0.0641669	0.148756	16.4567	-0.431358	0.671806	0.996552	STEAP3	A0A3Q1LPT9_BOVIN	A0A3Q1LPT9
A0A3Q1LPX4	-0.0661031	0.248331	18.0907	-0.26619	0.793103	0.996552	HMGCS1	A0A3Q1LPX4_BOVIN	A0A3Q1LPX4
A0A3Q1LQ26;Q29449	-0.00364575	0.137887	17.1926	-0.0264401	0.979211	0.996552	ATP8A1	AT8A1_BOVIN	A0A3Q1LQ26;Q29449
A0A3Q1LQ70	0.272387	0.150201	17.3968	1.81348	0.0870465	0.996552	CCM2	A0A3Q1LQ70_BOVIN	A0A3Q1LQ70
A0A3Q1LQ77	-0.126381	0.182194	17.8044	-0.693663	0.496844	0.996552	RAB11FIP5	A0A3Q1LQ77_BOVIN	A0A3Q1LQ77
A0A3Q1LQ88	0.263596	0.179765	20.1041	1.46634	0.158023	0.996552	DAB2IP	A0A3Q1LQ88_BOVIN	A0A3Q1LQ88
A0A3Q1LQA1	-0.0804528	0.135913	17.6143	-0.591945	0.561409	0.996552	NEMF	A0A3Q1LQA1_BOVIN	A0A3Q1LQA1
A0A3Q1LQC3	0.0428692	0.171071	17.9118	0.250593	0.804981	0.996552	HELQ	A0A3Q1LQC3_BOVIN	A0A3Q1LQC3
A0A3Q1LQF2	0.198671	0.26071	18.4088	0.762038	0.45569	0.996552	GBGT1	A0A3Q1LQF2_BOVIN	A0A3Q1LQF2
A0A3Q1LQI5;Q5E9D0	-0.286007	0.205029	17.4519	-1.39496	0.180529	0.996552	EIF2S2	IF2B_BOVIN	A0A3Q1LQI5;Q5E9D0
A0A3Q1LQN2	0.0318852	0.173843	18.1041	0.183414	0.856512	0.996552	TCF3	A0A3Q1LQN2_BOVIN	A0A3Q1LQN2
A0A3Q1LQN6	-0.261837	0.247587	17.3442	-1.05756	0.304766	0.996552	SPRYD4	A0A3Q1LQN6_BOVIN	A0A3Q1LQN6
A0A3Q1LQU8	0.190276	0.149217	16.9092	1.27516	0.219495	0.996552	SEMA4D	A0A3Q1LQU8_BOVIN	A0A3Q1LQU8
A0A3Q1LQV4;Q5EA11	0.104033	0.120405	17.9051	0.864024	0.399002	0.996552	TTC4	TTC4_BOVIN	A0A3Q1LQV4;Q5EA11
A0A3Q1LQW5	0.0379523	0.161887	18.4181	0.234437	0.817232	0.996552	SLC38A10	A0A3Q1LQW5_BOVIN	A0A3Q1LQW5
A0A3Q1LQX2	-0.611536	0.542876	16.4318	-1.12647	0.276148	0.996552	CD55	A0A3Q1LQX2_BOVIN	A0A3Q1LQX2
A0A3Q1LR24	-0.080564	0.251712	17.3702	-0.320065	0.752737	0.996552	NAV2	A0A3Q1LR24_BOVIN	A0A3Q1LR24
A0A3Q1LR25;A6QNM3	0.201681	0.201966	17.3332	0.998592	0.33173	0.996552	ORC2	ORC2_BOVIN	A0A3Q1LR25;A6QNM3
A0A3Q1LR40	0.386086	0.178796	17.9164	2.15936	0.0446305	0.996552	LIPG	A0A3Q1LR40_BOVIN	A0A3Q1LR40
A0A3Q1LR80	0.06921	0.150029	17.4129	0.461311	0.650286	0.996552	LARP4B	A0A3Q1LR80_BOVIN	A0A3Q1LR80
A0A3Q1LRB9	-0.0889	0.174703	17.4123	-0.508863	0.617236	0.996552	CNNM2	A0A3Q1LRB9_BOVIN	A0A3Q1LRB9
A0A3Q1LRD6	-0.21557	0.260845	20.1041	-0.826429	0.418261	0.996552	MCCC1	A0A3Q1LRD6_BOVIN	A0A3Q1LRD6
A0A3Q1LRE2	0.132219	0.37869	17.9402	0.34915	0.731042	0.996552		A0A3Q1LRE2_BOVIN	A0A3Q1LRE2
A0A3Q1LRF2	-0.199731	0.168049	17.649	-1.18853	0.250373	0.996552	UPF2	A0A3Q1LRF2_BOVIN	A0A3Q1LRF2
A0A3Q1LRJ9	0.0729898	0.0930281	20.1041	0.7846	0.441836	0.996552	CCDC88A	A0A3Q1LRJ9_BOVIN	A0A3Q1LRJ9
A0A3Q1LRK3	0.223475	0.145137	19.6388	1.53976	0.139578	0.996552	RAPH1	A0A3Q1LRK3_BOVIN	A0A3Q1LRK3
A0A3Q1LRL3	0.0370414	0.158147	18.1864	0.234222	0.817429	0.996552	DCLK2	A0A3Q1LRL3_BOVIN	A0A3Q1LRL3
A0A3Q1LRN7	0.149667	0.180114	17.2618	0.830958	0.417344	0.996552	H6PD	A0A3Q1LRN7_BOVIN	A0A3Q1LRN7
A0A3Q1LRX5	-0.259746	0.378548	17.3303	-0.686165	0.501687	0.996552	LSM6	A0A3Q1LRX5_BOVIN	A0A3Q1LRX5
A0A3Q1LRX5;A0A3Q1MPN7	-0.159113	0.267108	20.1041	-0.59569	0.55803	0.996552	LSM6	A0A3Q1LRX5_BOVIN	A0A3Q1LRX5;A0A3Q1MPN7
A0A3Q1LRY5	-0.0770757	0.206528	17.314	-0.373197	0.713532	0.996552	CHKA	A0A3Q1LRY5_BOVIN	A0A3Q1LRY5
A0A3Q1LRZ5	0.132281	0.153731	18.1822	0.860472	0.400734	0.996552	PLEKHA7	A0A3Q1LRZ5_BOVIN	A0A3Q1LRZ5
A0A3Q1LS06;A4FUZ1	-0.133063	0.167919	17.8289	-0.792421	0.438533	0.996552	GLO1	A4FUZ1_BOVIN	A0A3Q1LS06;A4FUZ1
A0A3Q1LS33	-0.43501	0.289663	17.9717	-1.50178	0.150521	0.996552	MGMT	A0A3Q1LS33_BOVIN	A0A3Q1LS33
A0A3Q1LS54	0.350411	0.144833	18.0491	2.41942	0.0263221	0.996552	HS6ST2	A0A3Q1LS54_BOVIN	A0A3Q1LS54
A0A3Q1LS56	-0.0970416	0.27232	18.6878	-0.356351	0.725569	0.996552	FOXR1	A0A3Q1LS56_BOVIN	A0A3Q1LS56
A0A3Q1LS67	-0.501328	0.171477	18.0515	-2.92359	0.00905134	0.996552	ECH1	A0A3Q1LS67_BOVIN	A0A3Q1LS67
A0A3Q1LS94	0.300736	0.282004	18.0377	1.06642	0.300299	0.996552	RRP9	A0A3Q1LS94_BOVIN	A0A3Q1LS94
A0A3Q1LSA5	-0.320909	0.26008	20.1041	-1.23389	0.231476	0.996552	MPRIP	A0A3Q1LSA5_BOVIN	A0A3Q1LSA5
A0A3Q1LSD7	0.247458	0.211085	17.7588	1.17232	0.256557	0.996552	ST8SIA5	A0A3Q1LSD7_BOVIN	A0A3Q1LSD7
A0A3Q1LSE7	0.0729475	0.175449	20.1041	0.415776	0.681979	0.996552	LNPEP	A0A3Q1LSE7_BOVIN	A0A3Q1LSE7
A0A3Q1LSJ2	-0.1371	0.167697	20.1041	-0.817541	0.423203	0.996552	MAP3K4	A0A3Q1LSJ2_BOVIN	A0A3Q1LSJ2
A0A3Q1LSN0	-0.0906077	0.154935	18.2732	-0.58481	0.565827	0.996552	LCP1	A0A3Q1LSN0_BOVIN	A0A3Q1LSN0
A0A3Q1LSR1	0.370105	0.213667	17.3192	1.73216	0.101016	0.996552	INPP4B	A0A3Q1LSR1_BOVIN	A0A3Q1LSR1
A0A3Q1LST0;Q5EAD6;E1BK63	0.0670036	0.173871	17.2252	0.385363	0.704686	0.996552	RPL15	RL15_BOVIN	A0A3Q1LST0;Q5EAD6;E1BK63
A0A3Q1LST0;Q5EAD6;E1BK63;A0A3Q1LLG0	0.431332	0.214699	17.4857	2.00901	0.0602322	0.996552	RPL15	RL15_BOVIN	A0A3Q1LST0;Q5EAD6;E1BK63;A0A3Q1LLG0
A0A3Q1LSV4	0.0374332	0.16043	17.3557	0.233331	0.818234	0.996552	RALGAPA1	A0A3Q1LSV4_BOVIN	A0A3Q1LSV4
A0A3Q1LSV8	0.223966	0.206725	18.6758	1.0834	0.29242	0.996552	TROAP	A0A3Q1LSV8_BOVIN	A0A3Q1LSV8
A0A3Q1LSX9	0.0959409	0.128384	17.3746	0.747299	0.464878	0.996552	FMNL2	FMNL2_BOVIN	A0A3Q1LSX9
A0A3Q1LT15;Q865V0	-0.183624	0.228156	20.1041	-0.804816	0.430342	0.996552	CEP57	CEP57_BOVIN	A0A3Q1LT15;Q865V0
A0A3Q1LT30	0.151747	0.328337	20.1041	0.462168	0.648923	0.996552	FAM107B	A0A3Q1LT30_BOVIN	A0A3Q1LT30
A0A3Q1LT30;Q2KI00	0.280475	0.23734	17.2606	1.18174	0.253333	0.996552	FAM107B	F107B_BOVIN	A0A3Q1LT30;Q2KI00
A0A3Q1LT98	-0.425808	0.423973	17.3734	-1.00433	0.329005	0.996552	PABPC4L	A0A3Q1LT98_BOVIN	A0A3Q1LT98
A0A3Q1LTE3	-0.187905	0.21081	17.5809	-0.891346	0.38478	0.996552	VTI1A	A0A3Q1LTE3_BOVIN	A0A3Q1LTE3
A0A3Q1LTK7	0.0327327	0.112243	17.5734	0.291623	0.773989	0.996552	ERC1	A0A3Q1LTK7_BOVIN	A0A3Q1LTK7
A0A3Q1LTM1	0.0860883	0.153246	17.4545	0.561766	0.581418	0.996552	NLRP2	A0A3Q1LTM1_BOVIN	A0A3Q1LTM1
A0A3Q1LTM3	-0.157688	0.274909	20.1041	-0.573602	0.572599	0.996552	EPG5	A0A3Q1LTM3_BOVIN	A0A3Q1LTM3
A0A3Q1LTM9	-0.104159	0.126893	19.9239	-0.820843	0.421449	0.996552	GOLGA2	A0A3Q1LTM9_BOVIN	A0A3Q1LTM9
A0A3Q1LTS1	-0.146433	0.12913	20.1041	-1.134	0.270134	0.996552	FMR1	A0A3Q1LTS1_BOVIN	A0A3Q1LTS1
A0A3Q1LTT9	0.0383128	0.23966	20.1041	0.159863	0.874584	0.996552	MAPK14	A0A3Q1LTT9_BOVIN	A0A3Q1LTT9
A0A3Q1LTV2;G5E6N7	0.0351421	0.403906	17.7531	0.0870057	0.931641	0.996552	CBX1	G5E6N7_BOVIN	A0A3Q1LTV2;G5E6N7
A0A3Q1LTX8	0.0528473	0.111066	17.2405	0.475817	0.640178	0.996552	VPS13B	A0A3Q1LTX8_BOVIN	A0A3Q1LTX8
A0A3Q1LU08;O46563	-0.187355	0.186929	19.1301	-1.00228	0.32872	0.996552	ATP6V1H	VATH_BOVIN	A0A3Q1LU08;O46563
A0A3Q1LU21	0.0880126	0.247804	18.0474	0.35517	0.726579	0.996552	SEC24C	A0A3Q1LU21_BOVIN	A0A3Q1LU21
A0A3Q1LU70	-0.29408	0.355037	20.1041	-0.828309	0.417221	0.996552	YBX2	A0A3Q1LU70_BOVIN	A0A3Q1LU70
A0A3Q1LUB1	0.293611	0.137579	19.2702	2.13412	0.0458908	0.996552	PTPRD	A0A3Q1LUB1_BOVIN	A0A3Q1LUB1
A0A3Q1LUB2	0.172593	0.145992	18.385	1.18221	0.252188	0.996552	CBLB	A0A3Q1LUB2_BOVIN	A0A3Q1LUB2
A0A3Q1LUB3;Q3MHF7	0.213453	0.239288	20.1041	0.892035	0.382927	0.996552	MTAP	MTAP_BOVIN	A0A3Q1LUB3;Q3MHF7
A0A3Q1LUD9	-0.072527	0.161063	17.3797	-0.450301	0.65806	0.996552	DIAPH1	A0A3Q1LUD9_BOVIN	A0A3Q1LUD9
A0A3Q1LUG0	-0.154354	0.165454	17.1719	-0.932912	0.363798	0.996552	PPP2R1B	A0A3Q1LUG0_BOVIN	A0A3Q1LUG0
A0A3Q1LUG9	0.364655	0.170571	20.1041	2.13785	0.0449934	0.996552	TXNDC5	A0A3Q1LUG9_BOVIN	A0A3Q1LUG9
A0A3Q1LUI6	-0.17174	0.297275	17.9218	-0.577713	0.570646	0.996552	MSH3	A0A3Q1LUI6_BOVIN	A0A3Q1LUI6
A0A3Q1LUL0	0.174368	0.43756	14.8878	0.3985	0.695918	0.996552	STX11	A0A3Q1LUL0_BOVIN	A0A3Q1LUL0
A0A3Q1LUL6	0.106169	0.496067	17.0927	0.214021	0.833063	0.996552	LOC514189	A0A3Q1LUL6_BOVIN	A0A3Q1LUL6
A0A3Q1LUW4	-0.101234	0.156016	20.1041	-0.648871	0.523766	0.996552	AKAP13	A0A3Q1LUW4_BOVIN	A0A3Q1LUW4
A0A3Q1LUY7;Q1RMR2	-0.0560078	0.202124	18.3801	-0.277096	0.784799	0.996552	SNRNP70	RU17_BOVIN	A0A3Q1LUY7;Q1RMR2
A0A3Q1LUZ8	0.00718148	0.153007	17.1903	0.0469357	0.963105	0.996552	TOP3B	A0A3Q1LUZ8_BOVIN	A0A3Q1LUZ8
A0A3Q1LV05	-0.0951371	0.445892	17.1041	-0.213363	0.833566	0.996552		A0A3Q1LV05_BOVIN	A0A3Q1LV05
A0A3Q1LV36	-0.104115	0.288971	17.3734	-0.360297	0.722968	0.996552	IPO5	A0A3Q1LV36_BOVIN	A0A3Q1LV36
A0A3Q1LV39	-0.256754	0.172989	20.1041	-1.48422	0.153261	0.996552	EPS8L2	A0A3Q1LV39_BOVIN	A0A3Q1LV39
A0A3Q1LV55	0.0246151	0.144909	17.6515	0.169866	0.867047	0.996552	CIT	A0A3Q1LV55_BOVIN	A0A3Q1LV55
A0A3Q1LV98	0.112735	0.123014	18.1821	0.91644	0.371432	0.996552	FLNC	A0A3Q1LV98_BOVIN	A0A3Q1LV98
A0A3Q1LVF9	0.0435847	0.174035	20.1041	0.250437	0.804791	0.996552	AP2A1	A0A3Q1LVF9_BOVIN	A0A3Q1LVF9
A0A3Q1LVM1;Q29S14	0.0393992	0.211181	20.1041	0.186566	0.853871	0.996552	TVP23B	TV23B_BOVIN	A0A3Q1LVM1;Q29S14
A0A3Q1LVN1	0.0865128	0.190035	18.0946	0.455247	0.654347	0.996552	ARMH3	A0A3Q1LVN1_BOVIN	A0A3Q1LVN1
A0A3Q1LVN2	0.0407787	0.17574	19.7489	0.23204	0.818894	0.996552		A0A3Q1LVN2_BOVIN	A0A3Q1LVN2
A0A3Q1LVQ8	0.0236643	0.523602	20.1041	0.0451951	0.964398	0.996552	ZRANB2	A0A3Q1LVQ8_BOVIN	A0A3Q1LVQ8
A0A3Q1LVS2	0.0119706	0.0974672	20.1041	0.122817	0.903471	0.996552	KTN1	A0A3Q1LVS2_BOVIN	A0A3Q1LVS2
A0A3Q1LVS3;Q08DK5	0.0896416	0.152522	17.6784	0.587729	0.564147	0.996552	SH3GLB2	SHLB2_BOVIN	A0A3Q1LVS3;Q08DK5
A0A3Q1LVT5	0.00672468	0.283061	18.4606	0.023757	0.981301	0.996552	DNMT3B	A0A3Q1LVT5_BOVIN	A0A3Q1LVT5
A0A3Q1LVW6	-0.207564	0.237915	17.2779	-0.872428	0.394938	0.996552	ZDHHC13	A0A3Q1LVW6_BOVIN	A0A3Q1LVW6
A0A3Q1LW53;A0A3Q1MJH4;Q3ZBZ8	0.0292243	0.205408	17.2358	0.142274	0.888513	0.996552	STIP1	STIP1_BOVIN	A0A3Q1LW53;A0A3Q1MJH4;Q3ZBZ8
A0A3Q1LW53;Q3ZBZ8	-0.120118	0.195969	17.6193	-0.612945	0.547743	0.996552	STIP1	STIP1_BOVIN	A0A3Q1LW53;Q3ZBZ8
A0A3Q1LW57	-0.234858	0.269654	17.1041	-0.87096	0.395837	0.996552	FNDC3A	A0A3Q1LW57_BOVIN	A0A3Q1LW57
A0A3Q1LW79;P34942	-0.410696	0.157134	17.2224	-2.61366	0.0180255	0.996552	NDUFA10	NDUAA_BOVIN	A0A3Q1LW79;P34942
A0A3Q1LW82;Q3SYX0	-0.200617	0.204669	17.2446	-0.980198	0.340541	0.996552	NDRG1	NDRG1_BOVIN	A0A3Q1LW82;Q3SYX0
A0A3Q1LW98	-0.0279129	0.155346	17.4401	-0.179682	0.859474	0.996552	CLEC16A	A0A3Q1LW98_BOVIN	A0A3Q1LW98
A0A3Q1LW99	0.176813	0.150726	20.1041	1.17308	0.254477	0.996552	LEO1	A0A3Q1LW99_BOVIN	A0A3Q1LW99
A0A3Q1LWF1	0.11521	0.165496	20.1041	0.696151	0.494305	0.996552	MARK3	A0A3Q1LWF1_BOVIN	A0A3Q1LWF1
A0A3Q1LWF7	0.189371	0.177387	17.9958	1.06756	0.299832	0.996552	SMARCC2	A0A3Q1LWF7_BOVIN	A0A3Q1LWF7
A0A3Q1LWI4	0.0955097	0.232789	20.1041	0.410285	0.685936	0.996552	KANK1	A0A3Q1LWI4_BOVIN	A0A3Q1LWI4
A0A3Q1LWK0;A1L520	0.08347	0.139933	17.3684	0.596501	0.558536	0.996552	ARFGAP2	ARFG2_BOVIN	A0A3Q1LWK0;A1L520
A0A3Q1LWK1	-0.0330972	0.125711	17.4254	-0.26328	0.795423	0.996552	EPB41L2	A0A3Q1LWK1_BOVIN	A0A3Q1LWK1
A0A3Q1LWL2	-0.245094	0.140863	18.7095	-1.73995	0.0982918	0.996552	PPP1R13B	A0A3Q1LWL2_BOVIN	A0A3Q1LWL2
A0A3Q1LWN4	0.150639	0.232957	18.275	0.646642	0.525903	0.996552	NDUFV3	A0A3Q1LWN4_BOVIN	A0A3Q1LWN4
A0A3Q1LWR2	-0.128935	0.255252	17.6849	-0.505129	0.619705	0.996552		A0A3Q1LWR2_BOVIN	A0A3Q1LWR2
A0A3Q1LWV3	0.247206	0.129128	20.1041	1.91443	0.0699062	0.996552	CLUAP1	A0A3Q1LWV3_BOVIN	A0A3Q1LWV3
A0A3Q1LX22	0.0289828	0.130685	17.9434	0.221777	0.826992	0.996552	PCM1	A0A3Q1LX22_BOVIN	A0A3Q1LX22
A0A3Q1LX34	-0.123971	0.317427	15.6463	-0.390549	0.701397	0.996552	PCBP2	A0A3Q1LX34_BOVIN	A0A3Q1LX34
A0A3Q1LX70	-0.334624	0.222316	18.3619	-1.50517	0.149288	0.996552	RAB34	A0A3Q1LX70_BOVIN	A0A3Q1LX70
A0A3Q1LX99;P13696	0.358107	0.256618	20.1041	1.39548	0.178094	0.996552	PEBP1	PEBP1_BOVIN	A0A3Q1LX99;P13696
A0A3Q1LXA8	-0.0543566	0.152518	18.556	-0.356395	0.725565	0.996552	PPA2	A0A3Q1LXA8_BOVIN	A0A3Q1LXA8
A0A3Q1LXI8	0.0956513	0.269592	17.2058	0.3548	0.727051	0.996552	TMED3	A0A3Q1LXI8_BOVIN	A0A3Q1LXI8
A0A3Q1LXK7;A0A3Q1N0B5;P04038	0.0584521	0.441898	19.3983	0.132275	0.896129	0.996552	COX6C	COX6C_BOVIN	A0A3Q1LXK7;A0A3Q1N0B5;P04038
A0A3Q1LXK7;A0A3Q1N0B5;P04038;A0A3Q1M1C3	0.332138	0.471014	16.7686	0.705155	0.490394	0.996552	COX6C	COX6C_BOVIN	A0A3Q1LXK7;A0A3Q1N0B5;P04038;A0A3Q1M1C3
A0A3Q1LXK7;P04038;A0A3Q1M1C3	0.726986	0.582508	16.738	1.24803	0.229198	0.996552	COX6C	COX6C_BOVIN	A0A3Q1LXK7;P04038;A0A3Q1M1C3
A0A3Q1LXL8;Q2TBS1	-0.139688	0.316138	18.1086	-0.441859	0.663823	0.996552	MTX1	MTX1_BOVIN	A0A3Q1LXL8;Q2TBS1
A0A3Q1LXM5	-0.165796	0.20903	19.9835	-0.793165	0.436999	0.996552	ADGRG1	A0A3Q1LXM5_BOVIN	A0A3Q1LXM5
A0A3Q1LXP8;Q3ZBP8	0.143285	0.235808	17.1835	0.607636	0.551375	0.996552	C21H15orf40	A0A3Q1LXP8_BOVIN	A0A3Q1LXP8;Q3ZBP8
A0A3Q1LXT8;Q3SYZ4	0.0355791	0.144525	17.2755	0.24618	0.808444	0.996552	DARS1	SYDC_BOVIN	A0A3Q1LXT8;Q3SYZ4
A0A3Q1LXU2	0.111049	0.17182	20.1041	0.646311	0.525388	0.996552	LRCH4	A0A3Q1LXU2_BOVIN	A0A3Q1LXU2
A0A3Q1LXW0	-0.0128202	0.123062	17.1507	-0.104177	0.918237	0.996552	TRIM33	A0A3Q1LXW0_BOVIN	A0A3Q1LXW0
A0A3Q1LXW7	-0.0505779	0.146186	17.3572	-0.345983	0.733514	0.996552	TIAM2	A0A3Q1LXW7_BOVIN	A0A3Q1LXW7
A0A3Q1LXY5	-0.0449061	0.166106	17.3489	-0.270346	0.790084	0.996552	DPYSL3	A0A3Q1LXY5_BOVIN	A0A3Q1LXY5
A0A3Q1LY00	0.141663	0.158355	17.9259	0.894594	0.382859	0.996552	PALS1	A0A3Q1LY00_BOVIN	A0A3Q1LY00
A0A3Q1LY33	-0.598371	0.42422	14.7936	-1.41052	0.179067	0.996552	RFC5	A0A3Q1LY33_BOVIN	A0A3Q1LY33
A0A3Q1LY70	0.196441	0.168114	18.027	1.1685	0.257827	0.996552	NRDC	A0A3Q1LY70_BOVIN	A0A3Q1LY70
A0A3Q1LY75	-0.0894599	0.340441	16.9961	-0.262777	0.795881	0.996552	PDZRN3	A0A3Q1LY75_BOVIN	A0A3Q1LY75
A0A3Q1LY89	-0.129606	0.13015	18.1871	-0.995818	0.332404	0.996552	MYEF2	A0A3Q1LY89_BOVIN	A0A3Q1LY89
A0A3Q1LYC1	0.0962563	0.264403	17.7	0.364051	0.720132	0.996552	VGLL4	A0A3Q1LYC1_BOVIN	A0A3Q1LYC1
A0A3Q1LYD5	0.00692587	0.187894	17.5124	0.0368605	0.971013	0.996552	SCAMP1	A0A3Q1LYD5_BOVIN	A0A3Q1LYD5
A0A3Q1LYE2	-0.137621	0.133612	17.7114	-1.03001	0.316868	0.996552	COPZ2	A0A3Q1LYE2_BOVIN	A0A3Q1LYE2
A0A3Q1LYK8	-0.033585	0.1606	18.2839	-0.209122	0.836666	0.996552	KATNB1	A0A3Q1LYK8_BOVIN	A0A3Q1LYK8
A0A3Q1LYS0	0.0779727	0.168947	19.1834	0.461522	0.649615	0.996552	BTBD10	A0A3Q1LYS0_BOVIN	A0A3Q1LYS0
A0A3Q1LYV0	0.0711558	0.181904	17.7543	0.391171	0.700325	0.996552	NHLRC3	A0A3Q1LYV0_BOVIN	A0A3Q1LYV0
A0A3Q1LYV1	-0.0186776	0.209801	19.9335	-0.0890255	0.92995	0.996552	SON	A0A3Q1LYV1_BOVIN	A0A3Q1LYV1
A0A3Q1LYV2	-0.161448	0.188195	18.7684	-0.857879	0.401782	0.996552	OSBPL6	A0A3Q1LYV2_BOVIN	A0A3Q1LYV2
A0A3Q1LYY4	-0.0905273	0.134111	20.1041	-0.67502	0.507353	0.996552	CRAT	A0A3Q1LYY4_BOVIN	A0A3Q1LYY4
A0A3Q1LZ05	-0.174386	0.124227	17.8579	-1.40377	0.17754	0.996552	USP54	A0A3Q1LZ05_BOVIN	A0A3Q1LZ05
A0A3Q1LZ44	0.173656	0.418908	20.1041	0.414544	0.682865	0.996552	STS	A0A3Q1LZ44_BOVIN	A0A3Q1LZ44
A0A3Q1LZ55	-0.107052	0.192643	17.2351	-0.555699	0.585559	0.996552	ACSL4	A0A3Q1LZ55_BOVIN	A0A3Q1LZ55
A0A3Q1LZ59	0.220045	0.145402	17.3943	1.51335	0.148149	0.996552	MTMR14	A0A3Q1LZ59_BOVIN	A0A3Q1LZ59
A0A3Q1LZ79	-0.0981625	0.239226	16.136	-0.410334	0.686958	0.996552	BRD8	A0A3Q1LZ79_BOVIN	A0A3Q1LZ79
A0A3Q1LZC5	0.390915	0.190635	20.1041	2.0506	0.0535711	0.996552	EDIL3	A0A3Q1LZC5_BOVIN	A0A3Q1LZC5
A0A3Q1LZD9	0.325377	0.23831	19.8047	1.36535	0.187452	0.996552	HNRNPAB	A0A3Q1LZD9_BOVIN	A0A3Q1LZD9
A0A3Q1LZH5;Q27974	0.450383	0.159484	18.452	2.824	0.0110551	0.996552	DNAJC6	AUXI_BOVIN	A0A3Q1LZH5;Q27974
A0A3Q1LZU5;Q2HJ33	-0.0477495	0.242456	17.4113	-0.19694	0.846155	0.996552	OLA1	OLA1_BOVIN	A0A3Q1LZU5;Q2HJ33
A0A3Q1LZU8	0.0771865	0.122774	17.1286	0.628687	0.537848	0.996552	GANAB	A0A3Q1LZU8_BOVIN	A0A3Q1LZU8
A0A3Q1LZW1	-0.0101647	0.17231	17.3238	-0.0589908	0.953635	0.996552	PALM3	A0A3Q1LZW1_BOVIN	A0A3Q1LZW1
A0A3Q1M028;P30535	0.0268183	0.445729	12.5234	0.0601673	0.952972	0.996552	TSPO	TSPO_BOVIN	A0A3Q1M028;P30535
A0A3Q1M051	0.00655744	0.102074	20.1041	0.064242	0.949412	0.996552	SLC4A2	A0A3Q1M051_BOVIN	A0A3Q1M051
A0A3Q1M072	-0.0763509	0.272137	17.3692	-0.28056	0.782362	0.996552	GORASP1	A0A3Q1M072_BOVIN	A0A3Q1M072
A0A3Q1M0A2	0.075157	0.143031	20.1041	0.525459	0.605012	0.996552	MOSPD2	A0A3Q1M0A2_BOVIN	A0A3Q1M0A2
A0A3Q1M0A2;F1MQI0	-0.203662	0.186631	16.4374	-1.09125	0.290899	0.996552	MOSPD2	A0A3Q1M0A2_BOVIN	A0A3Q1M0A2;F1MQI0
A0A3Q1M0D6	-0.0585622	0.21788	17.4995	-0.268782	0.791241	0.996552	SRRM2	A0A3Q1M0D6_BOVIN	A0A3Q1M0D6
A0A3Q1M0G8	-0.332015	0.212045	17.6121	-1.56578	0.135192	0.996552	PAK2	A0A3Q1M0G8_BOVIN	A0A3Q1M0G8
A0A3Q1M0N2	-0.294162	0.166455	17.1626	-1.76721	0.0949686	0.996552	RNASEH1	A0A3Q1M0N2_BOVIN	A0A3Q1M0N2
A0A3Q1M0P0	0.356449	0.252075	18.5549	1.41406	0.173905	0.996552	SLC44A1	A0A3Q1M0P0_BOVIN	A0A3Q1M0P0
A0A3Q1M0V8;Q1JPJ8	0.0833627	0.121361	17.1981	0.686901	0.501303	0.996552	THOP1	THOP1_BOVIN	A0A3Q1M0V8;Q1JPJ8
A0A3Q1M0X3	-0.199137	0.14945	17.2807	-1.33246	0.200014	0.996552	SPATA20	A0A3Q1M0X3_BOVIN	A0A3Q1M0X3
A0A3Q1M0Z5	-0.0165124	0.211201	20.1041	-0.0781832	0.938455	0.996552	GTF3C3	A0A3Q1M0Z5_BOVIN	A0A3Q1M0Z5
A0A3Q1M100	0.0510452	0.149941	17.1329	0.340436	0.737667	0.996552		A0A3Q1M100_BOVIN	A0A3Q1M100
A0A3Q1M155	0.359102	0.247924	20.1041	1.44843	0.162913	0.996552	DDX5	A0A3Q1M155_BOVIN	A0A3Q1M155
A0A3Q1M189	0.0941966	0.134697	20.1041	0.69932	0.492364	0.996552	MARCHF7	A0A3Q1M189_BOVIN	A0A3Q1M189
A0A3Q1M190	-0.040357	0.210603	17.2908	-0.191626	0.850267	0.996552	RFC4	A0A3Q1M190_BOVIN	A0A3Q1M190
A0A3Q1M1D9	-0.191895	0.17921	20.1041	-1.07078	0.296954	0.996552	PUM2	A0A3Q1M1D9_BOVIN	A0A3Q1M1D9
A0A3Q1M1E8	0.0955871	0.355568	20.1041	0.268829	0.7908	0.996552	PDE3A	A0A3Q1M1E8_BOVIN	A0A3Q1M1E8
A0A3Q1M1I7	0.0280577	0.280173	14.2567	0.100144	0.921624	0.996552		A0A3Q1M1I7_BOVIN	A0A3Q1M1I7
A0A3Q1M1J7;Q2KHU8	-0.205884	0.33016	18.7532	-0.623589	0.540409	0.996552	EIF2S3	IF2G_BOVIN	A0A3Q1M1J7;Q2KHU8
A0A3Q1M1N1	-0.0395032	0.141362	17.7822	-0.279448	0.783126	0.996552	DMD	A0A3Q1M1N1_BOVIN	A0A3Q1M1N1
A0A3Q1M1R8;Q1RMH9	-0.0400256	0.231278	17.6752	-0.173063	0.864569	0.996552	DNAJC2	DNJC2_BOVIN	A0A3Q1M1R8;Q1RMH9
A0A3Q1M211	0.0578159	0.174175	20.1041	0.331942	0.743369	0.996552	MECP2	A0A3Q1M211_BOVIN	A0A3Q1M211
A0A3Q1M222;Q0P5L0	-0.207769	0.56634	20.1041	-0.366862	0.717555	0.996552	RBM42	RBM42_BOVIN	A0A3Q1M222;Q0P5L0
A0A3Q1M231	0.188837	0.20355	17.7541	0.927721	0.365994	0.996552	NEDD4L	A0A3Q1M231_BOVIN	A0A3Q1M231
A0A3Q1M241	-0.179521	0.235116	20.1041	-0.76354	0.454009	0.996552	NAMPT	A0A3Q1M241_BOVIN	A0A3Q1M241
A0A3Q1M269	0.0264468	0.169777	17.5807	0.155774	0.877986	0.996552	ELAVL2	A0A3Q1M269_BOVIN	A0A3Q1M269
A0A3Q1M270	-0.0604178	0.206432	18.292	-0.292677	0.773063	0.996552	CLCN3	A0A3Q1M270_BOVIN	A0A3Q1M270
A0A3Q1M2A1	0.0729502	0.246749	17.4989	0.295646	0.77098	0.996552	GFUS	A0A3Q1M2A1_BOVIN	A0A3Q1M2A1
A0A3Q1M2A3	-0.0404027	0.14371	17.4305	-0.28114	0.781913	0.996552	PPIP5K2	A0A3Q1M2A3_BOVIN	A0A3Q1M2A3
A0A3Q1M2E9	-0.0553063	0.202297	17.241	-0.273391	0.787801	0.996552	PPM1F	A0A3Q1M2E9_BOVIN	A0A3Q1M2E9
A0A3Q1M2R5	-0.0635054	0.156073	18.2656	-0.406895	0.688814	0.996552	FSD1L	A0A3Q1M2R5_BOVIN	A0A3Q1M2R5
A0A3Q1M2S9	0.0369657	0.19982	16.6558	0.184995	0.855467	0.996552	PPP1R13L	A0A3Q1M2S9_BOVIN	A0A3Q1M2S9
A0A3Q1M302	-0.0684461	0.129532	18.4533	-0.528411	0.603512	0.996552	KNL1	A0A3Q1M302_BOVIN	A0A3Q1M302
A0A3Q1M334;E1BK52	-0.00882899	0.156126	17.5579	-0.0565506	0.955542	0.996552	STK10	STK10_BOVIN	A0A3Q1M334;E1BK52
A0A3Q1M353	-0.191654	0.274839	14.1072	-0.69733	0.496928	0.996552	BRAF	A0A3Q1M353_BOVIN	A0A3Q1M353
A0A3Q1M362	0.125327	0.157696	17.3061	0.79474	0.437529	0.996552	CHST12	A0A3Q1M362_BOVIN	A0A3Q1M362
A0A3Q1M365	-0.0538824	0.140212	17.23	-0.384291	0.705464	0.996552	SPG11	A0A3Q1M365_BOVIN	A0A3Q1M365
A0A3Q1M380;P00423	0.215357	0.320512	17.1738	0.671914	0.510577	0.996552	COX4I1	COX41_BOVIN	A0A3Q1M380;P00423
A0A3Q1M3D1	0.167592	0.148	20.1041	1.13238	0.270801	0.996552	ATG16L1	A0A3Q1M3D1_BOVIN	A0A3Q1M3D1
A0A3Q1M3F3;Q2HJ60;A0A3Q1MJF8	0.207074	0.358555	18.1041	0.577523	0.570699	0.996552	HNRNPA2B1	ROA2_BOVIN	A0A3Q1M3F3;Q2HJ60;A0A3Q1MJF8
A0A3Q1M3G1	0.00434396	0.137868	17.1847	0.0315081	0.975227	0.996552	ACSL1	A0A3Q1M3G1_BOVIN	A0A3Q1M3G1
A0A3Q1M3I0	-0.172263	0.162204	18.0219	-1.06201	0.302255	0.996552	GPATCH2	A0A3Q1M3I0_BOVIN	A0A3Q1M3I0
A0A3Q1M3I6	0.153752	0.128094	17.3317	1.2003	0.246173	0.996552	PPP2R2A	A0A3Q1M3I6_BOVIN	A0A3Q1M3I6
A0A3Q1M3Q2;P69341	0.215304	0.14152	17.953	1.52137	0.145586	0.996552	PARN	PARN_BOVIN	A0A3Q1M3Q2;P69341
A0A3Q1M3S6;F1N2P6	-0.0229872	0.202996	19.3132	-0.11324	0.911009	0.996552	FKBP8	F1N2P6_BOVIN	A0A3Q1M3S6;F1N2P6
A0A3Q1M3X4;Q28055	0.0368657	0.260709	17.6067	0.141405	0.889155	0.996552	ARPP19	ARP19_BOVIN	A0A3Q1M3X4;Q28055
A0A3Q1M3Y3	-0.006373	0.144507	20.1041	-0.0441015	0.965259	0.996552	DCTN1	A0A3Q1M3Y3_BOVIN	A0A3Q1M3Y3
A0A3Q1M407	-0.0794603	0.324826	20.1041	-0.244624	0.809227	0.996552	CEP131	A0A3Q1M407_BOVIN	A0A3Q1M407
A0A3Q1M410;E1BCH6	0.13826	0.292409	17.4276	0.47283	0.642202	0.996552	CRPPA	ISPD_BOVIN	A0A3Q1M410;E1BCH6
A0A3Q1M425	0.467322	0.239618	17.5395	1.95028	0.0673106	0.996552	EMID1	A0A3Q1M425_BOVIN	A0A3Q1M425
A0A3Q1M456	0.115229	0.197873	17.5557	0.582334	0.567746	0.996552	TOM1L1	A0A3Q1M456_BOVIN	A0A3Q1M456
A0A3Q1M475	-0.122252	0.169171	18.4976	-0.722658	0.478928	0.996552	PRRC2C	A0A3Q1M475_BOVIN	A0A3Q1M475
A0A3Q1M488	-0.153111	0.197995	17.3163	-0.773308	0.449768	0.996552	MRPL39	A0A3Q1M488_BOVIN	A0A3Q1M488
A0A3Q1M492;Q2KHZ2	0.156494	0.165449	19.4757	0.945879	0.355799	0.996552	HBS1L	HBS1L_BOVIN	A0A3Q1M492;Q2KHZ2
A0A3Q1M496	-0.325756	0.281341	17.7572	-1.15787	0.262256	0.996552	ENTPD4	A0A3Q1M496_BOVIN	A0A3Q1M496
A0A3Q1M4A1	-0.253939	0.226162	18.335	-1.12282	0.276003	0.996552	BIN3	A0A3Q1M4A1_BOVIN	A0A3Q1M4A1
A0A3Q1M4B4	0.112394	0.181816	15.4232	0.618171	0.545484	0.996552	TMTC4	A0A3Q1M4B4_BOVIN	A0A3Q1M4B4
A0A3Q1M4B7	0.253211	0.127066	18.7084	1.99275	0.0610835	0.996552	ESYT2	A0A3Q1M4B7_BOVIN	A0A3Q1M4B7
A0A3Q1M4B9	-0.234081	0.230252	20.1041	-1.01663	0.32141	0.996552	MGME1	A0A3Q1M4B9_BOVIN	A0A3Q1M4B9
A0A3Q1M4C1	0.140718	0.130394	17.6756	1.07918	0.295016	0.996552	ABI2	A0A3Q1M4C1_BOVIN	A0A3Q1M4C1
A0A3Q1M4E6	0.156101	0.396879	18.3874	0.393321	0.698606	0.996552	TJAP1	A0A3Q1M4E6_BOVIN	A0A3Q1M4E6
A0A3Q1M4F2	0.121178	0.219009	18.2647	0.553301	0.586767	0.996552	JAM3	A0A3Q1M4F2_BOVIN	A0A3Q1M4F2
A0A3Q1M4K7	-0.171348	0.211261	17.4686	-0.811071	0.428238	0.996552	NEK7	A0A3Q1M4K7_BOVIN	A0A3Q1M4K7
A0A3Q1M4N3	-0.0732291	0.158964	17.2427	-0.460665	0.650796	0.996552		A0A3Q1M4N3_BOVIN	A0A3Q1M4N3
A0A3Q1M4Q5	0.0336309	0.268889	17.5778	0.125073	0.901885	0.996552	PCYT1A	A0A3Q1M4Q5_BOVIN	A0A3Q1M4Q5
A0A3Q1M4R3;Q5E9B1	0.0243037	0.337773	20.1041	0.0719526	0.943351	0.996552	LDHB	LDHB_BOVIN	A0A3Q1M4R3;Q5E9B1
A0A3Q1M4W9	0.158597	0.150373	18.1966	1.05469	0.305371	0.996552	ATP6V1D	A0A3Q1M4W9_BOVIN	A0A3Q1M4W9
A0A3Q1M4X1	0.371621	0.13159	17.6558	2.82408	0.0113912	0.996552	AMOT	A0A3Q1M4X1_BOVIN	A0A3Q1M4X1
A0A3Q1M4X8	-0.109622	0.187174	19.1281	-0.585668	0.564946	0.996552	PVR	A0A3Q1M4X8_BOVIN	A0A3Q1M4X8
A0A3Q1M4Y7	-0.00574066	0.1324	17.5089	-0.0433586	0.965906	0.996552	SBF1	A0A3Q1M4Y7_BOVIN	A0A3Q1M4Y7
A0A3Q1M502;Q05B63	0.0874219	0.142454	17.9732	0.613686	0.547112	0.996552	TRMT11	TRM11_BOVIN	A0A3Q1M502;Q05B63
A0A3Q1M528;Q28165;A0A3Q1LT38	0.155685	0.34191	17.4883	0.455339	0.654468	0.996552	PABPN1	PABP2_BOVIN	A0A3Q1M528;Q28165;A0A3Q1LT38
A0A3Q1M537	0.11215	0.19589	18.6718	0.572513	0.573804	0.996552	C10H15orf48	A0A3Q1M537_BOVIN	A0A3Q1M537
A0A3Q1M5A0;Q2TBT7	-0.112123	0.120168	20.1041	-0.933047	0.361867	0.996552	FXR1	FXR1_BOVIN	A0A3Q1M5A0;Q2TBT7
A0A3Q1M5J6	0.012413	0.11585	18.191	0.107147	0.915846	0.996552	EEA1	A0A3Q1M5J6_BOVIN	A0A3Q1M5J6
A0A3Q1M5M9;P56658	0.335311	0.209723	17.6412	1.59883	0.127614	0.996552	ADA	ADA_BOVIN	A0A3Q1M5M9;P56658
A0A3Q1M5P1	0.0675629	0.188287	20.1041	0.35883	0.723463	0.996552	GAS7	A0A3Q1M5P1_BOVIN	A0A3Q1M5P1
A0A3Q1M5Q6	0.312241	0.232283	20.1041	1.34423	0.193848	0.996552	ECM1	A0A3Q1M5Q6_BOVIN	A0A3Q1M5Q6
A0A3Q1M5T5	-0.0299097	0.20967	17.292	-0.142651	0.888215	0.996552	CAMK4	A0A3Q1M5T5_BOVIN	A0A3Q1M5T5
A0A3Q1M5V0;P81127	0.32517	0.169854	18.1219	1.91441	0.0714927	0.996552	NAPG	SNAG_BOVIN	A0A3Q1M5V0;P81127
A0A3Q1M5X2	0.0392987	0.16062	18.6452	0.244669	0.809385	0.996552	PPFIBP2	A0A3Q1M5X2_BOVIN	A0A3Q1M5X2
A0A3Q1M5Z8;Q3MHR0	0.0921802	0.254924	16.5631	0.361598	0.722224	0.996552	LYPLA1	LYPA1_BOVIN	A0A3Q1M5Z8;Q3MHR0
A0A3Q1M622	-0.137598	0.208358	17.2591	-0.660395	0.517718	0.996552	RABGAP1L	A0A3Q1M622_BOVIN	A0A3Q1M622
A0A3Q1M6B0	-0.0773975	0.213806	17.3806	-0.361999	0.721717	0.996552	FICD	A0A3Q1M6B0_BOVIN	A0A3Q1M6B0
A0A3Q1M6B2;A2VE07	0.422211	0.292129	17.4091	1.44529	0.166137	0.996552	STK24	A2VE07_BOVIN	A0A3Q1M6B2;A2VE07
A0A3Q1M6F2	-0.281979	0.37476	18.1894	-0.752426	0.461422	0.996552		A0A3Q1M6F2_BOVIN	A0A3Q1M6F2
A0A3Q1M6S6	-0.136232	0.274629	17.1991	-0.49606	0.626132	0.996552	DHTKD1	A0A3Q1M6S6_BOVIN	A0A3Q1M6S6
A0A3Q1M6Y9	-0.157737	0.168984	19.663	-0.933444	0.361913	0.996552	ARHGAP12	A0A3Q1M6Y9_BOVIN	A0A3Q1M6Y9
A0A3Q1M766	0.204853	0.136195	20.1041	1.50411	0.148101	0.996552	RELCH	A0A3Q1M766_BOVIN	A0A3Q1M766
A0A3Q1M7A3	-0.334915	0.2039	20.1041	-1.64255	0.116026	0.996552	PLEKHA1	A0A3Q1M7A3_BOVIN	A0A3Q1M7A3
A0A3Q1M7C4	-0.0188114	0.198313	20.1041	-0.0948571	0.925367	0.996552	FAM117B	A0A3Q1M7C4_BOVIN	A0A3Q1M7C4
A0A3Q1M7H9;P23004;A0A3Q1MCJ8	0.0895678	0.149378	17.1624	0.599604	0.556604	0.996552	UQCRC2	QCR2_BOVIN	A0A3Q1M7H9;P23004;A0A3Q1MCJ8
A0A3Q1M7I8	0.0397671	0.160316	17.1675	0.248055	0.807035	0.996552	APAF1	A0A3Q1M7I8_BOVIN	A0A3Q1M7I8
A0A3Q1M7Q3	0.0297249	0.196897	20.1041	0.150967	0.881506	0.996552	GIT1	A0A3Q1M7Q3_BOVIN	A0A3Q1M7Q3
A0A3Q1M7T8	-0.364677	0.295711	16.9834	-1.23322	0.23429	0.996552	TAB3	A0A3Q1M7T8_BOVIN	A0A3Q1M7T8
A0A3Q1M7U1	-0.381612	0.350506	15.3856	-1.08875	0.293026	0.996552	KLHL11	A0A3Q1M7U1_BOVIN	A0A3Q1M7U1
A0A3Q1M7W5	0.019222	0.201222	17.1709	0.0955261	0.925003	0.996552	NCKAP1	A0A3Q1M7W5_BOVIN	A0A3Q1M7W5
A0A3Q1M7Z4	-0.248519	0.12591	20.1041	-1.97378	0.0623091	0.996552	TANC1	A0A3Q1M7Z4_BOVIN	A0A3Q1M7Z4
A0A3Q1M839	-0.0974438	0.169504	17.2632	-0.574875	0.572793	0.996552	SH3KBP1	A0A3Q1M839_BOVIN	A0A3Q1M839
A0A3Q1M850	-0.57148	0.345455	15.5105	-1.65428	0.118161	0.996552	RPGR	A0A3Q1M850_BOVIN	A0A3Q1M850
A0A3Q1M855	0.162267	0.200328	17.5669	0.810009	0.428772	0.996552	GTF3C5	A0A3Q1M855_BOVIN	A0A3Q1M855
A0A3Q1M864	0.135799	0.159371	18.0308	0.852091	0.40534	0.996552	GAB2	A0A3Q1M864_BOVIN	A0A3Q1M864
A0A3Q1M891	-0.0786832	0.14369	17.1201	-0.547589	0.591043	0.996552	GALK2	A0A3Q1M891_BOVIN	A0A3Q1M891
A0A3Q1M8B3	-0.151644	0.255483	17.7768	-0.59356	0.560284	0.996552	LIPE	A0A3Q1M8B3_BOVIN	A0A3Q1M8B3
A0A3Q1M8B3;P16386	0.100509	0.191064	17.2487	0.526048	0.605554	0.996552	LIPE	LIPS_BOVIN	A0A3Q1M8B3;P16386
A0A3Q1M8C2	-0.210756	0.199025	14.1793	-1.05894	0.307333	0.996552	LOC100297097	A0A3Q1M8C2_BOVIN	A0A3Q1M8C2
A0A3Q1M8F8	-0.160539	0.183039	20.0163	-0.877076	0.390851	0.996552	LSR	A0A3Q1M8F8_BOVIN	A0A3Q1M8F8
A0A3Q1M8G4	0.334413	0.252465	19.1041	1.32459	0.200935	0.996552	LOC107132045	A0A3Q1M8G4_BOVIN	A0A3Q1M8G4
A0A3Q1M8J6	-0.207325	0.272712	18.1336	-0.760235	0.456885	0.996552	RAD18	A0A3Q1M8J6_BOVIN	A0A3Q1M8J6
A0A3Q1M8L1	-0.0288911	0.150183	17.2534	-0.192373	0.849696	0.996552	DOCK4	A0A3Q1M8L1_BOVIN	A0A3Q1M8L1
A0A3Q1M8P0	0.219015	0.232323	16.9346	0.942719	0.359081	0.996552	MCM10	A0A3Q1M8P0_BOVIN	A0A3Q1M8P0
A0A3Q1M8R8;Q3SYV1	-0.266427	0.399201	18.385	-0.6674	0.512807	0.996552	TMEM263	TM263_BOVIN	A0A3Q1M8R8;Q3SYV1
A0A3Q1M8T2	-0.0701994	0.201958	17.5471	-0.347595	0.732279	0.996552	FAM76B	A0A3Q1M8T2_BOVIN	A0A3Q1M8T2
A0A3Q1M8U3	-0.0454925	0.168863	17.967	-0.269404	0.790688	0.996552	EIF4G3	A0A3Q1M8U3_BOVIN	A0A3Q1M8U3
A0A3Q1M901	-0.0714746	0.147971	17.2903	-0.483031	0.635133	0.996552	EMC1	A0A3Q1M901_BOVIN	A0A3Q1M901
A0A3Q1M913	-0.0340297	0.127807	17.2707	-0.266258	0.793193	0.996552	PFAS	A0A3Q1M913_BOVIN	A0A3Q1M913
A0A3Q1M952	-0.264899	0.223281	14.3687	-1.1864	0.254713	0.996552	AP1G1	A0A3Q1M952_BOVIN	A0A3Q1M952
A0A3Q1M962	-0.100514	0.197277	18.5182	-0.50951	0.616413	0.996552	AGTPBP1	A0A3Q1M962_BOVIN	A0A3Q1M962
A0A3Q1M978	-0.139061	0.258993	17.4873	-0.53693	0.598081	0.996552	PDCD6	A0A3Q1M978_BOVIN	A0A3Q1M978
A0A3Q1M986	-0.0301878	0.14261	18.1885	-0.21168	0.83471	0.996552	GALNT2	A0A3Q1M986_BOVIN	A0A3Q1M986
A0A3Q1M9D2	-0.213697	0.178458	20.1041	-1.19746	0.245056	0.996552	MPST	A0A3Q1M9D2_BOVIN	A0A3Q1M9D2
A0A3Q1M9D8	-0.186492	0.184123	18.0531	-1.01286	0.324508	0.996552	PCNT	A0A3Q1M9D8_BOVIN	A0A3Q1M9D8
A0A3Q1M9E6	0.069023	0.192002	20.1041	0.359491	0.722976	0.996552	BLTP1	A0A3Q1M9E6_BOVIN	A0A3Q1M9E6
A0A3Q1M9F3	-0.0167864	0.161369	17.168	-0.104025	0.918355	0.996552	NUP155	A0A3Q1M9F3_BOVIN	A0A3Q1M9F3
A0A3Q1M9H9	0.189481	0.171766	15.2754	1.10314	0.287044	0.996552	NUP62	A0A3Q1M9H9_BOVIN	A0A3Q1M9H9
A0A3Q1M9I3	0.11961	0.223911	17.1947	0.534184	0.600053	0.996552	FBXW11	A0A3Q1M9I3_BOVIN	A0A3Q1M9I3
A0A3Q1M9I5	0.0640748	0.114312	18.3793	0.560524	0.581891	0.996552	ITGB4	A0A3Q1M9I5_BOVIN	A0A3Q1M9I5
A0A3Q1M9K6	0.133403	0.167154	19.661	0.798088	0.434354	0.996552	PPP2R3B	A0A3Q1M9K6_BOVIN	A0A3Q1M9K6
A0A3Q1M9L7	-0.123442	0.184879	20.1041	-0.667692	0.511923	0.996552	MAP4K5	A0A3Q1M9L7_BOVIN	A0A3Q1M9L7
A0A3Q1M9N4	0.087371	0.140078	17.2335	0.623731	0.540973	0.996552	AUH	A0A3Q1M9N4_BOVIN	A0A3Q1M9N4
A0A3Q1M9P3	-0.0379588	0.123828	20.1041	-0.306543	0.762343	0.996552	LRBA	A0A3Q1M9P3_BOVIN	A0A3Q1M9P3
A0A3Q1M9U0	-0.100371	0.155875	20.1041	-0.643922	0.526905	0.996552	ATP2A2	A0A3Q1M9U0_BOVIN	A0A3Q1M9U0
A0A3Q1MA07	-0.0749083	0.247725	17.4043	-0.302385	0.765943	0.996552	SERPINB5	A0A3Q1MA07_BOVIN	A0A3Q1MA07
A0A3Q1MA55	0.0859271	0.129327	18.7242	0.664419	0.514522	0.996552	FAM184A	A0A3Q1MA55_BOVIN	A0A3Q1MA55
A0A3Q1MA59;A0A3Q1M5V4;F1MX94	-0.0878905	0.274983	17.8817	-0.319622	0.752959	0.996552	PTS	F1MX94_BOVIN	A0A3Q1MA59;A0A3Q1M5V4;F1MX94
A0A3Q1MA84	0.0483061	0.226356	15.3765	0.213408	0.833813	0.996552	WIZ	A0A3Q1MA84_BOVIN	A0A3Q1MA84
A0A3Q1MA97	-0.291369	0.229003	17.5772	-1.27234	0.219827	0.996552	ARHGEF16	A0A3Q1MA97_BOVIN	A0A3Q1MA97
A0A3Q1MAA1	0.193309	0.13953	18.7309	1.38543	0.1822	0.996552	PTK2	A0A3Q1MAA1_BOVIN	A0A3Q1MAA1
A0A3Q1MAA7	0.108527	0.134432	17.3081	0.807295	0.430452	0.996552	USP28	A0A3Q1MAA7_BOVIN	A0A3Q1MAA7
A0A3Q1MAB6	-0.0145766	0.179965	17.1332	-0.0809968	0.936383	0.996552	XPOT	A0A3Q1MAB6_BOVIN	A0A3Q1MAB6
A0A3Q1MAB7	-0.0983584	0.214586	20.1041	-0.458364	0.651607	0.996552	DCUN1D1	A0A3Q1MAB7_BOVIN	A0A3Q1MAB7
A0A3Q1MAH3	0.129109	0.172191	20.1041	0.749803	0.462058	0.996552	LNPK	A0A3Q1MAH3_BOVIN	A0A3Q1MAH3
A0A3Q1MAH7;P68002	-0.316651	0.327525	17.4517	-0.9668	0.346852	0.996552	VDAC2	VDAC2_BOVIN	A0A3Q1MAH7;P68002
A0A3Q1MAH9	0.0141527	0.552916	20.1041	0.0255965	0.979832	0.996552	IRGQ	A0A3Q1MAH9_BOVIN	A0A3Q1MAH9
A0A3Q1MAM5	0.0692588	0.172964	19.5512	0.400423	0.693187	0.996552	TLE6	A0A3Q1MAM5_BOVIN	A0A3Q1MAM5
A0A3Q1MAP0	-0.0328005	0.155345	18.8802	-0.211147	0.835035	0.996552	INCENP	A0A3Q1MAP0_BOVIN	A0A3Q1MAP0
A0A3Q1MAP3	0.235825	0.176291	17.2742	1.3377	0.198341	0.996552	FAM13A	A0A3Q1MAP3_BOVIN	A0A3Q1MAP3
A0A3Q1MAP8;F6QH17	0.169932	0.281019	17.8669	0.6047	0.552981	0.996552	SDCBP	F6QH17_BOVIN	A0A3Q1MAP8;F6QH17
A0A3Q1MAS6	0.0784362	0.188125	18.0766	0.416938	0.681634	0.996552	NUP153	A0A3Q1MAS6_BOVIN	A0A3Q1MAS6
A0A3Q1MAU4	0.362767	0.252828	18.1041	1.43484	0.168384	0.996552	FASTKD5	A0A3Q1MAU4_BOVIN	A0A3Q1MAU4
A0A3Q1MAX3	0.26054	0.384937	18.2794	0.676837	0.506985	0.996552	NDFIP1	A0A3Q1MAX3_BOVIN	A0A3Q1MAX3
A0A3Q1MAZ9	-0.0933595	0.138563	17.6245	-0.673767	0.5092	0.996552	DMXL2	A0A3Q1MAZ9_BOVIN	A0A3Q1MAZ9
A0A3Q1MB09;P79098	-0.212816	0.231264	15.9502	-0.920232	0.37116	0.996552	ANPEP	AMPN_BOVIN	A0A3Q1MB09;P79098
A0A3Q1MB23	-0.0641492	0.194451	17.5375	-0.3299	0.745384	0.996552	ABCB1	A0A3Q1MB23_BOVIN	A0A3Q1MB23
A0A3Q1MB39	-0.148525	0.258118	17.6295	-0.575415	0.572283	0.996552	ADK	A0A3Q1MB39_BOVIN	A0A3Q1MB39
A0A3Q1MB39;F1MX22	0.461592	0.293658	17.648	1.57187	0.133736	0.996552	ADK	A0A3Q1MB39_BOVIN	A0A3Q1MB39;F1MX22
A0A3Q1MBC6;P61603	0.191354	0.545213	17.4141	0.350971	0.729821	0.996552	HSPE1	CH10_BOVIN	A0A3Q1MBC6;P61603
A0A3Q1MBG5	-0.0714559	0.145295	17.2404	-0.491798	0.629065	0.996552	ZNF451	A0A3Q1MBG5_BOVIN	A0A3Q1MBG5
A0A3Q1MBG6	0.0570898	0.18432	17.4922	0.309732	0.760424	0.996552	SPHK2	A0A3Q1MBG6_BOVIN	A0A3Q1MBG6
A0A3Q1MBH0	0.0764269	0.13721	20.1041	0.557007	0.583671	0.996552	DLG3	A0A3Q1MBH0_BOVIN	A0A3Q1MBH0
A0A3Q1MBH4;A0A3Q1M2E0	-0.239691	0.198101	15.1098	-1.20994	0.244891	0.996552	WDR36	A0A3Q1MBH4_BOVIN	A0A3Q1MBH4;A0A3Q1M2E0
A0A3Q1MBK9	0.226365	0.39431	18.3418	0.57408	0.572887	0.996552	WNK1	A0A3Q1MBK9_BOVIN	A0A3Q1MBK9
A0A3Q1MBL1	0.388464	0.217911	18.1041	1.78267	0.0914168	0.996552	PIP5K1C	A0A3Q1MBL1_BOVIN	A0A3Q1MBL1
A0A3Q1MBM6	0.0588902	0.221944	16.6922	0.265339	0.793998	0.996552	COA1	A0A3Q1MBM6_BOVIN	A0A3Q1MBM6
A0A3Q1MBP1	0.0787363	0.14765	17.3722	0.533263	0.600608	0.996552	HYOU1	A0A3Q1MBP1_BOVIN	A0A3Q1MBP1
A0A3Q1MBS7	0.0398043	0.194147	17.8814	0.205021	0.839871	0.996552	RAB6A	A0A3Q1MBS7_BOVIN	A0A3Q1MBS7
A0A3Q1MBX2;Q76LV2	0.204518	0.215928	19.8137	0.947158	0.354968	0.996552	HSP90AA1	HS90A_BOVIN	A0A3Q1MBX2;Q76LV2
A0A3Q1MC03	-0.258084	0.195152	17.7548	-1.32248	0.202792	0.996552	WDR54	A0A3Q1MC03_BOVIN	A0A3Q1MC03
A0A3Q1MC18	0.449677	0.30094	18.1041	1.49424	0.152338	0.996552	DCUN1D4	A0A3Q1MC18_BOVIN	A0A3Q1MC18
A0A3Q1MC41	0.281911	0.202208	20.1041	1.39417	0.178486	0.996552	CCDC85A	A0A3Q1MC41_BOVIN	A0A3Q1MC41
A0A3Q1MC55;Q2YDL1	-0.142903	0.209669	17.9897	-0.681565	0.504194	0.996552	STXBP6	STXB6_BOVIN	A0A3Q1MC55;Q2YDL1
A0A3Q1MC60	0.0684603	0.194282	18.0322	0.352375	0.728642	0.996552	NEB	A0A3Q1MC60_BOVIN	A0A3Q1MC60
A0A3Q1MCE2	-0.681004	0.3883	18.1041	-1.75381	0.096376	0.996552	USP40	A0A3Q1MCE2_BOVIN	A0A3Q1MCE2
A0A3Q1MCF3	0.261475	0.142335	19.0041	1.83704	0.0818943	0.996552	ATP10D	A0A3Q1MCF3_BOVIN	A0A3Q1MCF3
A0A3Q1MCG3;Q05927	0.0125059	0.184897	18.1007	0.0676369	0.946816	0.996552	NT5E	5NTD_BOVIN	A0A3Q1MCG3;Q05927
A0A3Q1MCG7;Q3ZC13	0.30887	0.373416	20.1041	0.827147	0.417864	0.996552	AP2M1	AP2M1_BOVIN	A0A3Q1MCG7;Q3ZC13
A0A3Q1MCI0;Q3T0D0	0.209212	0.291909	17.8984	0.716702	0.482806	0.996552	HNRNPK	HNRPK_BOVIN	A0A3Q1MCI0;Q3T0D0
A0A3Q1MCK6	-0.0776883	0.146792	17.9617	-0.529239	0.603119	0.996552	CRACD	A0A3Q1MCK6_BOVIN	A0A3Q1MCK6
A0A3Q1MCL3	0.137908	0.193282	17.3353	0.713504	0.48503	0.996552	DENND3	A0A3Q1MCL3_BOVIN	A0A3Q1MCL3
A0A3Q1MCW7	0.0857104	0.11118	18.1453	0.770913	0.450681	0.996552	CRYBG1	A0A3Q1MCW7_BOVIN	A0A3Q1MCW7
A0A3Q1MCX8	0.15263	0.100269	17.3212	1.5222	0.146005	0.996552	SHTN1	A0A3Q1MCX8_BOVIN	A0A3Q1MCX8
A0A3Q1MCY3;P79114	-0.122316	0.235031	17.7258	-0.520426	0.609207	0.996552	MYO10	MYO10_BOVIN	A0A3Q1MCY3;P79114
A0A3Q1MCY4	0.201088	0.170735	18.71	1.17778	0.253649	0.996552	COBLL1	A0A3Q1MCY4_BOVIN	A0A3Q1MCY4
A0A3Q1MD15	-0.0451424	0.190406	17.1413	-0.237085	0.815401	0.996552	ANKFY1	A0A3Q1MD15_BOVIN	A0A3Q1MD15
A0A3Q1MD54;A0A3Q1MEY9;E1BEG2;A0A3Q1LPR0	-0.060762	0.513275	19.169	-0.118381	0.906997	0.996552	HNRNPA3	E1BEG2_BOVIN	A0A3Q1MD54;A0A3Q1MEY9;E1BEG2;A0A3Q1LPR0
A0A3Q1MD54;E1BEG2;A0A3Q1LPR0;A0A3Q1NDU9	0.210449	0.236087	18.2463	0.891404	0.384317	0.996552	HNRNPA3	E1BEG2_BOVIN	A0A3Q1MD54;E1BEG2;A0A3Q1LPR0;A0A3Q1NDU9
A0A3Q1MD54;E1BEG2;G3N220;A0A3Q1NDU9	-0.0103576	0.399745	17.7291	-0.0259105	0.979618	0.996552	HNRNPA3	E1BEG2_BOVIN	A0A3Q1MD54;E1BEG2;G3N220;A0A3Q1NDU9
A0A3Q1MD64	0.0621852	0.172565	17.4026	0.360359	0.722915	0.996552	SYNJ1	A0A3Q1MD64_BOVIN	A0A3Q1MD64
A0A3Q1MD85	0.364967	0.190263	18.0656	1.91823	0.0710275	0.996552	LRPAP1	A0A3Q1MD85_BOVIN	A0A3Q1MD85
A0A3Q1MDB5	0.0569349	0.11975	17.2181	0.475449	0.640443	0.996552	PALS2	A0A3Q1MDB5_BOVIN	A0A3Q1MDB5
A0A3Q1MDB8	-0.135457	0.351332	20.1041	-0.385554	0.703876	0.996552	FXR2	A0A3Q1MDB8_BOVIN	A0A3Q1MDB8
A0A3Q1MDC6	0.199006	0.270007	20.1041	0.737039	0.469613	0.996552	NCSTN	A0A3Q1MDC6_BOVIN	A0A3Q1MDC6
A0A3Q1MDF2;Q3ZCI8	-0.10286	0.218561	17.6468	-0.470626	0.643673	0.996552	REEP4	REEP4_BOVIN	A0A3Q1MDF2;Q3ZCI8
A0A3Q1MDG9	0.0658273	0.252239	20.1041	0.260972	0.796769	0.996552	LZIC	A0A3Q1MDG9_BOVIN	A0A3Q1MDG9
A0A3Q1MDS4	0.153598	0.204394	20.1041	0.75148	0.461071	0.996552	RAB3D	A0A3Q1MDS4_BOVIN	A0A3Q1MDS4
A0A3Q1MDT8	0.055945	0.185427	17.1898	0.301708	0.766494	0.996552	GATD3	A0A3Q1MDT8_BOVIN	A0A3Q1MDT8
A0A3Q1MDV7	0.22435	0.183767	19.108	1.22084	0.237	0.996552	USP34	A0A3Q1MDV7_BOVIN	A0A3Q1MDV7
A0A3Q1MDZ7	0.425574	0.19572	17.8985	2.1744	0.0433353	0.996552	C2CD3	A0A3Q1MDZ7_BOVIN	A0A3Q1MDZ7
A0A3Q1ME09	0.0704223	0.110342	17.4372	0.63822	0.531624	0.996552	MACF1	A0A3Q1ME09_BOVIN	A0A3Q1ME09
A0A3Q1ME13	0.259416	0.203428	20.1041	1.27522	0.21677	0.996552	GPHN	A0A3Q1ME13_BOVIN	A0A3Q1ME13
A0A3Q1ME19	-0.073446	0.185552	17.4885	-0.395825	0.697022	0.996552	CD2AP	A0A3Q1ME19_BOVIN	A0A3Q1ME19
A0A3Q1ME43	0.17735	0.288891	19.5931	0.613897	0.546346	0.996552	GPS1	A0A3Q1ME43_BOVIN	A0A3Q1ME43
A0A3Q1ME52	0.0608568	0.242974	18.4814	0.250466	0.80499	0.996552	CADPS2	A0A3Q1ME52_BOVIN	A0A3Q1ME52
A0A3Q1ME75	-0.225298	0.197595	18.7709	-1.1402	0.268544	0.996552	CNOT6L	A0A3Q1ME75_BOVIN	A0A3Q1ME75
A0A3Q1ME92	-0.19148	0.131988	18.3358	-1.45074	0.163746	0.996552	C2CD5	A0A3Q1ME92_BOVIN	A0A3Q1ME92
A0A3Q1MEC8;Q28035	0.540291	0.535033	17.5916	1.00983	0.326267	0.996552	GSTA1	GSTA1_BOVIN	A0A3Q1MEC8;Q28035
A0A3Q1MED5;Q2T9M8	0.259677	0.18259	17.6134	1.42219	0.172439	0.996552	SNAP23	Q2T9M8_BOVIN	A0A3Q1MED5;Q2T9M8
A0A3Q1MEH9	-0.0281995	0.141223	18.039	-0.19968	0.843964	0.996552	TJP2	A0A3Q1MEH9_BOVIN	A0A3Q1MEH9
A0A3Q1MEJ2	0.308028	0.250449	16.4704	1.2299	0.236013	0.996552	LOC100299712	A0A3Q1MEJ2_BOVIN	A0A3Q1MEJ2
A0A3Q1MEK0	0.186411	0.214223	18.1531	0.870174	0.395567	0.996552	TCF20	A0A3Q1MEK0_BOVIN	A0A3Q1MEK0
A0A3Q1MEL2;Q3ZCF3	-0.0619714	0.386762	19.7932	-0.160232	0.874323	0.996552	SKP1	SKP1_BOVIN	A0A3Q1MEL2;Q3ZCF3
A0A3Q1MEN0;F1N6Y7	-0.00614477	0.249224	17.3288	-0.0246556	0.980611	0.996552	EIF5B	F1N6Y7_BOVIN	A0A3Q1MEN0;F1N6Y7
A0A3Q1MEX1	-0.180373	0.278839	17.6786	-0.646872	0.526025	0.996552	RUFY2	A0A3Q1MEX1_BOVIN	A0A3Q1MEX1
A0A3Q1MF13;Q6QRN6	0.243737	0.209642	17.3959	1.16264	0.260679	0.996552	NAXE	NNRE_BOVIN	A0A3Q1MF13;Q6QRN6
A0A3Q1MF28	-0.267282	0.139506	16.5534	-1.91591	0.0728115	0.996552	MAML1	A0A3Q1MF28_BOVIN	A0A3Q1MF28
A0A3Q1MF39	-0.0645408	0.133693	17.1811	-0.482753	0.635364	0.996552	NBAS	A0A3Q1MF39_BOVIN	A0A3Q1MF39
A0A3Q1MF44	0.11992	0.161503	16.507	0.742524	0.468206	0.996552	IMMP1L	A0A3Q1MF44_BOVIN	A0A3Q1MF44
A0A3Q1MF71	0.0770277	0.215024	17.4783	0.358229	0.724462	0.996552	EIF4EBP2	A0A3Q1MF71_BOVIN	A0A3Q1MF71
A0A3Q1MFE2	-0.659023	0.870796	20.1041	-0.756806	0.457945	0.996552	PTDSS2	A0A3Q1MFE2_BOVIN	A0A3Q1MFE2
A0A3Q1MFE4	-0.191054	0.112357	17.4262	-1.70042	0.106828	0.996552	IMMT	A0A3Q1MFE4_BOVIN	A0A3Q1MFE4
A0A3Q1MFJ1	-0.170235	0.160907	20.1041	-1.05797	0.302618	0.996552	DLG1	A0A3Q1MFJ1_BOVIN	A0A3Q1MFJ1
A0A3Q1MFL2	0.0217817	0.279337	17.4247	0.0779766	0.938735	0.996552	MCFD2	A0A3Q1MFL2_BOVIN	A0A3Q1MFL2
A0A3Q1MFM8	-0.0918956	0.166619	17.2157	-0.55153	0.588358	0.996552	SORT1	A0A3Q1MFM8_BOVIN	A0A3Q1MFM8
A0A3Q1MFR5	0.0198436	0.12734	18.9253	0.155831	0.877817	0.996552	LOC527981	A0A3Q1MFR5_BOVIN	A0A3Q1MFR5
A0A3Q1MFU0;Q58CP9	-0.0788404	0.146072	20.1041	-0.539736	0.595308	0.996552	STIM1	STIM1_BOVIN	A0A3Q1MFU0;Q58CP9
A0A3Q1MG57	0.0489747	0.148983	17.253	0.328727	0.746319	0.996552	ADAMTS17	A0A3Q1MG57_BOVIN	A0A3Q1MG57
A0A3Q1MG95	0.0805559	0.188969	17.4533	0.426292	0.675107	0.996552	AAK1	A0A3Q1MG95_BOVIN	A0A3Q1MG95
A0A3Q1MGC6	0.107894	0.307531	18.529	0.350838	0.729667	0.996552	MTFR1	A0A3Q1MGC6_BOVIN	A0A3Q1MGC6
A0A3Q1MGQ6;Q3T052	-0.116545	0.263954	19.6531	-0.441536	0.663645	0.996552	ITIH4	ITIH4_BOVIN	A0A3Q1MGQ6;Q3T052
A0A3Q1MGV7;Q58DR2	0.0891045	0.237766	20.1041	0.374757	0.711765	0.996552	DNAJB12	DJB12_BOVIN	A0A3Q1MGV7;Q58DR2
A0A3Q1MGW7	-0.0670702	0.149657	17.859	-0.448159	0.659428	0.996552	STRN	A0A3Q1MGW7_BOVIN	A0A3Q1MGW7
A0A3Q1MGX6	0.155457	0.225729	19.2345	0.688691	0.499241	0.996552	AKTIP	A0A3Q1MGX6_BOVIN	A0A3Q1MGX6
A0A3Q1MGZ4;Q58DK4	0.0278509	0.224786	17.1945	0.1239	0.902832	0.996552	TKFC	TKFC_BOVIN	A0A3Q1MGZ4;Q58DK4
A0A3Q1MH25;Q2KI07	-0.0869717	0.424867	20.1041	-0.204703	0.839862	0.996552	ARL8B	ARL8B_BOVIN	A0A3Q1MH25;Q2KI07
A0A3Q1MH57	0.168444	0.20085	18.9494	0.838656	0.412117	0.996552	SEPTIN9	A0A3Q1MH57_BOVIN	A0A3Q1MH57
A0A3Q1MH93	0.256615	0.290148	16.3191	0.884429	0.38931	0.996552	LOC618701	A0A3Q1MH93_BOVIN	A0A3Q1MH93
A0A3Q1MH98	0.123034	0.186452	17.6057	0.659873	0.517875	0.996552	DUSP28	A0A3Q1MH98_BOVIN	A0A3Q1MH98
A0A3Q1MH99	-0.17132	0.23168	18.4553	-0.739471	0.468924	0.996552	ZNF207	A0A3Q1MH99_BOVIN	A0A3Q1MH99
A0A3Q1MHB0	-0.00972676	0.149261	20.1041	-0.0651663	0.948685	0.996552	EGFR	A0A3Q1MHB0_BOVIN	A0A3Q1MHB0
A0A3Q1MHC3;Q2KJ98	0.236726	0.25333	19.8629	0.934457	0.36129	0.996552	TTYH1	TTYH1_BOVIN	A0A3Q1MHC3;Q2KJ98
A0A3Q1MHC4;Q0VCU1	-0.0750212	0.120164	17.1506	-0.624322	0.540633	0.996552	ACO1	ACOHC_BOVIN	A0A3Q1MHC4;Q0VCU1
A0A3Q1MHD1	-0.25344	0.218069	20.1041	-1.1622	0.258765	0.996552	NAALADL2	A0A3Q1MHD1_BOVIN	A0A3Q1MHD1
A0A3Q1MHH3	0.314981	0.173542	17.3602	1.81501	0.0868385	0.996552	SORBS1	A0A3Q1MHH3_BOVIN	A0A3Q1MHH3
A0A3Q1MHI2	-0.255891	0.181939	17.2611	-1.40647	0.177333	0.996552	METTL22	A0A3Q1MHI2_BOVIN	A0A3Q1MHI2
A0A3Q1MHI5	-0.368677	0.139003	17.3629	-2.65229	0.0165528	0.996552	G3BP2	A0A3Q1MHI5_BOVIN	A0A3Q1MHI5
A0A3Q1MHL6	-0.0840604	0.169504	20.1041	-0.49592	0.625329	0.996552	DOP1A	A0A3Q1MHL6_BOVIN	A0A3Q1MHL6
A0A3Q1MHN3;Q0VCW3	0.172896	0.22448	18.0599	0.770207	0.451135	0.996552	BANP	BANP_BOVIN	A0A3Q1MHN3;Q0VCW3
A0A3Q1MHS1	0.088232	0.232479	17.343	0.379526	0.708904	0.996552	PRPS2	A0A3Q1MHS1_BOVIN	A0A3Q1MHS1
A0A3Q1MHX8	0.128763	0.228646	17.241	0.563156	0.580579	0.996552	RAB2A	A0A3Q1MHX8_BOVIN	A0A3Q1MHX8
A0A3Q1MHZ2	0.0192411	0.167956	16.9363	0.11456	0.910141	0.996552	UBE4B	A0A3Q1MHZ2_BOVIN	A0A3Q1MHZ2
A0A3Q1MI24	0.105968	0.130113	20.1041	0.814431	0.424941	0.996552	TIPRL	A0A3Q1MI24_BOVIN	A0A3Q1MI24
A0A3Q1MI45	-0.0642956	0.148113	17.5362	-0.434099	0.66951	0.996552	OSBPL8	A0A3Q1MI45_BOVIN	A0A3Q1MI45
A0A3Q1MI69	0.0478121	0.162824	17.4025	0.293643	0.772504	0.996552	ACOT7	A0A3Q1MI69_BOVIN	A0A3Q1MI69
A0A3Q1MIB8	0.279463	0.296864	17.1245	0.941383	0.3596	0.996552	CASP2	A0A3Q1MIB8_BOVIN	A0A3Q1MIB8
A0A3Q1MIE9	0.108819	0.31302	19.3818	0.347642	0.731856	0.996552	HGSNAT	A0A3Q1MIE9_BOVIN	A0A3Q1MIE9
A0A3Q1MIH6	-0.168187	0.168908	20.1041	-0.995729	0.331216	0.996552	MAVS	A0A3Q1MIH6_BOVIN	A0A3Q1MIH6
A0A3Q1MII4;A4FUD3	-0.048979	0.151227	17.1787	-0.323877	0.749941	0.996552	EFTUD2	U5S1_BOVIN	A0A3Q1MII4;A4FUD3
A0A3Q1MIJ4	-0.108869	0.150704	17.9612	-0.7224	0.47935	0.996552	KHDC3L	A0A3Q1MIJ4_BOVIN	A0A3Q1MIJ4
A0A3Q1MIL7	-0.116218	0.494227	18.7461	-0.235152	0.81664	0.996552	RINT1	A0A3Q1MIL7_BOVIN	A0A3Q1MIL7
A0A3Q1MIS9;Q2HJ94	0.0864195	0.18957	17.4998	0.455871	0.654089	0.996552	DNAJA2	DNJA2_BOVIN	A0A3Q1MIS9;Q2HJ94
A0A3Q1MIV9	-0.0179911	0.140471	18.2831	-0.128077	0.899486	0.996552	AFG2A	A0A3Q1MIV9_BOVIN	A0A3Q1MIV9
A0A3Q1MJ64;Q0V8E7	0.159018	0.214233	17.5452	0.742267	0.467747	0.996552	STRA6	STRA6_BOVIN	A0A3Q1MJ64;Q0V8E7
A0A3Q1MJ68	-0.118379	0.13643	17.2806	-0.867687	0.397456	0.996552	LLGL2	A0A3Q1MJ68_BOVIN	A0A3Q1MJ68
A0A3Q1MJB2	0.22018	0.205498	14.1041	1.07145	0.30196	0.996552	FBLN1	A0A3Q1MJB2_BOVIN	A0A3Q1MJB2
A0A3Q1MJD5	0.136154	0.144554	17.4473	0.941889	0.359109	0.996552	HNRNPM	A0A3Q1MJD5_BOVIN	A0A3Q1MJD5
A0A3Q1MJD5;A0A3Q1M8F3	-0.26539	0.263819	19.1041	-1.00595	0.32701	0.996552	HNRNPM	A0A3Q1MJD5_BOVIN	A0A3Q1MJD5;A0A3Q1M8F3
A0A3Q1MJD6;A6H6Z7	0.143231	0.192836	17.5728	0.742757	0.467442	0.996552	TPX2	TPX2_BOVIN	A0A3Q1MJD6;A6H6Z7
A0A3Q1MJE8	-0.0568313	0.130034	20.0911	-0.437049	0.666738	0.996552	HMMR	A0A3Q1MJE8_BOVIN	A0A3Q1MJE8
A0A3Q1MJF5	0.141547	0.191591	17.7481	0.738796	0.469689	0.996552	SLC25A13	A0A3Q1MJF5_BOVIN	A0A3Q1MJF5
A0A3Q1MJH2	-0.160513	0.118548	17.5596	-1.35399	0.19291	0.996552	TRIP4	A0A3Q1MJH2_BOVIN	A0A3Q1MJH2
A0A3Q1MJK1	0.0799539	0.277783	20.1041	0.287828	0.776425	0.996552	SERPINB6	A0A3Q1MJK1_BOVIN	A0A3Q1MJK1
A0A3Q1MJK5	0.216802	0.311911	19.1041	0.695076	0.495376	0.996552	ARK2N	A0A3Q1MJK5_BOVIN	A0A3Q1MJK5
A0A3Q1MJL0	0.361812	0.237951	16.4666	1.52053	0.147346	0.996552	SMC5	A0A3Q1MJL0_BOVIN	A0A3Q1MJL0
A0A3Q1MJN7	-0.0251565	0.248718	19.1041	-0.101145	0.92049	0.996552	PABIR2	A0A3Q1MJN7_BOVIN	A0A3Q1MJN7
A0A3Q1MJY2	-0.114735	0.213538	17.2422	-0.537302	0.597926	0.996552	ANKRD44	A0A3Q1MJY2_BOVIN	A0A3Q1MJY2
A0A3Q1MK12	0.0732585	0.237638	17.5003	0.308277	0.761511	0.996552	PTPRA	A0A3Q1MK12_BOVIN	A0A3Q1MK12
A0A3Q1MK31	-0.163993	0.166616	17.2655	-0.984259	0.338581	0.996552	LOC521224	A0A3Q1MK31_BOVIN	A0A3Q1MK31
A0A3Q1MK64	-0.137253	0.123086	17.4923	-1.1151	0.279892	0.996552	ARMC10	A0A3Q1MK64_BOVIN	A0A3Q1MK64
A0A3Q1MK72	-0.147704	0.593726	18.5809	-0.248775	0.806264	0.996552	EWSR1	A0A3Q1MK72_BOVIN	A0A3Q1MK72
A0A3Q1MKH2	0.146895	0.196405	14.2262	0.747922	0.466692	0.996552	AKAP17A	A0A3Q1MKH2_BOVIN	A0A3Q1MKH2
A0A3Q1MKH6	0.149883	0.137745	17.4207	1.08811	0.29137	0.996552	HSPA4L	A0A3Q1MKH6_BOVIN	A0A3Q1MKH6
A0A3Q1MKP5	0.05617	0.212541	18.5752	0.264279	0.794475	0.996552	PMS1	A0A3Q1MKP5_BOVIN	A0A3Q1MKP5
A0A3Q1MKV1	-0.0529779	0.365689	14.9009	-0.144872	0.886754	0.996552	PEG10	A0A3Q1MKV1_BOVIN	A0A3Q1MKV1
A0A3Q1MKV7	-0.246744	0.15309	17.1942	-1.61176	0.125217	0.996552	OSBPL9	A0A3Q1MKV7_BOVIN	A0A3Q1MKV7
A0A3Q1MKW0	0.0700623	0.202223	17.2627	0.346461	0.733184	0.996552	VIRMA	A0A3Q1MKW0_BOVIN	A0A3Q1MKW0
A0A3Q1MKX0	0.205431	0.151763	18.1027	1.35363	0.192516	0.996552	MAN1A2	A0A3Q1MKX0_BOVIN	A0A3Q1MKX0
A0A3Q1MKY2	-0.25899	0.472139	17.9287	-0.548547	0.590083	0.996552	TXNDC17	A0A3Q1MKY2_BOVIN	A0A3Q1MKY2
A0A3Q1ML13;Q3ZBL9	-0.0688316	0.124651	17.3433	-0.552193	0.587862	0.996552	CCNH	CCNH_BOVIN	A0A3Q1ML13;Q3ZBL9
A0A3Q1ML18	0.0437481	0.219084	16.5695	0.199686	0.844156	0.996552	AMPH	A0A3Q1ML18_BOVIN	A0A3Q1ML18
A0A3Q1ML77	-0.0279653	0.156979	18.477	-0.178147	0.860546	0.996552	CSDE1	A0A3Q1ML77_BOVIN	A0A3Q1ML77
A0A3Q1ML81	0.102777	0.131374	17.7959	0.782322	0.444311	0.996552	LOC112445002	A0A3Q1ML81_BOVIN	A0A3Q1ML81
A0A3Q1ML84;Q3ZBI7	-0.024026	0.196904	20.1041	-0.122019	0.904096	0.996552	ATP5MK	ATPMK_BOVIN	A0A3Q1ML84;Q3ZBI7
A0A3Q1ML93	-0.0827244	0.353374	17.7323	-0.234099	0.81759	0.996552	ARL10	A0A3Q1ML93_BOVIN	A0A3Q1ML93
A0A3Q1MLB6	-0.0981223	0.203177	20.1041	-0.482939	0.634356	0.996552	UBE2R2	A0A3Q1MLB6_BOVIN	A0A3Q1MLB6
A0A3Q1MLH9	-0.148165	0.174718	17.988	-0.848023	0.407568	0.996552	APBA1	A0A3Q1MLH9_BOVIN	A0A3Q1MLH9
A0A3Q1MLN0	-0.0237113	0.227905	16.3674	-0.10404	0.918402	0.996552	ELP1	A0A3Q1MLN0_BOVIN	A0A3Q1MLN0
A0A3Q1MLQ7	0.0760764	0.125774	17.3794	0.604865	0.553085	0.996552	TLN1	A0A3Q1MLQ7_BOVIN	A0A3Q1MLQ7
A0A3Q1MM05	0.296081	0.242783	17.7061	1.21953	0.23864	0.996552	PHACTR3	A0A3Q1MM05_BOVIN	A0A3Q1MM05
A0A3Q1MM09	-0.0865191	0.145512	17.2134	-0.594583	0.559857	0.996552		A0A3Q1MM09_BOVIN	A0A3Q1MM09
A0A3Q1MM38;Q5E9Q0	0.00551245	0.187593	17.1751	0.0293851	0.976896	0.996552	PSME3IP1	Q5E9Q0_BOVIN	A0A3Q1MM38;Q5E9Q0
A0A3Q1MM42	0.0190727	0.149561	17.21	0.127524	0.900004	0.996552	PCIF1	A0A3Q1MM42_BOVIN	A0A3Q1MM42
A0A3Q1MM49	0.43787	0.363973	17.4471	1.20303	0.245037	0.996552	YIPF1	A0A3Q1MM49_BOVIN	A0A3Q1MM49
A0A3Q1MM55	-0.0258053	0.167964	18.0286	-0.153636	0.879603	0.996552	G6PD	A0A3Q1MM55_BOVIN	A0A3Q1MM55
A0A3Q1MM88	0.0507018	0.187015	17.5694	0.271111	0.789465	0.996552	DCAF1	A0A3Q1MM88_BOVIN	A0A3Q1MM88
A0A3Q1MMA1	-0.0813885	0.148492	17.7289	-0.548101	0.590458	0.996552	SEC22B	A0A3Q1MMA1_BOVIN	A0A3Q1MMA1
A0A3Q1MMF6;Q29RI9	0.171568	0.166294	18.2199	1.03171	0.315707	0.996552	MAT2B	MAT2B_BOVIN	A0A3Q1MMF6;Q29RI9
A0A3Q1MMI6	0.0778333	0.10882	17.447	0.715251	0.483916	0.996552	EPS15L1	A0A3Q1MMI6_BOVIN	A0A3Q1MMI6
A0A3Q1MML2	0.0707261	0.118813	17.1743	0.595272	0.559425	0.996552	SLMAP	A0A3Q1MML2_BOVIN	A0A3Q1MML2
A0A3Q1MMM4	0.381271	0.198628	19.1524	1.91952	0.0699415	0.996552	NPNT	A0A3Q1MMM4_BOVIN	A0A3Q1MMM4
A0A3Q1MMM7	-0.230916	0.283816	17.8637	-0.813613	0.426579	0.996552	UQCC1	A0A3Q1MMM7_BOVIN	A0A3Q1MMM7
A0A3Q1MMT8	-0.288202	0.183397	15.437	-1.57146	0.136344	0.996552		A0A3Q1MMT8_BOVIN	A0A3Q1MMT8
A0A3Q1MMV9	-0.094894	0.12534	19.8131	-0.757094	0.457903	0.996552	AHCTF1	A0A3Q1MMV9_BOVIN	A0A3Q1MMV9
A0A3Q1MMW1	0.431841	0.191611	15.5013	2.25373	0.0390787	0.996552	TOM1L2	A0A3Q1MMW1_BOVIN	A0A3Q1MMW1
A0A3Q1MMX0	0.0134326	0.157191	20.1041	0.0854539	0.932746	0.996552	USP25	A0A3Q1MMX0_BOVIN	A0A3Q1MMX0
A0A3Q1MN26	-0.0105868	0.133531	17.125	-0.0792835	0.937726	0.996552	FOCAD	A0A3Q1MN26_BOVIN	A0A3Q1MN26
A0A3Q1MN52	-0.412133	0.455927	19.9265	-0.903946	0.376823	0.996552	LOC100848555	A0A3Q1MN52_BOVIN	A0A3Q1MN52
A0A3Q1MN97	0.161669	0.164072	17.822	0.985356	0.337639	0.996552	VCL	A0A3Q1MN97_BOVIN	A0A3Q1MN97
A0A3Q1MNB1;A0A3Q1MPF1;P50397	-0.632198	0.68133	20.1041	-0.927888	0.364472	0.996552	GDI2	GDIB_BOVIN	A0A3Q1MNB1;A0A3Q1MPF1;P50397
A0A3Q1MNB2	-0.0968658	0.174871	18.097	-0.553928	0.586408	0.996552	HAUS8	A0A3Q1MNB2_BOVIN	A0A3Q1MNB2
A0A3Q1MND5;Q08DK1	-0.0584713	0.145258	20.1041	-0.402534	0.691539	0.996552	IGSF11	IGS11_BOVIN	A0A3Q1MND5;Q08DK1
A0A3Q1MNG7	-0.176243	0.186267	17.2337	-0.946183	0.357134	0.996552	DTX2	A0A3Q1MNG7_BOVIN	A0A3Q1MNG7
A0A3Q1MNJ7	0.183542	0.62479	15.1041	0.293766	0.772935	0.996552	FAM219B	A0A3Q1MNJ7_BOVIN	A0A3Q1MNJ7
A0A3Q1MNK4	0.0107098	0.219374	20.1041	0.0488198	0.961545	0.996552	PPCDC	A0A3Q1MNK4_BOVIN	A0A3Q1MNK4
A0A3Q1MNS5;Q3SZ43	0.133732	0.545849	19.2098	0.244999	0.809055	0.996552	UBE2V2	UB2V2_BOVIN	A0A3Q1MNS5;Q3SZ43
A0A3Q1MNT5	0.166394	0.131499	20.1041	1.26537	0.220209	0.996552	EXOC7	A0A3Q1MNT5_BOVIN	A0A3Q1MNT5
A0A3Q1MNU7	0.22199	0.111181	18.5928	1.99666	0.0607165	0.996552	RBM26	A0A3Q1MNU7_BOVIN	A0A3Q1MNU7
A0A3Q1MP16	0.196967	0.175165	17.2486	1.12447	0.276221	0.996552	AQR	A0A3Q1MP16_BOVIN	A0A3Q1MP16
A0A3Q1MP22	0.0207355	0.219173	15.5738	0.0946079	0.925833	0.996552	TRMT61B	A0A3Q1MP22_BOVIN	A0A3Q1MP22
A0A3Q1MP25	0.0719652	0.153097	17.4042	0.470062	0.644147	0.996552	ACAD9	A0A3Q1MP25_BOVIN	A0A3Q1MP25
A0A3Q1MP45;Q28085	0.128075	0.22664	19.3013	0.565103	0.578514	0.996552	CFH	CFAH_BOVIN	A0A3Q1MP45;Q28085
A0A3Q1MPB6	-0.237718	0.225915	20.1041	-1.05224	0.305171	0.996552	RANBP9	A0A3Q1MPB6_BOVIN	A0A3Q1MPB6
A0A3Q1MPD9	0.0890747	0.251539	17.128	0.354119	0.727572	0.996552	STX2	A0A3Q1MPD9_BOVIN	A0A3Q1MPD9
A0A3Q1MPF1;P50397	0.269921	0.166816	18.3734	1.61807	0.122685	0.996552	GDI2	GDIB_BOVIN	A0A3Q1MPF1;P50397
A0A3Q1MPG8	-0.182009	0.1357	17.1687	-1.34126	0.197312	0.996552	GBE1	A0A3Q1MPG8_BOVIN	A0A3Q1MPG8
A0A3Q1MPM7	0.0399276	0.107489	17.5249	0.371456	0.714751	0.996552	GOLGA4	A0A3Q1MPM7_BOVIN	A0A3Q1MPM7
A0A3Q1MPW0;A3KMV8	0.322712	0.213682	19.2792	1.51024	0.147198	0.996552	RANBP10	RBP10_BOVIN	A0A3Q1MPW0;A3KMV8
A0A3Q1MPW5	-0.0958358	0.13231	17.6401	-0.724328	0.478362	0.996552	KDM1B	A0A3Q1MPW5_BOVIN	A0A3Q1MPW5
A0A3Q1MPW7	0.261765	0.250851	18.3631	1.04351	0.310256	0.996552	REV1	A0A3Q1MPW7_BOVIN	A0A3Q1MPW7
A0A3Q1MPX4	-0.0449601	0.257533	17.1041	-0.17458	0.86346	0.996552	CDC42EP4	A0A3Q1MPX4_BOVIN	A0A3Q1MPX4
A0A3Q1MPX6	0.0430257	0.141817	17.2504	0.30339	0.765221	0.996552	KIF1B	A0A3Q1MPX6_BOVIN	A0A3Q1MPX6
A0A3Q1MPZ8	-0.0640734	0.24359	17.312	-0.263038	0.795626	0.996552	B3GNT5	A0A3Q1MPZ8_BOVIN	A0A3Q1MPZ8
A0A3Q1MQ07	0.029698	0.178706	18.8418	0.166184	0.869783	0.996552	BCAR1	A0A3Q1MQ07_BOVIN	A0A3Q1MQ07
A0A3Q1MQ24	0.0163523	0.182825	19.4556	0.0894425	0.929645	0.996552	RANBP3	A0A3Q1MQ24_BOVIN	A0A3Q1MQ24
A0A3Q1MQ34	0.107739	0.130291	17.9263	0.826909	0.41916	0.996552	FLNB	A0A3Q1MQ34_BOVIN	A0A3Q1MQ34
A0A3Q1MQ74	0.0900545	0.125448	18.6756	0.717862	0.481727	0.996552	PLXNB2	A0A3Q1MQ74_BOVIN	A0A3Q1MQ74
A0A3Q1MQ84	0.154598	0.10988	17.3436	1.40697	0.177104	0.996552	TRIP11	A0A3Q1MQ84_BOVIN	A0A3Q1MQ84
A0A3Q1MQA6	-0.284609	0.210086	17.8171	-1.35472	0.192436	0.996552	PHAF1	A0A3Q1MQA6_BOVIN	A0A3Q1MQA6
A0A3Q1MQC5	-0.337286	0.265402	17.2785	-1.27085	0.220626	0.996552		A0A3Q1MQC5_BOVIN	A0A3Q1MQC5
A0A3Q1MQD7	-0.0350251	0.238784	17.5424	-0.146681	0.885056	0.996552	TPD52L2	A0A3Q1MQD7_BOVIN	A0A3Q1MQD7
A0A3Q1MQF7	-0.120639	0.258281	18.4796	-0.467085	0.645899	0.996552	LRRFIP1	A0A3Q1MQF7_BOVIN	A0A3Q1MQF7
A0A3Q1MQG3	-0.404085	0.314846	17.3205	-1.28344	0.216246	0.996552	ASPRV1	A0A3Q1MQG3_BOVIN	A0A3Q1MQG3
A0A3Q1MQK6	-0.00934338	0.172035	20.1041	-0.0543111	0.957223	0.996552	ABI1	A0A3Q1MQK6_BOVIN	A0A3Q1MQK6
A0A3Q1MQM7	0.0383075	0.182355	17.3541	0.210071	0.836059	0.996552	TUB	A0A3Q1MQM7_BOVIN	A0A3Q1MQM7
A0A3Q1MQN5	0.0422092	0.162253	17.3388	0.260144	0.797817	0.996552	MTERF4	A0A3Q1MQN5_BOVIN	A0A3Q1MQN5
A0A3Q1MQS6	0.260621	0.254853	19.1041	1.02263	0.319257	0.996552	SURF1	A0A3Q1MQS6_BOVIN	A0A3Q1MQS6
A0A3Q1MQV3;Q28178	0.0130292	0.181633	17.8238	0.0717339	0.943612	0.996552	THBS1	TSP1_BOVIN	A0A3Q1MQV3;Q28178
A0A3Q1MR04	-0.0320172	0.121662	18.6433	-0.263164	0.79531	0.996552	NSF	A0A3Q1MR04_BOVIN	A0A3Q1MR04
A0A3Q1MR38	0.129358	0.174104	17.2131	0.742994	0.467506	0.996552	PRMT1	A0A3Q1MR38_BOVIN	A0A3Q1MR38
A0A3Q1MR95	-0.0135438	0.150165	17.9747	-0.0901932	0.929131	0.996552	ATXN2L	A0A3Q1MR95_BOVIN	A0A3Q1MR95
A0A3Q1MRA6	0.151602	0.119878	17.3033	1.26463	0.222773	0.996552	YTHDF3	A0A3Q1MRA6_BOVIN	A0A3Q1MRA6
A0A3Q1MRB3	0.253696	0.399066	20.1041	0.635725	0.532126	0.996552	TRAPPC3	A0A3Q1MRB3_BOVIN	A0A3Q1MRB3
A0A3Q1MRD2;F6QH94	0.181125	0.15295	17.4049	1.18421	0.252249	0.996552	PDIA6	F6QH94_BOVIN	A0A3Q1MRD2;F6QH94
A0A3Q1MRJ9	-0.318277	0.218132	18.1041	-1.4591	0.161671	0.996552	NECTIN2	A0A3Q1MRJ9_BOVIN	A0A3Q1MRJ9
A0A3Q1MRL0	0.161857	0.287541	15.4706	0.562899	0.58157	0.996552	ADH1C	A0A3Q1MRL0_BOVIN	A0A3Q1MRL0
A0A3Q1MRR8	0.0710388	0.129723	20.1041	0.547621	0.589981	0.996552	DIAPH2	A0A3Q1MRR8_BOVIN	A0A3Q1MRR8
A0A3Q1MRS1;A0A3Q1LSC2	-0.0161831	0.241059	18.6695	-0.0671333	0.947189	0.996552	EIF4E2	A0A3Q1LSC2_BOVIN	A0A3Q1MRS1;A0A3Q1LSC2
A0A3Q1MRS3	0.0944061	0.114727	19.4655	0.822874	0.420547	0.996552	PLEC	A0A3Q1MRS3_BOVIN	A0A3Q1MRS3
A0A3Q1MRT9	-0.388107	0.180663	17.3267	-2.14824	0.0461125	0.996552	LRRC40	A0A3Q1MRT9_BOVIN	A0A3Q1MRT9
A0A3Q1MRZ3	-0.202993	0.148513	17.3108	-1.36684	0.189167	0.996552	PRPF39	A0A3Q1MRZ3_BOVIN	A0A3Q1MRZ3
A0A3Q1MS08	0.198913	0.213563	20.1041	0.931402	0.362697	0.996552	GORASP2	A0A3Q1MS08_BOVIN	A0A3Q1MS08
A0A3Q1MS81	-0.10703	0.158955	19.9188	-0.673339	0.508469	0.996552	MYH7B	A0A3Q1MS81_BOVIN	A0A3Q1MS81
A0A3Q1MS82;Q3SZI6	-0.271626	0.168741	17.3841	-1.60973	0.125466	0.996552	RPN2	RPN2_BOVIN	A0A3Q1MS82;Q3SZI6
A0A3Q1MS98	0.0862848	0.218169	19.1041	0.395495	0.696859	0.996552	ACSS1	A0A3Q1MS98_BOVIN	A0A3Q1MS98
A0A3Q1MSB2	0.10046	0.218944	17.3141	0.458836	0.652059	0.996552	AKAP12	A0A3Q1MSB2_BOVIN	A0A3Q1MSB2
A0A3Q1MSE8	-0.488483	0.210684	16.681	-2.31856	0.0333934	0.996552		A0A3Q1MSE8_BOVIN	A0A3Q1MSE8
A0A3Q1MSF7	0.0366939	0.152407	20.1041	0.240764	0.812177	0.996552	MPHOSPH9	A0A3Q1MSF7_BOVIN	A0A3Q1MSF7
A0A3Q1MSK9	-0.227342	0.161093	16.4265	-1.41124	0.176832	0.996552	EPN2	A0A3Q1MSK9_BOVIN	A0A3Q1MSK9
A0A3Q1MSM3	0.0563087	0.180298	17.5362	0.312309	0.758489	0.996552	TASOR2	A0A3Q1MSM3_BOVIN	A0A3Q1MSM3
A0A3Q1MSQ6	-0.0924853	0.143435	17.3622	-0.644789	0.527493	0.996552	ANKS1A	A0A3Q1MSQ6_BOVIN	A0A3Q1MSQ6
A0A3Q1MST8;A4IFQ7	0.352171	0.755674	18.1752	0.466036	0.646726	0.996552	BCAT1	A4IFQ7_BOVIN	A0A3Q1MST8;A4IFQ7
A0A3Q1MSZ4	-0.0611183	0.168727	17.6884	-0.362233	0.72147	0.996552	DVL2	A0A3Q1MSZ4_BOVIN	A0A3Q1MSZ4
A0A3Q1MT24	0.0131727	0.157069	17.2578	0.0838655	0.934129	0.996552	DMGDH	A0A3Q1MT24_BOVIN	A0A3Q1MT24
A0A3Q1MT80;Q0III3	-0.0803114	0.425397	20.1041	-0.188792	0.852149	0.996552	DYNC1I2	DC1I2_BOVIN	A0A3Q1MT80;Q0III3
A0A3Q1MTI8;A0A0A0MPA4;Q56JX5	0.238956	0.487748	17.2294	0.489916	0.630373	0.996552	RPS25	RS25_BOVIN	A0A3Q1MTI8;A0A0A0MPA4;Q56JX5
A0A3Q1MTJ2	0.0180165	0.271574	17.3102	0.0663411	0.947867	0.996552	FAM98C	A0A3Q1MTJ2_BOVIN	A0A3Q1MTJ2
A0A3Q1MTS5	0.265751	0.236569	17.2378	1.12336	0.276688	0.996552	ATP9A	A0A3Q1MTS5_BOVIN	A0A3Q1MTS5
A0A3Q1MTU2	0.223021	0.148479	19.7267	1.50203	0.148927	0.996552	NOTCH2	A0A3Q1MTU2_BOVIN	A0A3Q1MTU2
A0A3Q1MTW0	0.144172	0.133014	17.4232	1.08389	0.293186	0.996552	TBC1D15	A0A3Q1MTW0_BOVIN	A0A3Q1MTW0
A0A3Q1MTX6	-0.163191	0.160877	16.5136	-1.01438	0.325032	0.996552	NCR3LG1	A0A3Q1MTX6_BOVIN	A0A3Q1MTX6
A0A3Q1MTY6	0.0322469	0.12855	17.5815	0.250852	0.804837	0.996552	MAP1B	A0A3Q1MTY6_BOVIN	A0A3Q1MTY6
A0A3Q1MUB7	0.0722003	0.172877	17.5056	0.417639	0.681289	0.996552	ABCB7	A0A3Q1MUB7_BOVIN	A0A3Q1MUB7
A0A3Q1MUD4	0.304039	0.131644	17.4792	2.30955	0.0333647	0.996552	HDLBP	A0A3Q1MUD4_BOVIN	A0A3Q1MUD4
A0A3Q1MUD5;F1MUQ7;A0A3Q1LV51;Q2TBY0	0.345849	0.363595	20.1041	0.951194	0.352802	0.996552	SKA2	SKA2_BOVIN	A0A3Q1MUD5;F1MUQ7;A0A3Q1LV51;Q2TBY0
A0A3Q1MUE2	-0.00915814	0.130211	20.1041	-0.0703329	0.944624	0.996552	MYSM1	A0A3Q1MUE2_BOVIN	A0A3Q1MUE2
A0A3Q1MUI7	-0.0792416	0.159334	18.1634	-0.49733	0.624923	0.996552	NADK2	A0A3Q1MUI7_BOVIN	A0A3Q1MUI7
A0A3Q1MUP6;Q8WMY2	-0.101689	0.253373	17.1657	-0.401341	0.693122	0.996552	FDPS	FPPS_BOVIN	A0A3Q1MUP6;Q8WMY2
A0A3Q1MUQ8;Q17R10	0.344775	0.145135	17.2558	2.37555	0.0293592	0.996552	AFAP1L2	AF1L2_BOVIN	A0A3Q1MUQ8;Q17R10
A0A3Q1MUS6	0.593993	0.275397	18.6534	2.15686	0.0442867	0.996552	KPNA3	A0A3Q1MUS6_BOVIN	A0A3Q1MUS6
A0A3Q1MUX4;A6QQ07	0.095449	0.148387	17.78	0.643242	0.528276	0.996552	BTD	BTD_BOVIN	A0A3Q1MUX4;A6QQ07
A0A3Q1MV30;Q2YDM7	-0.0315391	0.157625	17.4829	-0.200089	0.84372	0.996552	LSG1	LSG1_BOVIN	A0A3Q1MV30;Q2YDM7
A0A3Q1MVC6	0.120949	0.141633	20.1041	0.85396	0.403188	0.996552	RAI14	A0A3Q1MVC6_BOVIN	A0A3Q1MVC6
A0A3Q1MVG1	-0.0470399	0.128896	20.1041	-0.364944	0.718964	0.996552	EML4	A0A3Q1MVG1_BOVIN	A0A3Q1MVG1
A0A3Q1MVP2	0.300116	0.419469	19.1041	0.715467	0.482974	0.996552	CERS5	A0A3Q1MVP2_BOVIN	A0A3Q1MVP2
A0A3Q1MVU0	-0.312148	0.15033	17.1741	-2.07641	0.0531744	0.996552	RALGAPB	A0A3Q1MVU0_BOVIN	A0A3Q1MVU0
A0A3Q1MVZ1;P18493	0.0763762	0.114061	20.1041	0.669608	0.510726	0.996552	PARP1	PARP1_BOVIN	A0A3Q1MVZ1;P18493
A0A3Q1MW72	-0.0572528	0.175009	20.1041	-0.327142	0.746942	0.996552	ALG14	A0A3Q1MW72_BOVIN	A0A3Q1MW72
A0A3Q1MWG1	-0.00852815	0.219958	20.1041	-0.0387717	0.969455	0.996552	CARM1	A0A3Q1MWG1_BOVIN	A0A3Q1MWG1
A0A3Q1MWP9	-0.00634422	0.247927	17.1039	-0.025589	0.979881	0.996552	RPS14	A0A3Q1MWP9_BOVIN	A0A3Q1MWP9
A0A3Q1MWP9;F1MR01	-1.04489	0.424896	18.8586	-2.45916	0.0237691	0.996552	RPS14	A0A3Q1MWP9_BOVIN	A0A3Q1MWP9;F1MR01
A0A3Q1MWQ3	0.0957339	0.126187	17.9779	0.758666	0.457884	0.996552	SSH2	A0A3Q1MWQ3_BOVIN	A0A3Q1MWQ3
A0A3Q1MWS0	-0.0758513	0.16927	17.683	-0.448109	0.659516	0.996552	CTDP1	A0A3Q1MWS0_BOVIN	A0A3Q1MWS0
A0A3Q1MWV6	0.157453	0.226361	19.4409	0.695583	0.494922	0.996552	UMAD1	A0A3Q1MWV6_BOVIN	A0A3Q1MWV6
A0A3Q1MXF1	0.128344	0.275191	20.1041	0.466381	0.645957	0.996552	THYN1	A0A3Q1MXF1_BOVIN	A0A3Q1MXF1
A0A3Q1MXF4;A0JNG7	0.0981539	0.109688	17.2671	0.894847	0.383173	0.996552	FHIP2A	FHI2A_BOVIN	A0A3Q1MXF4;A0JNG7
A0A3Q1MXH0	-0.324881	0.146813	17.3616	-2.2129	0.0405698	0.996552	CUL5	A0A3Q1MXH0_BOVIN	A0A3Q1MXH0
A0A3Q1MXQ0;Q9XSJ4	-0.215674	0.163037	20.1041	-1.32285	0.200735	0.996552	ENO1	ENOA_BOVIN	A0A3Q1MXQ0;Q9XSJ4
A0A3Q1MXQ4	-0.104645	0.137878	18.1021	-0.75897	0.45764	0.996552	KIAA1522	A0A3Q1MXQ4_BOVIN	A0A3Q1MXQ4
A0A3Q1MXU1	0.110047	0.243672	20.1041	0.451621	0.656377	0.996552	SEPTIN4	A0A3Q1MXU1_BOVIN	A0A3Q1MXU1
A0A3Q1MXW3	-0.03049	0.124681	17.5507	-0.244543	0.809646	0.996552	HDAC7	A0A3Q1MXW3_BOVIN	A0A3Q1MXW3
A0A3Q1MY58	0.107207	0.147047	20.1041	0.729065	0.47437	0.996552	PALM2	A0A3Q1MY58_BOVIN	A0A3Q1MY58
A0A3Q1MY63	-0.0915763	0.138568	17.3343	-0.660877	0.517379	0.996552	MGRN1	A0A3Q1MY63_BOVIN	A0A3Q1MY63
A0A3Q1MYD5	-0.258431	0.3162	18.9531	-0.817304	0.42391	0.996552	NOP58	A0A3Q1MYD5_BOVIN	A0A3Q1MYD5
A0A3Q1MYK9	-0.156239	0.225545	18.3235	-0.692716	0.497174	0.996552	PALLD	A0A3Q1MYK9_BOVIN	A0A3Q1MYK9
A0A3Q1MZJ6	0.586806	0.250452	19.1041	2.34299	0.0301009	0.996552	DNAJB2	A0A3Q1MZJ6_BOVIN	A0A3Q1MZJ6
A0A3Q1N035	-0.382697	0.202689	16.7425	-1.8881	0.0764685	0.996552	TMEM94	A0A3Q1N035_BOVIN	A0A3Q1N035
A0A3Q1N078	-0.22757	0.238258	17.4511	-0.95514	0.352552	0.996552	VRK2	A0A3Q1N078_BOVIN	A0A3Q1N078
A0A3Q1N0C8	0.0448107	0.142358	17.5703	0.314775	0.75664	0.996552	ARFGEF2	A0A3Q1N0C8_BOVIN	A0A3Q1N0C8
A0A3Q1N0D1;A6QP06	-0.113569	0.124668	18.5885	-0.910973	0.373972	0.996552	SYTL2	SYTL2_BOVIN	A0A3Q1N0D1;A6QP06
A0A3Q1N0G2;Q1JPD2	0.00994784	0.162341	17.4502	0.0612774	0.951835	0.996552	ABHD16A	ABHGA_BOVIN	A0A3Q1N0G2;Q1JPD2
A0A3Q1N0K9	-0.603617	0.225297	17.1041	-2.6792	0.0157888	0.996552	ADAP1	A0A3Q1N0K9_BOVIN	A0A3Q1N0K9
A0A3Q1N0W4	0.292917	0.194089	17.1783	1.50919	0.149425	0.996552		A0A3Q1N0W4_BOVIN	A0A3Q1N0W4
A0A3Q1N140	0.317479	0.185933	17.5809	1.70749	0.105328	0.996552	AS3MT	A0A3Q1N140_BOVIN	A0A3Q1N140
A0A3Q1N164	0.186345	0.150714	17.4703	1.23641	0.232671	0.996552	PPFIA1	A0A3Q1N164_BOVIN	A0A3Q1N164
A0A3Q1N173	0.111275	0.191746	17.38	0.580325	0.569144	0.996552		A0A3Q1N173_BOVIN	A0A3Q1N173
A0A3Q1N177	0.0678746	0.252159	17.6394	0.269174	0.790919	0.996552	XRCC1	A0A3Q1N177_BOVIN	A0A3Q1N177
A0A3Q1N184	0.0614301	0.140291	17.5032	0.437875	0.666833	0.996552	NHSL1	A0A3Q1N184_BOVIN	A0A3Q1N184
A0A3Q1N1X1	-0.252892	0.166213	17.3183	-1.52149	0.146185	0.996552	UBE2A	A0A3Q1N1X1_BOVIN	A0A3Q1N1X1
A0A3Q1N1Y7	0.193598	0.20366	16.2067	0.950596	0.355771	0.996552	PGGHG	A0A3Q1N1Y7_BOVIN	A0A3Q1N1Y7
A0A3Q1N245	0.0826929	0.179012	18.0746	0.461942	0.649635	0.996552	CDA	A0A3Q1N245_BOVIN	A0A3Q1N245
A0A3Q1N2T8	-0.0598627	0.320774	14.3227	-0.18662	0.854576	0.996552	CDC34	A0A3Q1N2T8_BOVIN	A0A3Q1N2T8
A0A3Q1N3E8	-0.0929411	0.194244	20.1041	-0.478477	0.637473	0.996552	UFD1	A0A3Q1N3E8_BOVIN	A0A3Q1N3E8
A0A3Q1N3K8	0.238083	0.175233	17.2095	1.35867	0.191795	0.996552	PHKA2	A0A3Q1N3K8_BOVIN	A0A3Q1N3K8
A0A3Q1N3P7	-0.086199	0.20468	17.6463	-0.42114	0.678738	0.996552	GGA3	A0A3Q1N3P7_BOVIN	A0A3Q1N3P7
A0A3Q1N424	0.00686724	0.149469	17.1374	0.0459443	0.963886	0.996552		A0A3Q1N424_BOVIN	A0A3Q1N424
A0A3Q1N453;Q17QK8	0.151847	0.189592	20.1041	0.800913	0.432546	0.996552	SPR	SPRE_BOVIN	A0A3Q1N453;Q17QK8
A0A3Q1N4D9	-0.0888714	0.206652	18.7627	-0.430054	0.672055	0.996552	TMCC1	A0A3Q1N4D9_BOVIN	A0A3Q1N4D9
A0A3Q1N4H7	0.312695	0.133124	18.1074	2.3489	0.0303754	0.996552	TNKS1BP1	A0A3Q1N4H7_BOVIN	A0A3Q1N4H7
A0A3Q1N4S4	0.0168461	0.153611	17.1431	0.109668	0.913946	0.996552	NUP205	A0A3Q1N4S4_BOVIN	A0A3Q1N4S4
A0A3Q1N552	0.161501	0.227933	20.1041	0.708547	0.486741	0.996552	LOC112441545	A0A3Q1N552_BOVIN	A0A3Q1N552
A0A3Q1N553	0.0760327	0.206341	17.6635	0.368481	0.716894	0.996552	CNOT4	A0A3Q1N553_BOVIN	A0A3Q1N553
A0A3Q1N5H1	0.157104	0.426766	16.9192	0.368126	0.717344	0.996552	FGD4	A0A3Q1N5H1_BOVIN	A0A3Q1N5H1
A0A3Q1N5L8	0.118237	0.143463	17.1692	0.824162	0.42115	0.996552	TRAPPC8	A0A3Q1N5L8_BOVIN	A0A3Q1N5L8
A0A3Q1N5S1	0.136556	0.386175	19.9293	0.353611	0.727344	0.996552	RFC1	A0A3Q1N5S1_BOVIN	A0A3Q1N5S1
A0A3Q1N5T5	0.405851	0.237034	16.3603	1.71221	0.105745	0.996552	CRTC1	A0A3Q1N5T5_BOVIN	A0A3Q1N5T5
A0A3Q1N5Z4	-0.241689	0.277128	20.1041	-0.872121	0.393439	0.996552		A0A3Q1N5Z4_BOVIN	A0A3Q1N5Z4
A0A3Q1N6B9	0.00431845	0.142271	19.6655	0.0303536	0.976091	0.996552	RACGAP1	A0A3Q1N6B9_BOVIN	A0A3Q1N6B9
A0A3Q1N716	0.0435229	0.153693	18.5145	0.28318	0.780181	0.996552	KIAA1217	A0A3Q1N716_BOVIN	A0A3Q1N716
A0A3Q1N7H0;Q56JV9;G3N262	0.356399	0.414899	17.9902	0.859003	0.40164	0.996552	RPS3A	RS3A_BOVIN	A0A3Q1N7H0;Q56JV9;G3N262
A0A3Q1N7I1	0.359085	0.143408	17.5263	2.50394	0.0224184	0.996552	MAP2K4	A0A3Q1N7I1_BOVIN	A0A3Q1N7I1
A0A3Q1N7N3	0.0954822	0.242924	20.1041	0.393053	0.698417	0.996552	SLC49A3	A0A3Q1N7N3_BOVIN	A0A3Q1N7N3
A0A3Q1N7P8;Q8WN96	0.1652	0.296853	16.2002	0.556505	0.585472	0.996552	ITPR2	ITPR2_BOVIN	A0A3Q1N7P8;Q8WN96
A0A3Q1N8N5;G5E580	-0.0755577	0.222057	18.4259	-0.340262	0.737507	0.996552	DOCK11	G5E580_BOVIN	A0A3Q1N8N5;G5E580
A0A3Q1N8P4	0.278831	0.277778	17.4377	1.00379	0.329205	0.996552	LAMP2	A0A3Q1N8P4_BOVIN	A0A3Q1N8P4
A0A3Q1N8V6	-0.256271	0.312372	18.0339	-0.820401	0.422699	0.996552		A0A3Q1N8V6_BOVIN	A0A3Q1N8V6
A0A3Q1N8Y5	0.267849	0.298271	18.4215	0.898006	0.38077	0.996552	ATE1	A0A3Q1N8Y5_BOVIN	A0A3Q1N8Y5
A0A3Q1N924	0.0711972	0.120261	18.8942	0.59202	0.560855	0.996552		A0A3Q1N924_BOVIN	A0A3Q1N924
A0A3Q1N969	-0.100834	0.146876	17.1617	-0.686525	0.501553	0.996552	PCCA	A0A3Q1N969_BOVIN	A0A3Q1N969
A0A3Q1N9H8	-0.221805	0.178225	17.448	-1.24452	0.229765	0.996552	DNAJA3	A0A3Q1N9H8_BOVIN	A0A3Q1N9H8
A0A3Q1N9H8;A0A3Q1LPF1	0.0545385	0.193603	19.8566	0.281703	0.781086	0.996552	DNAJA3	A0A3Q1N9H8_BOVIN	A0A3Q1N9H8;A0A3Q1LPF1
A0A3Q1N9Y5	0.409193	0.183216	17.493	2.23339	0.0388478	0.996552	QSOX1	A0A3Q1N9Y5_BOVIN	A0A3Q1N9Y5
A0A3Q1NAH5	0.0734249	0.11563	17.6852	0.635	0.533559	0.996552	SPAG9	A0A3Q1NAH5_BOVIN	A0A3Q1NAH5
A0A3Q1NAR5	-0.170857	0.220516	18.9944	-0.774803	0.447995	0.996552	CCDC90B	A0A3Q1NAR5_BOVIN	A0A3Q1NAR5
A0A3Q1NAY5	0.198324	0.233314	17.3597	0.850033	0.406878	0.996552	DNAJC9	A0A3Q1NAY5_BOVIN	A0A3Q1NAY5
A0A3Q1NB13	0.0967228	0.134215	20.1041	0.720658	0.479417	0.996552	ABCF1	A0A3Q1NB13_BOVIN	A0A3Q1NB13
A0A3Q1NB16;G3MYJ0;G3X7M4;E1B8K6	0.519084	0.476607	18.52	1.08912	0.290069	0.996552	NCL	E1B8K6_BOVIN	A0A3Q1NB16;G3MYJ0;G3X7M4;E1B8K6
A0A3Q1NBE4	-0.0128332	0.133617	17.7345	-0.0960452	0.924562	0.996552	DENND4C	A0A3Q1NBE4_BOVIN	A0A3Q1NBE4
A0A3Q1NBH6	-0.251376	0.328513	13.0116	-0.765193	0.457812	0.996552	GLS	A0A3Q1NBH6_BOVIN	A0A3Q1NBH6
A0A3Q1NBN2	-0.0955009	0.121616	17.3288	-0.785264	0.442904	0.996552	PLEKHG1	A0A3Q1NBN2_BOVIN	A0A3Q1NBN2
A0A3Q1NBQ6	0.0876091	0.130508	17.1898	0.671293	0.510955	0.996552	PPP6R3	A0A3Q1NBQ6_BOVIN	A0A3Q1NBQ6
A0A3Q1NBU3	-0.467462	0.171909	17.4811	-2.71924	0.0143223	0.996552	AGPS	A0A3Q1NBU3_BOVIN	A0A3Q1NBU3
A0A3Q1NC05	-0.114208	0.232284	20.1041	-0.491676	0.628274	0.996552	AASDH	A0A3Q1NC05_BOVIN	A0A3Q1NC05
A0A3Q1NC20	-0.187671	0.161304	17.1515	-1.16346	0.260574	0.996552	DMXL1	A0A3Q1NC20_BOVIN	A0A3Q1NC20
A0A3Q1NC33	0.033571	0.155086	17.2755	0.216468	0.831159	0.996552	TCERG1	A0A3Q1NC33_BOVIN	A0A3Q1NC33
A0A3Q1NC56	-0.159694	0.147107	20.1041	-1.08557	0.290517	0.996552	L1CAM	A0A3Q1NC56_BOVIN	A0A3Q1NC56
A0A3Q1NC75	0.517602	0.334843	17.4421	1.5458	0.140103	0.996552	CALU	A0A3Q1NC75_BOVIN	A0A3Q1NC75
A0A3Q1NC75;Q3T0K1	-0.21936	0.212402	17.4534	-1.03276	0.315816	0.996552	CALU	CALU_BOVIN	A0A3Q1NC75;Q3T0K1
A0A3Q1NCG7	0.0118927	0.108633	17.1222	0.109476	0.914098	0.996552	NCLN	A0A3Q1NCG7_BOVIN	A0A3Q1NCG7
A0A3Q1NDE1	0.101082	0.152267	18.3986	0.663847	0.515022	0.996552	ADD3	A0A3Q1NDE1_BOVIN	A0A3Q1NDE1
A0A3Q1NDZ8;P05059	-0.0759173	0.323631	18.2945	-0.23458	0.81714	0.996552	CHGA	CMGA_BOVIN	A0A3Q1NDZ8;P05059
A0A3Q1NE05	0.239373	0.184023	17.6682	1.30078	0.210045	0.996552	KHSRP	A0A3Q1NE05_BOVIN	A0A3Q1NE05
A0A3Q1NE67	0.111193	0.239696	20.1041	0.463889	0.647711	0.996552	TP53BP2	A0A3Q1NE67_BOVIN	A0A3Q1NE67
A0A3Q1NE86	-0.623911	0.504557	17.6042	-1.23655	0.232498	0.996552	SCN8A	A0A3Q1NE86_BOVIN	A0A3Q1NE86
A0A3Q1NEH7	0.25505	0.194817	17.3024	1.30918	0.207595	0.996552	CARMIL1	A0A3Q1NEH7_BOVIN	A0A3Q1NEH7
A0A3Q1NF13;Q2TA45	-0.0343666	0.160054	17.3025	-0.214719	0.832497	0.996552	AGFG1	AGFG1_BOVIN	A0A3Q1NF13;Q2TA45
A0A3Q1NF41	0.0719148	0.174863	18.1211	0.411264	0.685702	0.996552	KIF24	A0A3Q1NF41_BOVIN	A0A3Q1NF41
A0A3Q1NF89	-0.0343704	0.234273	17.3541	-0.146711	0.885051	0.996552	HVCN1	A0A3Q1NF89_BOVIN	A0A3Q1NF89
A0A3Q1NGF5	-0.606701	0.308075	18.4649	-1.96933	0.0641071	0.996552		A0A3Q1NGF5_BOVIN	A0A3Q1NGF5
A0A3Q1NGN7	0.0863231	0.154139	17.254	0.560034	0.582655	0.996552	GRHPR	A0A3Q1NGN7_BOVIN	A0A3Q1NGN7
A0A3Q1NH43	0.200117	0.172599	20.1041	1.15943	0.259867	0.996552	PTBP2	A0A3Q1NH43_BOVIN	A0A3Q1NH43
A0A3Q1NI32	-0.0740178	0.221072	19.3601	-0.334813	0.741366	0.996552	THRAP3	A0A3Q1NI32_BOVIN	A0A3Q1NI32
A0A3Q1NI96	-0.0374988	0.187964	17.6122	-0.1995	0.844157	0.996552		A0A3Q1NI96_BOVIN	A0A3Q1NI96
A0A3Q1NID0;F1MY63;Q2TA32	0.0770462	0.162561	17.4245	0.473953	0.641418	0.996552	TYMS	TYSY_BOVIN	A0A3Q1NID0;F1MY63;Q2TA32
A0A3Q1NIV4	-0.198269	0.146868	17.3313	-1.34998	0.194391	0.996552	SLC12A7	A0A3Q1NIV4_BOVIN	A0A3Q1NIV4
A0A3Q1NK91	-0.0869527	0.118943	20.1041	-0.731047	0.473186	0.996552	HSD17B4	A0A3Q1NK91_BOVIN	A0A3Q1NK91
A0A3Q1NK96	-0.310016	0.237501	17.3783	-1.30532	0.208801	0.996552	PCBD2	A0A3Q1NK96_BOVIN	A0A3Q1NK96
A0A3Q1NKA6	-0.337187	0.173593	17.8	-1.94239	0.0680823	0.996552	PICALM	A0A3Q1NKA6_BOVIN	A0A3Q1NKA6
A0A3Q1NKC6	0.266037	0.314627	17.2621	0.845564	0.409364	0.996552	NFU1	A0A3Q1NKC6_BOVIN	A0A3Q1NKC6
A0A3Q1NL71	0.229891	0.130276	17.3751	1.76464	0.0951952	0.996552	MED15	A0A3Q1NL71_BOVIN	A0A3Q1NL71
A0A3Q1NLW9	0.0601004	0.169939	17.5836	0.35366	0.727799	0.996552	VPS37B	A0A3Q1NLW9_BOVIN	A0A3Q1NLW9
A0A3Q1NM09	0.00378171	0.155553	17.8605	0.0243114	0.980874	0.996552	FAM172A	A0A3Q1NM09_BOVIN	A0A3Q1NM09
A0A3Q1NM31	-0.0917891	0.247191	20.1041	-0.371329	0.714277	0.996552	TGIF2	A0A3Q1NM31_BOVIN	A0A3Q1NM31
A0A3Q1NMD3;A4IFG2	0.073543	0.281968	17.6622	0.26082	0.797248	0.996552	BTBD9	BTBD9_BOVIN	A0A3Q1NMD3;A4IFG2
A0A3Q1NMX4;A4FUD6	-0.245799	0.137909	17.2744	-1.78232	0.0922819	0.996552	ELMO2	ELMO2_BOVIN	A0A3Q1NMX4;A4FUD6
A0A3Q1NNF1	0.054103	0.171284	20.1041	0.315867	0.755359	0.996552	HERC1	A0A3Q1NNF1_BOVIN	A0A3Q1NNF1
A0A3Q1NNG9	-0.0254583	0.2208	17.352	-0.1153	0.909531	0.996552	FCHO2	A0A3Q1NNG9_BOVIN	A0A3Q1NNG9
A0A3Q1NNH5;E1BGS4	0.181412	0.274325	20.1041	0.661303	0.515926	0.996552	TXLNA	E1BGS4_BOVIN	A0A3Q1NNH5;E1BGS4
A0A3S5ZP35	0.0424946	0.274104	15.9003	0.155031	0.878748	0.996552	BZW2	A0A3S5ZP35_BOVIN	A0A3S5ZP35
A0A3S5ZP39	-0.0838407	0.206861	17.2442	-0.4053	0.690241	0.996552	XPO4	A0A3S5ZP39_BOVIN	A0A3S5ZP39
A0A3S5ZP40	0.357509	0.168172	17.5353	2.12586	0.0479961	0.996552	ATRN	A0A3S5ZP40_BOVIN	A0A3S5ZP40
A0A3S5ZP50	-0.0702477	0.12972	17.4279	-0.541532	0.594997	0.996552	IRF8	A0A3S5ZP50_BOVIN	A0A3S5ZP50
A0A3S5ZP61	0.20005	0.25815	20.1041	0.774938	0.447396	0.996552	PSMD10	A0A3S5ZP61_BOVIN	A0A3S5ZP61
A0A3S5ZP65	0.238308	0.201601	17.5631	1.18208	0.252933	0.996552	MEPCE	A0A3S5ZP65_BOVIN	A0A3S5ZP65
A0A3S5ZP75	0.231666	0.20037	17.4141	1.15619	0.263219	0.996552	PPCS	A0A3S5ZP75_BOVIN	A0A3S5ZP75
A0A3S5ZP82	0.362093	0.290552	17.4544	1.24623	0.229149	0.996552	LAD1	A0A3S5ZP82_BOVIN	A0A3S5ZP82
A0A3S5ZP87	0.0841213	0.148475	17.188	0.566567	0.578332	0.996552	LRRC47	A0A3S5ZP87_BOVIN	A0A3S5ZP87
A0A3S5ZP93	0.468463	0.238492	20.1041	1.96427	0.0634743	0.996552	AIP	A0A3S5ZP93_BOVIN	A0A3S5ZP93
A0A3S5ZP96	0.300669	0.197812	20.1041	1.51997	0.14409	0.996552	DTWD1	A0A3S5ZP96_BOVIN	A0A3S5ZP96
A0A3S5ZP98;Q2KJC9	0.0406797	0.16592	18.4681	0.245177	0.809023	0.996552	ALDH7A1	AL7A1_BOVIN	A0A3S5ZP98;Q2KJC9
A0A3S5ZPA0;O77783	0.265502	0.169889	17.2888	1.56279	0.13622	0.996552	EXT2	EXT2_BOVIN	A0A3S5ZPA0;O77783
A0A3S5ZPB0	0.294837	0.203951	17.346	1.44563	0.166108	0.996552	ALDOC	A0A3S5ZPB0_BOVIN	A0A3S5ZPB0
A0A3S5ZPC1	0.485127	0.303999	20.1041	1.59582	0.12613	0.996552	SYPL1	A0A3S5ZPC1_BOVIN	A0A3S5ZPC1
A0A3S5ZPD8	-0.237406	0.291222	19.7701	-0.815206	0.424667	0.996552	GATAD2A	A0A3S5ZPD8_BOVIN	A0A3S5ZPD8
A0A3S5ZPF0	-0.522447	0.285892	17.4723	-1.82743	0.0847663	0.996552	HK1	A0A3S5ZPF0_BOVIN	A0A3S5ZPF0
A0A3S5ZPF7	0.0463918	0.193412	16.5172	0.23986	0.81339	0.996552	PSAT1	A0A3S5ZPF7_BOVIN	A0A3S5ZPF7
A0A3S5ZPG9;Q8MI01	-0.603212	0.29114	17.4027	-2.0719	0.0534334	0.996552	MUC15	MUC15_BOVIN	A0A3S5ZPG9;Q8MI01
A0A3S5ZPJ6	-0.00316406	0.133723	17.2785	-0.0236613	0.981394	0.996552	STAT1	A0A3S5ZPJ6_BOVIN	A0A3S5ZPJ6
A0A3S5ZPJ9;Q29444	0.242912	0.150606	18.6936	1.61289	0.123522	0.996552	MANBA	MANBA_BOVIN	A0A3S5ZPJ9;Q29444
A0A3S5ZPK0	-0.207184	0.153946	17.1447	-1.34582	0.195889	0.996552	OGT	A0A3S5ZPK0_BOVIN	A0A3S5ZPK0
A0A3S5ZPK5	-0.106991	0.167011	17.3955	-0.640621	0.530118	0.996552	WDR81	A0A3S5ZPK5_BOVIN	A0A3S5ZPK5
A0A3S5ZPM3	-0.0432901	0.20758	18.0595	-0.208547	0.837136	0.996552	PGD	A0A3S5ZPM3_BOVIN	A0A3S5ZPM3
A0A3S5ZPM7	-0.343143	0.275496	17.3197	-1.24555	0.229518	0.996552	NOLC1	A0A3S5ZPM7_BOVIN	A0A3S5ZPM7
A0A3S5ZPM9	0.0331488	0.18465	18.6328	0.179522	0.859466	0.996552	DYRK1B	A0A3S5ZPM9_BOVIN	A0A3S5ZPM9
A0A3S5ZPN6	0.600392	0.405324	20.1041	1.48126	0.15404	0.996552	SCARB2	A0A3S5ZPN6_BOVIN	A0A3S5ZPN6
A0A3S5ZPN8	0.291025	0.21639	19.1041	1.34491	0.194404	0.996552	KCTD10	A0A3S5ZPN8_BOVIN	A0A3S5ZPN8
A0A3S5ZPP0	0.202086	0.25776	19.1041	0.784008	0.442648	0.996552	PGAP6	A0A3S5ZPP0_BOVIN	A0A3S5ZPP0
A0A3S5ZPR2	0.0211293	0.196764	17.2707	0.107384	0.915722	0.996552	MELK	A0A3S5ZPR2_BOVIN	A0A3S5ZPR2
A0A3S5ZPT9	-0.157625	0.14426	17.2611	-1.09264	0.289566	0.996552	LARS1	A0A3S5ZPT9_BOVIN	A0A3S5ZPT9
A0A3S5ZPU0	0.110803	0.142709	19.1539	0.776422	0.446982	0.996552	LIG1	A0A3S5ZPU0_BOVIN	A0A3S5ZPU0
A0A3S5ZPU2	0.0179588	0.163422	18.7995	0.109892	0.913659	0.996552	AGPAT5	A0A3S5ZPU2_BOVIN	A0A3S5ZPU2
A0A3S5ZPV1	0.338332	0.213747	18.2238	1.58287	0.130652	0.996552	FAM241B	A0A3S5ZPV1_BOVIN	A0A3S5ZPV1
A0A452DHP0;A6QLJ3	0.0571875	0.188368	17.6806	0.303595	0.76498	0.996552	GUF1	GUF1_BOVIN	A0A452DHP0;A6QLJ3
A0A452DHU1;A6QR46	0.296808	0.218081	17.571	1.361	0.190716	0.996552	RAB6B	RAB6B_BOVIN	A0A452DHU1;A6QR46
A0A452DHW0;Q08DQ2	0.0708496	0.199251	18.1316	0.35558	0.726258	0.996552	GFPT2	GFPT2_BOVIN	A0A452DHW0;Q08DQ2
A0A452DHW6;Q599T9	0.0912378	0.288148	17.6487	0.316635	0.755235	0.996552	MYD88	MYD88_BOVIN	A0A452DHW6;Q599T9
A0A452DHW8;Q2NL31	0.105167	0.193158	17.7492	0.544461	0.592899	0.996552	MRI1	MTNA_BOVIN	A0A452DHW8;Q2NL31
A0A452DHX3;P43481	-0.072495	0.176374	18.171	-0.411029	0.685858	0.996552	KIT	KIT_BOVIN	A0A452DHX3;P43481
A0A452DHZ6;A7E2Z9	-0.0106881	0.130503	17.2783	-0.0818995	0.935668	0.996552	ELAPOR2	ELAP2_BOVIN	A0A452DHZ6;A7E2Z9
A0A452DHZ7;Q3T0E5	0.132491	0.20841	20.1041	0.635724	0.532127	0.996552	APMAP	APMAP_BOVIN	A0A452DHZ7;Q3T0E5
A0A452DI13;Q08DD6	-0.0282045	0.16946	17.4796	-0.166437	0.869723	0.996552	IRF6	IRF6_BOVIN	A0A452DI13;Q08DD6
A0A452DI40;Q3SZI8	-0.995862	0.442117	20.1041	-2.25249	0.0356197	0.996552	IVD	IVD_BOVIN	A0A452DI40;Q3SZI8
A0A452DI42	-0.354936	0.447991	18.2976	-0.792284	0.438347	0.996552	DCAKD	A0A452DI42_BOVIN	A0A452DI42
A0A452DI42;Q3ZBS0	-0.0624152	0.206078	17.2229	-0.302872	0.765615	0.996552	DCAKD	DCAKD_BOVIN	A0A452DI42;Q3ZBS0
A0A452DI44;Q58DA0	0.162551	0.202414	17.2963	0.803059	0.432838	0.996552	PSMD4	PSMD4_BOVIN	A0A452DI44;Q58DA0
A0A452DI54;Q3SZX8	-0.0202713	0.158012	17.2566	-0.128289	0.899403	0.996552	CCDC25	CCD25_BOVIN	A0A452DI54;Q3SZX8
A0A452DI69;Q2KIY1	-0.378609	0.273924	17.6488	-1.38217	0.184164	0.996552	PXMP2	PXMP2_BOVIN	A0A452DI69;Q2KIY1
A0A452DI93;F1N152	0.358997	0.18084	20.1041	1.98517	0.0609381	0.996552	HTRA1	HTRA1_BOVIN	A0A452DI93;F1N152
A0A452DIA7;A0A3Q1LT23;O18789	0.274497	0.219117	17.2347	1.25274	0.227032	0.996552	RPS2	RS2_BOVIN	A0A452DIA7;A0A3Q1LT23;O18789
A0A452DIA7;O18789	-0.843681	0.41604	17.57	-2.02788	0.0580142	0.996552	RPS2	RS2_BOVIN	A0A452DIA7;O18789
A0A452DIB2;Q3SWZ3	-0.0168703	0.136256	17.9406	-0.123813	0.90284	0.996552	STX4	STX4_BOVIN	A0A452DIB2;Q3SWZ3
A0A452DIB4;Q02366	-0.122311	0.170172	17.2073	-0.718751	0.481942	0.996552	NDUFA6	NDUA6_BOVIN	A0A452DIB4;Q02366
A0A452DIC9;Q17QL1	0.118992	0.334999	18.4112	0.3552	0.726477	0.996552	GNPDA2	GNPI2_BOVIN	A0A452DIC9;Q17QL1
A0A452DIE3;Q56JW4	-0.197436	0.315176	20.1041	-0.626433	0.538079	0.996552	APRT	APT_BOVIN	A0A452DIE3;Q56JW4
A0A452DIF6;Q28198	0.224815	0.157799	18.9188	1.42469	0.170534	0.996552	PLAT	TPA_BOVIN	A0A452DIF6;Q28198
A0A452DII8;P00829	0.12665	0.131741	18.3103	0.961356	0.348898	0.996552	ATP5F1B	ATPB_BOVIN	A0A452DII8;P00829
A0A452DIJ0;Q3ZBI9	0.2578	0.346163	19.1431	0.744737	0.465476	0.996552	TMUB1	TMUB1_BOVIN	A0A452DIJ0;Q3ZBI9
A0A452DIJ9;P13909	0.458512	0.229324	20.1041	1.99941	0.0592617	0.996552	SERPINE1	PAI1_BOVIN	A0A452DIJ9;P13909
A0A452DIK0;O97725	-0.184701	0.547098	16.47	-0.337601	0.739928	0.996552	NDUFA12	NDUAC_BOVIN	A0A452DIK0;O97725
A0A452DIL1;Q32PF3	-1.10387	0.852136	18.3249	-1.29542	0.211259	0.996552	PCNP	PCNP_BOVIN	A0A452DIL1;Q32PF3
A0A452DIL5;Q32LE9	0.228111	0.247285	17.2349	0.922461	0.369022	0.996552	CSRP2	CSRP2_BOVIN	A0A452DIL5;Q32LE9
A0A452DIM3	-0.0579348	0.242759	17.335	-0.238651	0.814174	0.996552	EEF1D	A0A452DIM3_BOVIN	A0A452DIM3
A0A452DIN3;Q0VCA8	0.0151054	0.284901	15.6936	0.0530198	0.958385	0.996552	HAAO	3HAO_BOVIN	A0A452DIN3;Q0VCA8
A0A452DIR0;Q2TBR0	0.0317999	0.15927	17.3069	0.19966	0.844073	0.996552	PCCB	PCCB_BOVIN	A0A452DIR0;Q2TBR0
A0A452DIR5;P43896	-0.0191862	0.157919	17.4281	-0.121494	0.90469	0.996552	TSFM	EFTS_BOVIN	A0A452DIR5;P43896
A0A452DIR7;Q2KJ53	-0.183183	0.261617	19.1041	-0.700197	0.492244	0.996552	BPNT2	IMPA3_BOVIN	A0A452DIR7;Q2KJ53
A0A452DIS9;Q5EA59	0.166098	0.159639	17.8778	1.04046	0.311992	0.996552	ABHD4	ABHD4_BOVIN	A0A452DIS9;Q5EA59
A0A452DIT4;A6H7G2	0.0877863	0.323414	18.8173	0.271436	0.789011	0.996552	DBNL	DBNL_BOVIN	A0A452DIT4;A6H7G2
A0A452DIX0;Q0P5H1	0.184364	0.160793	20.1041	1.1466	0.265012	0.996552	PCYOX1L	PCYXL_BOVIN	A0A452DIX0;Q0P5H1
A0A452DIX3;Q5E956	-0.0254369	0.131341	17.4485	-0.193671	0.84867	0.996552	TPI1	TPIS_BOVIN	A0A452DIX3;Q5E956
A0A452DIX8;Q2KIW9	0.117883	0.141549	17.5574	0.832807	0.416139	0.996552	CMPK1	KCY_BOVIN	A0A452DIX8;Q2KIW9
A0A452DIY2;Q32KZ1	0.142459	0.172961	17.3204	0.823647	0.421337	0.996552	MTIF3	IF3M_BOVIN	A0A452DIY2;Q32KZ1
A0A452DIZ0;Q3SX22	0.071235	0.177593	19.3332	0.401114	0.692735	0.996552	BSDC1	BSDC1_BOVIN	A0A452DIZ0;Q3SX22
A0A452DIZ2;Q3T087	0.236299	0.178962	18.4999	1.32039	0.20281	0.996552	RPL11	RL11_BOVIN	A0A452DIZ2;Q3T087
A0A452DJ01;Q27970	-0.00671572	0.151638	17.3931	-0.0442877	0.96518	0.996552	CAPN1	CAN1_BOVIN	A0A452DJ01;Q27970
A0A452DJ09;A1A4K3	0.198454	0.13248	17.4292	1.49799	0.152028	0.996552	DDB1	DDB1_BOVIN	A0A452DJ09;A1A4K3
A0A452DJ29;E1BJS7	0.0955073	0.209542	14.1533	0.455791	0.655455	0.996552	TRIM71	LIN41_BOVIN	A0A452DJ29;E1BJS7
A0A452DJ34;Q3T0L7	0.22507	0.612342	20.1041	0.367556	0.717046	0.996552	RPL28	RL28_BOVIN	A0A452DJ34;Q3T0L7
A0A452DJ37;Q2KI45	-0.0897692	0.14323	18.4802	-0.626747	0.538491	0.996552	TRMT10C	TM10C_BOVIN	A0A452DJ37;Q2KI45
A0A452DJ92;E1BLZ4	0.193423	0.140313	17.2969	1.37851	0.185616	0.996552	ZFYVE26	ZFY26_BOVIN	A0A452DJ92;E1BLZ4
A0A452DJA3;P13271	0.0164885	0.231927	17.3417	0.0710936	0.944137	0.996552	UQCRQ	QCR8_BOVIN	A0A452DJA3;P13271
A0A452DJB3;Q3MHG6	-0.0041926	0.163873	17.3239	-0.0255845	0.979881	0.996552	GTPBP10	GTPBA_BOVIN	A0A452DJB3;Q3MHG6
A0A452DJD2;E1B7X9	-0.0427277	0.212756	17.1894	-0.20083	0.843189	0.996552	SMARCAD1	SMRCD_BOVIN	A0A452DJD2;E1B7X9
A0A452DJD3;P82925	-0.150057	0.259841	20.1041	-0.577496	0.570016	0.996552	MRPS31	RT31_BOVIN	A0A452DJD3;P82925
A0A452DJF5;A5D7J1	0.0185012	0.341515	20.1041	0.0541739	0.957331	0.996552	LYRM9	LYRM9_BOVIN	A0A452DJF5;A5D7J1
A0A452DJH4;A7MB35	-0.0826966	0.213506	17.2921	-0.387326	0.703241	0.996552	PDHA1	ODPA_BOVIN	A0A452DJH4;A7MB35
A0A452DJH9;Q08E15	0.219545	0.250205	17.3556	0.877461	0.392221	0.996552	ST6GALNAC6	SIA7F_BOVIN	A0A452DJH9;Q08E15
A0A452DJK1;P30404	0.442863	0.36068	17.3034	1.22785	0.235943	0.996552	PPIF	PPIF_BOVIN	A0A452DJK1;P30404
A0A452DJM0;E1BII3;Q24JY1;A0A452DJ23	0.177888	0.256083	17.3318	0.69465	0.496482	0.996552	RPL23A	RL23A_BOVIN	A0A452DJM0;E1BII3;Q24JY1;A0A452DJ23
A0A452DJM0;E1BII3;Q24JY1;E1B983;A0A452DJ23	-0.0913478	0.305559	20.1041	-0.298953	0.768044	0.996552	RPL23A	RL23A_BOVIN	A0A452DJM0;E1BII3;Q24JY1;E1B983;A0A452DJ23
A0A452DJQ7;A0JN74	-0.0928448	0.193416	18.319	-0.480028	0.63689	0.996552	TRIM11	TRI11_BOVIN	A0A452DJQ7;A0JN74
A0A452DJS8;Q3ZCC8	-0.439503	0.259484	17.8015	-1.69376	0.107736	0.996552	TPPP3	TPPP3_BOVIN	A0A452DJS8;Q3ZCC8
A0A452DK44;Q3ZCH5	0.557934	0.198634	16.0036	2.80886	0.0126067	0.996552	AZGP1	ZA2G_BOVIN	A0A452DK44;Q3ZCH5
A0A452DK61;Q05B71	-0.0967976	0.165972	17.299	-0.583215	0.567275	0.996552	CISD2	CISD2_BOVIN	A0A452DK61;Q05B71
A0A452DKI9;Q1JPJ2	-0.025624	0.23571	17.184	-0.10871	0.914692	0.996552	XPNPEP1	XPP1_BOVIN	A0A452DKI9;Q1JPJ2
A0A493UA87	0.101287	0.2331	19.149	0.43452	0.668768	0.996552	AKR1B1	A0A493UA87_BOVIN	A0A493UA87
A0A498UZ20;E1BPK6	-0.0865287	0.136383	17.1428	-0.634452	0.534162	0.996552	MYO6	MYO6_BOVIN	A0A498UZ20;E1BPK6
A0A8P0LEB5;Q04173	0.0355062	0.163877	17.3726	0.216664	0.830994	0.996552	RAP1GDS1	GDS1_BOVIN	A0A8P0LEB5;Q04173
A0JBZ9	-0.157227	0.2666	19.7807	-0.589748	0.562037	0.996552	p97bcnt2	A0JBZ9_BOVIN	A0JBZ9
A0JN38	0.175133	0.191124	16.1228	0.916335	0.372995	0.996552	SCFD2	A0JN38_BOVIN	A0JN38
A0JN39	0.148368	0.147516	17.385	1.00577	0.32832	0.996552	COPB1	COPB_BOVIN	A0JN39
A0JN43	-0.0154439	0.121016	18.0171	-0.127618	0.899865	0.996552	ESYT1	A0JN43_BOVIN	A0JN43
A0JN52	-0.0111828	0.127861	17.4726	-0.0874607	0.9313	0.996552	SF3B3	SF3B3_BOVIN	A0JN52
A0JN53	-0.0149882	0.10788	17.1852	-0.138935	0.891117	0.996552	RPAP1	RPAP1_BOVIN	A0JN53
A0JN54	0.0200575	0.142247	17.2013	0.141005	0.889504	0.996552	DGKA	DGKA_BOVIN	A0JN54
A0JN62	-0.00715144	0.130646	16.9238	-0.0547391	0.956987	0.996552	CEP120	CE120_BOVIN	A0JN62
A0JN63	-0.06805	0.211166	17.1839	-0.322259	0.751144	0.996552	CSTF1	A0JN63_BOVIN	A0JN63
A0JN94	0.229784	0.112403	19.0063	2.0443	0.0550296	0.996552	ZBTB5	A0JN94_BOVIN	A0JN94
A0JN98	0.292557	0.247513	20.1041	1.18199	0.251004	0.996552	ERRFI1	A0JN98_BOVIN	A0JN98
A0JNA3	0.141463	0.175811	17.4119	0.804631	0.431883	0.996552	IMPDH1	IMDH1_BOVIN	A0JNA3
A0JNA8	-0.186339	0.205662	20.1041	-0.906048	0.375642	0.996552	PAXIP1	PAXI1_BOVIN	A0JNA8
A0JNB0	-0.159161	0.328024	16.1041	-0.485213	0.63406	0.996552	FYN	FYN_BOVIN	A0JNB0
A0JNC0	0.18929	0.26569	18.1041	0.712449	0.485268	0.996552	TMOD1	TMOD1_BOVIN	A0JNC0
A0JND3	0.106018	0.235325	16.2398	0.450517	0.658294	0.996552	EOGT	EOGT_BOVIN	A0JND3
A0JNE3;F1N0I2	0.19592	0.247981	15.7203	0.790063	0.441247	0.996552	NR2C1	NR2C1_BOVIN	A0JNE3;F1N0I2
A0JNE9	0.122566	0.156433	17.7951	0.783506	0.443634	0.996552	CTPS1	A0JNE9_BOVIN	A0JNE9
A0JNG0	0.384406	0.20042	17.5183	1.918	0.071561	0.996552	TMEM168	TM168_BOVIN	A0JNG0
A0JNH1	0.0041947	0.135026	17.2623	0.031066	0.975573	0.996552	KIZ	KIZ_BOVIN	A0JNH1
A0JNH5	-0.2293	0.184172	17.1727	-1.24503	0.229842	0.996552	TUBGCP4	A0JNH5_BOVIN	A0JNH5
A0JNH9	0.0915043	0.321024	20.1041	0.285039	0.77853	0.996552	APLF	APLF_BOVIN	A0JNH9
A0JNI5	-0.0357339	0.179016	20.1041	-0.199613	0.843789	0.996552	CLASRP	CLASR_BOVIN	A0JNI5
A0JNI7	0.0934754	0.139116	18.8389	0.671924	0.509789	0.996552	GRSF1	A0JNI7_BOVIN	A0JNI7
A0JNJ3	0.0539436	0.349359	20.1041	0.154407	0.878828	0.996552	SPART	SPART_BOVIN	A0JNJ3
A0JNK3	0.0208917	0.161138	17.7974	0.12965	0.898297	0.996552	HTRA2	HTRA2_BOVIN	A0JNK3
A0JNL1	0.0573162	0.302794	18.2784	0.189291	0.851951	0.996552		CG057_BOVIN	A0JNL1
A0JNQ1	0.144379	0.376275	19.1041	0.383707	0.705433	0.996552	SLC10A4	A0JNQ1_BOVIN	A0JNQ1
A0JNQ6	0.253604	0.174088	17.3379	1.45676	0.163054	0.996552	OOEP	OOEP_BOVIN	A0JNQ6
A1A4I9	0.136906	0.15928	17.5629	0.859534	0.401626	0.996552	UFL1	UFL1_BOVIN	A1A4I9
A1A4J1	0.0063123	0.172452	19.2515	0.0366032	0.971178	0.996552	PFKL	PFKAL_BOVIN	A1A4J1
A1A4J3	-0.0154807	0.223218	20.1041	-0.0693522	0.945394	0.996552	ZCCHC3	A1A4J3_BOVIN	A1A4J3
A1A4J7	0.118204	0.137186	20.1041	0.861635	0.399049	0.996552	SMG8	SMG8_BOVIN	A1A4J7
A1A4J8	-0.278441	0.171236	17.7527	-1.62606	0.121556	0.996552	SCO1	SCO1_BOVIN	A1A4J8
A1A4K6	-0.0331563	0.14383	18.816	-0.230524	0.820172	0.996552	UNK	A1A4K6_BOVIN	A1A4K6
A1A4K7	0.0988952	0.254779	17.5731	0.388161	0.702559	0.996552	FAM210B	A1A4K7_BOVIN	A1A4K7
A1A4L0	0.0697063	0.119279	17.8914	0.584397	0.56625	0.996552	SNX4	SNX4_BOVIN	A1A4L0
A1A4M0	0.471528	0.180116	17.1774	2.61792	0.0178935	0.996552	TIMM13	A1A4M0_BOVIN	A1A4M0
A1A4M2	0.145274	0.187528	20.1041	0.774678	0.447546	0.996552	EMC10	EMC10_BOVIN	A1A4M2
A1A4M4	0.0790835	0.222937	20.1041	0.354735	0.726482	0.996552	TATDN3	TATD3_BOVIN	A1A4M4
A1A4P5	0.246829	0.386234	18.8162	0.639067	0.530483	0.996552	PFDN2	PFD2_BOVIN	A1A4P5
A1A4Q2;A0A452DIT0	0.0456716	0.192031	17.207	0.237834	0.814819	0.996552	PRORSD1	PRXD1_BOVIN	A1A4Q2;A0A452DIT0
A1A4Q9	0.198279	0.255449	20.1041	0.7762	0.446667	0.996552	NUDT16	NUD16_BOVIN	A1A4Q9
A1A4R3	0.191646	0.316044	20.1041	0.60639	0.551042	0.996552	DNAJC15	A1A4R3_BOVIN	A1A4R3
A1L504;G3X879	-0.213638	0.268677	17.2351	-0.795151	0.43734	0.996552	LMF2	LMF2_BOVIN	A1L504;G3X879
A1L528	-0.208143	0.25306	17.4993	-0.822504	0.421857	0.996552	RAB1A	A1L528_BOVIN	A1L528
A1L570	0.216693	0.225721	16.4543	0.960005	0.350948	0.996552	EFNB1	A1L570_BOVIN	A1L570
A1L5A6	-0.325456	0.504133	20.1041	-0.645575	0.525855	0.996552	ADRM1	ADRM1_BOVIN	A1L5A6
A1L5B7	0.132677	0.192801	19.4357	0.688157	0.499486	0.996552	SERBP1	A1L5B7_BOVIN	A1L5B7
A1XG22	-0.37339	0.287146	17.3759	-1.30035	0.210465	0.996552	RELA	A1XG22_BOVIN	A1XG22
A2VDK6	0.0227483	0.295914	17.1722	0.0768745	0.939612	0.996552	WASF2	WASF2_BOVIN	A2VDK6
A2VDL2;P58352	-0.25353	0.361187	18.1051	-0.701934	0.491646	0.996552	SLC2A3	GTR3_BOVIN	A2VDL2;P58352
A2VDL2;P58352;A0A3Q1MA30	0.397701	0.377345	20.0179	1.05394	0.304464	0.996552	SLC2A3	GTR3_BOVIN	A2VDL2;P58352;A0A3Q1MA30
A2VDM0	0.318699	0.270103	17.6839	1.17992	0.253663	0.996552	TIFA	TIFA_BOVIN	A2VDM0
A2VDM7	-0.198283	0.274606	18.0256	-0.722063	0.479519	0.996552	SF1	A2VDM7_BOVIN	A2VDM7
A2VDN0	0.141659	0.307132	16.4265	0.461231	0.650681	0.996552	ITM2C	ITM2C_BOVIN	A2VDN0
A2VDN5	0.107868	0.180992	19.0514	0.595983	0.558202	0.996552	SPAST	SPAST_BOVIN	A2VDN5
A2VDN6	-0.004052	0.134663	18.6983	-0.0300899	0.976314	0.996552	SF3A1	SF3A1_BOVIN	A2VDN6
A2VDN7	0.0491068	0.195051	17.4342	0.251764	0.804167	0.996552	HNRNPU	A2VDN7_BOVIN	A2VDN7
A2VDN8	-0.172016	0.180905	20.1041	-0.950862	0.352967	0.996552	CORO1C	A2VDN8_BOVIN	A2VDN8
A2VDP1	-0.0983063	0.127485	20.1041	-0.771124	0.449602	0.996552	RNF20	BRE1A_BOVIN	A2VDP1
A2VDQ3	0.0782011	0.242833	20.1041	0.322036	0.75075	0.996552	ZBTB21	A2VDQ3_BOVIN	A2VDQ3
A2VDR8;A0A452DKB6	-0.0356099	0.145653	17.1576	-0.244484	0.809756	0.996552	COG7	COG7_BOVIN	A2VDR8;A0A452DKB6
A2VDU0	0.185194	0.261363	16.207	0.708569	0.48866	0.996552	TRIP10	A2VDU0_BOVIN	A2VDU0
A2VDU3	0.270209	0.206208	17.8522	1.31037	0.206679	0.996552	MAP3K7	M3K7_BOVIN	A2VDU3
A2VDV2	0.176308	0.188049	17.1874	0.937567	0.361456	0.996552	STK38	STK38_BOVIN	A2VDV2
A2VDV9	0.294725	0.171176	20.1041	1.72177	0.100464	0.996552	SMIM8	SMIM8_BOVIN	A2VDV9
A2VDW3	0.219294	0.177349	17.4523	1.23651	0.23265	0.996552	XRCC4	A2VDW3_BOVIN	A2VDW3
A2VDZ9	0.0506774	0.227747	20.1041	0.222516	0.826157	0.996552	VAPB	VAPB_BOVIN	A2VDZ9
A2VDZ9;A0A3Q1LIG6	-0.019269	0.28045	18.7455	-0.0687076	0.94595	0.996552	VAPB	VAPB_BOVIN	A2VDZ9;A0A3Q1LIG6
A2VE07	-0.188557	0.244929	17.9412	-0.769843	0.451411	0.996552	STK24	A2VE07_BOVIN	A2VE07
A2VE08	-0.212189	0.196346	17.4601	-1.08069	0.294536	0.996552	KPNA1	IMA5_BOVIN	A2VE08
A2VE10	0.049058	0.142125	17.3098	0.345176	0.734121	0.996552	GOLM2	GOLM2_BOVIN	A2VE10
A2VE14	-0.324932	0.266887	20.1041	-1.21749	0.237517	0.996552	SAE1	SAE1_BOVIN	A2VE14
A2VE18	-0.0115564	0.203277	18.4122	-0.0568503	0.955277	0.996552	STX6	A2VE18_BOVIN	A2VE18
A2VE20	0.0430199	0.441746	19.1041	0.0973861	0.923434	0.996552	UBE2G1	A2VE20_BOVIN	A2VE20
A2VE21	-0.0256543	0.151572	18.0481	-0.169255	0.867479	0.996552	COPG2	COPG2_BOVIN	A2VE21
A2VE26	0.014917	0.159564	20.1041	0.0934862	0.926443	0.996552	EXTL3	A2VE26_BOVIN	A2VE26
A2VE39	-0.162342	0.145222	17.1673	-1.11789	0.279016	0.996552	CMTR1	CMTR1_BOVIN	A2VE39
A2VE44	-0.0474135	0.204432	18.7999	-0.231928	0.8191	0.996552	MED25	MED25_BOVIN	A2VE44
A2VE47	0.217004	0.221534	17.2508	0.979552	0.340846	0.996552	ADPGK	ADPGK_BOVIN	A2VE47
A2VE52	0.147199	0.176676	17.6373	0.83316	0.415895	0.996552	REXO2	ORN_BOVIN	A2VE52
A2VE72	-0.579029	0.410776	17.5075	-1.4096	0.176175	0.996552	FAM8A1	A2VE72_BOVIN	A2VE72
A2VE74	-0.228103	0.332974	17.4601	-0.685049	0.502307	0.996552	NOCT	A2VE74_BOVIN	A2VE74
A2VE79	0.361697	0.196949	17.2162	1.8365	0.0836131	0.996552	NUDT3	NUDT3_BOVIN	A2VE79
A2VE81	-0.0253648	0.211627	17.4362	-0.119856	0.905967	0.996552	OCLN	A2VE81_BOVIN	A2VE81
A2VE99	-0.100354	0.19462	18.5265	-0.515644	0.612202	0.996552	SEPTIN11	SEP11_BOVIN	A2VE99
A2VEA3	0.143413	0.343381	20.1041	0.417649	0.68063	0.996552	ARIH1	ARI1_BOVIN	A2VEA3
A3DUJ0	-0.403932	0.356188	19.1041	-1.13404	0.270807	0.996552	DAZL	A3DUJ0_BOVIN	A3DUJ0
A3FPG8;A6H7D4	-0.28799	0.173489	17.3802	-1.65999	0.11485	0.996552	GPAT4	GPAT4_BOVIN	A3FPG8;A6H7D4
A3KMV2	-0.14802	0.258894	17.4628	-0.571739	0.574785	0.996552	RAD23A	RD23A_BOVIN	A3KMV2
A3KMV3	0.0686483	0.140897	17.4191	0.487224	0.632174	0.996552	WWP2	A3KMV3_BOVIN	A3KMV3
A3KMV5	0.0759072	0.102736	18.0934	0.738856	0.469471	0.996552	UBA1	UBA1_BOVIN	A3KMV5
A3KMV6	0.0792432	0.119547	20.1041	0.662863	0.514947	0.996552	HNRNPR	A3KMV6_BOVIN	A3KMV6
A3KMW0	0.245398	0.238949	19.0471	1.02699	0.317292	0.996552	CCDC97	A3KMW0_BOVIN	A3KMW0
A3KMW1	0.0255904	0.142081	17.2562	0.180111	0.859163	0.996552	NUP43	A3KMW1_BOVIN	A3KMW1
A3KMX1	0.328407	0.157681	17.4845	2.08273	0.0522513	0.996552	CHST14	A3KMX1_BOVIN	A3KMX1
A3KMX6	0.173846	0.164954	20.1041	1.0539	0.304429	0.996552	UBR7	A3KMX6_BOVIN	A3KMX6
A3KMX9;P00189	-0.0190277	0.144696	16.1902	-0.131501	0.896999	0.996552	CYP11A1	CP11A_BOVIN	A3KMX9;P00189
A3KMY8	-0.0183344	0.154859	17.8768	-0.118394	0.907076	0.996552	GUSB	A3KMY8_BOVIN	A3KMY8
A3KMY8;A0A3Q1NKM6	-0.421907	0.26082	17.5953	-1.61762	0.123531	0.996552	GUSB	A3KMY8_BOVIN	A3KMY8;A0A3Q1NKM6
A3KMZ9	0.212402	0.211557	16.9935	1.00399	0.329464	0.996552	SNRNP27	A3KMZ9_BOVIN	A3KMZ9
A3KN00	-0.0457555	0.157379	17.1955	-0.290735	0.774731	0.996552	DUSP23	A3KN00_BOVIN	A3KN00
A3KN01	0.428576	0.176666	17.841	2.42592	0.026107	0.996552	ZNF830	A3KN01_BOVIN	A3KN01
A3KN04	0.00892931	0.1813	20.1041	0.0492517	0.961205	0.996552	RPN1	A3KN04_BOVIN	A3KN04
A3KN05	0.0855032	0.203077	16.4082	0.421038	0.679191	0.996552	MAIP1	MAIP1_BOVIN	A3KN05
A3KN15	-0.025658	0.161033	17.2899	-0.159334	0.875252	0.996552	VPS41	A3KN15_BOVIN	A3KN15
A3KN17	-0.207296	0.180084	20.1041	-1.15111	0.263196	0.996552	TINF2	A3KN17_BOVIN	A3KN17
A3KN22	0.258205	0.283198	17.5344	0.911747	0.374267	0.996552	UBE2M	UBC12_BOVIN	A3KN22
A3KN46;F1N3F1	0.186432	0.330863	16.3888	0.563474	0.580741	0.996552	LETMD1	LTMD1_BOVIN	A3KN46;F1N3F1
A3KN48	-0.163561	0.134565	17.3397	-1.21548	0.240474	0.996552	EEFSEC	A3KN48_BOVIN	A3KN48
A3KN51	0.390731	0.239782	20.1041	1.62953	0.118771	0.996552	TSG101	A3KN51_BOVIN	A3KN51
A4FUA8	-0.0139489	0.243052	20.1041	-0.0573907	0.954801	0.996552	CAPZA1	CAZA1_BOVIN	A4FUA8
A4FUB5	0.180587	0.162438	19.588	1.11173	0.279713	0.996552	COMMD10	A4FUB5_BOVIN	A4FUB5
A4FUC0	-0.188123	0.200588	15.5535	-0.937857	0.362654	0.996552	MRPL37	RM37_BOVIN	A4FUC0
A4FUC6	0.175638	0.273654	17.4485	0.641825	0.529329	0.996552	SRSF9	A4FUC6_BOVIN	A4FUC6
A4FUC6;A0A3Q1LQP2	-0.153648	0.238525	18.9362	-0.644159	0.527199	0.996552	SRSF9	A4FUC6_BOVIN	A4FUC6;A0A3Q1LQP2
A4FUC7	0.0863366	0.346256	17.1581	0.249343	0.806056	0.996552	CCDC127	A4FUC7_BOVIN	A4FUC7
A4FUC8	0.0467051	0.121083	17.5767	0.385729	0.704326	0.996552	CARS1	A4FUC8_BOVIN	A4FUC8
A4FUD0	0.12761	0.118386	17.8373	1.07792	0.295433	0.996552	MTHFD1	A4FUD0_BOVIN	A4FUD0
A4FUD2	0.304623	0.269857	20.1041	1.12883	0.27226	0.996552	HSD17B7	A4FUD2_BOVIN	A4FUD2
A4FUD8	-0.173266	0.275588	20.1041	-0.628716	0.536614	0.996552	XAB2	A4FUD8_BOVIN	A4FUD8
A4FUD9	0.258805	0.178767	18.3273	1.44772	0.164585	0.996552	MCM3	MCM3_BOVIN	A4FUD9
A4FUE2	0.0460855	0.194782	20.1041	0.2366	0.815361	0.996552	ABCF3	A4FUE2_BOVIN	A4FUE2
A4FUE3	0.0705987	0.169016	17.408	0.417706	0.681269	0.996552	RBBP5	A4FUE3_BOVIN	A4FUE3
A4FUE5	0.121777	0.172961	20.1041	0.70407	0.489465	0.996552	RAB3GAP1	A4FUE5_BOVIN	A4FUE5
A4FUE6	0.300723	0.447482	17.1744	0.672033	0.510503	0.996552	MOBKL3	A4FUE6_BOVIN	A4FUE6
A4FUE7	0.0586374	0.201019	17.3218	0.291701	0.77398	0.996552	ZC2HC1A	ZC21A_BOVIN	A4FUE7
A4FUF0	0.233523	0.160285	17.2587	1.45693	0.163091	0.996552	GLYR1	GLYR1_BOVIN	A4FUF0
A4FUG0	-0.0222366	0.193371	17.8937	-0.114995	0.90973	0.996552	SNAPIN	A4FUG0_BOVIN	A4FUG0
A4FUG5	-0.0870568	0.170454	20.1041	-0.510735	0.615099	0.996552	BIN2	A4FUG5_BOVIN	A4FUG5
A4FUG6	0.233074	0.271871	19.8918	0.857297	0.401492	0.996552	ALG2	A4FUG6_BOVIN	A4FUG6
A4FUG8	-0.180945	0.133282	18.1404	-1.35761	0.191237	0.996552	RABEP2	RABE2_BOVIN	A4FUG8
A4FUH5	0.10409	0.141031	18.4265	0.738066	0.46977	0.996552	NDUFAF4	NDUF4_BOVIN	A4FUH5
A4FUI1	0.176525	0.192096	18.2552	0.918944	0.370108	0.996552	MIX23	MIX23_BOVIN	A4FUI1
A4FUZ1	0.519918	0.702092	20.1041	0.740526	0.467542	0.996552	GLO1	A4FUZ1_BOVIN	A4FUZ1
A4FUZ3	0.0575313	0.10068	17.1907	0.571426	0.575107	0.996552	PSMC1	A4FUZ3_BOVIN	A4FUZ3
A4FUZ6	0.0308581	0.227086	17.8536	0.135887	0.893431	0.996552	HSDL2	HSDL2_BOVIN	A4FUZ6
A4FUZ9	0.110812	0.395406	18.8734	0.28025	0.782335	0.996552	APOA5	A4FUZ9_BOVIN	A4FUZ9
A4FV08	0.0290986	0.173752	17.475	0.167471	0.868922	0.996552	GNPDA1	GNPI1_BOVIN	A4FV08
A4FV12	0.414292	0.175259	18.5464	2.36388	0.0291724	0.996552	UBA2	A4FV12_BOVIN	A4FV12
A4FV22	0.212195	0.215492	17.8746	0.984699	0.337914	0.996552	TMEM87A	A4FV22_BOVIN	A4FV22
A4FV33	0.0954811	0.203217	15.7235	0.469849	0.644913	0.996552	ITPKA	A4FV33_BOVIN	A4FV33
A4FV40;A5PJI7	0.0934179	0.209284	18.539	0.446369	0.660501	0.996552	EIF2B3	EI2BG_BOVIN	A4FV40;A5PJI7
A4FV45	0.081966	0.171711	18.7363	0.477349	0.638634	0.996552	TMEM214	TM214_BOVIN	A4FV45
A4FV46	0.0759649	0.183104	17.6108	0.414873	0.683245	0.996552	PARP16	A4FV46_BOVIN	A4FV46
A4FV54	-0.312724	0.650981	18.1041	-0.48039	0.636704	0.996552	RAB8A	RAB8A_BOVIN	A4FV54
A4FV55	-0.247781	0.247174	18.0824	-1.00246	0.32935	0.996552	PPP2R5C	A4FV55_BOVIN	A4FV55
A4FV58	0.231466	0.177296	17.194	1.30554	0.20891	0.996552	CIAO3	CIAO3_BOVIN	A4FV58
A4FV61	-0.100201	0.187644	20.1041	-0.533997	0.599199	0.996552	ZNF512	ZN512_BOVIN	A4FV61
A4FV68	0.0742524	0.171817	20.1041	0.43216	0.670225	0.996552	PPP2R5E	2A5E_BOVIN	A4FV68
A4FV72;G3MZS9	0.0887796	0.123136	19.6932	0.720989	0.479389	0.996552	PPIE	PPIE_BOVIN	A4FV72;G3MZS9
A4FV74	0.167865	0.13115	17.1749	1.27995	0.217582	0.996552	COPS8	A4FV74_BOVIN	A4FV74
A4FV97	0.367828	0.191717	17.9781	1.9186	0.0710554	0.996552	RSL1D1	RL1D1_BOVIN	A4FV97
A4IF69	0.0252356	0.12701	17.4778	0.19869	0.844798	0.996552	NHLRC2	NHLC2_BOVIN	A4IF69
A4IF87;A0A3Q1LQH8	-0.190743	0.254438	17.4093	-0.749666	0.463467	0.996552	GNPAT	GNPAT_BOVIN	A4IF87;A0A3Q1LQH8
A4IF89	0.237351	0.183772	19.9852	1.29156	0.211249	0.996552	EXOC8	EXOC8_BOVIN	A4IF89
A4IF91	0.299401	0.185465	17.459	1.61433	0.124383	0.996552	CIP2A	A4IF91_BOVIN	A4IF91
A4IFA7	0.400943	0.286867	15.4163	1.39766	0.182004	0.996552	CBR4	CBR4_BOVIN	A4IFA7
A4IFB1	0.0261597	0.134166	18.3312	0.19498	0.847553	0.996552	SRRT	SRRT_BOVIN	A4IFB1
A4IFB6	0.0377427	0.159608	17.1335	0.236471	0.815871	0.996552	CNOT10	CNO10_BOVIN	A4IFB6
A4IFB8	-0.220232	0.200715	16.2756	-1.09724	0.288505	0.996552	IPO4	A4IFB8_BOVIN	A4IFB8
A4IFC3	0.163083	0.138843	17.3183	1.17458	0.25606	0.996552	PABPC4	A4IFC3_BOVIN	A4IFC3
A4IFC4	0.0470622	0.444492	17.9996	0.105879	0.91685	0.996552	SH3BGRL2	SH3L2_BOVIN	A4IFC4
A4IFE0	0.189722	0.14271	18.1181	1.32942	0.200206	0.996552	CCDC93	A4IFE0_BOVIN	A4IFE0
A4IFE2	0.140266	0.188872	18.2627	0.742651	0.467139	0.996552	RCHY1	A4IFE2_BOVIN	A4IFE2
A4IFE5	0.0330669	0.229034	18.1041	0.144375	0.886799	0.996552	LRRC8D	A4IFE5_BOVIN	A4IFE5
A4IFE6	-0.0631567	0.154192	17.1679	-0.409598	0.687166	0.996552	ABCE1	A4IFE6_BOVIN	A4IFE6
A4IFF4	-0.0057716	0.148058	17.1637	-0.0389821	0.969355	0.996552	RPS6KA1	A4IFF4_BOVIN	A4IFF4
A4IFF6	0.136018	0.156623	20.1041	0.868445	0.3954	0.996552	NEK3	A4IFF6_BOVIN	A4IFF6
A4IFG8	-0.302575	0.251215	20.1041	-1.20444	0.242407	0.996552	RSPRY1	A4IFG8_BOVIN	A4IFG8
A4IFI9	0.118395	0.186633	16.6395	0.634371	0.534464	0.996552	JAM2	A4IFI9_BOVIN	A4IFI9
A4IFJ5	-0.409558	0.235177	17.7571	-1.74149	0.0988936	0.996552	PLA2G4A	PA24A_BOVIN	A4IFJ5
A4IFJ8	-0.0932037	0.122903	17.2636	-0.75835	0.45847	0.996552	ACTL6A	A4IFJ8_BOVIN	A4IFJ8
A4IFK5	0.475342	0.163366	17.5268	2.90968	0.00953624	0.996552	B3GNT3	A4IFK5_BOVIN	A4IFK5
A4IFL0	-0.0431532	0.336107	18.0921	-0.128391	0.899256	0.996552	TIMM23	TIM23_BOVIN	A4IFL0
A4IFL1	0.460321	0.246259	20.1041	1.86926	0.0762257	0.996552	GJA4	CXA4_BOVIN	A4IFL1
A4IFM5	-0.22306	0.181376	18.3637	-1.22982	0.234289	0.996552	CDCA8	A4IFM5_BOVIN	A4IFM5
A4IFN6	0.0552556	0.156692	18.2948	0.352638	0.72839	0.996552	SNX18	A4IFN6_BOVIN	A4IFN6
A4IFN7	0.208044	0.248052	17.6602	0.838712	0.41284	0.996552	UBE3A	A4IFN7_BOVIN	A4IFN7
A4IFN8	-0.212454	0.159036	17.3519	-1.33589	0.198844	0.996552	PLEKHF2	A4IFN8_BOVIN	A4IFN8
A4IFP7	0.249335	0.281817	18.4783	0.884741	0.387664	0.996552	ARF5	A4IFP7_BOVIN	A4IFP7
A4IFQ7	0.161152	0.158989	20.1041	1.0136	0.322816	0.996552	BCAT1	A4IFQ7_BOVIN	A4IFQ7
A4IFR1	0.513082	0.187534	16.2557	2.73595	0.0144965	0.996552	CD2BP2	A4IFR1_BOVIN	A4IFR1
A4IFT6	-0.0139849	0.257293	18.1258	-0.0543542	0.957248	0.996552	TMED7	A4IFT6_BOVIN	A4IFT6
A4IFV2	-0.194993	0.184899	20.1041	-1.0546	0.30412	0.996552	CA8	A4IFV2_BOVIN	A4IFV2
A5D788	0.0661031	0.195618	20.1041	0.337919	0.738928	0.996552	SGPL1	A5D788_BOVIN	A5D788
A5D791	0.137676	0.173459	17.8516	0.793708	0.437789	0.996552	EIF2AK3	A5D791_BOVIN	A5D791
A5D794	0.227399	0.156545	18.4313	1.45261	0.163145	0.996552	GAPVD1	GAPD1_BOVIN	A5D794
A5D7A0	-0.205635	0.208952	18.2606	-0.984123	0.337916	0.996552	EFHD2	EFHD2_BOVIN	A5D7A0
A5D7A2	-0.0339282	0.110138	20.1041	-0.308052	0.761212	0.996552	GARS1	A5D7A2_BOVIN	A5D7A2
A5D7A3	-0.240274	0.188698	17.9826	-1.27333	0.219117	0.996552	MKLN1	A5D7A3_BOVIN	A5D7A3
A5D7A4	-0.0944668	0.205773	16.3738	-0.459082	0.652211	0.996552	RIT1	A5D7A4_BOVIN	A5D7A4
A5D7A5	0.163399	0.170768	18.5363	0.956847	0.350959	0.996552	GOLGA5	A5D7A5_BOVIN	A5D7A5
A5D7B3	-0.167777	0.296787	18.8507	-0.565311	0.578529	0.996552	NUP58	A5D7B3_BOVIN	A5D7B3
A5D7C3	-0.275718	0.244309	19.4612	-1.12856	0.272804	0.996552	MPZL3	MPZL3_BOVIN	A5D7C3
A5D7C4	-0.017902	0.292402	14.1041	-0.0612238	0.95204	0.996552	TNPO3	A5D7C4_BOVIN	A5D7C4
A5D7D1	0.178293	0.108007	20.1041	1.65075	0.114325	0.996552	ACTN4	ACTN4_BOVIN	A5D7D1
A5D7D9	-0.114385	0.123625	17.8632	-0.925259	0.367163	0.996552	DHX15	A5D7D9_BOVIN	A5D7D9
A5D7E0	0.192239	0.154489	20.1041	1.24435	0.227682	0.996552	RAB35	A5D7E0_BOVIN	A5D7E0
A5D7E2	0.319092	0.281455	20.1041	1.13372	0.27025	0.996552	TM9SF4	TM9S4_BOVIN	A5D7E2
A5D7E8;P38657	0.082667	0.14464	17.3739	0.571536	0.574956	0.996552	PDIA3	PDIA3_BOVIN	A5D7E8;P38657
A5D7F4	0.544902	0.23775	20.1041	2.29191	0.0328343	0.996552	PCDHGC3	A5D7F4_BOVIN	A5D7F4
A5D7G0	-0.037081	0.221015	20.1041	-0.167776	0.868436	0.996552	YARS2	A5D7G0_BOVIN	A5D7G0
A5D7G6	-0.0541332	0.212301	17.2588	-0.254983	0.80175	0.996552	STT3B	A5D7G6_BOVIN	A5D7G6
A5D7H2	0.0691148	0.149019	17.5927	0.4638	0.648478	0.996552	STRN3	STRN3_BOVIN	A5D7H2
A5D7H3	0.403987	0.168918	19.1041	2.39162	0.027215	0.996552	SLC44A2	CTL2_BOVIN	A5D7H3
A5D7H5	0.098005	0.231295	19.0231	0.423724	0.67652	0.996552	CASC3	CASC3_BOVIN	A5D7H5
A5D7H6	0.0392635	0.146725	17.485	0.2676	0.792138	0.996552	PPP1R21	A5D7H6_BOVIN	A5D7H6
A5D7I1	0.159943	0.109283	17.7084	1.46357	0.160838	0.996552	EPS15	A5D7I1_BOVIN	A5D7I1
A5D7I3	0.378464	0.164725	17.2509	2.29756	0.0343556	0.996552	BUD13	A5D7I3_BOVIN	A5D7I3
A5D7K0	0.12449	0.188313	17.3717	0.66108	0.517233	0.996552	BLVRA	A5D7K0_BOVIN	A5D7K0
A5D7L1	0.26418	0.172951	17.5088	1.52748	0.144504	0.996552	CLEC11A	A5D7L1_BOVIN	A5D7L1
A5D7L6	-0.378599	0.216675	18.7151	-1.74731	0.0969731	0.996552	MRAS	A5D7L6_BOVIN	A5D7L6
A5D7M1	-0.344395	0.230647	15.2383	-1.49317	0.155808	0.996552	ZBTB33	A5D7M1_BOVIN	A5D7M1
A5D7N5	0.113496	0.199845	17.2357	0.567923	0.577412	0.996552	PAPOLG	A5D7N5_BOVIN	A5D7N5
A5D7P0	0.139282	0.135832	17.9331	1.0254	0.318806	0.996552	CDC25C	MPIP3_BOVIN	A5D7P0
A5D7P1	0.176314	0.264558	17.8812	0.666448	0.513632	0.996552	RPE	A5D7P1_BOVIN	A5D7P1
A5D7P3	0.471914	0.265766	18.1863	1.77567	0.0925227	0.996552	PAFAH1B1	A5D7P3_BOVIN	A5D7P3
A5D7P3;P43033	0.28403	0.160533	20.1041	1.76929	0.0920139	0.996552	PAFAH1B1	LIS1_BOVIN	A5D7P3;P43033
A5D7P7	-0.131477	0.182146	17.9858	-0.721818	0.479686	0.996552	ABCB6	A5D7P7_BOVIN	A5D7P7
A5D7R6	0.094416	0.173777	18.0505	0.543316	0.593559	0.996552	ITIH2	A5D7R6_BOVIN	A5D7R6
A5D7S1	-0.351096	0.138459	16.3636	-2.53575	0.0217621	0.996552	ATRIP	A5D7S1_BOVIN	A5D7S1
A5D7S3	0.0522644	0.210863	19.7617	0.247859	0.8068	0.996552	TRMT1L	TRM1L_BOVIN	A5D7S3
A5D7T1	-0.0523059	0.110813	17.5645	-0.472019	0.642724	0.996552	PRICKLE1	A5D7T1_BOVIN	A5D7T1
A5D7U0	-0.0529189	0.29815	16.8641	-0.177491	0.861237	0.996552	CKAP2	CKAP2_BOVIN	A5D7U0
A5D7U0;A0A3Q1M6K8	0.240913	0.228696	17.557	1.05342	0.306431	0.996552	CKAP2	CKAP2_BOVIN	A5D7U0;A0A3Q1M6K8
A5D960	0.528135	0.300629	20.1041	1.75677	0.0941792	0.996552	ST3GAL1	A5D960_BOVIN	A5D960
A5D979	0.306778	0.185106	17.6082	1.65731	0.115167	0.996552	SPRTN	SPRTN_BOVIN	A5D979
A5D984	0.225276	0.114809	19.8334	1.96217	0.063928	0.996552	PKM	A5D984_BOVIN	A5D984
A5D989;A0A452DIM3	-0.0881877	0.140414	17.2165	-0.628056	0.53821	0.996552	EEF1D	EF1D_BOVIN	A5D989;A0A452DIM3
A5D9A8	-0.236409	0.144136	17.2366	-1.64018	0.119089	0.996552	SQLE	A5D9A8_BOVIN	A5D9A8
A5D9H4	0.220596	0.230173	17.707	0.958392	0.350769	0.996552	CHAF1B	A5D9H4_BOVIN	A5D9H4
A5D9H9	-0.121951	0.186549	17.2867	-0.653723	0.521892	0.996552	POLDIP2	A5D9H9_BOVIN	A5D9H9
A5PJ69	0.281005	0.209625	17.964	1.34051	0.196786	0.996552	SERPINA10	A5PJ69_BOVIN	A5PJ69
A5PJ93	-0.250055	0.434186	17.3686	-0.575917	0.572059	0.996552	MZB1	MZB1_BOVIN	A5PJ93
A5PJA4	-0.162504	0.174771	17.9372	-0.929809	0.364815	0.996552	CCDC43	A5PJA4_BOVIN	A5PJA4
A5PJA6	-0.28902	0.391196	20.1041	-0.738812	0.46856	0.996552	STOML2	A5PJA6_BOVIN	A5PJA6
A5PJA8;A7YWQ2	-0.0256609	0.13589	20.1041	-0.188835	0.852115	0.996552	EMC7	EMC7_BOVIN	A5PJA8;A7YWQ2
A5PJC3	-0.169884	0.24881	17.6744	-0.682787	0.503594	0.996552	NARS2	A5PJC3_BOVIN	A5PJC3
A5PJC5	-0.115765	0.171615	18.5809	-0.674561	0.508262	0.996552	MLYCD	A5PJC5_BOVIN	A5PJC5
A5PJD6	-0.0744384	0.208696	17.6883	-0.356684	0.725548	0.996552	ATL3	A5PJD6_BOVIN	A5PJD6
A5PJE5	-0.260695	0.177793	18.6019	-1.46628	0.159273	0.996552	NFATC2IP	A5PJE5_BOVIN	A5PJE5
A5PJF6	-0.0292582	0.257961	17.6546	-0.113421	0.910977	0.996552	HSDL1	HSDL1_BOVIN	A5PJF6
A5PJI3	0.209974	0.179497	19.9321	1.16979	0.255885	0.996552	NUP35	A5PJI3_BOVIN	A5PJI3
A5PJI5	0.288026	0.129623	20.1041	2.22202	0.0379191	0.996552	GET3	GET3_BOVIN	A5PJI5
A5PJJ2	0.176546	0.22842	18.1041	0.772901	0.449555	0.996552	ALG12	A5PJJ2_BOVIN	A5PJJ2
A5PJJ5	-0.164929	0.304967	16.1041	-0.540809	0.596041	0.996552	LRRC14	LRC14_BOVIN	A5PJJ5
A5PJK9	0.119458	0.174774	18.7627	0.683501	0.502644	0.996552	ZFP3	A5PJK9_BOVIN	A5PJK9
A5PJL4	-0.071852	0.17428	17.5619	-0.412279	0.685124	0.996552	RPS6KA3	A5PJL4_BOVIN	A5PJL4
A5PJM4	0.143876	0.256184	17.3829	0.561611	0.58155	0.996552	AIFM2	FSP1_BOVIN	A5PJM4
A5PJM5	-0.278929	0.146311	17.3037	-1.90642	0.073343	0.996552	MCMBP	MCMBP_BOVIN	A5PJM5
A5PJN2	-0.0190566	0.14607	17.1958	-0.130462	0.897715	0.996552	ERO1A	ERO1A_BOVIN	A5PJN2
A5PJN8	0.0980677	0.205379	16.8248	0.477495	0.639153	0.996552	SF3A2	SF3A2_BOVIN	A5PJN8
A5PJP0	0.0626132	0.125678	18.0749	0.498203	0.624348	0.996552	TBC1D22B	A5PJP0_BOVIN	A5PJP0
A5PJP2	0.0686728	0.160234	20.1041	0.428578	0.672788	0.996552	SAFB	A5PJP2_BOVIN	A5PJP2
A5PJP2;A0A3Q1MU58	-0.0394202	0.350099	19.4047	-0.112597	0.911506	0.996552	SAFB	A5PJP2_BOVIN	A5PJP2;A0A3Q1MU58
A5PJP6	-0.0233653	0.187076	17.2916	-0.124897	0.902046	0.996552	BRCC3	BRCC3_BOVIN	A5PJP6
A5PJR7	0.297246	0.205906	17.5073	1.4436	0.166508	0.996552	STX18	A5PJR7_BOVIN	A5PJR7
A5PJR9	0.0486605	0.19095	18.5773	0.254834	0.801651	0.996552	GNL1	A5PJR9_BOVIN	A5PJR9
A5PJS3	-0.325816	0.295895	20.1041	-1.10112	0.283853	0.996552	DBR1	A5PJS3_BOVIN	A5PJS3
A5PJS5	-0.177834	0.312649	14.849	-0.568797	0.577996	0.996552	ORC5	A5PJS5_BOVIN	A5PJS5
A5PJS6	0.112135	0.269432	17.9566	0.416192	0.682201	0.996552	USP10	UBP10_BOVIN	A5PJS6
A5PJT3	0.0464654	0.318002	16.4252	0.146116	0.885608	0.996552	PRMT9	A5PJT3_BOVIN	A5PJT3
A5PJU0	0.377918	0.200318	17.944	1.88659	0.075505	0.996552	NOL6	A5PJU0_BOVIN	A5PJU0
A5PJU9	0.0286392	0.154588	17.5077	0.185261	0.855154	0.996552	SEPTIN1	SEPT1_BOVIN	A5PJU9
A5PJV8	-0.198149	0.435569	17.3789	-0.45492	0.654798	0.996552	MZT2	MZT2_BOVIN	A5PJV8
A5PJW8	-0.0036121	0.112703	17.4849	-0.0320497	0.974795	0.996552	POLR2B	A5PJW8_BOVIN	A5PJW8
A5PJY3	0.129789	0.247041	16.2682	0.525375	0.60641	0.996552	MCART1	A5PJY3_BOVIN	A5PJY3
A5PJY9	-0.0226679	0.139546	17.1636	-0.162441	0.872856	0.996552	CPNE3	A5PJY9_BOVIN	A5PJY9
A5PJZ1	0.0434254	0.152972	19.7594	0.283878	0.779457	0.996552	SLC25A24	SCMC1_BOVIN	A5PJZ1
A5PJZ5	0.219325	0.174276	17.7668	1.25849	0.224501	0.996552	NUP93	NUP93_BOVIN	A5PJZ5
A5PK17	0.0974113	0.288058	19.1041	0.338166	0.738926	0.996552	EVI5L	A5PK17_BOVIN	A5PK17
A5PK19	-0.0264911	0.215172	17.5362	-0.123116	0.903415	0.996552	METTL13	EFNMT_BOVIN	A5PK19
A5PK34	-0.13321	0.254906	17.9128	-0.522586	0.607666	0.996552	DEF6	A5PK34_BOVIN	A5PK34
A5PK39;A0A3Q1M996	-0.18484	0.148217	17.1585	-1.24709	0.22912	0.996552	TPP2	TPP2_BOVIN	A5PK39;A0A3Q1M996
A5PK43	0.0508781	0.318989	15.3541	0.159498	0.875356	0.996552	ERAL1	ERAL1_BOVIN	A5PK43
A5PK45	0.0286363	0.141499	19.16	0.202378	0.841755	0.996552	COLGALT1	GT251_BOVIN	A5PK45
A5PK65	2.73939	1.9372	12.1041	1.4141	0.182536	0.996552	DDT	DOPD_BOVIN	A5PK65
A5PK70	-0.0390103	0.267882	18.1841	-0.145625	0.885819	0.996552	NME3	A5PK70_BOVIN	A5PK70
A5PK75	-0.314498	0.210442	17.2826	-1.49447	0.153088	0.996552	TOR1A	A5PK75_BOVIN	A5PK75
A5PK80	0.205593	0.338709	18.1263	0.606989	0.551386	0.996552	TP53RK	A5PK80_BOVIN	A5PK80
A5PK88	0.0807056	0.198308	18.014	0.406972	0.688824	0.996552	PITHD1	A5PK88_BOVIN	A5PK88
A5PK90	0.102492	0.235958	17.2961	0.434367	0.669392	0.996552	LYPLAL1	A5PK90_BOVIN	A5PK90
A5PK97	0.245488	0.251353	18.5129	0.976665	0.341326	0.996552	HAPLN3	A5PK97_BOVIN	A5PK97
A5PKA5	-0.164101	0.126846	17.2908	-1.2937	0.212783	0.996552	SNX27	SNX27_BOVIN	A5PKA5
A5PKC2	0.168995	0.257667	20.1041	0.655867	0.519346	0.996552	SHBG	A5PKC2_BOVIN	A5PKC2
A5PKD1	0.16928	0.317079	13.7661	0.533873	0.601945	0.996552	NOP14	A5PKD1_BOVIN	A5PKD1
A5PKF6	-0.265521	0.224823	16.9194	-1.18102	0.25393	0.996552	SMARCE1	A5PKF6_BOVIN	A5PKF6
A5PKF9	-0.613747	0.309806	19.1041	-1.98107	0.0621634	0.996552	USP11	A5PKF9_BOVIN	A5PKF9
A5PKF9;A0A3Q1MCE1	-0.197067	0.300754	14.1789	-0.655244	0.5228	0.996552	USP11	A5PKF9_BOVIN	A5PKF9;A0A3Q1MCE1
A5PKG2	0.0627987	0.337882	20.1041	0.18586	0.854417	0.996552	PAIP1	A5PKG2_BOVIN	A5PKG2
A5PKG4	0.129597	0.149756	17.3926	0.865387	0.398606	0.996552	NFS1	A5PKG4_BOVIN	A5PKG4
A5PKG6	0.0226162	0.176465	17.8404	0.128162	0.899454	0.996552	UBE4A	UBE4A_BOVIN	A5PKG6
A5PKH8	0.200183	0.263165	17.5566	0.760674	0.456947	0.996552	PGM2L1	A5PKH8_BOVIN	A5PKH8
A5PKI0	-0.080333	0.213058	18.2284	-0.377048	0.710492	0.996552	APPL1	A5PKI0_BOVIN	A5PKI0
A5PKI2	0.0573265	0.13634	18.5534	0.420468	0.678973	0.996552	ZC3H11A	A5PKI2_BOVIN	A5PKI2
A5PKI3	-0.141374	0.186501	17.5854	-0.758033	0.45847	0.996552	FAM3C	FAM3C_BOVIN	A5PKI3
A5PKI6	-0.200678	0.204054	17.6673	-0.983456	0.33866	0.996552	CC2D1A	A5PKI6_BOVIN	A5PKI6
A5PKJ4	-0.0850701	0.173572	20.1041	-0.490113	0.62936	0.996552	MAPK7	MK07_BOVIN	A5PKJ4
A5PKK0	-0.0920482	0.241427	17.2301	-0.381267	0.707666	0.996552	FAM151B	A5PKK0_BOVIN	A5PKK0
A5PKL1;A0A3Q1MKY8	-0.221744	0.125452	18.1263	-1.76755	0.0939657	0.996552	OXR1	OXR1_BOVIN	A5PKL1;A0A3Q1MKY8
A5PKL2	0.0243267	0.330815	14.1041	0.0735358	0.942412	0.996552	RRAS2	A5PKL2_BOVIN	A5PKL2
A5PKM1	0.440026	0.261965	20.1041	1.67971	0.108488	0.996552	ZNRF2	A5PKM1_BOVIN	A5PKM1
A6BMK7	0.137482	0.14824	18.5965	0.927428	0.365585	0.996552	NEU1	NEUR1_BOVIN	A6BMK7
A6H6W9;A0A3Q1LQ57	0.0441763	0.223982	20.1041	0.197232	0.845627	0.996552	SUDS3	SDS3_BOVIN	A6H6W9;A0A3Q1LQ57
A6H6X7;P48830	-0.0732051	0.172897	17.292	-0.423404	0.67722	0.996552	ZP3	ZP3_BOVIN	A6H6X7;P48830
A6H6Y0	0.23632	0.181583	17.5261	1.30144	0.209956	0.996552	HNRNPD	A6H6Y0_BOVIN	A6H6Y0
A6H6Y6	0.222482	0.187011	18.4932	1.18967	0.249225	0.996552	NPDC1	A6H6Y6_BOVIN	A6H6Y6
A6H703	-0.0467621	0.1643	18.287	-0.284614	0.779138	0.996552	PPP3CB	A6H703_BOVIN	A6H703
A6H704	0.264067	0.182927	17.4924	1.44356	0.166533	0.996552	CHMP7	A6H704_BOVIN	A6H704
A6H707	-0.131332	0.326047	20.1041	-0.402799	0.691347	0.996552	THEM6	THEM6_BOVIN	A6H707
A6H709;P0C1G6	-0.0809847	0.15518	20.1041	-0.521875	0.60746	0.996552	SWAP70	SWP70_BOVIN	A6H709;P0C1G6
A6H714	0.130079	0.135059	18.6718	0.963123	0.347794	0.996552	MTREX	A6H714_BOVIN	A6H714
A6H716	-0.0644347	0.186726	17.6849	-0.345077	0.734107	0.996552	BRAP	A6H716_BOVIN	A6H716
A6H718	0.0347616	0.233566	20.1041	0.14883	0.883171	0.996552	ARMC6	A6H718_BOVIN	A6H718
A6H720	0.0521931	0.154117	17.8305	0.338659	0.738822	0.996552	NCK2	A6H720_BOVIN	A6H720
A6H732	-0.0974917	0.177888	17.7857	-0.548052	0.590469	0.996552	TMX4	A6H732_BOVIN	A6H732
A6H742	0.0773891	0.143095	17.2089	0.540824	0.595561	0.996552	PLS1	PLSI_BOVIN	A6H742
A6H754	0.30183	0.232153	20.0534	1.30013	0.208302	0.996552	CDC37L1	CD37L_BOVIN	A6H754
A6H757	-0.207726	0.171676	17.374	-1.20999	0.242489	0.996552	ACP6	PPA6_BOVIN	A6H757
A6H768	-0.0352602	0.134232	17.5454	-0.262681	0.795856	0.996552	GALK1	GALK1_BOVIN	A6H768
A6H769	0.0139382	0.277109	20.1041	0.0502988	0.960381	0.996552	RPS7	RS7_BOVIN	A6H769
A6H775	-0.0587288	0.208029	17.663	-0.282311	0.780986	0.996552	EGFL8	A6H775_BOVIN	A6H775
A6H784	-0.176447	0.136336	17.1652	-1.2942	0.212737	0.996552	SCO2	SCO2_BOVIN	A6H784
A6H788	0.221013	0.152377	17.4837	1.45043	0.164642	0.996552	SNRPA1	A6H788_BOVIN	A6H788
A6H797	0.0174896	0.136746	18.3725	0.127898	0.899619	0.996552	MLEC	A6H797_BOVIN	A6H797
A6H7B3	-0.0278864	0.149812	18.3643	-0.186143	0.854373	0.996552	NUF2	A6H7B3_BOVIN	A6H7B3
A6H7B5	0.0302494	0.143328	17.9159	0.211051	0.835229	0.996552	COPS3	CSN3_BOVIN	A6H7B5
A6H7C1	-0.0823998	0.334067	16.5646	-0.246656	0.808205	0.996552	MORF4L2	A6H7C1_BOVIN	A6H7C1
A6H7E1	-0.0182419	0.182658	17.1862	-0.0998689	0.921604	0.996552	MARS2	SYMM_BOVIN	A6H7E1
A6H7F3;Q5E9L4	-0.253372	0.18366	17.6022	-1.37957	0.184994	0.996552	BCL2L14	B2L14_BOVIN	A6H7F3;Q5E9L4
A6H7F7	0.157909	0.231075	16.7044	0.683367	0.503744	0.996552	TRAPPC2L	TPC2L_BOVIN	A6H7F7
A6H7H0	-0.0148368	0.164219	19.6414	-0.090348	0.928926	0.996552	IQGAP3	A6H7H0_BOVIN	A6H7H0
A6H7H2	-0.109172	0.155368	20.1041	-0.702663	0.490323	0.996552	KLC1	A6H7H2_BOVIN	A6H7H2
A6H7H3	-0.199985	0.257252	18.0099	-0.777387	0.447022	0.996552	HSD17B12	A6H7H3_BOVIN	A6H7H3
A6H7I3	-0.28658	0.207631	20.1041	-1.38024	0.18267	0.996552	ANGEL2	ANGE2_BOVIN	A6H7I3
A6H7I5;A0A3Q1MSP7	0.101494	0.135023	17.1878	0.751673	0.462417	0.996552	DNM2	DYN2_BOVIN	A6H7I5;A0A3Q1MSP7
A6H7J3	-0.336337	0.265558	20.1041	-1.26653	0.219802	0.996552	GAN	A6H7J3_BOVIN	A6H7J3
A6QL75	0.365985	0.296915	17.2822	1.23263	0.234221	0.996552	PTP4A2	A6QL75_BOVIN	A6QL75
A6QL81	0.400167	0.240413	17.4775	1.6645	0.113837	0.996552	DKK3	A6QL81_BOVIN	A6QL81
A6QL85	-0.199067	0.256198	19.4764	-0.777006	0.44649	0.996552	RCC2	A6QL85_BOVIN	A6QL85
A6QL88	-0.0473766	0.150792	17.2178	-0.314186	0.757155	0.996552	SACM1L	SAC1_BOVIN	A6QL88
A6QL93	0.186375	0.175088	17.6004	1.06446	0.301505	0.996552	TACC3	A6QL93_BOVIN	A6QL93
A6QL93;A0A3Q1MJS7	0.233007	0.255379	18.8609	0.912398	0.373075	0.996552	TACC3	A6QL93_BOVIN	A6QL93;A0A3Q1MJS7
A6QL97	-0.101974	0.21142	19.3469	-0.482329	0.634984	0.996552	TMX3	A6QL97_BOVIN	A6QL97
A6QLA0	0.214669	0.239959	17.1041	0.894607	0.383414	0.996552	NFX1	NFX1_BOVIN	A6QLA0
A6QLA4	0.0684922	0.25802	17.4664	0.265453	0.793768	0.996552	METAP1	MAP1_BOVIN	A6QLA4
A6QLA6;A0A452DI86	0.0894503	0.140299	20.1041	0.637568	0.53095	0.996552	CHAF1A	CAF1A_BOVIN	A6QLA6;A0A452DI86
A6QLA8	-0.0780202	0.175534	17.4661	-0.444474	0.662158	0.996552	TRIM25	A6QLA8_BOVIN	A6QLA8
A6QLB1;G3MYK6	-0.0448572	0.221554	17.4073	-0.202466	0.8419	0.996552	RAB27A	A6QLB1_BOVIN	A6QLB1;G3MYK6
A6QLB2	0.122072	0.188699	18.0915	0.646917	0.525809	0.996552	DDX23	A6QLB2_BOVIN	A6QLB2
A6QLC6	-0.0328158	0.203939	17.5178	-0.16091	0.874005	0.996552	YIPF6	YIPF6_BOVIN	A6QLC6
A6QLC8	-0.130151	0.213096	18.2076	-0.610763	0.548905	0.996552	TRAPPC12	A6QLC8_BOVIN	A6QLC8
A6QLD1	0.0299802	0.141172	17.2676	0.212366	0.834308	0.996552	EXOC4	A6QLD1_BOVIN	A6QLD1
A6QLD6	-0.206484	0.176715	17.1722	-1.16845	0.25859	0.996552	MYO1B	A6QLD6_BOVIN	A6QLD6
A6QLE1	0.240608	0.11083	17.1939	2.17096	0.0442144	0.996552	TDRD7	TDRD7_BOVIN	A6QLE1
A6QLF6	0.152288	0.165784	19.8384	0.918589	0.369345	0.996552	BRD7	A6QLF6_BOVIN	A6QLF6
A6QLG3	-0.223437	0.132339	17.1739	-1.68837	0.109415	0.996552	PDK3	A6QLG3_BOVIN	A6QLG3
A6QLG5	0.0899969	0.188584	17.1877	0.477223	0.639215	0.996552	RPS9	RS9_BOVIN	A6QLG5
A6QLH3	0.112936	0.142009	20.1041	0.795273	0.435744	0.996552	STX3	A6QLH3_BOVIN	A6QLH3
A6QLH6;F1MVK2	0.75173	0.45003	18.9215	1.6704	0.111299	0.996552	SCYL1	SCYL1_BOVIN	A6QLH6;F1MVK2
A6QLI2	0.462269	0.29788	18.8612	1.55186	0.137313	0.996552	SCG3	SCG3_BOVIN	A6QLI2
A6QLI8	-0.2318	0.232185	20.1041	-0.998341	0.329979	0.996552	GTF2E1	T2EA_BOVIN	A6QLI8
A6QLL2	-0.0855157	0.298256	15.9941	-0.286719	0.778008	0.996552	MTX2	A6QLL2_BOVIN	A6QLL2
A6QLL8	0.428959	0.238936	20.1041	1.79529	0.0876561	0.996552	ALDOA	A6QLL8_BOVIN	A6QLL8
A6QLN5	-0.0562588	0.125828	20.1041	-0.447109	0.659576	0.996552	PI4K2A	A6QLN5_BOVIN	A6QLN5
A6QLN6	0.00491099	0.170192	20.1041	0.0288557	0.977264	0.996552	MYH11	A6QLN6_BOVIN	A6QLN6
A6QLN8	0.0498212	0.149856	18.1206	0.33246	0.743357	0.996552	SCYL2	A6QLN8_BOVIN	A6QLN8
A6QLP2	0.385476	0.248116	19.1365	1.55361	0.136659	0.996552	AHCYL2	SAHH3_BOVIN	A6QLP2
A6QLP3	0.0738815	0.306834	17.9401	0.240787	0.812451	0.996552	PPP1R11	A6QLP3_BOVIN	A6QLP3
A6QLQ0	-0.258572	0.366504	16.1041	-0.705509	0.490574	0.996552	RNF2	A6QLQ0_BOVIN	A6QLQ0
A6QLR3;F1MIX0	-0.134661	0.205032	17.5575	-0.656778	0.51984	0.996552	ABRAXAS2	ABRX2_BOVIN	A6QLR3;F1MIX0
A6QLR4	0.0206368	0.225758	17.4101	0.0914112	0.928209	0.996552	FLOT2	FLOT2_BOVIN	A6QLR4
A6QLS0	0.388905	0.205305	16.3498	1.89428	0.0760178	0.996552	POLR1B	A6QLS0_BOVIN	A6QLS0
A6QLS5	-0.180452	0.189118	15.2954	-0.954175	0.354833	0.996552	OTULINL	A6QLS5_BOVIN	A6QLS5
A6QLS8	-0.0629701	0.140765	17.2951	-0.447343	0.66018	0.996552	WDR11	A6QLS8_BOVIN	A6QLS8
A6QLS9	-0.488229	0.344158	19.3168	-1.41862	0.171943	0.996552	RAB10	A6QLS9_BOVIN	A6QLS9
A6QLT2	0.174298	0.244254	19.3261	0.713596	0.484006	0.996552	MTMR2	MTMR2_BOVIN	A6QLT2
A6QLT4	-0.164649	0.201235	18.3001	-0.818193	0.423773	0.996552	MTM1	MTM1_BOVIN	A6QLT4
A6QLT5	0.108759	0.1617	17.7851	0.6726	0.509847	0.996552	UBAP2L	A6QLT5_BOVIN	A6QLT5
A6QLT9	0.0519673	0.145511	17.6666	0.357137	0.725219	0.996552	AARS1	A6QLT9_BOVIN	A6QLT9
A6QLU1	-0.071718	0.340918	17.7056	-0.210367	0.835783	0.996552	GPD2	GPDM_BOVIN	A6QLU1
A6QLU8	0.111804	0.145749	17.3558	0.7671	0.453331	0.996552	NXN	NXN_BOVIN	A6QLU8
A6QLU9	0.0724681	0.169586	17.4807	0.427323	0.674362	0.996552	OTULIN	A6QLU9_BOVIN	A6QLU9
A6QLV1	0.254791	0.165399	17.5502	1.54046	0.141284	0.996552	SUN2	A6QLV1_BOVIN	A6QLV1
A6QLV3	0.108307	0.170434	17.8343	0.635478	0.533187	0.996552	SHOC2	SHOC2_BOVIN	A6QLV3
A6QLW0	0.181264	0.197687	18.6568	0.916925	0.370884	0.996552	BUB1	A6QLW0_BOVIN	A6QLW0
A6QLW1	0.0424549	0.118776	17.1839	0.357437	0.725117	0.996552	PIK3R4	A6QLW1_BOVIN	A6QLW1
A6QLW3	-0.0595418	0.230759	17.7292	-0.258026	0.799358	0.996552	RPRD1B	A6QLW3_BOVIN	A6QLW3
A6QLX6	-0.202277	0.2459	18.5274	-0.822597	0.421199	0.996552	GALNT12	A6QLX6_BOVIN	A6QLX6
A6QLY2	0.0851462	0.316424	16.7967	0.269089	0.791138	0.996552	GPX7	GPX7_BOVIN	A6QLY2
A6QLY4	0.0791925	0.23349	17.2337	0.339169	0.73858	0.996552	ISOC1	ISOC1_BOVIN	A6QLY4
A6QLY7;A0A3Q1M273	0.213537	0.235277	17.8881	0.907597	0.376156	0.996552	PBXIP1	PBIP1_BOVIN	A6QLY7;A0A3Q1M273
A6QLZ0	0.0269058	0.13109	18.2125	0.205248	0.839655	0.996552	LGALS3	A6QLZ0_BOVIN	A6QLZ0
A6QLZ3	0.15074	0.159825	18.7472	0.943157	0.357598	0.996552	ARSB	A6QLZ3_BOVIN	A6QLZ3
A6QLZ6	-0.173474	0.344619	18.1712	-0.50338	0.620744	0.996552	GLRX5	A6QLZ6_BOVIN	A6QLZ6
A6QM04	-0.151605	0.205264	17.2853	-0.738587	0.470068	0.996552	ZWILCH	ZWILC_BOVIN	A6QM04
A6QNJ7	0.0134821	0.208137	13.3066	0.064775	0.949316	0.996552	PGM5	A6QNJ7_BOVIN	A6QNJ7
A6QNM2	0.136636	0.127996	17.1827	1.06751	0.300513	0.996552	GFM2	RRF2M_BOVIN	A6QNM2
A6QNM5	0.140915	0.322598	20.1041	0.436813	0.666902	0.996552	INPP5K	A6QNM5_BOVIN	A6QNM5
A6QNM7	0.273715	0.158916	17.982	1.72238	0.102155	0.996552	USP33	UBP33_BOVIN	A6QNM7
A6QNM8	-0.0777222	0.240231	13.3049	-0.323531	0.751322	0.996552	TARS3	SYTC2_BOVIN	A6QNM8
A6QNM9	0.135659	0.237216	18.3495	0.571881	0.574343	0.996552	SLC25A12	A6QNM9_BOVIN	A6QNM9
A6QNQ9	0.15123	0.169318	20.1041	0.893168	0.382335	0.996552	ILDR1	A6QNQ9_BOVIN	A6QNQ9
A6QNR0;F1MED7	0.115435	0.327489	13.8789	0.352484	0.729771	0.996552	HEXD	HEXD_BOVIN	A6QNR0;F1MED7
A6QNS3	-0.149615	0.208829	17.5393	-0.716444	0.483148	0.996552	ABR	ABR_BOVIN	A6QNS3
A6QNS9	0.0580169	0.152282	17.744	0.380985	0.707738	0.996552	DMAC2	DMAC2_BOVIN	A6QNS9
A6QNT4	0.0633453	0.201571	17.2557	0.314259	0.757092	0.996552	FAM120B	F120B_BOVIN	A6QNT4
A6QNT8	-0.00960441	0.191646	14.5251	-0.0501153	0.960713	0.996552	SEC24A	SC24A_BOVIN	A6QNT8
A6QP01	0.151316	0.229823	17.1663	0.658405	0.519012	0.996552	SELENOT	SELT_BOVIN	A6QP01
A6QP22	-0.157002	0.310979	17.4829	-0.504865	0.619958	0.996552	FBXL3	A6QP22_BOVIN	A6QP22
A6QP29	0.130897	0.145036	17.1846	0.902512	0.379262	0.996552	TBC1D2	TBD2A_BOVIN	A6QP29
A6QP36	0.0744224	0.216777	17.5399	0.343313	0.735443	0.996552	LMAN2	A6QP36_BOVIN	A6QP36
A6QP44	-0.423884	0.238528	17.5924	-1.77708	0.0928486	0.996552	FCSK	A6QP44_BOVIN	A6QP44
A6QP46;A7YY24	0.0770448	0.146355	20.1041	0.526424	0.604354	0.996552	IGBP1	A6QP46_BOVIN;A7YY24_BOVIN	A6QP46;A7YY24
A6QP55	-0.112722	0.177072	17.2263	-0.636589	0.532761	0.996552	SFXN3	SFXN3_BOVIN	A6QP55
A6QP83	-0.0771833	0.144687	17.1933	-0.533451	0.600551	0.996552	FUBP3	A6QP83_BOVIN	A6QP83
A6QP94	0.262718	0.165434	17.4583	1.58805	0.13022	0.996552	LAS1L	A6QP94_BOVIN	A6QP94
A6QPF8	0.572022	0.299048	17.6373	1.91281	0.0721504	0.996552	TMEM120B	T120B_BOVIN	A6QPF8
A6QPG6	0.242532	0.184144	18.1112	1.31708	0.204234	0.996552	LANCL2	A6QPG6_BOVIN	A6QPG6
A6QPH1	-0.166263	0.559025	19.7291	-0.297416	0.769258	0.996552	PYM1	PYM1_BOVIN	A6QPH1
A6QPH2	0.308737	0.269592	19.1041	1.1452	0.26627	0.996552	SIPA1	A6QPH2_BOVIN	A6QPH2
A6QPH6	-0.0775836	0.188176	17.3091	-0.412292	0.685187	0.996552	JAML	A6QPH6_BOVIN	A6QPH6
A6QPI6	-0.621952	0.448252	18.4927	-1.38751	0.181782	0.996552	TOMM22	TOM22_BOVIN	A6QPI6
A6QPJ6	0.300682	0.212306	17.5203	1.41627	0.174231	0.996552	FKBP7	A6QPJ6_BOVIN	A6QPJ6
A6QPN6	0.263448	0.49189	17.3818	0.535582	0.599034	0.996552	IFI30	GILT_BOVIN	A6QPN6
A6QPQ5	-0.195056	0.253565	18.1099	-0.769255	0.451659	0.996552	MRPL1	RM01_BOVIN	A6QPQ5
A6QPV4	0.119674	0.152333	17.535	0.785609	0.442583	0.996552	LRR1	A6QPV4_BOVIN	A6QPV4
A6QPV5	0.202392	0.14009	17.5929	1.44473	0.166109	0.996552	POC5	A6QPV5_BOVIN	A6QPV5
A6QPY0;F1N632	-0.0694074	0.124558	17.1582	-0.557228	0.584568	0.996552	DDOST	OST48_BOVIN	A6QPY0;F1N632
A6QPY8	-0.230985	0.119572	17.4155	-1.93176	0.0698263	0.996552	PIN4	PIN4_BOVIN	A6QPY8
A6QQ21;F1MG10	0.0958834	0.246398	17.3456	0.38914	0.701908	0.996552	COPS6	CSN6_BOVIN	A6QQ21;F1MG10
A6QQ36	0.287999	0.27469	17.3962	1.04845	0.30878	0.996552	LOC100850276	A6QQ36_BOVIN	A6QQ36
A6QQ47;F1MJ84	-0.0233273	0.142056	17.1349	-0.164213	0.871485	0.996552	VPS51	VPS51_BOVIN	A6QQ47;F1MJ84
A6QQ54	0.384073	0.328214	18.6854	1.17019	0.256634	0.996552	LOC616319	A6QQ54_BOVIN	A6QQ54
A6QQ71	0.0578316	0.154471	17.1549	0.374385	0.712706	0.996552	FKBP6	FKBP6_BOVIN	A6QQ71
A6QQ81	0.0936548	0.201771	17.6359	0.464164	0.648209	0.996552	DSN1	A6QQ81_BOVIN	A6QQ81
A6QQD2	0.120869	0.120812	17.3151	1.00047	0.330861	0.996552		ACTMP_BOVIN	A6QQD2
A6QQH1	-0.274547	0.283267	20.1041	-0.969216	0.343954	0.996552	PIR	A6QQH1_BOVIN	A6QQH1
A6QQI8	0.132103	0.151981	17.1738	0.869206	0.39672	0.996552	MMAA	A6QQI8_BOVIN	A6QQI8
A6QQK9	-0.140573	0.220259	17.586	-0.638216	0.531557	0.996552	NAT9	A6QQK9_BOVIN	A6QQK9
A6QQL0	-0.225536	0.303502	20.1041	-0.743111	0.46601	0.996552	SLC15A4	S15A4_BOVIN	A6QQL0
A6QQL4	0.108836	0.188203	17.38	0.578289	0.570487	0.996552	UBFD1	A6QQL4_BOVIN	A6QQL4
A6QQN2	0.0504204	0.129382	20.1041	0.389702	0.700854	0.996552	PTPN1	A6QQN2_BOVIN	A6QQN2
A6QQQ3;Q9GKN8	0.400806	0.187095	20.1041	2.14226	0.0445948	0.996552	PRELP	PRELP_BOVIN	A6QQQ3;Q9GKN8
A6QQR4	-0.162442	0.177348	20.1041	-0.91595	0.37055	0.996552	ERCC6L	ERC6L_BOVIN	A6QQR4
A6QQR5	0.11023	0.125094	17.2431	0.881174	0.390341	0.996552	TMEM43	A6QQR5_BOVIN	A6QQR5
A6QQS5	-0.0138993	0.2081	17.7565	-0.0667917	0.947494	0.996552	NELFA	A6QQS5_BOVIN	A6QQS5
A6QQS9	-0.0325558	0.162386	18.171	-0.200485	0.843328	0.996552	NBR1	A6QQS9_BOVIN	A6QQS9
A6QQT4	0.0450489	0.128212	18.4974	0.351363	0.729286	0.996552	ALDH3A2	A6QQT4_BOVIN	A6QQT4
A6QQT5	0.236888	0.169747	17.394	1.39553	0.180417	0.996552	SSRP1	A6QQT5_BOVIN	A6QQT5
A6QQV3	-0.0925442	0.226615	20.1041	-0.408376	0.687314	0.996552	LSM2	A6QQV3_BOVIN	A6QQV3
A6QQV6;A0A3Q1MF51	-0.137181	0.208643	17.3016	-0.65749	0.519518	0.996552	PRMT7	ANM7_BOVIN	A6QQV6;A0A3Q1MF51
A6QQV8	0.0218377	0.162539	20.1041	0.134353	0.894459	0.996552	LBR	A6QQV8_BOVIN	A6QQV8
A6QQX0	0.0664026	0.291837	18.0517	0.227533	0.822566	0.996552	PBK	A6QQX0_BOVIN	A6QQX0
A6QQX8	-0.0541714	0.259861	18.526	-0.208463	0.837142	0.996552	USP39	A6QQX8_BOVIN	A6QQX8
A6QQX9	-0.861573	0.544418	19.4938	-1.58256	0.129612	0.996552	TMEM163	TM163_BOVIN	A6QQX9
A6QQZ0	-0.111297	0.206087	18.174	-0.540048	0.59572	0.996552	GDAP1	GDAP1_BOVIN	A6QQZ0
A6QQZ7	-0.0625679	0.135695	17.2095	-0.461091	0.650507	0.996552	MPP7	MPP7_BOVIN	A6QQZ7
A6QR05	0.200634	0.214757	17.2457	0.934236	0.36308	0.996552	PDSS2	A6QR05_BOVIN	A6QR05
A6QR07	0.0206473	0.150962	17.3469	0.136772	0.892786	0.996552	AGK	A6QR07_BOVIN	A6QR07
A6QR12	-0.00780595	0.152623	18.24	-0.0511452	0.959766	0.996552	YME1L1	A6QR12_BOVIN	A6QR12
A6QR14	-0.341045	0.314341	17.5285	-1.08495	0.292641	0.996552	DHCR24	A6QR14_BOVIN	A6QR14
A6QR16	0.245281	0.211711	17.3601	1.15857	0.262323	0.996552	RNPS1	RNPS1_BOVIN	A6QR16
A6QR30	0.116933	0.240755	20.1041	0.485693	0.632436	0.996552	CDK16	A6QR30_BOVIN	A6QR30
A6QR33	0.112324	0.202415	18.9009	0.55492	0.585457	0.996552	VPS18	A6QR33_BOVIN	A6QR33
A6QR35	0.175762	0.322934	17.9315	0.544265	0.592963	0.996552	SCAMP2	A6QR35_BOVIN	A6QR35
A6QR40	0.382886	0.251248	14.3603	1.52393	0.149242	0.996552	ELMO3	ELMO3_BOVIN	A6QR40
A6QR41	-0.287337	0.261574	17.394	-1.09849	0.286963	0.996552	C9orf72	A6QR41_BOVIN	A6QR41
A6QR43	-0.0747743	0.292066	17.4595	-0.256018	0.800929	0.996552	PJA2	A6QR43_BOVIN	A6QR43
A6QR55	-0.0473707	0.196596	17.2055	-0.240954	0.812439	0.996552	USP4	UBP4_BOVIN	A6QR55
A6QR61	0.108908	0.146004	20.003	0.745926	0.464389	0.996552	SNX12	A6QR61_BOVIN	A6QR61
A6QR70	0.480239	0.205563	17.7346	2.33622	0.0314327	0.996552	WRNIP1	A6QR70_BOVIN	A6QR70
A7E2Z6	0.0491857	0.182557	17.368	0.269426	0.790777	0.996552	SPG7	A7E2Z6_BOVIN	A7E2Z6
A7E307	0.2187	0.14855	20.1041	1.47223	0.156442	0.996552	DDX17	A7E307_BOVIN	A7E307
A7E318	0.323687	0.2241	17.7843	1.44438	0.166019	0.996552	TSKU	A7E318_BOVIN	A7E318
A7E320	0.103297	0.138953	17.4082	0.743399	0.467155	0.996552	UHRF1	UHRF1_BOVIN	A7E320
A7E3Q2	0.4102	0.455183	17.9762	0.901178	0.37941	0.996552	HSPA2	A7E3Q2_BOVIN	A7E3Q2
A7E3S4	0.0724	0.16264	17.1744	0.445155	0.661768	0.996552	RAF1	RAF1_BOVIN	A7E3S4
A7E3S8	0.122976	0.186072	17.3306	0.660905	0.517363	0.996552	ST13	A7E3S8_BOVIN	A7E3S8
A7E3S8;A0A3Q1M4L0	0.48332	0.333711	17.4049	1.44832	0.165304	0.996552	ST13	A7E3S8_BOVIN	A7E3S8;A0A3Q1M4L0
A7E3T7	0.187075	0.20437	17.9729	0.915375	0.372114	0.996552	MAT2A	A7E3T7_BOVIN	A7E3T7
A7E3U5	0.261409	0.273392	17.2081	0.956171	0.352227	0.996552	SLC38A7	S38A7_BOVIN	A7E3U5
A7E3X2	-0.120069	0.173126	17.2676	-0.693534	0.497198	0.996552	CSNK1G1	KC1G1_BOVIN	A7E3X2
A7MAZ2	0.0326625	0.167263	17.3796	0.195277	0.847441	0.996552	STX12	A7MAZ2_BOVIN	A7MAZ2
A7MAZ3	-0.0615256	0.279599	19.8493	-0.22005	0.82808	0.996552	UBA5	UBA5_BOVIN	A7MAZ3
A7MAZ6	-0.0783065	0.195676	17.3127	-0.400184	0.693915	0.996552	FAM117A	A7MAZ6_BOVIN	A7MAZ6
A7MB16	-0.189674	0.187286	18.4116	-1.01275	0.324304	0.996552	EIF3B	EIF3B_BOVIN	A7MB16
A7MB21	-0.202832	0.168325	17.278	-1.205	0.24445	0.996552	FERMT2	A7MB21_BOVIN	A7MB21
A7MB27	-0.122061	0.275314	17.7221	-0.443352	0.662876	0.996552	ARHGAP36	RHG36_BOVIN	A7MB27
A7MB28	-0.195863	0.252463	18.4503	-0.775812	0.447691	0.996552	NDRG3	NDRG3_BOVIN	A7MB28
A7MB32	-0.142762	0.191641	15.3788	-0.744946	0.467537	0.996552	STK38L	A7MB32_BOVIN	A7MB32
A7MB36	0.131692	0.189224	17.8435	0.695957	0.495422	0.996552	TRIM3	A7MB36_BOVIN	A7MB36
A7MB38	0.512425	0.281187	17.3654	1.82236	0.0856678	0.996552	SRSF4	A7MB38_BOVIN	A7MB38
A7MB43	0.110873	0.173017	17.2202	0.64082	0.530076	0.996552	MTMR9	MTMR9_BOVIN	A7MB43
A7MB45	0.258407	0.162824	17.3008	1.58704	0.130612	0.996552	ACSS3	ACSS3_BOVIN	A7MB45
A7MB47	0.462884	0.253682	18.7789	1.82466	0.084004	0.996552	CNOT9	CNOT9_BOVIN	A7MB47
A7MB57	-0.0296603	0.15007	16.5537	-0.197643	0.845731	0.996552	YES1	A7MB57_BOVIN	A7MB57
A7MB59	-0.621992	0.252	13.3784	-2.46823	0.027771	0.996552	MAD1L1	A7MB59_BOVIN	A7MB59
A7MB62	-0.0539581	0.138276	17.2565	-0.390221	0.701148	0.996552	ACTR2	ARP2_BOVIN	A7MB62
A7MB62;A0A3Q1M5Y2	0.241371	0.224761	17.4078	1.0739	0.297529	0.996552	ACTR2	ARP2_BOVIN	A7MB62;A0A3Q1M5Y2
A7MB76	-0.016009	0.227114	18.112	-0.0704887	0.944577	0.996552	TRAPPC13	TPC13_BOVIN	A7MB76
A7MB77;A0A3Q1M2Z2	-0.159834	0.187597	17.2312	-0.852007	0.405896	0.996552	RBM17	A7MB77_BOVIN	A7MB77;A0A3Q1M2Z2
A7MB78	-0.0976666	0.115554	17.2827	-0.845207	0.409545	0.996552	GYS1	GYS1_BOVIN	A7MB78
A7MB80	0.0521837	0.141846	17.2931	0.367889	0.71742	0.996552	GTF2I	GTF2I_BOVIN	A7MB80
A7MB83	0.369083	0.164987	20.1041	2.23705	0.0367685	0.996552	PLOD2	A7MB83_BOVIN	A7MB83
A7MB88	-0.135564	0.20474	19.5029	-0.662127	0.515638	0.996552	TMEM63A	A7MB88_BOVIN	A7MB88
A7MB95	-0.137012	0.202557	17.4781	-0.676413	0.507632	0.996552	CELF1	A7MB95_BOVIN	A7MB95
A7MB97	0.224342	0.449056	18.3202	0.499587	0.623313	0.996552	YIPF2	A7MB97_BOVIN	A7MB97
A7MBA1	-0.0669927	0.114707	18.7501	-0.584036	0.566157	0.996552	KIFC1	A7MBA1_BOVIN	A7MBA1
A7MBA2	0.0950879	0.121211	17.418	0.784481	0.443297	0.996552	PSMD1	A7MBA2_BOVIN	A7MBA2
A7MBA7	0.00864481	0.15839	19.7444	0.0545791	0.957022	0.996552	XRCC5	A7MBA7_BOVIN	A7MBA7
A7MBB7	-0.32262	0.234015	16.4511	-1.37863	0.186468	0.996552	NFKB2	A7MBB7_BOVIN	A7MBB7
A7MBC0	-0.0755475	0.316039	15.44	-0.239045	0.814215	0.996552	AMDHD2	NAGA_BOVIN	A7MBC0
A7MBC2	-0.00767252	0.13453	17.7232	-0.0570321	0.955158	0.996552	PDXDC1	PDXD1_BOVIN	A7MBC2
A7MBC5	-0.0531234	0.165131	17.3018	-0.321705	0.75153	0.996552	IARS1	A7MBC5_BOVIN	A7MBC5
A7MBD2	0.396921	0.154263	18.2186	2.57302	0.0190333	0.996552	MRM1	A7MBD2_BOVIN	A7MBD2
A7MBD4	0.112793	0.163209	17.3637	0.691093	0.498643	0.996552	FARSA	A7MBD4_BOVIN	A7MBD4
A7MBD9	0.198536	0.264326	18.2045	0.751102	0.462191	0.996552	CPM	A7MBD9_BOVIN	A7MBD9
A7MBG0	-0.021567	0.146852	17.7345	-0.146862	0.884897	0.996552	ADSS2	PURA2_BOVIN	A7MBG0
A7MBG8	0.0703432	0.123776	20.1041	0.568309	0.576118	0.996552	RUVBL1	A7MBG8_BOVIN	A7MBG8
A7MBH2;Q58CW0	0.0394305	0.340219	18.3538	0.115897	0.908993	0.996552	NUDT11	NUD11_BOVIN	A7MBH2;Q58CW0
A7MBH9	-0.024679	0.230849	20.1013	-0.106906	0.915924	0.996552	GNAI2	A7MBH9_BOVIN	A7MBH9
A7MBI0	0.0581786	0.259887	17.6673	0.223861	0.825434	0.996552	PACSIN1	PACN1_BOVIN	A7MBI0
A7MBI3	0.186067	0.192607	17.2119	0.966046	0.3474	0.996552	L2HGDH	L2HDH_BOVIN	A7MBI3
A7MBI4	-0.0748638	0.208686	17.2978	-0.358738	0.724132	0.996552	DHX32	A7MBI4_BOVIN	A7MBI4
A7MBI6	0.13276	0.252272	18.9948	0.52626	0.604799	0.996552	GLOD4	A7MBI6_BOVIN	A7MBI6
A7MBI8	0.227026	0.256694	17.4739	0.88442	0.388477	0.996552	NUDT9	A7MBI8_BOVIN	A7MBI8
A7MBJ0	-0.0495556	0.125282	17.4272	-0.395553	0.697235	0.996552	DNAJC16	A7MBJ0_BOVIN	A7MBJ0
A7MBJ3	-0.195921	0.193304	19.2065	-1.01354	0.323402	0.996552	EDEM2	A7MBJ3_BOVIN	A7MBJ3
A7MBJ5	-0.2483	0.158938	17.142	-1.56224	0.136503	0.996552	CAND1	CAND1_BOVIN	A7MBJ5
A7MBJ6	0.151113	0.189199	17.1939	0.798698	0.43536	0.996552	WDR59	A7MBJ6_BOVIN	A7MBJ6
A7MBJ7	-0.0626136	0.200064	16.4186	-0.312968	0.758246	0.996552	KLHL18	A7MBJ7_BOVIN	A7MBJ7
A7MBK5	-0.0972883	0.266628	18.0508	-0.364884	0.719438	0.996552	RESF1	A7MBK5_BOVIN	A7MBK5
A7YSY2	0.246757	0.455639	14.2477	0.541562	0.596488	0.996552	AFG2B	AFG2B_BOVIN	A7YSY2
A7YVD7	-0.088243	0.26573	17.5945	-0.332078	0.743754	0.996552	NDUFAF6	NDUF6_BOVIN	A7YVD7
A7YW33	0.196596	0.192745	20.1041	1.01998	0.319855	0.996552	POLDIP3	A7YW33_BOVIN	A7YW33
A7YW45;F1N443	0.0246506	0.195061	20.1041	0.126374	0.900691	0.996552	PRMT5	ANM5_BOVIN	A7YW45;F1N443
A7YW98	0.217635	0.155954	17.2037	1.3955	0.180617	0.996552	RARS1	SYRC_BOVIN	A7YW98
A7YWC2	-0.21433	0.175055	17.2479	-1.22436	0.237277	0.996552	CRY1	A7YWC2_BOVIN	A7YWC2
A7YWC4	-0.201993	0.144999	18.3379	-1.39306	0.180259	0.996552	ATAD3	ATAD3_BOVIN	A7YWC4
A7YWC6	0.0228211	0.201727	18.3483	0.113128	0.911157	0.996552	SUB1	A7YWC6_BOVIN	A7YWC6
A7YWD2	0.353168	0.345709	19.4462	1.02157	0.319524	0.996552	IPO13	IPO13_BOVIN	A7YWD2
A7YWE4	-0.162859	0.14668	18.5456	-1.1103	0.281057	0.996552	ALDH4A1	AL4A1_BOVIN	A7YWE4
A7YWG4	0.297106	0.195542	20.1041	1.51939	0.144235	0.996552	GGH	GGH_BOVIN	A7YWG4
A7YWH5	-0.433912	0.224838	17.4694	-1.92988	0.0700227	0.996552	DKC1	A7YWH5_BOVIN	A7YWH5
A7YWP6	-0.0137536	0.262325	17.3307	-0.0524297	0.958786	0.996552	COMMD2	A7YWP6_BOVIN	A7YWP6
A7YY24	-0.127792	0.296065	17.7962	-0.431633	0.671192	0.996552	IGBP1	A7YY24_BOVIN	A7YY24
A7YY28	-0.0140766	0.222343	17.8308	-0.0633101	0.950224	0.996552	ABHD14B	ABHEB_BOVIN	A7YY28
A7YY43	-0.0144254	0.175297	17.9017	-0.0822911	0.935328	0.996552	DUSP3	A7YY43_BOVIN	A7YY43
A7YY47	0.105928	0.153853	17.5832	0.688503	0.50012	0.996552	LMNB1	A7YY47_BOVIN	A7YY47
A7YY49	0.020065	0.292862	17.4147	0.0685134	0.946157	0.996552	SURF4	SURF4_BOVIN	A7YY49
A7YY55	0.194381	0.195353	20.1041	0.995028	0.331549	0.996552	HACD3	HACD3_BOVIN	A7YY55
A7YY59	0.0517985	0.185633	17.2356	0.279037	0.783537	0.996552	B3GALNT2	A7YY59_BOVIN	A7YY59
A7YY62	-0.131435	0.159207	17.4937	-0.825562	0.420169	0.996552	FHIP1B	FHI1B_BOVIN	A7YY62
A7YY64	-0.0370671	0.244975	19.3523	-0.151309	0.881298	0.996552	B3GNT2	A7YY64_BOVIN	A7YY64
A7YY65	-0.198162	0.184985	17.598	-1.07124	0.298535	0.996552	MTCH1	A7YY65_BOVIN	A7YY65
A7YY75	-0.00562119	0.169199	17.1641	-0.0332223	0.973881	0.996552	SEH1L	SEH1_BOVIN	A7YY75
A7YY77	0.066107	0.199441	17.5817	0.331462	0.744214	0.996552	ENDOD1	A7YY77_BOVIN	A7YY77
A7Z014	0.325307	0.261174	20.1041	1.24556	0.227249	0.996552	TKT	A7Z014_BOVIN	A7Z014
A7Z014;Q6B855	-0.0603537	0.124524	17.7156	-0.484677	0.633844	0.996552	TKT	TKT_BOVIN	A7Z014;Q6B855
A7Z018	0.0699534	0.18688	20.1041	0.374322	0.712084	0.996552	RCC1	A7Z018_BOVIN	A7Z018
A7Z019	-0.0339939	0.170305	17.7352	-0.199606	0.84406	0.996552	SMARCA4	SMCA4_BOVIN	A7Z019
A7Z024	-0.260776	0.284722	19.1737	-0.915897	0.371097	0.996552	RP2	A7Z024_BOVIN	A7Z024
A7Z025	0.0372554	0.174958	17.2332	0.212939	0.833874	0.996552	PRPF8	A7Z025_BOVIN	A7Z025
A7Z026	-0.0527838	0.169498	17.6391	-0.311413	0.759137	0.996552	PPP1R37	PPR37_BOVIN	A7Z026
A7Z035	0.344226	0.195353	17.4306	1.76207	0.0955842	0.996552	CLINT1	EPN4_BOVIN	A7Z035
A7Z038	0.0576651	0.182046	18.0497	0.316761	0.755059	0.996552	ABCD3	A7Z038_BOVIN	A7Z038
A7Z055	0.0758186	0.111715	19.517	0.67868	0.50531	0.996552	PLAA	A7Z055_BOVIN	A7Z055
A7Z057;P68252	-0.314899	0.469375	20.1041	-0.67089	0.509926	0.996552	YWHAG	1433G_BOVIN	A7Z057;P68252
A7Z061	0.151148	0.152914	17.3108	0.988451	0.336548	0.996552	CDC27	CDC27_BOVIN	A7Z061
A7Z063	0.278509	0.222076	17.2933	1.25412	0.226488	0.996552	WASHC1	WASH1_BOVIN	A7Z063
A7Z064	0.213965	0.177399	13.3008	1.20612	0.248788	0.996552	HMGCR	HMDH_BOVIN	A7Z064
A7Z069;Q6TNJ1	0.0649054	0.156945	17.2968	0.413554	0.684283	0.996552	KRIT1	KRIT1_BOVIN	A7Z069;Q6TNJ1
A7Z071	-0.111663	0.197245	20.1041	-0.566114	0.577582	0.996552	C2CD2L	A7Z071_BOVIN	A7Z071
A8E4P2;A0A3Q1MJ04	0.28114	0.158676	19.5172	1.77179	0.0920426	0.996552	FARSB	A8E4P2_BOVIN	A8E4P2;A0A3Q1MJ04
A8E4P3	-0.220628	0.228423	17.32	-0.965877	0.3474	0.996552	STOM	A8E4P3_BOVIN	A8E4P3
A8E4Q5	-0.218741	0.214826	17.31	-1.01822	0.322593	0.996552	GAS2	A8E4Q5_BOVIN	A8E4Q5
A8E648	-0.00980623	0.156278	17.9803	-0.0627485	0.950659	0.996552	CHERP	A8E648_BOVIN	A8E648
A8E658	-0.199713	0.284693	14.9575	-0.701504	0.493759	0.996552	PPIG	A8E658_BOVIN	A8E658
A8PUI7	0.231164	0.175316	17.2571	1.31855	0.204551	0.996552	SKA3	SKA3_BOVIN	A8PUI7
A8QIC0	-0.0575723	0.164374	20.1041	-0.350252	0.729792	0.996552	SMIM29	A8QIC0_BOVIN	A8QIC0
A8YXX8	0.146531	0.41527	17.9554	0.352857	0.728304	0.996552	BRK1	A8YXX8_BOVIN	A8YXX8
A8YXY3	0.308391	0.239757	20.1041	1.28627	0.212966	0.996552	SELENOF	SEP15_BOVIN	A8YXY3
A8YXY8	0.0533226	0.126911	17.1647	0.420156	0.679584	0.996552	AKIRIN2	AKIR2_BOVIN	A8YXY8
A8YXZ8	-0.293072	0.444942	20.1041	-0.658675	0.517578	0.996552	TOMM5	TOM5_BOVIN	A8YXZ8
ALBU_BOVIN;A0A140T897;P02769	0.257357	0.387524	19.8724	0.664106	0.514255	0.996552	ALB	ALBU_BOVIN	ALBU_BOVIN;A0A140T897;P02769
ALBU_BOVIN;ALBU_HUMAN;A0A140T897;P02769	0.647002	0.465488	17.8279	1.38994	0.181659	0.996552	ALB	ALBU_BOVIN	ALBU_BOVIN;ALBU_HUMAN;A0A140T897;P02769
ALBU_HUMAN	-0.209087	0.382132	15.2046	-0.54716	0.59221	0.996552			ALBU_HUMAN
ALDOA_RABIT;A6QLL8	0.094607	0.135733	20.1041	0.697011	0.493778	0.996552	ALDOA	A6QLL8_BOVIN	ALDOA_RABIT;A6QLL8
ANT3_HUMAN;A0A3Q1NJR8;P41361	0.0941052	0.164142	17.9113	0.573316	0.573559	0.996552	SERPINC1	ANT3_BOVIN	ANT3_HUMAN;A0A3Q1NJR8;P41361
ANXA5_HUMAN;P81287;A0A3Q1MU33	0.224128	0.20994	17.8092	1.06758	0.299969	0.996552	ANXA5	ANXA5_BOVIN	ANXA5_HUMAN;P81287;A0A3Q1MU33
B0JYK2	0.1089	0.271806	19.3164	0.400654	0.693072	0.996552	NPC1	B0JYK2_BOVIN	B0JYK2
B0JYP8;Q58DW2;A0A3Q1M2L1	0.0740605	0.254904	17.4865	0.290542	0.774819	0.996552	CTH	CGL_BOVIN	B0JYP8;Q58DW2;A0A3Q1M2L1
B0JYR0;Q28193	0.2869	0.20977	18.0665	1.36769	0.188183	0.996552	FURIN	FURIN_BOVIN	B0JYR0;Q28193
B2D1N9;Q4GZT4	-0.056733	0.202955	20.1041	-0.279535	0.78269	0.996552	ABCG2	ABCG2_BOVIN	B2D1N9;Q4GZT4
B2XBK5	0.0994359	0.182198	17.8549	0.545758	0.591986	0.996552	CDYL	B2XBK5_BOVIN	B2XBK5
B2Z4B2	0.296064	0.209023	17.4125	1.41642	0.174294	0.996552	ANGPT4	B2Z4B2_BOVIN	B2Z4B2
C1JGV6	-0.0762058	0.172574	17.4695	-0.441584	0.664208	0.996552	BOLL	C1JGV6_BOVIN	C1JGV6
C1JZ66	-0.0251095	0.293972	17.2139	-0.0854147	0.932917	0.996552	KPNA7	IMA8_BOVIN	C1JZ66
C4PU73;P46201	0.0523725	0.222332	17.2933	0.23556	0.816541	0.996552	LOC286871	C4PU73_BOVIN	C4PU73;P46201
C7FFR6;Q1JQ93	0.260441	0.174097	20.1041	1.49596	0.150199	0.996552	DPM1	DPM1_BOVIN	C7FFR6;Q1JQ93
CAH2_BOVIN;F1N0H3;P00921	-0.0878	0.249929	18.015	-0.351299	0.729439	0.996552	CA2	CAH2_BOVIN	CAH2_BOVIN;F1N0H3;P00921
CAH2_HUMAN;CAH2_BOVIN;F1N0H3;P00921	-0.0397115	0.172273	17.1523	-0.230515	0.820418	0.996552	CA2	CAH2_BOVIN	CAH2_HUMAN;CAH2_BOVIN;F1N0H3;P00921
CATA_HUMAN;P00432	-0.39863	0.212183	18.8232	-1.87871	0.0758614	0.996552	CAT	CATA_BOVIN	CATA_HUMAN;P00432
CO5_HUMAN;F1MY85	0.461373	0.544178	17.7258	0.847834	0.407833	0.996552	C5	F1MY85_BOVIN	CO5_HUMAN;F1MY85
CYB5_HUMAN;P00171	-0.0434118	0.170882	17.3017	-0.254046	0.802455	0.996552	CYB5A	CYB5_BOVIN	CYB5_HUMAN;P00171
CYC_HORSE;P62894	-0.29437	0.604829	16.6313	-0.4867	0.632823	0.996552	CYCS	CYC_BOVIN	CYC_HORSE;P62894
CYC_HUMAN;CYC_HORSE;P62894	-0.410007	0.205623	17.6874	-1.99397	0.0618062	0.996552	CYCS	CYC_BOVIN	CYC_HUMAN;CYC_HORSE;P62894
D1Z308	0.264089	0.164579	18.0633	1.60464	0.125914	0.996552	POSTN	D1Z308_BOVIN	D1Z308
D3JEN6	0.467886	0.313292	15.1674	1.49345	0.155828	0.996552	CCDC3	D3JEN6_BOVIN	D3JEN6
D3JUI8	-0.130726	0.202552	17.4721	-0.645394	0.527057	0.996552	RBMX	D3JUI8_BOVIN	D3JUI8
D3K0R6	-0.0152265	0.183194	17.4258	-0.0831169	0.934706	0.996552	ATP2B4	AT2B4_BOVIN	D3K0R6
D7GLD0	-0.0659778	0.143669	17.2519	-0.459234	0.6518	0.996552	MFN2	D7GLD0_BOVIN	D7GLD0
DHE3_BOVIN;A0A140T871;P00366	-0.0388464	0.132477	17.8745	-0.293232	0.772722	0.996552	GLUD1	DHE3_BOVIN	DHE3_BOVIN;A0A140T871;P00366
E1B6X6	0.301762	0.154987	19.522	1.94702	0.0660646	0.996552	BAZ1B	E1B6X6_BOVIN	E1B6X6
E1B6Z7;Q58D49;A0A3Q1NBS4	-0.0871133	0.330129	18.2054	-0.263876	0.794839	0.996552	MMAB	MMAB_BOVIN	E1B6Z7;Q58D49;A0A3Q1NBS4
E1B718	-0.132376	0.133995	20.1041	-0.987916	0.334935	0.996552	FMNL3	E1B718_BOVIN	E1B718
E1B722	-0.00840146	0.237597	17.6827	-0.0353601	0.972189	0.996552	C1H3orf33	E1B722_BOVIN	E1B722
E1B738	0.193639	0.287566	17.2861	0.673372	0.509615	0.996552	SHCBP1	E1B738_BOVIN	E1B738
E1B755	-0.111352	0.131976	17.6395	-0.84373	0.410117	0.996552	PTPRQ	E1B755_BOVIN	E1B755
E1B756	0.0556381	0.225008	17.4492	0.247271	0.807584	0.996552	ALG11	E1B756_BOVIN	E1B756
E1B771	0.278167	0.169738	17.4889	1.63881	0.119117	0.996552	RAB24	E1B771_BOVIN	E1B771
E1B777	-0.0347662	0.220016	17.4946	-0.158017	0.876253	0.996552	WIPF2	E1B777_BOVIN	E1B777
E1B782	-0.315665	0.162471	17.5499	-1.9429	0.0682478	0.996552	HERC2	E1B782_BOVIN	E1B782
E1B789	0.0848077	0.148028	17.271	0.572917	0.574085	0.996552	EDEM3	E1B789_BOVIN	E1B789
E1B796	-0.0867608	0.218417	18.3428	-0.397226	0.695785	0.996552	SYTL3	E1B796_BOVIN	E1B796
E1B7A8;Q2KHT7	0.0124106	0.181539	20.1041	0.0683635	0.946172	0.996552	RPS27	RS27_BOVIN	E1B7A8;Q2KHT7
E1B7B1	0.163772	0.134679	17.4083	1.21602	0.240211	0.996552	SEC63	E1B7B1_BOVIN	E1B7B1
E1B7E6	0.137449	0.172682	17.2529	0.795966	0.436868	0.996552	PIWIL2	E1B7E6_BOVIN	E1B7E6
E1B7F5	0.118176	0.133111	17.2117	0.887794	0.38689	0.996552	WDHD1	E1B7F5_BOVIN	E1B7F5
E1B7G3	0.100246	0.22853	17.3996	0.438656	0.666309	0.996552	STUB1	E1B7G3_BOVIN	E1B7G3
E1B7K0	-0.17783	0.228853	20.1041	-0.777051	0.446176	0.996552	GALC	E1B7K0_BOVIN	E1B7K0
E1B7K5	0.0433166	0.114968	17.4178	0.37677	0.710895	0.996552	CKAP5	E1B7K5_BOVIN	E1B7K5
E1B7K6	-0.230781	0.224814	17.3704	-1.02654	0.31872	0.996552	DGKE	E1B7K6_BOVIN	E1B7K6
E1B7M1	0.339389	0.162089	15.18	2.09384	0.0534614	0.996552	ARHGEF26	E1B7M1_BOVIN	E1B7M1
E1B7Q0	0.195534	0.145393	18.974	1.34486	0.194526	0.996552	HOOK3	E1B7Q0_BOVIN	E1B7Q0
E1B7Q7	0.289896	0.145731	18.7251	1.98926	0.0614835	0.996552	TRIP12	TRIPC_BOVIN	E1B7Q7
E1B7R4	0.00366429	0.0915424	17.5682	0.0400283	0.968522	0.996552	EIF3A	E1B7R4_BOVIN	E1B7R4
E1B7S1	0.0158606	0.161796	17.1781	0.0980285	0.923044	0.996552	PARP12	E1B7S1_BOVIN	E1B7S1
E1B7S7	0.0637717	0.315999	18.1041	0.20181	0.842316	0.996552	ZNF24	E1B7S7_BOVIN	E1B7S7
E1B7T3	0.0604647	0.224724	17.5691	0.269063	0.791016	0.996552	NUDT15	E1B7T3_BOVIN	E1B7T3
E1B7U1	0.112095	0.13646	17.2212	0.821446	0.422619	0.996552	MOGS	E1B7U1_BOVIN	E1B7U1
E1B7U3	0.0529916	0.234337	19.1175	0.226135	0.823497	0.996552	USP6NL	E1B7U3_BOVIN	E1B7U3
E1B7Z0	-0.0587094	0.15949	17.2433	-0.368107	0.717274	0.996552	TAB2	E1B7Z0_BOVIN	E1B7Z0
E1B800	0.0476519	0.138658	17.5905	0.343665	0.735172	0.996552	RASAL2	E1B800_BOVIN	E1B800
E1B801	0.0675016	0.129167	17.4056	0.522592	0.607846	0.996552	ARHGAP35	E1B801_BOVIN	E1B801
E1B805	0.0741088	0.227973	17.7054	0.325078	0.748932	0.996552	LOC528040	E1B805_BOVIN	E1B805
E1B820	-0.124072	0.133271	17.2066	-0.930974	0.364746	0.996552	INPP4A	E1B820_BOVIN	E1B820
E1B828	-0.00934683	0.178527	18.4593	-0.0523553	0.958808	0.996552	LEMD2	E1B828_BOVIN	E1B828
E1B838	-0.0746658	0.141265	17.1446	-0.52855	0.603893	0.996552	PIWIL3	E1B838_BOVIN	E1B838
E1B844	0.0767511	0.115031	18.2486	0.667221	0.51298	0.996552	TIMM44	E1B844_BOVIN	E1B844
E1B867	0.0443644	0.185671	18.2237	0.238941	0.813818	0.996552	ADAM17	E1B867_BOVIN	E1B867
E1B883	-0.33356	0.158448	17.8989	-2.10517	0.049669	0.996552	RRN3	E1B883_BOVIN	E1B883
E1B885	-0.191074	0.174423	17.2307	-1.09547	0.288388	0.996552	SKIC3	E1B885_BOVIN	E1B885
E1B891	0.129458	0.126284	17.4514	1.02513	0.319302	0.996552	NTAN1	E1B891_BOVIN	E1B891
E1B899	0.204657	0.162814	17.1985	1.257	0.225557	0.996552	MIOS	E1B899_BOVIN	E1B899
E1B8B1	0.0985526	0.147235	20.1041	0.669357	0.510882	0.996552	LRRC45	E1B8B1_BOVIN	E1B8B1
E1B8B9	-0.10075	0.17157	17.2415	-0.587224	0.564665	0.996552	SLC25A42	E1B8B9_BOVIN	E1B8B9
E1B8C9	0.100144	0.256784	20.1041	0.389992	0.700644	0.996552	ANGEL1	E1B8C9_BOVIN	E1B8C9
E1B8D7	-0.129328	0.195118	14.6056	-0.662819	0.51777	0.996552	CEP76	E1B8D7_BOVIN	E1B8D7
E1B8E7	0.212115	0.228387	19.8713	0.928754	0.364162	0.996552	HTT	E1B8E7_BOVIN	E1B8E7
E1B8F6	0.0852359	0.220267	20.1041	0.386966	0.702847	0.996552	PEX6	E1B8F6_BOVIN	E1B8F6
E1B8G1	0.392794	0.206548	17.5919	1.9017	0.0737158	0.996552	NUMB	E1B8G1_BOVIN	E1B8G1
E1B8K6	0.367167	0.304735	17.581	1.20487	0.244221	0.996552	NCL	E1B8K6_BOVIN	E1B8K6
E1B8M0	-0.0789727	0.138175	17.8098	-0.571542	0.574775	0.996552	CEP55	E1B8M0_BOVIN	E1B8M0
E1B8P9	0.241488	0.251707	19.4982	0.959398	0.349105	0.996552	MAPK3	E1B8P9_BOVIN	E1B8P9
E1B8R5	0.199233	0.266777	14.3879	0.746813	0.467206	0.996552	TNKS	E1B8R5_BOVIN	E1B8R5
E1B8S1	0.187479	0.271449	18.1041	0.690658	0.498541	0.996552	INTS1	E1B8S1_BOVIN	E1B8S1
E1B8T0	0.108463	0.136117	20.1041	0.796831	0.434859	0.996552	FAM193A	E1B8T0_BOVIN	E1B8T0
E1B8X4	0.4397	0.266236	19.3074	1.65154	0.1148	0.996552	NAE1	E1B8X4_BOVIN	E1B8X4
E1B8X8	0.185935	0.107523	18.4232	1.72925	0.100484	0.996552	BRCA2	E1B8X8_BOVIN	E1B8X8
E1B8Z4	0.161749	0.142119	17.205	1.13813	0.270667	0.996552	STAT2	E1B8Z4_BOVIN	E1B8Z4
E1B902	0.221201	0.176942	17.2276	1.25013	0.227967	0.996552	MAP4K2	E1B902_BOVIN	E1B902
E1B908	0.180423	0.179893	17.8745	1.00295	0.329271	0.996552	PABPN1L	E1B908_BOVIN	E1B908
E1B945	-0.315347	0.352253	16.1041	-0.895229	0.38385	0.996552	ANAPC4	E1B945_BOVIN	E1B945
E1B958	-0.0795348	0.149206	17.8023	-0.533054	0.600588	0.996552	ALMS1	E1B958_BOVIN	E1B958
E1B959;Q3T014;F1MX69	0.122859	0.163497	17.2749	0.751445	0.4625	0.996552	BPGM	PMGE_BOVIN	E1B959;Q3T014;F1MX69
E1B970	0.0662443	0.122598	17.9004	0.540337	0.595624	0.996552	GOLGA3	E1B970_BOVIN	E1B970
E1B986	0.168181	0.205763	18.4788	0.817355	0.42414	0.996552	PRKAB2	E1B986_BOVIN	E1B986
E1B9A3	0.0229133	0.165891	20.1041	0.138123	0.891517	0.996552	MB21D2	E1B9A3_BOVIN	E1B9A3
E1B9C9	0.0484129	0.143683	18.2935	0.336943	0.739995	0.996552	HSH2D	E1B9C9_BOVIN	E1B9C9
E1B9D9	-0.0992522	0.284742	17.2304	-0.348568	0.731636	0.996552	TRAF2	E1B9D9_BOVIN	E1B9D9
E1B9G4	-0.0626768	0.17024	17.5289	-0.368167	0.717157	0.996552	PPIL3	E1B9G4_BOVIN	E1B9G4
E1B9G8	-0.267011	0.214983	17.8229	-1.24201	0.230329	0.996552	ARHGEF18	E1B9G8_BOVIN	E1B9G8
E1B9H1	0.390423	0.153809	17.9855	2.53837	0.0206028	0.996552	TINAGL1	E1B9H1_BOVIN	E1B9H1
E1B9H3	-0.0347621	0.207694	18.3575	-0.167371	0.868908	0.996552	CCAR2	E1B9H3_BOVIN	E1B9H3
E1B9I1	-0.0568383	0.300281	17.4428	-0.189283	0.852056	0.996552	MICOS13	E1B9I1_BOVIN	E1B9I1
E1B9I9	0.0841843	0.160654	18.0649	0.524012	0.606641	0.996552	PITPNM1	E1B9I9_BOVIN	E1B9I9
E1B9N7	0.0361153	0.144292	18.0676	0.250293	0.805185	0.996552	DHX29	E1B9N7_BOVIN	E1B9N7
E1B9Q4	-0.0586519	0.135224	20.1041	-0.433739	0.669097	0.996552	MSH6	E1B9Q4_BOVIN	E1B9Q4
E1B9R3	0.0408467	0.116424	17.6027	0.350845	0.729868	0.996552	UGGT1	E1B9R3_BOVIN	E1B9R3
E1B9S7	0.0885754	0.118395	17.35	0.748133	0.464401	0.996552	OTUD7B	E1B9S7_BOVIN	E1B9S7
E1B9S8	0.579358	0.254274	17.7274	2.27848	0.035324	0.996552	CBFB	E1B9S8_BOVIN	E1B9S8
E1B9Z2	0.011883	0.20422	17.474	0.0581871	0.95426	0.996552	LETM2	E1B9Z2_BOVIN	E1B9Z2
E1B9Z9	0.558568	0.210625	20.1041	2.65195	0.0152587	0.996552	TMPRSS9	E1B9Z9_BOVIN	E1B9Z9
E1BA19;F1N7G9;Q2TBH8	-0.134467	0.250491	17.2546	-0.536812	0.598252	0.996552	ZWINT	ZWINT_BOVIN	E1BA19;F1N7G9;Q2TBH8
E1BA23	0.0543878	0.128894	17.1427	0.421958	0.6783	0.996552	AMPD3	E1BA23_BOVIN	E1BA23
E1BA27	0.0825191	0.204764	17.317	0.402996	0.691883	0.996552	GLMN	E1BA27_BOVIN	E1BA27
E1BA29	-0.0769997	0.139263	20.1041	-0.552907	0.586423	0.996552	GNAQ	E1BA29_BOVIN	E1BA29
E1BA58	-0.716255	0.30614	17.4235	-2.33964	0.0314419	0.996552	ALG9	E1BA58_BOVIN	E1BA58
E1BA60	-0.109046	0.192571	17.2052	-0.56626	0.578529	0.996552	RAB32	E1BA60_BOVIN	E1BA60
E1BA82	-0.147966	0.197876	18.9923	-0.747772	0.463757	0.996552	UBAP2	E1BA82_BOVIN	E1BA82
E1BAB5	-0.0971751	0.175241	20.0665	-0.554522	0.58535	0.996552	GOLIM4	E1BAB5_BOVIN	E1BAB5
E1BAB6	0.0800964	0.130619	17.2208	0.613208	0.547753	0.996552	ANAPC1	E1BAB6_BOVIN	E1BAB6
E1BAF6	-0.168905	0.132462	17.3229	-1.27511	0.219106	0.996552	PRRC2A	E1BAF6_BOVIN	E1BAF6
E1BAH0	-0.11239	0.144873	17.7679	-0.775778	0.448083	0.996552	GIGYF1	E1BAH0_BOVIN	E1BAH0
E1BAH4	0.138252	0.144725	17.2378	0.955278	0.352643	0.996552	ZGLP1	E1BAH4_BOVIN	E1BAH4
E1BAI7	0.17534	0.108976	18.1285	1.60898	0.124896	0.996552	TMOD2	E1BAI7_BOVIN	E1BAI7
E1BAJ4	0.144823	0.147066	18.074	0.98475	0.337747	0.996552	STBD1	E1BAJ4_BOVIN	E1BAJ4
E1BAK4	0.254102	0.229097	17.8708	1.10914	0.282072	0.996552	DOP1B	E1BAK4_BOVIN	E1BAK4
E1BAK5	-0.108864	0.182386	19.9352	-0.596888	0.557301	0.996552	CENPC	E1BAK5_BOVIN	E1BAK5
E1BAK9	0.0406905	0.506168	16.1041	0.0803894	0.936918	0.996552	SYVN1	E1BAK9_BOVIN	E1BAK9
E1BAL6	0.134243	0.155476	17.3736	0.863432	0.399663	0.996552	EIF2AK4	E1BAL6_BOVIN	E1BAL6
E1BAP5	0.116509	0.177678	13.5378	0.655733	0.522985	0.996552	FAM20B	E1BAP5_BOVIN	E1BAP5
E1BAQ1	-0.0542089	0.227621	17.3962	-0.238154	0.814544	0.996552	CDC6	E1BAQ1_BOVIN	E1BAQ1
E1BAQ2	-0.0328821	0.159727	17.2115	-0.205864	0.839312	0.996552	YTHDF1	E1BAQ2_BOVIN	E1BAQ2
E1BAQ5	-0.0155067	0.263895	16.3906	-0.0587611	0.953853	0.996552	ATG14	E1BAQ5_BOVIN	E1BAQ5
E1BAS3	0.0362189	0.12333	20.1041	0.293676	0.772016	0.996552	SASS6	E1BAS3_BOVIN	E1BAS3
E1BAT1	-0.00529766	0.153046	17.8927	-0.0346148	0.97277	0.996552	HOOK1	E1BAT1_BOVIN	E1BAT1
E1BAT8	-0.0357375	0.13383	18.2721	-0.267037	0.792431	0.996552	KIF20B	E1BAT8_BOVIN	E1BAT8
E1BAT8;A0A3Q1MIR3	0.288634	0.160626	17.9516	1.79693	0.0891922	0.996552	KIF20B	E1BAT8_BOVIN	E1BAT8;A0A3Q1MIR3
E1BAV2	-0.184745	0.167524	17.1826	-1.1028	0.285321	0.996552	HERC4	E1BAV2_BOVIN	E1BAV2
E1BAW2	-0.0376295	0.210698	16.1041	-0.178594	0.860484	0.996552	LRRC32	E1BAW2_BOVIN	E1BAW2
E1BAX1	-0.00638914	0.173194	17.5894	-0.0368902	0.970988	0.996552	GOPC	E1BAX1_BOVIN	E1BAX1
E1BAY5	0.0502813	0.207824	18.1692	0.241941	0.811535	0.996552	FBXO30	E1BAY5_BOVIN	E1BAY5
E1BAY6	0.0872232	0.191706	14.2974	0.454985	0.655952	0.996552		E1BAY6_BOVIN	E1BAY6
E1BAZ9	0.0715264	0.153692	20.1041	0.465387	0.646657	0.996552	EXOG	E1BAZ9_BOVIN	E1BAZ9
E1BB08	0.0521998	0.14871	20.1041	0.351017	0.729227	0.996552	EML2	E1BB08_BOVIN	E1BB08
E1BB16	0.202924	0.109291	20.1041	1.85672	0.0780655	0.996552	GCC2	E1BB16_BOVIN	E1BB16
E1BB17	-0.722974	0.433505	20.1041	-1.66774	0.11087	0.996552	HNRNPH3	E1BB17_BOVIN	E1BB17
E1BB17;G3MYE8	0.426157	0.180693	17.9521	2.35846	0.0298936	0.996552	HNRNPH3	E1BB17_BOVIN	E1BB17;G3MYE8
E1BB24	-0.0786975	0.194212	17.6708	-0.405215	0.690183	0.996552	RBM46	E1BB24_BOVIN	E1BB24
E1BB33	0.0139921	0.155905	20.1041	0.0897479	0.929376	0.996552	HJURP	E1BB33_BOVIN	E1BB33
E1BB36	-0.0157975	0.199167	15.3655	-0.0793175	0.937804	0.996552	MGAT2	E1BB36_BOVIN	E1BB36
E1BB38	-0.13346	0.212861	18.1566	-0.626982	0.538476	0.996552	SRP72	E1BB38_BOVIN	E1BB38
E1BB50;G5E518	-0.135938	0.206732	20.1041	-0.657558	0.518281	0.996552	CDK12	CDK12_BOVIN	E1BB50;G5E518
E1BB73	-0.465153	0.184442	17.2293	-2.52195	0.0217878	0.996552	INPP5B	E1BB73_BOVIN	E1BB73
E1BB79	-0.246466	0.155576	18.6192	-1.58421	0.129984	0.996552	TNN	E1BB79_BOVIN	E1BB79
E1BB88	0.107174	0.202437	20.1041	0.529418	0.602313	0.996552	SIDT2	E1BB88_BOVIN	E1BB88
E1BB92	0.275678	0.265334	17.223	1.03898	0.31318	0.996552	TCL1A	E1BB92_BOVIN	E1BB92
E1BB93	0.0710024	0.234888	17.8626	0.302282	0.765929	0.996552	BOC	E1BB93_BOVIN	E1BB93
E1BBC2	0.0925063	0.224547	17.6395	0.411968	0.685326	0.996552	TMEM209	E1BBC2_BOVIN	E1BBC2
E1BBC4	0.0881445	0.13046	17.5944	0.675644	0.50805	0.996552	OPA1	E1BBC4_BOVIN	E1BBC4
E1BBD0	0.0257468	0.143221	17.178	0.17977	0.859437	0.996552	KICS2	E1BBD0_BOVIN	E1BBD0
E1BBD8	-0.197893	0.184487	13.6046	-1.07266	0.302081	0.996552	OSBPL7	E1BBD8_BOVIN	E1BBD8
E1BBF0	-0.0465151	0.120971	17.1301	-0.384515	0.705328	0.996552	STK31	E1BBF0_BOVIN	E1BBF0
E1BBG2;A0A452DIW6	-0.152826	0.138065	17.6075	-1.10691	0.283225	0.996552	MICALL1	MILK1_BOVIN	E1BBG2;A0A452DIW6
E1BBG4	0.0655443	0.215917	17.2646	0.303562	0.765089	0.996552	RIMOC1	E1BBG4_BOVIN	E1BBG4
E1BBH2	-0.0200222	0.183146	19.3675	-0.109323	0.914071	0.996552	TRAF3	E1BBH2_BOVIN	E1BBH2
E1BBH5	-0.0593471	0.275435	19.9016	-0.215467	0.831596	0.996552	TTC32	E1BBH5_BOVIN	E1BBH5
E1BBI6	0.126078	0.184958	17.7381	0.681656	0.50426	0.996552	CCNYL1	E1BBI6_BOVIN	E1BBI6
E1BBI8	0.101913	0.182907	17.3656	0.557187	0.584511	0.996552	DCTN4	E1BBI8_BOVIN	E1BBI8
E1BBJ7	0.00445209	0.152716	18.979	0.0291527	0.977047	0.996552	INPPL1	E1BBJ7_BOVIN	E1BBJ7
E1BBM3	0.105719	0.100811	18.308	1.04869	0.30797	0.996552	NEK1	E1BBM3_BOVIN	E1BBM3
E1BBP2	-0.069441	0.290302	20.1041	-0.239203	0.81337	0.996552	CTNNAL1	E1BBP2_BOVIN	E1BBP2
E1BBQ0	0.0581736	0.174085	17.2061	0.334167	0.742292	0.996552	KNTC1	E1BBQ0_BOVIN	E1BBQ0
E1BBR6	-0.167646	0.166557	20.1041	-1.00654	0.326118	0.996552	FYCO1	E1BBR6_BOVIN	E1BBR6
E1BBS6	0.233045	0.170948	17.5103	1.36325	0.190078	0.996552	QSOX2	E1BBS6_BOVIN	E1BBS6
E1BBU6	-0.0283859	0.183557	20.1041	-0.154643	0.878645	0.996552	TLK2	E1BBU6_BOVIN	E1BBU6
E1BBV2	0.260142	0.195774	18.3207	1.32879	0.200232	0.996552	DAGLA	E1BBV2_BOVIN	E1BBV2
E1BBW0	0.18247	0.264579	20.1041	0.689664	0.49829	0.996552	LRRFIP2	E1BBW0_BOVIN	E1BBW0
E1BBW0;Q2T9W6	0.426539	0.19654	17.6526	2.17024	0.0438921	0.996552	LRRFIP2	LRRF2_BOVIN	E1BBW0;Q2T9W6
E1BBW7	0.0230108	0.251519	17.1852	0.0914873	0.928163	0.996552	RETREG3	E1BBW7_BOVIN	E1BBW7
E1BBY7	0.112432	0.123466	17.5015	0.910629	0.374863	0.996552	HSPA4	E1BBY7_BOVIN	E1BBY7
E1BC15;A0A452DIH8	0.0814841	0.152975	20.1041	0.532664	0.600105	0.996552	RBM44	RBM44_BOVIN	E1BC15;A0A452DIH8
E1BC22	-0.0280204	0.206578	17.6889	-0.135641	0.893637	0.996552	CIAO2B	E1BC22_BOVIN	E1BC22
E1BC24	-0.196725	0.18129	17.5725	-1.08514	0.292523	0.996552	MDN1	E1BC24_BOVIN	E1BC24
E1BC30	-0.0180636	0.233492	20.1041	-0.0773629	0.9391	0.996552	SNX16	E1BC30_BOVIN	E1BC30
E1BC37	0.0232548	0.167283	20.1041	0.139015	0.890822	0.996552	GPATCH8	E1BC37_BOVIN	E1BC37
E1BC41	0.05633	0.120044	17.2326	0.469243	0.644778	0.996552	KIF15	E1BC41_BOVIN	E1BC41
E1BC52	0.0964046	0.159157	17.7126	0.605721	0.552383	0.996552	CFAP418	CF418_BOVIN	E1BC52
E1BC57	0.11764	0.196161	17.7282	0.599711	0.556287	0.996552	ROR2	E1BC57_BOVIN	E1BC57
E1BC58	-0.0572944	0.169847	17.1318	-0.33733	0.739966	0.996552	RAB2B	E1BC58_BOVIN	E1BC58
E1BC59	-0.115405	0.126918	17.5121	-0.909283	0.375546	0.996552	PPP1R12A	E1BC59_BOVIN	E1BC59
E1BC65	0.0179655	0.136224	17.7134	0.131882	0.896564	0.996552	RBM6	E1BC65_BOVIN	E1BC65
E1BC70	0.296128	0.281611	17.4507	1.05155	0.307351	0.996552	VPS37C	E1BC70_BOVIN	E1BC70
E1BC90	-0.282501	0.169086	17.3094	-1.67075	0.112752	0.996552	CCNI2	E1BC90_BOVIN	E1BC90
E1BC94	0.0371636	0.131153	18.4587	0.283362	0.780053	0.996552	IBA57	E1BC94_BOVIN	E1BC94
E1BC98	-0.0597543	0.128002	20.1041	-0.466825	0.645645	0.996552	SUPT5H	E1BC98_BOVIN	E1BC98
E1BCE0	0.211143	0.188293	17.8157	1.12136	0.277024	0.996552	DNAJC8	E1BCE0_BOVIN	E1BCE0
E1BCE1	0.297462	0.235716	17.0829	1.26195	0.223925	0.996552	ATAD5	E1BCE1_BOVIN	E1BCE1
E1BCF2	0.171769	0.185898	17.6901	0.923992	0.367923	0.996552	CRLF3	E1BCF2_BOVIN	E1BCF2
E1BCF8	0.290116	0.217615	17.667	1.33316	0.199416	0.996552	ZC3HAV1	E1BCF8_BOVIN	E1BCF8
E1BCG5	0.265272	0.230847	18.4649	1.14912	0.265172	0.996552	NDST1	E1BCG5_BOVIN	E1BCG5
E1BCH1	-0.213127	0.220795	17.0387	-0.965275	0.347909	0.996552	MAPKBP1	E1BCH1_BOVIN	E1BCH1
E1BCH6	0.158304	0.2567	20.1041	0.616689	0.544361	0.996552	CRPPA	ISPD_BOVIN	E1BCH6
E1BCH9	0.127137	0.122068	17.7198	1.04153	0.311634	0.996552	VCPIP1	E1BCH9_BOVIN	E1BCH9
E1BCI2	0.180258	0.114639	17.2989	1.57239	0.133969	0.996552	RNF40	E1BCI2_BOVIN	E1BCI2
E1BCI5	-0.924284	0.6533	17.1041	-1.41479	0.175077	0.996552	CCSAP	E1BCI5_BOVIN	E1BCI5
E1BCI8	-0.350524	0.251787	15.3633	-1.39214	0.183704	0.996552	SLC12A4	E1BCI8_BOVIN	E1BCI8
E1BCK1	-0.155016	0.134805	18.4999	-1.14993	0.264821	0.996552	RIF1	E1BCK1_BOVIN	E1BCK1
E1BCL3;Q3T160;F1MTV9	-0.0259425	0.275297	17.7665	-0.0942343	0.925978	0.996552	NPM1	NPM_BOVIN	E1BCL3;Q3T160;F1MTV9
E1BCN1	-0.0443411	0.114252	20.1041	-0.388098	0.702023	0.996552	LPIN2	E1BCN1_BOVIN	E1BCN1
E1BCR1	0.0864691	0.221624	18.3242	0.390162	0.700915	0.996552	ABCA3	E1BCR1_BOVIN	E1BCR1
E1BCR1;A0A3Q1NJC0	-0.372255	0.25545	13.5236	-1.45725	0.167874	0.996552	ABCA3	E1BCR1_BOVIN	E1BCR1;A0A3Q1NJC0
E1BCS1	0.0596923	0.142684	20.1041	0.418355	0.680123	0.996552	CNOT3	E1BCS1_BOVIN	E1BCS1
E1BCT7	0.544318	0.206603	15.3756	2.63461	0.0184713	0.996552	WDR33	E1BCT7_BOVIN	E1BCT7
E1BCT9	0.00775649	0.114971	17.3911	0.0674647	0.946981	0.996552	RBM27	E1BCT9_BOVIN	E1BCT9
E1BCU1	0.12422	0.244669	17.2214	0.507707	0.618099	0.996552	UBE3B	E1BCU1_BOVIN	E1BCU1
E1BCV0	-0.0803812	0.197557	20.1041	-0.406877	0.688398	0.996552	HELLS	E1BCV0_BOVIN	E1BCV0
E1BCV4	-0.12547	0.119171	18.5745	-1.05286	0.305908	0.996552	NUP98	E1BCV4_BOVIN	E1BCV4
E1BCW1	-0.23146	0.169677	17.3388	-1.36413	0.189975	0.996552	UBR2	E1BCW1_BOVIN	E1BCW1
E1BCW3	0.123364	0.141894	20.1041	0.869404	0.394888	0.996552	PFKP	E1BCW3_BOVIN	E1BCW3
E1BCX3;A7E305	-0.0943976	0.243149	18.1636	-0.388229	0.702359	0.996552	ZSWIM8	ZSWM8_BOVIN	E1BCX3;A7E305
E1BCY7	0.14115	0.136222	17.4077	1.03618	0.314299	0.996552	PRAG1	E1BCY7_BOVIN	E1BCY7
E1BCZ0	-0.534425	0.32181	16.3946	-1.66068	0.115779	0.996552	POLRMT	E1BCZ0_BOVIN	E1BCZ0
E1BCZ3	0.204079	0.122612	17.2839	1.66444	0.114048	0.996552	EDRF1	E1BCZ3_BOVIN	E1BCZ3
E1BD11	-0.169074	0.157501	18.7432	-1.07348	0.296682	0.996552	SPINDOC	E1BD11_BOVIN	E1BD11
E1BD42	-0.0267858	0.174481	17.354	-0.153517	0.879762	0.996552	NUP37	E1BD42_BOVIN	E1BD42
E1BD64	0.751411	0.28756	17.4816	2.61306	0.0178969	0.996552	MPC2	E1BD64_BOVIN	E1BD64
E1BD67	-0.110939	0.234498	17.2496	-0.473091	0.642079	0.996552	SAAL1	E1BD67_BOVIN	E1BD67
E1BD97	0.0166379	0.129799	17.4347	0.128182	0.899472	0.996552	KIAA0100	E1BD97_BOVIN	E1BD97
E1BDC9	-0.0484535	0.17656	17.2906	-0.274432	0.787005	0.996552	VPS52	E1BDC9_BOVIN	E1BDC9
E1BDE7	0.11671	0.169868	18.7169	0.687064	0.500468	0.996552	SAFB2	E1BDE7_BOVIN	E1BDE7
E1BDF0	0.273493	0.319123	16.1041	0.857014	0.404011	0.996552	NEXN	E1BDF0_BOVIN	E1BDF0
E1BDF4	0.20404	0.264345	17.2261	0.771868	0.450653	0.996552	WDCP	E1BDF4_BOVIN	E1BDF4
E1BDH4	-0.182881	0.182543	16.376	-1.00185	0.330989	0.996552	KIF18A	E1BDH4_BOVIN	E1BDH4
E1BDI3	0.0438731	0.145117	17.2899	0.30233	0.766008	0.996552	POLG	E1BDI3_BOVIN	E1BDI3
E1BDI4	-0.110212	0.19929	20.1041	-0.553024	0.586345	0.996552	FANCI	E1BDI4_BOVIN	E1BDI4
E1BDK3	-0.0578111	0.158301	18.0318	-0.365198	0.719212	0.996552	NAA30	E1BDK3_BOVIN	E1BDK3
E1BDK7	0.0728956	0.200216	17.6031	0.364085	0.720131	0.996552	ELAC2	E1BDK7_BOVIN	E1BDK7
E1BDL2	0.0230313	0.160575	14.4695	0.14343	0.887929	0.996552	TTC7A	E1BDL2_BOVIN	E1BDL2
E1BDL3	0.274259	0.202106	17.3687	1.35701	0.192154	0.996552	PUS1	E1BDL3_BOVIN	E1BDL3
E1BDM8	0.0461138	0.128746	18.0544	0.358178	0.724364	0.996552	DDX6	E1BDM8_BOVIN	E1BDM8
E1BDN1	0.302844	0.264017	17.4418	1.14706	0.266848	0.996552	WLS	E1BDN1_BOVIN	E1BDN1
E1BDN4	0.192805	0.12829	18.0195	1.50289	0.150191	0.996552	DHX35	E1BDN4_BOVIN	E1BDN4
E1BDN7	-0.125217	0.298927	18.6792	-0.418888	0.680076	0.996552	JAG1	E1BDN7_BOVIN	E1BDN7
E1BDN8	0.100044	0.154918	20.1041	0.645788	0.52572	0.996552	SREK1	E1BDN8_BOVIN	E1BDN8
E1BDP2	0.296634	0.160778	17.7932	1.84499	0.0817504	0.996552	KIAA0319	E1BDP2_BOVIN	E1BDP2
E1BDP3	-0.150282	0.217557	17.4773	-0.69077	0.498783	0.996552	ALDH5A1	E1BDP3_BOVIN	E1BDP3
E1BDP4	0.0477623	0.305461	17.1041	0.156361	0.877579	0.996552	TMEM177	E1BDP4_BOVIN	E1BDP4
E1BDQ9	0.061976	0.149994	17.497	0.413191	0.684487	0.996552	WDR20	E1BDQ9_BOVIN	E1BDQ9
E1BDR2	-0.104181	0.232277	17.1041	-0.448519	0.659409	0.996552	IDUA	E1BDR2_BOVIN	E1BDR2
E1BDS6	-0.0316825	0.135173	20.1041	-0.234384	0.817057	0.996552	TP53BP1	E1BDS6_BOVIN	E1BDS6
E1BDS9;P63103	0.0207811	0.318786	18.1281	0.065188	0.948738	0.996552	YWHAZ	1433Z_BOVIN	E1BDS9;P63103
E1BDU8	-0.177609	0.146758	18.5579	-1.21021	0.241387	0.996552	LIMA1	E1BDU8_BOVIN	E1BDU8
E1BDU9	-0.356938	0.192142	16.5835	-1.85767	0.0810629	0.996552	GATAD2B	E1BDU9_BOVIN	E1BDU9
E1BDV5	0.0865485	0.148223	20.1041	0.583905	0.565778	0.996552	PELP1	E1BDV5_BOVIN	E1BDV5
E1BDV7	-0.323826	0.34286	18.9937	-0.944484	0.356783	0.996552	NAA25	E1BDV7_BOVIN	E1BDV7
E1BDW9	0.0916688	0.144416	19.4172	0.634754	0.532997	0.996552	EXOC2	E1BDW9_BOVIN	E1BDW9
E1BDX8	0.0187699	0.116993	17.1357	0.160436	0.874414	0.996552	DYNC1H1	E1BDX8_BOVIN	E1BDX8
E1BDX9	-0.108331	0.14356	20.1041	-0.754607	0.459234	0.996552	FAM50A	E1BDX9_BOVIN	E1BDX9
E1BDZ4	-0.0426245	0.167819	17.1893	-0.253991	0.802516	0.996552	NLRP14	E1BDZ4_BOVIN	E1BDZ4
E1BE11	-0.170464	0.136675	18.694	-1.24722	0.227717	0.996552	HMCN1	E1BE11_BOVIN	E1BE11
E1BE13	-0.22721	0.143558	17.2593	-1.5827	0.13164	0.996552	BIRC6	E1BE13_BOVIN	E1BE13
E1BE32	0.0712984	0.208965	16.2139	0.341197	0.737337	0.996552	NUBPL	E1BE32_BOVIN	E1BE32
E1BE55	0.0705125	0.127245	17.3922	0.554149	0.586532	0.996552	SUGP2	E1BE55_BOVIN	E1BE55
E1BE68	0.0989865	0.111907	20.1041	0.884542	0.386861	0.996552	PIK3C2A	E1BE68_BOVIN	E1BE68
E1BE83	0.0661308	0.177814	17.3898	0.37191	0.714453	0.996552	FANCD2	E1BE83_BOVIN	E1BE83
E1BE86	-0.0253411	0.237158	17.5579	-0.106853	0.916117	0.996552	CCS	E1BE86_BOVIN	E1BE86
E1BE97	0.00424288	0.167878	17.3661	0.0252737	0.980125	0.996552	KDM3B	E1BE97_BOVIN	E1BE97
E1BE98	-0.0336197	0.158414	17.1321	-0.212227	0.834435	0.996552	XPO1	E1BE98_BOVIN	E1BE98
E1BEA2	-0.0516093	0.139071	17.752	-0.371102	0.714954	0.996552	EDC3	E1BEA2_BOVIN	E1BEA2
E1BEB8	0.00755436	0.167846	17.3842	0.0450078	0.964614	0.996552	SUPT6H	E1BEB8_BOVIN	E1BEB8
E1BEC1	-0.384335	0.1838	17.1542	-2.09105	0.0517082	0.996552	WDR7	E1BEC1_BOVIN	E1BEC1
E1BED6;A0A452DJM0;E1BII3;Q24JY1;E1B983;A0A452DJ23	0.330314	0.231281	17.2805	1.42819	0.171061	0.996552	RPL23A	RL23A_BOVIN	E1BED6;A0A452DJM0;E1BII3;Q24JY1;E1B983;A0A452DJ23
E1BEG4	0.0540195	0.139187	17.3639	0.388109	0.702653	0.996552	ZFYVE16	E1BEG4_BOVIN	E1BEG4
E1BEH2	0.19755	0.267565	20.0927	0.738326	0.468853	0.996552	TENT4A	E1BEH2_BOVIN	E1BEH2
E1BEH6	0.174205	0.175417	17.8264	0.99309	0.333956	0.996552	ASB1	E1BEH6_BOVIN	E1BEH6
E1BEH7	0.0244467	0.215981	17.6433	0.113189	0.911159	0.996552	TC2N	E1BEH7_BOVIN	E1BEH7
E1BEI0	-0.0154201	0.143957	18.5773	-0.107116	0.915845	0.996552	API5	E1BEI0_BOVIN	E1BEI0
E1BEI2	0.235561	0.18607	18.1091	1.26598	0.221563	0.996552	SPCS2	E1BEI2_BOVIN	E1BEI2
E1BEJ3	0.123028	0.140032	20.1041	0.87857	0.390015	0.996552	GFM1	E1BEJ3_BOVIN	E1BEJ3
E1BEK3	-0.0806688	0.422165	20.1041	-0.191084	0.850376	0.996552	GEMIN2	E1BEK3_BOVIN	E1BEK3
E1BEK9	-0.117697	0.138337	17.3215	-0.850797	0.40649	0.996552	UPF1	E1BEK9_BOVIN	E1BEK9
E1BEL5	-0.0725789	0.164134	17.3409	-0.442193	0.663815	0.996552	PSMC3IP	E1BEL5_BOVIN	E1BEL5
E1BEL9	-0.0824215	0.180569	17.9892	-0.456453	0.653527	0.996552	COASY	E1BEL9_BOVIN	E1BEL9
E1BEM3	0.296245	0.241509	17.4246	1.22664	0.236276	0.996552	CDV3	E1BEM3_BOVIN	E1BEM3
E1BEN4	-0.382378	0.235555	17.2896	-1.6233	0.122615	0.996552	GMPPA	E1BEN4_BOVIN	E1BEN4
E1BEN8	-0.0248821	0.139108	18.8915	-0.178869	0.859945	0.996552	TAF5	E1BEN8_BOVIN	E1BEN8
E1BEP0	-0.280056	0.238605	17.3202	-1.17372	0.256395	0.996552	SMYD4	E1BEP0_BOVIN	E1BEP0
E1BEP4	-0.0543856	0.180078	20.1041	-0.302011	0.765746	0.996552	ASH2L	E1BEP4_BOVIN	E1BEP4
E1BEP7	-0.402573	0.283771	16.1041	-1.41865	0.175064	0.996552	ELP2	E1BEP7_BOVIN	E1BEP7
E1BEQ6	0.128014	0.163743	17.7274	0.781798	0.44465	0.996552	C8H9orf40	E1BEQ6_BOVIN	E1BEQ6
E1BES2	0.0399637	0.18638	17.2335	0.214421	0.832736	0.996552	CHDH	E1BES2_BOVIN	E1BES2
E1BET0	0.192979	0.2191	20.1041	0.880778	0.388846	0.996552	STIM2	E1BET0_BOVIN	E1BET0
E1BET1	-0.0712897	0.12642	17.6893	-0.563911	0.579895	0.996552	SIPA1L2	E1BET1_BOVIN	E1BET1
E1BEV7	0.140634	0.168226	17.4069	0.835984	0.414493	0.996552	BMP1	E1BEV7_BOVIN	E1BEV7
E1BEW5	-0.191874	0.162452	17.3886	-1.18111	0.25346	0.996552	PPTC7	E1BEW5_BOVIN	E1BEW5
E1BEW6	0.0265706	0.112342	17.8124	0.236516	0.815731	0.996552	EXOSC7	E1BEW6_BOVIN	E1BEW6
E1BEX3	-0.042809	0.162502	20.1041	-0.263437	0.794895	0.996552	PLEKHG4	E1BEX3_BOVIN	E1BEX3
E1BEX4	-0.0741075	0.186993	20.1041	-0.396311	0.69605	0.996552	UROD	E1BEX4_BOVIN	E1BEX4
E1BEY9	0.232134	0.205701	17.2624	1.1285	0.274548	0.996552	LSM14B	E1BEY9_BOVIN	E1BEY9
E1BF20	0.473248	0.193337	18.2669	2.44779	0.0246911	0.996552	HNRNPH1	E1BF20_BOVIN	E1BF20
E1BF29	0.106036	0.138016	17.9363	0.768287	0.452314	0.996552	KIF11	E1BF29_BOVIN	E1BF29
E1BF38	0.0402147	0.229408	20.1041	0.175298	0.862599	0.996552	DENND10	E1BF38_BOVIN	E1BF38
E1BF41	0.0383343	0.143365	17.3523	0.26739	0.792321	0.996552	SEMA4F	E1BF41_BOVIN	E1BF41
E1BF46	0.265802	0.221948	17.1041	1.19759	0.24741	0.996552		E1BF46_BOVIN	E1BF46
E1BF52	0.158522	0.261053	17.5847	0.60724	0.551453	0.996552	GFER	E1BF52_BOVIN	E1BF52
E1BF55	-0.245246	0.295179	18.2903	-0.83084	0.416779	0.996552	MAP7D2	E1BF55_BOVIN	E1BF55
E1BF57	-0.0450563	0.328702	16.1041	-0.137074	0.892672	0.996552	INTS6	E1BF57_BOVIN	E1BF57
E1BF68	0.0383329	0.238492	18.1157	0.16073	0.874085	0.996552	DHX16	E1BF68_BOVIN	E1BF68
E1BF78;E1B937	0.156158	0.366485	20.1041	0.426098	0.674564	0.996552	DTD2	E1B937_BOVIN	E1BF78;E1B937
E1BF81	-0.0549511	0.288493	19.1041	-0.190477	0.850945	0.996552	SERPINA6	CBG_BOVIN	E1BF81
E1BF82	0.29888	0.142556	17.578	2.09658	0.0507821	0.996552	NDC80	E1BF82_BOVIN	E1BF82
E1BF83	0.0741766	0.238675	17.9288	0.310785	0.759548	0.996552	ICA1L	E1BF83_BOVIN	E1BF83
E1BF92	0.107314	0.17118	17.8376	0.626904	0.538664	0.996552	USP48	E1BF92_BOVIN	E1BF92
E1BF96	-0.0751289	0.236969	20.1041	-0.317041	0.754481	0.996552	PPP1R10	E1BF96_BOVIN	E1BF96
E1BFB0	0.141636	0.104178	18.7768	1.35956	0.190074	0.996552	SPTAN1	E1BFB0_BOVIN	E1BFB0
E1BFB4	-0.4244	0.17964	17.2132	-2.36251	0.0301758	0.996552	MTOR	E1BFB4_BOVIN	E1BFB4
E1BFC2	-0.0410469	0.148196	19.9886	-0.276977	0.784642	0.996552	KDM3A	E1BFC2_BOVIN	E1BFC2
E1BFC3	0.0483057	0.145515	19.3119	0.331963	0.743493	0.996552	GSDME	E1BFC3_BOVIN	E1BFC3
E1BFE0	0.473432	0.212087	17.3741	2.23225	0.0390314	0.996552	LDAF1	E1BFE0_BOVIN	E1BFE0
E1BFE1	0.200503	0.25518	17.1041	0.785731	0.442774	0.996552	LYRM1	E1BFE1_BOVIN	E1BFE1
E1BFE6	-0.105517	0.146008	17.1662	-0.722678	0.479609	0.996552	MTMR1	E1BFE6_BOVIN	E1BFE6
E1BFF2	0.336828	0.312326	17.4713	1.07845	0.295497	0.996552	TCL1B	E1BFF2_BOVIN	E1BFF2
E1BFF9	-0.154777	0.171475	18.0438	-0.902623	0.378618	0.996552	GOLGA1	E1BFF9_BOVIN	E1BFF9
E1BFH7	-0.25224	0.26565	17.0791	-0.94952	0.3556	0.996552	SMC6	E1BFH7_BOVIN	E1BFH7
E1BFI4	0.0647124	0.131371	17.302	0.492593	0.628493	0.996552	IGF2BP2	E1BFI4_BOVIN	E1BFI4
E1BFK3	0.0842104	0.141	19.2806	0.597236	0.557299	0.996552	ZNG1A	E1BFK3_BOVIN	E1BFK3
E1BFL2	-0.0108695	0.153477	20.1041	-0.0708212	0.94424	0.996552	ERCC6	E1BFL2_BOVIN	E1BFL2
E1BFN9	0.19996	0.382421	19.5753	0.522878	0.606927	0.996552	NRXN2	E1BFN9_BOVIN	E1BFN9
E1BFQ6	0.0579676	0.136867	17.6089	0.423531	0.677036	0.996552	ITGA6	E1BFQ6_BOVIN	E1BFQ6
E1BFR5;G5E5K2	0.166749	0.125142	17.3437	1.33248	0.199947	0.996552	MASTL	GWL_BOVIN	E1BFR5;G5E5K2
E1BFV0	0.235851	0.221744	17.4191	1.06362	0.302025	0.996552	KPNB1	E1BFV0_BOVIN	E1BFV0
E1BFW0	-0.0217571	0.235088	18.4709	-0.0925489	0.927258	0.996552	MSL3	E1BFW0_BOVIN	E1BFW0
E1BFW1	-0.100898	0.134656	18.6448	-0.749297	0.463028	0.996552	CCDC134	E1BFW1_BOVIN	E1BFW1
E1BFW2	-0.122033	0.148905	17.6494	-0.819536	0.42341	0.996552	IWS1	E1BFW2_BOVIN	E1BFW2
E1BFW9	0.0753569	0.171529	19.4385	0.439324	0.665272	0.996552	OTUD5	E1BFW9_BOVIN	E1BFW9
E1BFX4	1.07259	0.525634	18.0085	2.04057	0.0562333	0.996552	SGSH	E1BFX4_BOVIN	E1BFX4
E1BFX6	-0.151164	0.208122	20.1041	-0.726325	0.476012	0.996552	RBM15	E1BFX6_BOVIN	E1BFX6
E1BG08	0.144229	0.162495	17.1731	0.88759	0.387024	0.996552	AIDA	E1BG08_BOVIN	E1BG08
E1BG09	-0.524542	0.327924	14.6433	-1.59958	0.131039	0.996552	RTTN	E1BG09_BOVIN	E1BG09
E1BG26	-0.0736983	0.14015	17.2226	-0.525854	0.605695	0.996552	ATP13A3	E1BG26_BOVIN	E1BG26
E1BG49	0.0609807	0.0973793	20.1041	0.626219	0.538217	0.996552	CENPE	E1BG49_BOVIN	E1BG49
E1BG57	-0.054289	0.213162	19.5847	-0.254685	0.801622	0.996552	LOC518768	E1BG57_BOVIN	E1BG57
E1BG62	0.204498	0.115065	17.2379	1.77724	0.0931765	0.996552	PACS1	E1BG62_BOVIN	E1BG62
E1BG64	0.186193	0.162881	20.1041	1.14312	0.266419	0.996552	FEZ2	E1BG64_BOVIN	E1BG64
E1BG76	0.0391361	0.13611	17.5228	0.287532	0.777078	0.996552	SCFD1	E1BG76_BOVIN	E1BG76
E1BG80	-0.157226	0.191	17.2015	-0.823172	0.421676	0.996552	NCKIPSD	E1BG80_BOVIN	E1BG80
E1BG87	0.0670258	0.107174	17.9134	0.62539	0.539601	0.996552	HAUS6	E1BG87_BOVIN	E1BG87
E1BG99	0.150226	0.138083	17.7269	1.08793	0.291196	0.996552	EIF4ENIF1	E1BG99_BOVIN	E1BG99
E1BGA2	0.14889	0.125069	20.1041	1.19046	0.247732	0.996552	MITD1	E1BGA2_BOVIN	E1BGA2
E1BGA6	-0.128654	0.279792	19.7508	-0.459818	0.650668	0.996552	COG3	E1BGA6_BOVIN	E1BGA6
E1BGB0	-0.0332102	0.11577	18.9211	-0.286864	0.777334	0.996552	KIF13B	E1BGB0_BOVIN	E1BGB0
E1BGB9	0.0733557	0.183136	17.1035	0.400553	0.693709	0.996552	GPCPD1	E1BGB9_BOVIN	E1BGB9
E1BGC2	-0.107096	0.274162	18.1041	-0.390628	0.700631	0.996552	FA2H	E1BGC2_BOVIN	E1BGC2
E1BGC3	0.0362424	0.126075	17.464	0.287467	0.777138	0.996552	WAPL	E1BGC3_BOVIN	E1BGC3
E1BGC5	0.00578988	0.121892	20.1041	0.0475001	0.962583	0.996552	YLPM1	E1BGC5_BOVIN	E1BGC5
E1BGD1	-0.0555745	0.194768	18.5427	-0.285336	0.778549	0.996552	TOMM34	E1BGD1_BOVIN	E1BGD1
E1BGD4	-0.284445	0.217314	17.733	-1.30891	0.207274	0.996552	TRIM37	E1BGD4_BOVIN	E1BGD4
E1BGE2	0.213135	0.187043	13.3162	1.1395	0.274577	0.996552	UTP20	E1BGE2_BOVIN	E1BGE2
E1BGE5	-0.0348239	0.166296	17.2932	-0.209409	0.836576	0.996552	IPO7	E1BGE5_BOVIN	E1BGE5
E1BGF3	-0.154417	0.118286	20.1041	-1.30546	0.206481	0.996552	HCFC1	E1BGF3_BOVIN	E1BGF3
E1BGF8	0.107	0.137339	17.477	0.779093	0.446347	0.996552	GPAT3	E1BGF8_BOVIN	E1BGF8
E1BGF9	0.152557	0.172865	15.7737	0.882524	0.390745	0.996552	ZHX3	E1BGF9_BOVIN	E1BGF9
E1BGG6	-0.0380204	0.185898	17.3729	-0.204522	0.840322	0.996552	RFX5	E1BGG6_BOVIN	E1BGG6
E1BGH2	0.331839	0.150053	20.1041	2.21148	0.0387454	0.996552	KLHDC4	E1BGH2_BOVIN	E1BGH2
E1BGJ0	0.0840057	0.200086	17.6114	0.419848	0.679674	0.996552	LRP1	E1BGJ0_BOVIN	E1BGJ0
E1BGK3	-0.130553	0.279049	17.464	-0.467851	0.645677	0.996552	POT1	E1BGK3_BOVIN	E1BGK3
E1BGL4	0.0220532	0.2233	19.1041	0.0987605	0.922357	0.996552	CPEB4	E1BGL4_BOVIN	E1BGL4
E1BGL5	0.195517	0.190933	17.5109	1.024	0.319772	0.996552	CANT1	E1BGL5_BOVIN	E1BGL5
E1BGP1	0.131402	0.200625	20.1041	0.654962	0.519916	0.996552	LRCH3	E1BGP1_BOVIN	E1BGP1
E1BGP4	-0.349776	0.222992	20.1041	-1.56856	0.132357	0.996552	MORC2	E1BGP4_BOVIN	E1BGP4
E1BGQ5	-0.0514855	0.180935	18.753	-0.284553	0.779105	0.996552	CCP110	E1BGQ5_BOVIN	E1BGQ5
E1BGS2	-0.166162	0.165313	17.1388	-1.00514	0.328812	0.996552	ACAD10	E1BGS2_BOVIN	E1BGS2
E1BGS4	-0.14979	0.189329	17.4449	-0.791164	0.439473	0.996552	TXLNA	E1BGS4_BOVIN	E1BGS4
E1BGT1	0.200963	0.177359	18.0954	1.13309	0.271968	0.996552	CDH3	E1BGT1_BOVIN	E1BGT1
E1BGT8	-0.231776	0.131397	19.6651	-1.76394	0.0932726	0.996552	SPIRE1	E1BGT8_BOVIN	E1BGT8
E1BGW5	-0.519028	0.271935	14.415	-1.90865	0.076422	0.996552	SIN3B	E1BGW5_BOVIN	E1BGW5
E1BGX1	-0.498016	0.572977	20.1041	-0.869173	0.395011	0.996552	TAF15	E1BGX1_BOVIN	E1BGX1
E1BGX4	-0.234495	0.453426	17.7831	-0.517163	0.611415	0.996552	WBP2	E1BGX4_BOVIN	E1BGX4
E1BH30	-0.0534003	0.119658	18.1146	-0.446273	0.660689	0.996552	ATG2B	E1BH30_BOVIN	E1BH30
E1BH39	0.148975	0.13846	17.2412	1.07594	0.296782	0.996552	KATNA1	E1BH39_BOVIN	E1BH39
E1BH40	0.0836042	0.112506	17.2377	0.743108	0.467424	0.996552	MYCBP2	E1BH40_BOVIN	E1BH40
E1BH45	0.0157503	0.131141	18.4467	0.120102	0.905701	0.996552	RB1CC1	E1BH45_BOVIN	E1BH45
E1BH60	-0.251507	0.253176	17.4984	-0.993405	0.334052	0.996552	PLCL2	E1BH60_BOVIN	E1BH60
E1BH64	-0.340946	0.42395	19.1041	-0.804211	0.431169	0.996552	GTPBP3	E1BH64_BOVIN	E1BH64
E1BH78	0.00594993	0.132061	17.2339	0.0450544	0.964582	0.996552	SNRNP200	E1BH78_BOVIN	E1BH78
E1BH79	0.0507482	0.116197	20.1041	0.436743	0.666952	0.996552	EFL1	E1BH79_BOVIN	E1BH79
E1BH89;Q2KIZ8	-0.0155463	0.175749	17.2472	-0.0884573	0.930532	0.996552	MCM6	MCM6_BOVIN	E1BH89;Q2KIZ8
E1BHF6	-0.101043	0.157663	20.1041	-0.640877	0.528841	0.996552	SIPA1L3	E1BHF6_BOVIN	E1BHF6
E1BHI0	-0.209967	0.276028	17.2239	-0.760673	0.45714	0.996552	WDR76	E1BHI0_BOVIN	E1BHI0
E1BHK2	-0.0185397	0.125277	17.5364	-0.147989	0.88404	0.996552	ADD1	E1BHK2_BOVIN	E1BHK2
E1BHL0	0.32059	0.479216	19.1041	0.66899	0.511506	0.996552	CNOT11	E1BHL0_BOVIN	E1BHL0
E1BHM3	-0.248518	0.262474	16.836	-0.946826	0.35712	0.996552	LIN28A	E1BHM3_BOVIN	E1BHM3
E1BHM5	0.0601899	0.178578	20.1041	0.33705	0.739572	0.996552	RBM25	E1BHM5_BOVIN	E1BHM5
E1BHP3	0.280339	0.232895	20.1041	1.20371	0.242683	0.996552	PPP1R3F	E1BHP3_BOVIN	E1BHP3
E1BHQ9	0.278109	0.255403	18.0013	1.0889	0.29056	0.996552	MCAM	E1BHQ9_BOVIN	E1BHQ9
E1BHR5	0.185399	0.190319	19.7993	0.974148	0.341735	0.996552	HEATR6	E1BHR5_BOVIN	E1BHR5
E1BHS9;Q58DR5	0.131403	0.216674	18.083	0.606458	0.551749	0.996552	SCAMP3	SCAM3_BOVIN	E1BHS9;Q58DR5
E1BHT5	0.0364855	0.123774	17.1799	0.294776	0.771698	0.996552	UBR4	E1BHT5_BOVIN	E1BHT5
E1BHW7	-0.148856	0.170948	17.4813	-0.87077	0.395681	0.996552	RMC1	E1BHW7_BOVIN	E1BHW7
E1BHY4;Q3T0S6	-0.240014	0.368766	18.3537	-0.650858	0.523204	0.996552	RPL8	RL8_BOVIN	E1BHY4;Q3T0S6
E1BHZ4	-0.0148076	0.163199	19.1041	-0.0907328	0.928649	0.996552	ZC3H4	E1BHZ4_BOVIN	E1BHZ4
E1BHZ5	0.113282	0.234157	17.5632	0.483788	0.634514	0.996552	TBC1D25	E1BHZ5_BOVIN	E1BHZ5
E1BI15	0.192186	0.129948	18.856	1.47894	0.155667	0.996552	HOOK2	E1BI15_BOVIN	E1BI15
E1BI31	-0.431854	0.174199	17.4694	-2.47908	0.0236341	0.996552	DPP9	E1BI31_BOVIN	E1BI31
E1BI41	-0.00557365	0.140212	18.0662	-0.0397515	0.968727	0.996552	GIT2	E1BI41_BOVIN	E1BI41
E1BI46	-0.25137	0.116444	17.2142	-2.15873	0.0452708	0.996552	LIPT2	E1BI46_BOVIN	E1BI46
E1BI58	-0.170962	0.222233	20.1041	-0.769292	0.450664	0.996552	RRM2	E1BI58_BOVIN	E1BI58
E1BIA7	-0.231042	0.186909	17.5643	-1.23612	0.232691	0.996552	CLUH	E1BIA7_BOVIN	E1BIA7
E1BIB4	0.0605125	0.134394	17.6516	0.450262	0.658002	0.996552	HNRNPL	E1BIB4_BOVIN	E1BIB4
E1BIE5	0.165609	0.125806	17.1988	1.31638	0.205319	0.996552	UBE2Q1	E1BIE5_BOVIN	E1BIE5
E1BIE7	0.413377	0.201292	17.44	2.05362	0.0553206	0.996552	PGAM5	E1BIE7_BOVIN	E1BIE7
E1BIF0	-0.180446	0.107668	17.1386	-1.67595	0.111894	0.996552	POLE	E1BIF0_BOVIN	E1BIF0
E1BIF6	0.0285581	0.101654	18.1453	0.280933	0.78194	0.996552	VPS13D	E1BIF6_BOVIN	E1BIF6
E1BIF7	-0.208108	0.189568	16.5864	-1.0978	0.287973	0.996552	SH3BP5	E1BIF7_BOVIN	E1BIF7
E1BIG0	0.271361	0.158706	20.1041	1.70984	0.102687	0.996552	METTL6	E1BIG0_BOVIN	E1BIG0
E1BIG6	-0.1626	0.216423	18.2143	-0.751308	0.462065	0.996552	TFRC	E1BIG6_BOVIN	E1BIG6
E1BIH4	-0.0143041	0.198169	17.1041	-0.0721811	0.943295	0.996552	PTPN3	E1BIH4_BOVIN	E1BIH4
E1BIJ0	-0.0274395	0.165306	17.2314	-0.165993	0.870095	0.996552	SUSD3	E1BIJ0_BOVIN	E1BIJ0
E1BIJ1	0.33756	0.277496	16.5628	1.21645	0.240865	0.996552	DEPDC7	E1BIJ1_BOVIN	E1BIJ1
E1BIJ4	0.0687178	0.124264	20.1041	0.553	0.586361	0.996552	LEMD3	E1BIJ4_BOVIN	E1BIJ4
E1BIL7	-0.036366	0.157738	17.3547	-0.230548	0.820362	0.996552	ZKSCAN1	E1BIL7_BOVIN	E1BIL7
E1BIL8	0.190083	0.137178	20.1041	1.38567	0.18103	0.996552	DNMBP	E1BIL8_BOVIN	E1BIL8
E1BIN1	-0.0627367	0.169877	18.2022	-0.369307	0.71616	0.996552	STIL	E1BIN1_BOVIN	E1BIN1
E1BIN5	-0.0187621	0.149852	17.2054	-0.125204	0.901813	0.996552	CUL3	E1BIN5_BOVIN	E1BIN5
E1BIN9	0.0243033	0.113279	20.1041	0.214544	0.832284	0.996552	MRE11	E1BIN9_BOVIN	E1BIN9
E1BIQ0	0.0354158	0.0992764	17.2167	0.356739	0.725622	0.996552	PNPT1	E1BIQ0_BOVIN	E1BIQ0
E1BIQ3	-0.065051	0.148362	18.1439	-0.438462	0.666227	0.996552	STX16	E1BIQ3_BOVIN	E1BIQ3
E1BIS5	-0.181181	0.321858	18.0599	-0.562924	0.580409	0.996552	RCC1L	E1BIS5_BOVIN	E1BIS5
E1BIT2	-0.213924	0.18592	18.2703	-1.15062	0.264726	0.996552	MIEF1	E1BIT2_BOVIN	E1BIT2
E1BIU3;A0A452DI18;Q32L31	0.434486	0.269645	17.1906	1.61132	0.125316	0.996552	HMGB3	HMGB3_BOVIN	E1BIU3;A0A452DI18;Q32L31
E1BIU3;F1N1P2;A0A452DI18;Q32L31	-0.159052	0.211959	18.6057	-0.75039	0.462405	0.996552	HMGB3	HMGB3_BOVIN	E1BIU3;F1N1P2;A0A452DI18;Q32L31
E1BIU5	0.191142	0.117968	17.6469	1.62028	0.122902	0.996552	FBXO42	E1BIU5_BOVIN	E1BIU5
E1BIU7	-0.00909691	0.136435	17.2255	-0.0666757	0.947608	0.996552	PTPN23	E1BIU7_BOVIN	E1BIU7
E1BIU8	0.218014	0.127204	17.5901	1.7139	0.104114	0.996552	PTPRS	E1BIU8_BOVIN	E1BIU8
E1BIV7	-0.157002	0.128827	17.7897	-1.21871	0.238869	0.996552	ZFC3H1	E1BIV7_BOVIN	E1BIV7
E1BIW0	0.0928431	0.204013	17.294	0.455083	0.654711	0.996552	UBR1	E1BIW0_BOVIN	E1BIW0
E1BIX2	-0.065752	0.368632	14.1041	-0.178368	0.860971	0.996552	POLR1A	E1BIX2_BOVIN	E1BIX2
E1BIX3	0.0505495	0.178485	17.1464	0.283214	0.780403	0.996552	CAPN7	E1BIX3_BOVIN	E1BIX3
E1BIZ2	-0.0461619	0.127129	19.051	-0.363112	0.720519	0.996552	SSH1	E1BIZ2_BOVIN	E1BIZ2
E1BJ04	-0.0419073	0.100298	20.1041	-0.417829	0.680501	0.996552	SPECC1L	E1BJ04_BOVIN	E1BJ04
E1BJ09	0.0752641	0.15149	17.8036	0.496827	0.62539	0.996552	MIB1	E1BJ09_BOVIN	E1BJ09
E1BJ19	0.187794	0.175962	17.2862	1.06724	0.300541	0.996552	TAOK1	E1BJ19_BOVIN	E1BJ19
E1BJ20;Q3SZ32	0.709127	0.344878	20.1041	2.05617	0.0529825	0.996552	TCEB2	Q3SZ32_BOVIN	E1BJ20;Q3SZ32
E1BJ22	0.172086	0.202453	17.8832	0.850005	0.406559	0.996552	SPAG5	E1BJ22_BOVIN	E1BJ22
E1BJ31	0.0523172	0.202852	17.9544	0.257908	0.799411	0.996552	EPHA2	E1BJ31_BOVIN	E1BJ31
E1BJ48	0.052315	0.331567	20.1041	0.157781	0.876203	0.996552	PHF24	E1BJ48_BOVIN	E1BJ48
E1BJ81	0.0608551	0.187448	20.1041	0.324652	0.748799	0.996552	CCAR1	E1BJ81_BOVIN	E1BJ81
E1BJA2	0.0449304	0.149704	17.4261	0.300127	0.767631	0.996552	AIFM1	E1BJA2_BOVIN	E1BJA2
E1BJB1	0.440331	0.582369	20.1041	0.756102	0.458357	0.996552	TUBB2A	E1BJB1_BOVIN	E1BJB1
E1BJC1	-0.704414	0.26733	15.2923	-2.63499	0.0185196	0.996552	OSBPL11	E1BJC1_BOVIN	E1BJC1
E1BJC4	-0.177444	0.288133	17.7639	-0.615839	0.545811	0.996552	PIWIL1	E1BJC4_BOVIN	E1BJC4
E1BJD2	0.454692	0.158144	17.671	2.87517	0.010206	0.996552	DDX42	E1BJD2_BOVIN	E1BJD2
E1BJE1	-0.00973794	0.203086	17.3626	-0.0479498	0.962303	0.996552	DENND4A	E1BJE1_BOVIN	E1BJE1
E1BJE7	-0.0701895	0.154579	20.1041	-0.45407	0.654643	0.996552	MCM3AP	E1BJE7_BOVIN	E1BJE7
E1BJE9	0.277902	0.155072	17.6725	1.79208	0.0902582	0.996552	SMCR8	E1BJE9_BOVIN	E1BJE9
E1BJF4	0.127324	0.146453	17.4936	0.869389	0.396406	0.996552	POLA1	E1BJF4_BOVIN	E1BJF4
E1BJF6	-0.245381	0.218835	17.4632	-1.1213	0.277342	0.996552	SYMPK	E1BJF6_BOVIN	E1BJF6
E1BJG3	-0.0443502	0.178803	18.4879	-0.24804	0.806838	0.996552	GEMIN5	E1BJG3_BOVIN	E1BJG3
E1BJG5	0.144993	0.117878	18.8635	1.23002	0.233808	0.996552	TRIM28	E1BJG5_BOVIN	E1BJG5
E1BJH1	-0.194312	0.201916	17.1808	-0.96234	0.349229	0.996552	EDC4	E1BJH1_BOVIN	E1BJH1
E1BJH5	0.677864	0.314426	17.7025	2.15588	0.0451121	0.996552	MAP4K3	E1BJH5_BOVIN	E1BJH5
E1BJI1	0.223863	0.206542	17.517	1.08386	0.293121	0.996552	RRP8	E1BJI1_BOVIN	E1BJI1
E1BJL3	-0.283496	0.246715	16.0954	-1.14908	0.267311	0.996552	BACH1	E1BJL3_BOVIN	E1BJL3
E1BJQ1	0.17566	0.20991	17.5797	0.836833	0.413918	0.996552	GLDC	E1BJQ1_BOVIN	E1BJQ1
E1BJV0	0.131389	0.165723	17.5756	0.79282	0.438455	0.996552	EHD4	E1BJV0_BOVIN	E1BJV0
E1BJV5	0.199383	0.141269	17.5214	1.41137	0.175647	0.996552	ZNF638	E1BJV5_BOVIN	E1BJV5
E1BJV8	-0.179392	0.136026	20.1041	-1.31881	0.202059	0.996552	DTL	E1BJV8_BOVIN	E1BJV8
E1BJW7	0.0974533	0.1338	18.245	0.728352	0.475644	0.996552	VPS53	E1BJW7_BOVIN	E1BJW7
E1BJX5	-0.0468051	0.173482	17.5763	-0.269799	0.790457	0.996552	MTBP	E1BJX5_BOVIN	E1BJX5
E1BJX6	0.216313	0.135464	17.1894	1.59683	0.128523	0.996552	SCUBE3	E1BJX6_BOVIN	E1BJX6
E1BJY4	0.0487292	0.292456	18.9911	0.166621	0.86943	0.996552	PDGFC	E1BJY4_BOVIN	E1BJY4
E1BJZ4	-0.0489454	0.129865	20.1041	-0.376895	0.710201	0.996552	GCC1	E1BJZ4_BOVIN	E1BJZ4
E1BJZ5	0.124127	0.122945	17.9124	1.00961	0.326125	0.996552	SALL4	E1BJZ5_BOVIN	E1BJZ5
E1BK11	0.0267844	0.20642	16.8923	0.129757	0.898292	0.996552	ANAPC5	E1BK11_BOVIN	E1BK11
E1BK18	-0.166688	0.206285	18.9327	-0.808046	0.429101	0.996552	ELL	E1BK18_BOVIN	E1BK18
E1BK29	-0.0150407	0.158681	18.0233	-0.0947861	0.925531	0.996552	COG1	E1BK29_BOVIN	E1BK29
E1BK49	0.0523334	0.127063	18.1239	0.411868	0.685266	0.996552	RPRD2	E1BK49_BOVIN	E1BK49
E1BK67	-0.0261091	0.0985181	20.1041	-0.265019	0.793693	0.996552	MADD	E1BK67_BOVIN	E1BK67
E1BK69	-0.030002	0.142895	17.1951	-0.209958	0.836168	0.996552	UFSP2	E1BK69_BOVIN	E1BK69
E1BK71	0.0329414	0.184798	20.1041	0.178256	0.860306	0.996552	PACSIN3	E1BK71_BOVIN	E1BK71
E1BK77	0.0217881	0.181858	17.3126	0.119809	0.906014	0.996552	DOCK6	E1BK77_BOVIN	E1BK77
E1BK91	0.185096	0.160558	20.1041	1.15282	0.262506	0.996552	CEP78	E1BK91_BOVIN	E1BK91
E1BKA3	-0.052416	0.14814	18.2077	-0.353827	0.727533	0.996552	AJUBA	AJUBA_BOVIN	E1BKA3
E1BKA6	-0.0260053	0.125471	17.1928	-0.207262	0.838241	0.996552	GRAP2	E1BKA6_BOVIN	E1BKA6
E1BKB2	-0.22709	0.195499	17.4097	-1.16159	0.261081	0.996552	NGLY1	E1BKB2_BOVIN	E1BKB2
E1BKB4	0.0684107	0.280226	15.8157	0.244127	0.810271	0.996552	TTLL4	E1BKB4_BOVIN	E1BKB4
E1BKE1	0.0521471	0.146931	18.6485	0.354908	0.726641	0.996552	FRYL	E1BKE1_BOVIN	E1BKE1
[truncated: 3,211 more rows]

## Sheet: Table S14
Protein	logFC	se	df	t	pval	adjPval	Genes	Protein.Names	Protein.Ids
A0A140T894;P68250	-1.12959	0.262111	20.1041	-4.30958	0.00033765	0.234644	YWHAB	1433B_BOVIN	A0A140T894;P68250
A0A3Q1M189	0.573877	0.146435	20.1041	3.919	0.000843313	0.234644	MARCHF7	A0A3Q1M189_BOVIN	A0A3Q1M189
A0A3Q1M3L6	0.778335	0.177376	17.2283	4.38804	0.000389885	0.234644		A0A3Q1M3L6_BOVIN	A0A3Q1M3L6
A0A3Q1M4N3	-0.703965	0.159916	17.2427	-4.40208	0.00037754	0.234644		A0A3Q1M4N3_BOVIN	A0A3Q1M4N3
A0A3Q1MG66	0.830379	0.201794	16.919	4.11499	0.000729399	0.234644	AFF1	A0A3Q1MG66_BOVIN	A0A3Q1MG66
E1BKZ1	1.70223	0.423121	17.7751	4.02303	0.000815507	0.234644	GSR	E1BKZ1_BOVIN	E1BKZ1
F1MAV6	0.701537	0.177532	18.3773	3.95162	0.000903791	0.234644	RFWD3	F1MAV6_BOVIN	F1MAV6
F1MEY2;Q7YS70	0.785262	0.187307	17.819	4.19238	0.000558169	0.234644	MECR	MECR_BOVIN	F1MEY2;Q7YS70
F1MUZ9	-0.891304	0.212945	17.227	-4.1856	0.000604798	0.234644	HSPD1	F1MUZ9_BOVIN	F1MUZ9
F1N0E5;Q2T9X2	-0.817846	0.192562	20.1041	-4.24718	0.000390796	0.234644	CCT4	TCPD_BOVIN	F1N0E5;Q2T9X2
P33433;F1MKS5	0.896694	0.198894	19.9849	4.5084	0.000214888	0.234644	HRG	HRG_BOVIN	P33433;F1MKS5
P79134	-0.695993	0.147141	17.3387	-4.7301	0.00018387	0.234644	ANXA6	ANXA6_BOVIN	P79134
Q08DI5	-1.27642	0.324906	18.2592	-3.92858	0.000961916	0.234644	RAP2C	RAP2C_BOVIN	Q08DI5
Q17QN6	-0.693785	0.179022	20.1041	-3.87541	0.000933927	0.234644	MPP1	EM55_BOVIN	Q17QN6
Q32L00	-0.86183	0.176387	20.1041	-4.88602	8.81277e-05	0.234644	ALKBH3	ALKB3_BOVIN	Q32L00
Q3MHV9	-1.46254	0.312167	18.5738	-4.68513	0.00017053	0.234644	SERINC1	SERC1_BOVIN	Q3MHV9
Q3SZ18	1.32329	0.307566	16.33	4.30246	0.000524753	0.234644	HPRT1	HPRT_BOVIN	Q3SZ18
Q3T061	-0.83963	0.211411	17.4343	-3.97155	0.000944503	0.234644	COX7A2L	COX7R_BOVIN	Q3T061
Q3ZC41	-0.825367	0.206461	17.3705	-3.99769	0.000897554	0.234644	ACAA1	Q3ZC41_BOVIN	Q3ZC41
Q58CR1	1.05676	0.252065	20.1041	4.1924	0.000444322	0.234644	MTFR2	MTFR2_BOVIN	Q58CR1
Q5E9M8	-0.671872	0.164391	17.2072	-4.08703	0.000751051	0.234644	SFXN1	SFXN1_BOVIN	Q5E9M8
Q5W9D7	0.518595	0.134695	20.1041	3.85015	0.000990821	0.234644	QKI	QKI_BOVIN	Q5W9D7
Q3MHK8	1.17991	0.292973	15.3868	4.02739	0.00104629	0.237007	METTL7A	Q3MHK8_BOVIN	Q3MHK8
A4IFG8	-1.21043	0.319052	20.1041	-3.79384	0.00113031	0.245371	RSPRY1	A4IFG8_BOVIN	A4IFG8
A0A3Q1M8L1	0.533345	0.150183	17.2534	3.5513	0.00240846	0.285184	DOCK4	A0A3Q1M8L1_BOVIN	A0A3Q1M8L1
A0A3Q1N424	-0.548597	0.153532	17.1374	-3.57317	0.00231662	0.285184		A0A3Q1N424_BOVIN	A0A3Q1N424
A0A452DJQ7;A0JN74	-0.726871	0.20237	18.319	-3.59179	0.00203781	0.285184	TRIM11	TRI11_BOVIN	A0A452DJQ7;A0JN74
A2VDN8	-0.612777	0.172776	20.1041	-3.54665	0.00201148	0.285184	CORO1C	A2VDN8_BOVIN	A2VDN8
A6QR70	0.754944	0.205563	17.7346	3.67257	0.00177814	0.285184	WRNIP1	A6QR70_BOVIN	A6QR70
CYB5_HUMAN;P00171	-0.735167	0.205943	17.3017	-3.56976	0.0023049	0.285184	CYB5A	CYB5_BOVIN	CYB5_HUMAN;P00171
E1B7E6	0.611603	0.171504	17.2529	3.56612	0.00233188	0.285184	PIWIL2	E1B7E6_BOVIN	E1B7E6
E1BJZ5	0.44679	0.124009	17.9124	3.60289	0.00204721	0.285184	SALL4	E1BJZ5_BOVIN	E1BJZ5
F1MMR8	-0.876007	0.236377	17.3974	-3.70597	0.00169743	0.285184	NUDT5	F1MMR8_BOVIN	F1MMR8
F1MQ24	0.588398	0.157433	18.3925	3.73746	0.00146139	0.285184	TCP11L1	F1MQ24_BOVIN	F1MQ24
F1MXR0	-0.635509	0.177544	17.3001	-3.57944	0.00225689	0.285184	BAIAP2L1	F1MXR0_BOVIN	F1MXR0
F1N2Q9	0.854579	0.222299	15.868	3.84429	0.00145189	0.285184	DIRAS2	F1N2Q9_BOVIN	F1N2Q9
P20072	-0.635319	0.171424	17.2168	-3.70613	0.00172249	0.285184	ANXA7	ANXA7_BOVIN	P20072
Q0VCJ0	0.733324	0.195784	17.5979	3.74557	0.00153015	0.285184	MTFP1	Q0VCJ0_BOVIN	Q0VCJ0
Q27966	-0.482525	0.134185	17.135	-3.59596	0.00220487	0.285184	MYO1C	MYO1C_BOVIN	Q27966
Q3T0V3	-1.15134	0.320304	18.5442	-3.59451	0.00199362	0.285184	EIF3K	EIF3K_BOVIN	Q3T0V3
Q5DPW9	1.03125	0.284659	17.5913	3.62274	0.00200714	0.285184	CST6	Q5DPW9_BOVIN	Q5DPW9
Q7YRD0	0.726454	0.194602	17.559	3.73302	0.00157818	0.285184	PNO1	PNO1_BOVIN	Q7YRD0
Q9N2I8	1.35178	0.380313	17.3989	3.5544	0.0023664	0.285184	TXNRD2	TRXR2_BOVIN	Q9N2I8
Q9TTJ5;A0A3Q1MLX2	-0.905847	0.249794	17.7083	-3.62638	0.00197334	0.285184	RGN	RGN_BOVIN	Q9TTJ5;A0A3Q1MLX2
Q2TBR6	-1.17449	0.33783	19.3813	-3.47656	0.00246843	0.285789	PFDN4	PFD4_BOVIN	Q2TBR6
A2VDL2;P58352;A0A3Q1MA30	1.29087	0.375459	20.0179	3.4381	0.00259961	0.294434	SLC2A3	GTR3_BOVIN	A2VDL2;P58352;A0A3Q1MA30
A6QLI2	0.994445	0.29788	18.8612	3.33841	0.00347974	0.303385	SCG3	SCG3_BOVIN	A6QLI2
A6QNS9	0.562311	0.165364	17.744	3.40044	0.00324071	0.303385	DMAC2	DMAC2_BOVIN	A6QNS9
E1BBD0	0.518401	0.149625	17.178	3.46468	0.00292506	0.303385	KICS2	E1BBD0_BOVIN	E1BBD0
E1BGT8	-0.507045	0.152083	19.6651	-3.33401	0.00336526	0.303385	SPIRE1	E1BGT8_BOVIN	E1BGT8
E1BJV8	-0.510936	0.153653	20.1041	-3.32526	0.00335716	0.303385	DTL	E1BJV8_BOVIN	E1BJV8
E1BL67	0.765845	0.226675	18.1301	3.3786	0.00331968	0.303385	OSBPL2	E1BL67_BOVIN	E1BL67
F1MH40	1.37912	0.399497	17.6909	3.45213	0.00290213	0.303385		F1MH40_BOVIN	F1MH40
F1MKX7	0.555447	0.161638	17.3702	3.43636	0.00307011	0.303385	XRN2	F1MKX7_BOVIN	F1MKX7
F1MLZ2	-0.597476	0.176516	17.4455	-3.38483	0.00341896	0.303385	SLC20A1	F1MLZ2_BOVIN	F1MLZ2
F1MX87	1.61401	0.469956	19.2391	3.43439	0.00274056	0.303385	C8A	F1MX87_BOVIN	F1MX87
F1N206	1.64421	0.479772	17.6644	3.42706	0.00307217	0.303385	DLD	F1N206_BOVIN	F1N206
G5E5L3	-0.649485	0.190036	17.4383	-3.41769	0.00318342	0.303385	LOC783508	G5E5L3_BOVIN	G5E5L3
Q2QDE9;F1MW13	0.876682	0.25421	17.4805	3.44865	0.00296628	0.303385	DNASE1L1	DNSL1_BOVIN	Q2QDE9;F1MW13
Q32L35;A0A3Q1LN56	-0.878427	0.26042	17.5064	-3.37312	0.00349388	0.303385	CHCHD6	MIC25_BOVIN	Q32L35;A0A3Q1LN56
E1BNL3	0.797793	0.240414	17.207	3.31841	0.00401206	0.317293	ZAN	E1BNL3_BOVIN	E1BNL3
F1MYK6	0.500541	0.151144	17.4124	3.31168	0.00401945	0.317293	SCAF8	F1MYK6_BOVIN	F1MYK6
O02703	-0.807908	0.243703	17.5425	-3.31513	0.00395753	0.317293	BAX	BAX_BOVIN	O02703
P62285;F1MM80	0.401366	0.122199	18.6172	3.28453	0.00397983	0.317293	ASPM	ASPM_BOVIN	P62285;F1MM80
Q17QZ9	0.590313	0.180371	20.1041	3.27277	0.00378779	0.317293	IFIT5	Q17QZ9_BOVIN	Q17QZ9
Q3SZB0	0.812074	0.245276	18.5397	3.31086	0.00376862	0.317293	B3GAT3	Q3SZB0_BOVIN	Q3SZB0
A0A3Q1MF28	-0.458594	0.139506	16.5534	-3.28726	0.00447385	0.340384	MAML1	A0A3Q1MF28_BOVIN	A0A3Q1MF28
A0A452DIL5;Q32LE9	-0.882876	0.269959	17.2349	-3.2704	0.00444475	0.340384	CSRP2	CSRP2_BOVIN	A0A452DIL5;Q32LE9
E1BIU3;F1N1P2;A0A452DI18;Q32L31	0.676179	0.209411	18.6057	3.22895	0.00450796	0.340384	HMGB3	HMGB3_BOVIN	E1BIU3;F1N1P2;A0A452DI18;Q32L31
G3MYQ9	-1.02962	0.303468	13.4747	-3.39286	0.00459153	0.341741	ABCB8	G3MYQ9_BOVIN	G3MYQ9
A0A452DIX3;Q5E956	0.446358	0.139066	17.4485	3.20969	0.00500804	0.343395	TPI1	TPIS_BOVIN	A0A452DIX3;Q5E956
A0JN94	0.342857	0.108032	19.0063	3.17367	0.00499907	0.343395	ZBTB5	A0JN94_BOVIN	A0JN94
E1BCF2	0.609013	0.188508	17.6901	3.2307	0.00471902	0.343395	CRLF3	E1BCF2_BOVIN	E1BCF2
F1MW70	0.592118	0.184037	17.5078	3.21739	0.00490843	0.343395	DUSP12	F1MW70_BOVIN	F1MW70
Q1RMW1	-1.21629	0.379972	17.7854	-3.20101	0.00500922	0.343395	UBE2F	UBE2F_BOVIN	Q1RMW1
Q8SPU8;F1MZD5	-0.947449	0.295121	17.4503	-3.21038	0.00500006	0.343395	DHRS4	DHRS4_BOVIN	Q8SPU8;F1MZD5
F1MBP8	0.546088	0.171291	17.3209	3.18806	0.00528656	0.357701	COPS5	F1MBP8_BOVIN	F1MBP8
G3N326	-0.490668	0.154863	17.7226	-3.1684	0.00539755	0.360529		G3N326_BOVIN	G3N326
F1MHJ5	0.918241	0.29744	20.1041	3.08715	0.00578691	0.36768	SNX6	F1MHJ5_BOVIN	F1MHJ5
Q0VCU1	-0.446915	0.14183	17.2866	-3.15106	0.00573804	0.36768	ACO1	ACOHC_BOVIN	Q0VCU1
Q2TBU5	0.507603	0.161427	17.813	3.14447	0.00566014	0.36768	NT5DC1	NT5D1_BOVIN	Q2TBU5
Q3B7M6	-0.41803	0.132853	17.3269	-3.14656	0.00578146	0.36768	NEDD1	NEDD1_BOVIN	Q3B7M6
P00442;F1MNQ4	0.712019	0.227029	17.3488	3.13625	0.00590491	0.368985	SOD1	SODC_BOVIN	P00442;F1MNQ4
Q02367	-1.25287	0.399878	17.3351	-3.13314	0.00594909	0.368985	NDUFB6	NDUB6_BOVIN	Q02367
Q05B89	1.07278	0.345337	17.6689	3.10646	0.00619452	0.379688	NIF3L1	NIF3L_BOVIN	Q05B89
A0A3Q1M8G4	0.771485	0.252465	19.1041	3.0558	0.0064753	0.382489	LOC107132045	A0A3Q1M8G4_BOVIN	A0A3Q1M8G4
A0A3S5ZPK5	-0.498714	0.163018	17.3955	-3.05925	0.0069563	0.382489	WDR81	A0A3S5ZPK5_BOVIN	A0A3S5ZPK5
E1BJE9	0.475174	0.155072	17.6725	3.06421	0.00678848	0.382489	SMCR8	E1BJE9_BOVIN	E1BJE9
F1MBS9	0.387377	0.126331	17.3985	3.06637	0.00684918	0.382489	CDC40	F1MBS9_BOVIN	F1MBS9
F1MHR4	0.562156	0.187071	20.082	3.00503	0.00697437	0.382489	PIP4K2A	F1MHR4_BOVIN	F1MHR4
F1MQ42	0.650912	0.212734	17.371	3.05974	0.00695742	0.382489	SLBP	F1MQ42_BOVIN	F1MQ42
P00257	-1.18536	0.39087	19.7497	-3.03262	0.00663984	0.382489	FDX1	ADX_BOVIN	P00257
Q32KL4	-0.925198	0.301439	18.603	-3.06927	0.00642552	0.382489	RMDN1	RMD1_BOVIN	Q32KL4
Q3SYX9;G3MXC8	-0.747579	0.241995	17.679	-3.08923	0.00642746	0.382489	ARPC5	ARPC5_BOVIN	Q3SYX9;G3MXC8
Q5E9C2	-1.26551	0.411891	17.5194	-3.07244	0.00671913	0.382489	DAD1	DAD1_BOVIN	Q5E9C2
A0A3Q1LL67	-0.665718	0.23062	19.4178	-2.88664	0.0093093	0.384743	GLG1	A0A3Q1LL67_BOVIN	A0A3Q1LL67
A0A3Q1LVN1	0.55851	0.190012	18.0946	2.93934	0.00873177	0.384743	ARMH3	A0A3Q1LVN1_BOVIN	A0A3Q1LVN1
A0A3Q1MA59;A0A3Q1M5V4;F1MX94	-0.839342	0.282488	17.8817	-2.97125	0.00822339	0.384743	PTS	F1MX94_BOVIN	A0A3Q1MA59;A0A3Q1M5V4;F1MX94
A0A3Q1MDZ7	0.596522	0.201527	17.8985	2.96001	0.00841981	0.384743	C2CD3	A0A3Q1MDZ7_BOVIN	A0A3Q1MDZ7
A0A3Q1MF71	0.650928	0.21921	17.4783	2.96943	0.00840677	0.384743	EIF4EBP2	A0A3Q1MF71_BOVIN	A0A3Q1MF71
A7MB97	1.36385	0.454338	18.3202	3.00184	0.00754686	0.384743	YIPF2	A7MB97_BOVIN	A7MB97
E1B771	0.482372	0.161229	17.4889	2.99184	0.00800737	0.384743	RAB24	E1B771_BOVIN	E1B771
E1B9A3	-0.532698	0.181302	20.1041	-2.93818	0.00809928	0.384743	MB21D2	E1B9A3_BOVIN	E1B9A3
E1BC52	0.489915	0.16386	17.7126	2.98984	0.00795941	0.384743	CFAP418	CF418_BOVIN	E1BC52
E1BC90	-0.497039	0.169086	17.3094	-2.93955	0.00903172	0.384743	CCNI2	E1BC90_BOVIN	E1BC90
E1BCT9	-0.356536	0.117689	17.3911	-3.02946	0.00741889	0.384743	RBM27	E1BCT9_BOVIN	E1BCT9
E1BEQ6	0.462834	0.15445	17.7274	2.99665	0.00783772	0.384743	C8H9orf40	E1BEQ6_BOVIN	E1BEQ6
E1BFW2	-0.439081	0.146952	17.6494	-2.98792	0.00801556	0.384743	IWS1	E1BFW2_BOVIN	E1BFW2
E1BGD4	0.691685	0.23699	17.733	2.91863	0.00927246	0.384743	TRIM37	E1BGD4_BOVIN	E1BGD4
E1BIF7	-0.556111	0.189782	16.5864	-2.93026	0.00952627	0.384743	SH3BP5	E1BIF7_BOVIN	E1BIF7
E1BNN6	0.647639	0.216156	18.431	2.99617	0.00760433	0.384743	NLRP1	E1BNN6_BOVIN	E1BNN6
F1MEK3	0.643908	0.216043	18.1257	2.98046	0.00797476	0.384743	SCAF1	F1MEK3_BOVIN	F1MEK3
F1MU34	-0.698059	0.238877	18.2389	-2.92226	0.00900769	0.384743	ERAP1	F1MU34_BOVIN	F1MU34
F1N0T6;A5D7V9	-0.523694	0.177062	17.9094	-2.95768	0.00845827	0.384743	HARS2	SYHM_BOVIN	F1N0T6;A5D7V9
F6R352	-0.561959	0.188816	16.1322	-2.97622	0.00884902	0.384743	RUFY1	F6R352_BOVIN	F6R352
G3N327	0.945583	0.31155	17.3695	3.0351	0.00733722	0.384743	NPM2	G3N327_BOVIN	G3N327
G5E589;Q2TBX6	1.07141	0.369156	17.967	2.90232	0.00951046	0.384743	PSMB1	PSB1_BOVIN	G5E589;Q2TBX6
Q08DY8	-0.484474	0.164375	17.2602	-2.94736	0.00890205	0.384743	ATG13	ATG13_BOVIN	Q08DY8
Q2KI30	0.757428	0.256085	17.3867	2.95772	0.00865679	0.384743	REEP2	REEP2_BOVIN	Q2KI30
Q2T9M8	-0.476185	0.161028	17.306	-2.95716	0.00869924	0.384743	SNAP23	Q2T9M8_BOVIN	Q2T9M8
Q2TBS9	0.622352	0.216462	20.1041	2.87511	0.00932656	0.384743	SMU1	SMU1_BOVIN	Q2TBS9
Q32LB0;A0A3Q1MCF1	0.491126	0.165534	17.5043	2.96691	0.00844242	0.384743	WDR70	WDR70_BOVIN	Q32LB0;A0A3Q1MCF1
Q3SX05	-0.557535	0.186064	17.2632	-2.99647	0.00801293	0.384743	ECSIT	ECSIT_BOVIN	Q3SX05
Q3T122	-0.574514	0.196917	18.2815	-2.91755	0.00908455	0.384743	EIF3D	EIF3D_BOVIN	Q3T122
Q3ZBT6	-0.741611	0.255324	20.1041	-2.90459	0.00873225	0.384743	TRA2B	TRA2B_BOVIN	Q3ZBT6
Q3ZCJ6	-0.71341	0.244865	17.4445	-2.91349	0.00949247	0.384743	EPHX1	Q3ZCJ6_BOVIN	Q3ZCJ6
Q58DU8	-0.605907	0.206304	18.8452	-2.93696	0.00851315	0.384743	NR2C2AP	NR2CA_BOVIN	Q58DU8
Q5E9F5	-1.01355	0.342693	17.3918	-2.9576	0.0086571	0.384743	TAGLN2	TAGL2_BOVIN	Q5E9F5
Q9BH11	0.605559	0.206769	17.2317	2.92867	0.00927643	0.384743	ZP4	ZP4_BOVIN	Q9BH11
E1BGE2	0.563341	0.187043	13.3162	3.01184	0.00978064	0.386102	UTP20	E1BGE2_BOVIN	E1BGE2
Q29RS5	0.550189	0.192516	20.1041	2.85788	0.00969173	0.386102	RARRES2	RARR2_BOVIN	Q29RS5
Q3T145	-0.323149	0.111317	17.2705	-2.90296	0.00978224	0.386102	MDH1	MDHC_BOVIN	Q3T145
E1BHZ4	-0.508992	0.178003	19.1041	-2.85946	0.00999497	0.388611	ZC3H4	E1BHZ4_BOVIN	E1BHZ4
F1N151;A0A3Q1MIT7	0.46187	0.159784	17.4286	2.89059	0.00997545	0.388611	DNAJC10	F1N151_BOVIN	F1N151;A0A3Q1MIT7
A0A3Q1LT15;Q865V0	-0.646348	0.228156	20.1041	-2.83292	0.0102452	0.392482	CEP57	CEP57_BOVIN	A0A3Q1LT15;Q865V0
Q3ZCC9	1.02333	0.360976	20.1041	2.8349	0.0102001	0.392482	SEC13	SEC13_BOVIN	Q3ZCC9
Q0VCY8	0.551064	0.193189	18.2344	2.85247	0.0104801	0.398548	PEA15	Q0VCY8_BOVIN	Q0VCY8
F1MEF6	0.68659	0.23943	17.2359	2.8676	0.0105624	0.39877	ITGA4	F1MEF6_BOVIN	F1MEF6
G3MXV0	-0.390133	0.136782	17.542	-2.85222	0.010776	0.403904	FKBP5	G3MXV0_BOVIN	G3MXV0
F1MCX1	0.443002	0.155718	17.6863	2.84489	0.0108826	0.404989	GPC4	F1MCX1_BOVIN	F1MCX1
A0A3Q1N3K8	0.481098	0.170744	17.2095	2.81766	0.0117549	0.406024	PHKA2	A0A3Q1N3K8_BOVIN	A0A3Q1N3K8
A0A3Q1NMX4;A4FUD6	-0.407106	0.144074	17.2744	-2.82567	0.0115268	0.406024	ELMO2	ELMO2_BOVIN	A0A3Q1NMX4;A4FUD6
A5PJU0	0.62508	0.223193	17.944	2.80062	0.0118456	0.406024	NOL6	A5PJU0_BOVIN	A5PJU0
A6QQL4	-0.551237	0.196052	17.38	-2.81169	0.0118234	0.406024	UBFD1	A6QQL4_BOVIN	A6QQL4
F1MLH7	-0.530872	0.187027	17.5555	-2.83848	0.0110907	0.406024	RNF214	F1MLH7_BOVIN	F1MLH7
F1MRG0	0.745876	0.26303	17.2491	2.83571	0.0112958	0.406024	GSTK1	F1MRG0_BOVIN	F1MRG0
O62768	0.552473	0.194957	17.6044	2.83382	0.0111795	0.406024	TXNRD1	TRXR1_BOVIN	O62768
Q0VC30	-0.745299	0.264868	17.6928	-2.81386	0.0116256	0.406024	POLG2	DPOG2_BOVIN	Q0VC30
Q0VCY7	-0.611319	0.21751	17.5197	-2.81054	0.0117872	0.406024	SRSF1	SRSF1_BOVIN	Q0VCY7
Q2NKR1	0.452125	0.15996	17.315	2.82649	0.0114878	0.406024	TIMM10	TIM10_BOVIN	Q2NKR1
Q2TBQ8;F1MM83	-0.817388	0.289597	17.7647	-2.8225	0.0113812	0.406024	PGLS	6PGL_BOVIN	Q2TBQ8;F1MM83
Q3SZ20	0.511559	0.179853	17.3658	2.84431	0.0110382	0.406024	SHMT2	GLYM_BOVIN	Q3SZ20
F1MP30	-0.763504	0.27267	17.5846	-2.8001	0.0120215	0.4067	UNC13B	F1MP30_BOVIN	F1MP30
Q58DS5;A0A140T898	-0.489406	0.175663	18.4574	-2.78605	0.0119973	0.4067	RAB13	RAB13_BOVIN	Q58DS5;A0A140T898
Q29RQ1;A0A3Q1LI40	1.36684	0.491318	18.3597	2.78198	0.0121448	0.408221	C7	CO7_BOVIN	Q29RQ1;A0A3Q1LI40
A0A3Q1MXQ4	-0.394904	0.142632	18.1021	-2.76869	0.0126109	0.413225	KIAA1522	A0A3Q1MXQ4_BOVIN	A0A3Q1MXQ4
E1BPY5	0.894284	0.3227	18.1033	2.77125	0.0125412	0.413225	MFSD8	E1BPY5_BOVIN	E1BPY5
P81623	-0.573769	0.206526	17.6352	-2.7782	0.0125705	0.413225	ERP29	ERP29_BOVIN	P81623
Q32KM2	-0.695437	0.253484	20.1041	-2.74351	0.0124855	0.413225		C10_BOVIN	Q32KM2
F1MKU1	0.613446	0.221823	17.7661	2.76547	0.0128528	0.41592	RIGI	F1MKU1_BOVIN	F1MKU1
G5E563;Q3SWY8	0.718854	0.263117	20.1041	2.73207	0.0128038	0.41592	ZUP1	ZUP1_BOVIN	G5E563;Q3SWY8
A0A3Q1LR24	0.703207	0.254223	17.3702	2.7661	0.0130264	0.416366	NAV2	A0A3Q1LR24_BOVIN	A0A3Q1LR24
Q3SWX2	-0.406474	0.146816	17.3339	-2.76859	0.0129761	0.416366	ACOT9	ACOT9_BOVIN	Q3SWX2
A0A3Q1LFT5;Q0VD29	0.53807	0.197528	17.1576	2.72401	0.0143476	0.416471	RRAGC	Q0VD29_BOVIN	A0A3Q1LFT5;Q0VD29
A0A3Q1LRX5;A0A3Q1MPN7	-0.769503	0.28846	20.1041	-2.66763	0.0147459	0.416471	LSM6	A0A3Q1LRX5_BOVIN	A0A3Q1LRX5;A0A3Q1MPN7
A0A3Q1LXK7;P04038;A0A3Q1M1C3	-1.54864	0.567791	16.738	-2.72749	0.0144723	0.416471	COX6C	COX6C_BOVIN	A0A3Q1LXK7;P04038;A0A3Q1M1C3
A0A3Q1M6Y9	-0.45772	0.169513	19.663	-2.70021	0.0139052	0.416471	ARHGAP12	A0A3Q1M6Y9_BOVIN	A0A3Q1M6Y9
A0A3Q1N140	0.513255	0.189165	17.5809	2.71327	0.0144526	0.416471	AS3MT	A0A3Q1N140_BOVIN	A0A3Q1N140
A4FUG6	0.744881	0.276272	19.8918	2.69619	0.0139358	0.416471	ALG2	A4FUG6_BOVIN	A4FUG6
A7YY49	0.847841	0.310394	17.4147	2.7315	0.0139904	0.416471	SURF4	SURF4_BOVIN	A7YY49
E1B722	-0.61911	0.228322	17.6827	-2.71156	0.0144532	0.416471	C1H3orf33	E1B722_BOVIN	E1B722
E1BCH6	-0.696855	0.2567	20.1041	-2.71466	0.013303	0.416471	CRPPA	ISPD_BOVIN	E1BCH6
E1BKB2	-0.549848	0.201587	17.4097	-2.7276	0.0141086	0.416471	NGLY1	E1BKB2_BOVIN	E1BKB2
E1BPD7	-0.36528	0.132289	16.3472	-2.76122	0.0137064	0.416471	MKI67	E1BPD7_BOVIN	E1BPD7
F1MP97;Q3SZK4	0.488492	0.177063	15.165	2.75887	0.0145097	0.416471	TBRG4	FAKD4_BOVIN	F1MP97;Q3SZK4
F1N4C1	0.44783	0.167925	20.1041	2.66684	0.0147712	0.416471	HMBOX1	F1N4C1_BOVIN	F1N4C1
F6S1Q0	-0.887366	0.324543	17.3646	-2.7342	0.0139364	0.416471	KRT18	F6S1Q0_BOVIN	F6S1Q0
G5E600	0.417186	0.151922	17.2815	2.74605	0.0136349	0.416471	WASHC4	G5E600_BOVIN	G5E600
Q2KI50	-0.675993	0.246084	15.3033	-2.74701	0.0147675	0.416471	STK16	Q2KI50_BOVIN	Q2KI50
Q2KID9	0.692891	0.256587	17.7011	2.70041	0.0147883	0.416471	MRPS5	RT05_BOVIN	Q2KID9
Q3SYZ9	0.535979	0.197733	19.1041	2.71061	0.0138234	0.416471	MED4	MED4_BOVIN	Q3SYZ9
Q3SZ63;F1MW06	0.401092	0.147845	17.5736	2.71292	0.014467	0.416471	NOP56	NOP56_BOVIN	Q3SZ63;F1MW06
Q3T105;A0A452DIP2	0.642073	0.236839	20.1041	2.71101	0.0134099	0.416471	GALE	GALE_BOVIN	Q3T105;A0A452DIP2
Q3ZBD3	-1.14182	0.416769	17.7713	-2.73969	0.0135743	0.416471	PCBD1	PHS_BOVIN	Q3ZBD3
Q5E9T5	-1.06262	0.391357	18.4364	-2.7152	0.0139806	0.416471	TMEM35A	NACHO_BOVIN	Q5E9T5
A5PJA8;A7YWQ2	-0.36115	0.135643	20.1041	-2.6625	0.0149118	0.41711	EMC7	EMC7_BOVIN	A5PJA8;A7YWQ2
Q2KIX7	0.629962	0.2368	20.1041	2.66031	0.0149833	0.41711		HP251_BOVIN	Q2KIX7
Q32L40;G5E531	-0.417386	0.154661	17.3006	-2.69871	0.0150512	0.41711	TCP1	TCPA_BOVIN	Q32L40;G5E531
E1B8F6	0.684585	0.258344	20.1041	2.6499	0.0153272	0.420491	PEX6	E1B8F6_BOVIN	E1B8F6
F6QCG0	-0.55667	0.206838	17.2115	-2.69133	0.0153346	0.420491	AAAS	F6QCG0_BOVIN	F6QCG0
Q8MJN0	-0.391758	0.147168	18.8343	-2.66198	0.0154756	0.422135	FUNDC2	FUND2_BOVIN	Q8MJN0
P08166	-0.583491	0.21868	17.7234	-2.66824	0.0158153	0.422552	AK2	KAD2_BOVIN	P08166
Q08DZ6	0.954093	0.351202	15.3309	2.71665	0.0156837	0.422552	RWDD4	Q08DZ6_BOVIN	Q08DZ6
Q0VC06	0.54586	0.204224	17.5208	2.67285	0.0157697	0.422552	LTV1	LTV1_BOVIN	Q0VC06
Q5E995;A0A3Q1NAF9	0.833995	0.316097	20.1041	2.63842	0.0157151	0.422552	RPS6	RS6_BOVIN	Q5E995;A0A3Q1NAF9
Q32LM2	-0.415513	0.155628	17.3484	-2.66992	0.0159609	0.424268	SGTA	SGTA_BOVIN	Q32LM2
F1MXB4	-0.563457	0.214206	19.6937	-2.63044	0.0161643	0.425332	STXBP3	F1MXB4_BOVIN	F1MXB4
F1MYN0	0.839117	0.314611	17.2678	2.66716	0.0160982	0.425332	BOLA2B	F1MYN0_BOVIN	F1MYN0
P15246;G3MZZ6	0.532222	0.203178	20.1041	2.61948	0.0163754	0.42658	PCMT1	PIMT_BOVIN	P15246;G3MZZ6
P33097	0.775789	0.291703	17.3611	2.65951	0.0163055	0.42658	GOT1	AATC_BOVIN	P33097
Q0VCE4	0.929129	0.346132	15.5414	2.68432	0.0165939	0.430121	MSX1	Q0VCE4_BOVIN	Q0VCE4
Q08DS7	-0.454651	0.171553	17.1394	-2.6502	0.0167523	0.432076	AP2B1	AP1B1_BOVIN	Q08DS7
F1MMK8	-0.329036	0.125442	18.6001	-2.62301	0.0169351	0.43464	KARS1	F1MMK8_BOVIN	F1MMK8
A0A3Q1MDV7	0.47824	0.183767	19.108	2.60242	0.0174426	0.439889	USP34	A0A3Q1MDV7_BOVIN	A0A3Q1MDV7
A6H769	0.708625	0.273728	20.1041	2.5888	0.0175013	0.439889	RPS7	RS7_BOVIN	A6H769
A6QR43	0.764753	0.292066	17.4595	2.61842	0.0177104	0.439889	PJA2	A6QR43_BOVIN	A6QR43
E1B8Z4	0.373518	0.142119	17.205	2.62822	0.0174981	0.439889	STAT2	E1B8Z4_BOVIN	E1B8Z4
E1BC59	-0.344791	0.131176	17.5121	-2.62846	0.0173131	0.439889	PPP1R12A	E1BC59_BOVIN	E1BC59
F1N301	-1.00251	0.382643	17.326	-2.61995	0.0177307	0.439889	RPL22	F1N301_BOVIN	F1N301
Q32L10	0.488152	0.188858	20.1041	2.58475	0.017655	0.439889	TMEM205	TM205_BOVIN	Q32L10
A5PJV8	-1.20496	0.460887	17.3789	-2.61444	0.0179047	0.440366	MZT2	MZT2_BOVIN	A5PJV8
F1MLM2	0.357441	0.137478	17.9167	2.6	0.0181451	0.440366	HLTF	F1MLM2_BOVIN	F1MLM2
Q1JPH6;G3MXI7	-0.634661	0.24337	17.3475	-2.6078	0.0181725	0.440366	EIF4H	IF4H_BOVIN	Q1JPH6;G3MXI7
Q2T9P4	0.402841	0.154587	17.5908	2.60592	0.018103	0.440366	NASP	NASP_BOVIN	Q2T9P4
Q32KP9	0.720091	0.277631	18.6212	2.5937	0.0180122	0.440366	NUTF2	NTF2_BOVIN	Q32KP9
A0A3Q1LFQ2	-0.71536	0.278604	17.3901	-2.56766	0.0197271	0.440455		A0A3Q1LFQ2_BOVIN	A0A3Q1LFQ2
A0A3Q1LLI7	-0.364799	0.141232	17.3189	-2.58298	0.0191522	0.440455	ARHGAP17	A0A3Q1LLI7_BOVIN	A0A3Q1LLI7
A0A3Q1LW53;Q3ZBZ8	-0.548297	0.213852	17.6193	-2.5639	0.0197439	0.440455	STIP1	STIP1_BOVIN	A0A3Q1LW53;Q3ZBZ8
A0A3Q1M8C2	0.518868	0.195901	14.1793	2.64862	0.0189202	0.440455	LOC100297097	A0A3Q1M8C2_BOVIN	A0A3Q1M8C2
A0A3Q1MJE8	-0.333882	0.130034	20.0911	-2.56764	0.0183253	0.440455	HMMR	A0A3Q1MJE8_BOVIN	A0A3Q1MJE8
A6H784	-0.375787	0.145905	17.1652	-2.57556	0.0195437	0.440455	SCO2	SCO2_BOVIN	A6H784
A6H7C1	-0.972854	0.376419	16.5646	-2.5845	0.0195694	0.440455	MORF4L2	A6H7C1_BOVIN	A6H7C1
E1BDN4	-0.342985	0.133597	18.0195	-2.56732	0.0193734	0.440455	DHX35	E1BDN4_BOVIN	E1BDN4
E1BFF9	-0.442714	0.172425	18.0438	-2.56758	0.0193491	0.440455	GOLGA1	E1BFF9_BOVIN	E1BFF9
F1ML50	0.563696	0.220939	18.4836	2.55137	0.0197733	0.440455	SLC35E1	F1ML50_BOVIN	F1ML50
G1K122;P18902	-0.819186	0.321683	20.1041	-2.54656	0.0191706	0.440455	RBP4	RET4_BOVIN	G1K122;P18902
P81134	0.761405	0.296451	19.7183	2.5684	0.0184641	0.440455	ATP6AP2	RENR_BOVIN	P81134
Q0P5F6	0.612422	0.238538	19.0487	2.56739	0.0188255	0.440455	CYB5B	Q0P5F6_BOVIN	Q0P5F6
Q2KHV9	-0.318894	0.125453	20.1041	-2.54194	0.0193621	0.440455		K2013_BOVIN	Q2KHV9
Q2KIV2	0.737475	0.288681	18.2189	2.55464	0.0197824	0.440455	TIMM9	TIM9_BOVIN	Q2KIV2
Q2NKU4	0.423862	0.164805	19.0137	2.57189	0.0186635	0.440455	CARHSP1	Q2NKU4_BOVIN	Q2NKU4
Q32L93;F1MCZ0	-0.887474	0.345669	19.3949	-2.56741	0.0186557	0.440455	GMPR2	GMPR2_BOVIN	Q32L93;F1MCZ0
Q3SZ71;E1B941	0.504137	0.195983	17.1851	2.57235	0.0196618	0.440455	PMPCB	MPPB_BOVIN	Q3SZ71;E1B941
Q58DU5	0.785965	0.30559	18.2709	2.57196	0.0190472	0.440455	PSMA3	PSA3_BOVIN	Q58DU5
Q3T112	0.635045	0.248473	17.8904	2.55579	0.0199206	0.441643	PSMB8	PSB8_BOVIN	Q3T112
E1BGB9	0.495814	0.193955	17.1035	2.55633	0.0203754	0.445288	GPCPD1	E1BGB9_BOVIN	E1BGB9
F1MQI1	-0.328235	0.129062	17.7946	-2.54324	0.0205057	0.445288	TLN2	F1MQI1_BOVIN	F1MQI1
Q3SZH7	-0.274833	0.107559	17.1252	-2.55518	0.0204098	0.445288	LTA4H	LKHA4_BOVIN	Q3SZH7
Q8HXM1	-0.931537	0.369191	19.3697	-2.52318	0.0205123	0.445288	CSTF2	CSTF2_BOVIN	Q8HXM1
Q9GLX9	-0.359011	0.142367	20.1041	-2.52174	0.0202205	0.445288	SPON1	SPON1_BOVIN	Q9GLX9
A0A140T853	-0.605592	0.242252	17.5431	-2.49985	0.0225978	0.450599	IDI1	A0A140T853_BOVIN	A0A140T853
A0A3Q1LKK4	-0.434999	0.175471	20.1041	-2.47904	0.0221533	0.450599	AMFR	A0A3Q1LKK4_BOVIN	A0A3Q1LKK4
A3FPG8;A6H7D4	-0.437409	0.173489	17.3802	-2.52125	0.0217224	0.450599	GPAT4	GPAT4_BOVIN	A3FPG8;A6H7D4
A6QLR3;F1MIX0	-0.509225	0.204448	17.5575	-2.49073	0.0230174	0.450599	ABRAXAS2	ABRX2_BOVIN	A6QLR3;F1MIX0
A6QLS0	0.584539	0.231694	16.3498	2.52289	0.0223478	0.450599	POLR1B	A6QLS0_BOVIN	A6QLS0
E1BP16	0.923922	0.36595	17.7083	2.52472	0.0213637	0.450599	SRRM1	E1BP16_BOVIN	E1BP16
F1MK36;Q1LZB0	-0.718316	0.287801	18.4091	-2.49588	0.0222586	0.450599	DDRGK1	DDRGK_BOVIN	F1MK36;Q1LZB0
F1MSS4	-0.474004	0.192561	20.1041	-2.46158	0.0229926	0.450599	B3GNT4	F1MSS4_BOVIN	F1MSS4
F1MTG3	0.26248	0.104585	17.1252	2.50972	0.0224117	0.450599	FAM21A	F1MTG3_BOVIN	F1MTG3
F1MYH7	-0.601773	0.234595	15.3228	-2.56516	0.0212751	0.450599	TCF25	F1MYH7_BOVIN	F1MYH7
F1N2H1;Q3HNG7	-0.819885	0.324853	17.8974	-2.52386	0.0212877	0.450599	H1-8	H18_BOVIN	F1N2H1;Q3HNG7
F1N5Q5	0.421115	0.167807	17.2141	2.50951	0.0223627	0.450599	VPS11	F1N5Q5_BOVIN	F1N5Q5
P04836	-0.504508	0.202755	20.1041	-2.48827	0.0217216	0.450599	CPE	CBPE_BOVIN	P04836
P57709	-0.353802	0.140571	17.5124	-2.51689	0.0218352	0.450599	ATP2C1	AT2C1_BOVIN	P57709
P62958;A0A3Q1MQJ9;A0A452DIE9	-0.330431	0.131518	17.5555	-2.51245	0.0220094	0.450599	HINT1	HINT1_BOVIN	P62958;A0A3Q1MQJ9;A0A452DIE9
Q08DN8	-0.375061	0.149341	17.8132	-2.51145	0.0218956	0.450599	FLOT1	FLOT1_BOVIN	Q08DN8
Q0IIF7	-0.456078	0.183558	17.6244	-2.48465	0.0232651	0.450599	USP14	UBP14_BOVIN	Q0IIF7
Q17R14;F1MJ56	-0.52365	0.209606	17.2072	-2.49826	0.0228903	0.450599	MYO1D	MYO1D_BOVIN	Q17R14;F1MJ56
Q2HJ49	-0.41427	0.164208	17.9888	-2.52283	0.0212792	0.450599	MSN	MOES_BOVIN	Q2HJ49
Q2KJH9;F1N2L9	-0.409334	0.163672	17.5115	-2.50094	0.0225668	0.450599	ALDH9A1	AL9A1_BOVIN	Q2KJH9;F1N2L9
Q32LJ6	-0.527971	0.208044	17.5965	-2.53778	0.0208595	0.450599	RABL3	RABL3_BOVIN	Q32LJ6
Q3MI00	0.473719	0.190228	20.0552	2.49027	0.0216526	0.450599	DNAJB1	DNJB1_BOVIN	Q3MI00
Q3SYW3	0.436429	0.175505	17.4856	2.48671	0.0232556	0.450599	HCLS1	Q3SYW3_BOVIN	Q3SYW3
Q3SZ86	-0.550863	0.221784	17.8804	-2.48378	0.0231456	0.450599	MRPS26	RT26_BOVIN	Q3SZ86
Q3T0W9	-0.481511	0.194147	20.1041	-2.48013	0.0221018	0.450599	RPL19	RL19_BOVIN	Q3T0W9
Q3ZCE0	-0.956912	0.386369	18.6774	-2.47668	0.0230142	0.450599	LSM8	LSM8_BOVIN	Q3ZCE0
Q58CX1	-0.330965	0.130875	17.9422	-2.52886	0.0210409	0.450599	GALT	Q58CX1_BOVIN	Q58CX1
Q7PCJ8	-0.655915	0.257823	16.3123	-2.54405	0.0214345	0.450599	SAT2	SAT2_BOVIN	Q7PCJ8
Q9BH10;A0A3Q1MHW1	0.341825	0.137413	18.2108	2.48757	0.0227647	0.450599	ZP2	ZP2_BOVIN	Q9BH10;A0A3Q1MHW1
Q9TTK8	-0.398092	0.161761	19.3361	-2.46099	0.0234158	0.451839	CKMT1	KCRU_BOVIN	Q9TTK8
A0JNE9	0.386164	0.156433	17.7951	2.46857	0.0239398	0.457292	CTPS1	A0JNE9_BOVIN	A0JNE9
A5PJS6	0.673428	0.273078	17.9566	2.46607	0.0239617	0.457292	USP10	UBP10_BOVIN	A5PJS6
F1MLY7	-0.419586	0.166994	15.0183	-2.51259	0.0238881	0.457292	ATR	F1MLY7_BOVIN	F1MLY7
F6Q9S4;P31322	-0.585199	0.238337	18.7009	-2.45535	0.0240498	0.457297	PRKAR2B	KAP3_BOVIN	F6Q9S4;P31322
A0A3Q1LL83	0.413471	0.167557	17.351	2.46764	0.0242754	0.45759	POLM	A0A3Q1LL83_BOVIN	A0A3Q1LL83
A0A3Q1LZH5;Q27974	0.387091	0.15806	18.452	2.44902	0.0245159	0.45759	DNAJC6	AUXI_BOVIN	A0A3Q1LZH5;Q27974
A0A3Q1M425	0.54822	0.222673	17.5395	2.46199	0.0244326	0.45759	EMID1	A0A3Q1M425_BOVIN	A0A3Q1M425
A0A3Q1MJ68	-0.335284	0.13643	17.2806	-2.45755	0.0248307	0.45759	LLGL2	A0A3Q1MJ68_BOVIN	A0A3Q1MJ68
A2VDU0	0.858851	0.347653	16.207	2.47043	0.0249608	0.45759	TRIP10	A2VDU0_BOVIN	A2VDU0
E1BDQ9	-0.369003	0.149994	17.497	-2.46013	0.0245546	0.45759	WDR20	E1BDQ9_BOVIN	E1BDQ9
E1BEH6	0.434842	0.177255	17.8264	2.4532	0.0246905	0.45759	ASB1	E1BEH6_BOVIN	E1BEH6
E1BJX6	-0.331209	0.134821	17.1894	-2.45665	0.0249389	0.45759	SCUBE3	E1BJX6_BOVIN	E1BJX6
G5E5V6	0.263956	0.107369	17.9099	2.45839	0.0243746	0.45759	CGNL1	G5E5V6_BOVIN	G5E5V6
Q32KV6	0.345583	0.142714	20.1041	2.42151	0.0250313	0.45759	SIL1	SIL1_BOVIN	Q32KV6
Q3MHX6;F1MX65	0.589321	0.240135	17.4159	2.45413	0.0249132	0.45759	OS9	OS9_BOVIN	Q3MHX6;F1MX65
A0A3Q1LT98	-1.02507	0.421453	17.3734	-2.43222	0.0260845	0.458428	PABPC4L	A0A3Q1LT98_BOVIN	A0A3Q1LT98
A0A3Q1LXK7;A0A3Q1N0B5;P04038;A0A3Q1M1C3	1.38572	0.567705	16.7686	2.44091	0.0260558	0.458428	COX6C	COX6C_BOVIN	A0A3Q1LXK7;A0A3Q1N0B5;P04038;A0A3Q1M1C3
CO5_HUMAN;F1MY85	1.32033	0.5411	17.7258	2.44009	0.0254321	0.458428	C5	F1MY85_BOVIN	CO5_HUMAN;F1MY85
E1BB88	-0.48654	0.202437	20.1041	-2.40342	0.0260062	0.458428	SIDT2	E1BB88_BOVIN	E1BB88
E1BMJ5	-0.363847	0.14909	17.148	-2.44045	0.0258062	0.458428	PNPLA6	E1BMJ5_BOVIN	E1BMJ5
F1MBE7	-0.324587	0.133041	17.3174	-2.43975	0.0257251	0.458428	ACCSL	F1MBE7_BOVIN	F1MBE7
F1MMY4	-0.459785	0.188786	17.1041	-2.43549	0.0260997	0.458428	NSD2	F1MMY4_BOVIN	F1MMY4
P07995	0.714845	0.293978	17.7546	2.43163	0.0258589	0.458428	INHBA	INHBA_BOVIN	P07995
[truncated: 4,917 more rows]

## Sheet: Table S15
Protein	logFC	se	df	t	pval	adjPval	Genes	Protein.Names	Protein.Ids	Description
[truncated: 5,210 more rows]

[truncated: 4 more sheets: Table S16, Table S17, Table S18, Table S19]
