# Supplementary material for: Decoding bull fertility in vitro: a proteomics exploration from sperm to blastocyst
Source: Reproduction. 2025 Mar 19;169(4):e240296. doi: 10.1530/REP-24-0296 (PMC11949518; doi:10.1530/REP-24-0296)
Supplement: Supplementary file 8 [file tables_s20-s26.xlsx]

## Sheet: Table S20
Protein	logFC	se	df	t	pval	adjPval	Genes	Protein.Names	Protein.Ids
A0A3Q1LTV2;G5E6N7	0.725812	0.180891	38.5594	4.01243	0.000267443	0.174232	CBX1	G5E6N7_BOVIN	A0A3Q1LTV2;G5E6N7
A0A3Q1M6Z7	0.472597	0.115357	40.3027	4.09682	0.000196577	0.174232	POLR3G	A0A3Q1M6Z7_BOVIN	A0A3Q1M6Z7
E1BJZ5	0.421067	0.106314	39.2323	3.9606	0.000305969	0.174232	SALL4	E1BJZ5_BOVIN	E1BJZ5
E1BLS3	-0.548383	0.139798	39.4981	-3.92269	0.000340039	0.174232	SEC31B	E1BLS3_BOVIN	E1BLS3
E1BPZ1	0.861485	0.216152	35.131	3.98555	0.000324024	0.174232	SORL1	E1BPZ1_BOVIN	E1BPZ1
F1MQB8	0.468144	0.119381	38.1871	3.92142	0.000354322	0.174232	SIRT1	F1MQB8_BOVIN	F1MQB8
F1N401	-0.844661	0.217924	40.3027	-3.87595	0.000382578	0.174232	COL12A1	F1N401_BOVIN	F1N401
O46382;E1BP90	0.353766	0.0896594	38.346	3.94566	0.000328271	0.174232	ARFGEF1	BIG1_BOVIN	O46382;E1BP90
PRDX1_HUMAN;Q5E947;A0A3Q1MIR5	0.46786	0.110366	37.9563	4.23915	0.000138251	0.174232	PRDX1	PRDX1_BOVIN	PRDX1_HUMAN;Q5E947;A0A3Q1MIR5
Q3SZ73	-0.520841	0.11753	38.8163	-4.43156	7.43943e-05	0.174232	ABHD11	ABHDB_BOVIN	Q3SZ73
Q58D07	-0.413536	0.0990822	39.3027	-4.17367	0.000160706	0.174232	PIGG	Q58D07_BOVIN	Q58D07
Q5EAC7	0.344598	0.0879987	40.262	3.91594	0.000339811	0.174232	CIAPIN1	CPIN1_BOVIN	Q5EAC7
E1BNJ6;Q32L81;F1MZC5	-0.50395	0.13295	40.1912	-3.79052	0.000494568	0.180187	TAMM41	TAM41_BOVIN	E1BNJ6;Q32L81;F1MZC5
F1MMK7	0.641686	0.166955	39.468	3.84347	0.00043061	0.180187	RRAD	F1MMK7_BOVIN	F1MMK7
Q2TBU2	-0.581986	0.152114	37.7659	-3.82599	0.000474565	0.180187	TMX2	TMX2_BOVIN	Q2TBU2
E1BE97	0.397367	0.10877	40.3027	3.65329	0.000738474	0.237398	KDM3B	E1BE97_BOVIN	E1BE97
G3N3N1	-0.471908	0.128066	38.0836	-3.68488	0.000708996	0.237398	ARF6	G3N3N1_BOVIN	G3N3N1
A0A3Q1MH73;A6QQA9	0.655954	0.188114	38.4302	3.48701	0.00123917	0.28911	ACOT2	A0A3Q1MH73_BOVIN;A6QQA9_BOVIN	A0A3Q1MH73;A6QQA9
A6H704	-0.305631	0.0863451	38.9683	-3.53964	0.00105502	0.28911	CHMP7	A6H704_BOVIN	A6H704
A7YY65	-0.64283	0.186249	40.3027	-3.45146	0.00132255	0.28911	MTCH1	A7YY65_BOVIN	A7YY65
E1BFN6	0.682636	0.191676	31.6523	3.56141	0.00119121	0.28911	DPYS	E1BFN6_BOVIN	E1BFN6
F1MY85	1.56677	0.451868	38.3027	3.46731	0.00131353	0.28911	C5	F1MY85_BOVIN	F1MY85
Q0VCK5	-0.327488	0.0933027	37.7325	-3.50995	0.00117824	0.28911	AP2A2	AP2A2_BOVIN	Q0VCK5
Q3MHN2	1.6523	0.47603	40.3027	3.471	0.00125075	0.28911	C9	CO9_BOVIN	Q3MHN2
Q3ZBA8	0.707196	0.198953	38.4287	3.55459	0.00102251	0.28911	NDRG2	NDRG2_BOVIN	Q3ZBA8
F1MJ18	0.44309	0.127815	29.9087	3.46664	0.0016178	0.304872	CBFA2T2	F1MJ18_BOVIN	F1MJ18
F1N3S5	0.3161	0.0933594	40.3027	3.38584	0.00159365	0.304872	USP32	F1N3S5_BOVIN	F1N3S5
P13213	1.42493	0.419726	40.3027	3.3949	0.0015533	0.304872	SPARC	SPRC_BOVIN	P13213
Q29S21	0.688421	0.201991	40.3027	3.40817	0.00149591	0.304872	KRT7	K2C7_BOVIN	Q29S21
E1B899	-0.327127	0.0973041	39.349	-3.3619	0.00173311	0.305531	MIOS	E1B899_BOVIN	E1B899
Q5E965	-0.444186	0.131017	36.7937	-3.39029	0.00167951	0.305531	CYB561D2	C56D2_BOVIN	Q5E965
E1BJQ3	0.366467	0.110446	38.3027	3.31807	0.00199463	0.311448	IL6R	E1BJQ3_BOVIN	E1BJQ3
P26882	0.333593	0.100672	40.3027	3.31367	0.00195284	0.311448	PPID	PPID_BOVIN	P26882
Q3B7N6	0.411518	0.124172	39.442	3.31409	0.00197807	0.311448	ERCC5	Q3B7N6_BOVIN	Q3B7N6
Q3T050	0.45549	0.136968	40.3027	3.32551	0.00188902	0.311448	RAMAC	Q3T050_BOVIN	Q3T050
A5PKF6	0.363757	0.111332	40.3027	3.26733	0.00222279	0.321221	SMARCE1	A5PKF6_BOVIN	A5PKF6
E1BLZ5	0.544821	0.165702	39.3027	3.28795	0.00213227	0.321221	KDM2B	E1BLZ5_BOVIN	E1BLZ5
F1MGE9	0.402275	0.123539	40.3027	3.25626	0.00229234	0.321221	HYPK	F1MGE9_BOVIN	F1MGE9
P46198	-0.374245	0.11447	38.8713	-3.26938	0.00226073	0.321221	MTIF2	IF2M_BOVIN	P46198
A0A3Q1MKX0	0.360826	0.114523	39.3814	3.15069	0.00310745	0.322008	MAN1A2	A0A3Q1MKX0_BOVIN	A0A3Q1MKX0
A0A3Q1MUI7	-0.619625	0.195782	40.3027	-3.16488	0.00295082	0.322008	NADK2	A0A3Q1MUI7_BOVIN	A0A3Q1MUI7
A5D7B3	0.309972	0.0992218	38.732	3.12403	0.00337186	0.322008	NUP58	A5D7B3_BOVIN	A5D7B3
A5PJD6	-0.492598	0.153675	38.1185	-3.20545	0.00272753	0.322008	ATL3	A5PJD6_BOVIN	A5PJD6
E1BAV2	-0.429597	0.136961	37.9898	-3.13664	0.00329422	0.322008	HERC4	E1BAV2_BOVIN	E1BAV2
E1BDN1	-0.512876	0.157943	37.3027	-3.24723	0.00246642	0.322008	WLS	E1BDN1_BOVIN	E1BDN1
E1BM66	0.396626	0.123684	40.171	3.20677	0.00263434	0.322008	NSD1	E1BM66_BOVIN	E1BM66
F1MHR5	0.340348	0.105954	40.3027	3.21221	0.00259009	0.322008	ZMYM4	F1MHR5_BOVIN	F1MHR5
F1MIM5	-0.337279	0.104847	37.6407	-3.21687	0.00266434	0.322008	VWA8	F1MIM5_BOVIN	F1MIM5
F1N690	-0.528744	0.169212	40.3027	-3.12473	0.00329346	0.322008	DLAT	F1N690_BOVIN	F1N690
G3MWU2	-0.515484	0.164625	40.3027	-3.13126	0.00323532	0.322008	SUN1	G3MWU2_BOVIN	G3MWU2
Q0P584	0.504083	0.157577	40.3027	3.19896	0.00268663	0.322008	ZMAT2	Q0P584_BOVIN	Q0P584
Q0P5H7	-0.339162	0.108696	38.5028	-3.12027	0.00341746	0.322008	RARS2	SYRM_BOVIN	Q0P5H7
Q0VCJ2	0.436827	0.138734	38.6106	3.14866	0.00315963	0.322008	APIP	MTNB_BOVIN	Q0VCJ2
Q17R07	0.393187	0.125006	40.3027	3.14533	0.00311318	0.322008	ARFGAP3	ARFG3_BOVIN	Q17R07
Q2KJB7;F1N1M7	-0.387544	0.121272	37.7868	-3.19565	0.00281611	0.322008	CPT2	CPT2_BOVIN	Q2KJB7;F1N1M7
Q32L19;F1MGT0	0.434631	0.139624	40.3027	3.11288	0.00340165	0.322008	MND1	MND1_BOVIN	Q32L19;F1MGT0
Q3T0F7	0.585868	0.180229	38.5225	3.25069	0.00239386	0.322008	MTPN	MTPN_BOVIN	Q3T0F7
Q5E9V6	-0.330848	0.105538	40.3027	-3.13488	0.0032035	0.322008	COMMD4	COMD4_BOVIN	Q5E9V6
A0A3Q1MPT9	0.577968	0.187847	35.9107	3.0768	0.00398977	0.330529	FGFR3	A0A3Q1MPT9_BOVIN	A0A3Q1MPT9
E1BJ20;Q3SZ32;G3MXN8	0.406823	0.132658	40.3027	3.0667	0.00385585	0.330529	TCEB2	Q3SZ32_BOVIN	E1BJ20;Q3SZ32;G3MXN8
F1MRE2;P27628	-0.410749	0.133858	38.2161	-3.06855	0.0039434	0.330529	TUFT1	TUFT1_BOVIN	F1MRE2;P27628
F1N7F8	-0.517297	0.168674	37.6685	-3.06684	0.00399175	0.330529	PIGU	F1N7F8_BOVIN	F1N7F8
G3N186	0.49837	0.161484	37.3027	3.08619	0.00381081	0.330529	PARP2	G3N186_BOVIN	G3N186
Q3SZN4	0.665594	0.216645	37.5224	3.07228	0.00394242	0.330529	CIRBP	Q3SZN4_BOVIN	Q3SZN4
Q3T099	-0.242985	0.0785851	40.3027	-3.092	0.00360035	0.330529	WARS2	SYWM_BOVIN	Q3T099
Q58DM8	-0.456619	0.148603	40.3027	-3.07275	0.00379322	0.330529	ECHS1	ECHM_BOVIN	Q58DM8
P12624	0.877558	0.287885	38.3861	3.04829	0.00415325	0.333787	MARCKS	MARCS_BOVIN	P12624
P31407	-0.428647	0.140665	39.3027	-3.04729	0.00411465	0.333787	ATP6V1B1	VATB1_BOVIN	P31407
A0A3Q1ME13	0.306351	0.101215	40.3027	3.02675	0.00429432	0.340123	GPHN	A0A3Q1ME13_BOVIN	A0A3Q1ME13
A0A3Q1MSB2	0.486463	0.161315	40.3027	3.0156	0.00442477	0.345448	AKAP12	A0A3Q1MSB2_BOVIN	A0A3Q1MSB2
F1N148;Q3MHJ5	0.502358	0.165905	36.4932	3.02799	0.00449954	0.346338	MRPL54	RM54_BOVIN	F1N148;Q3MHJ5
C7FFR6;Q1JQ93	-0.413952	0.138146	40.3027	-2.99648	0.00465732	0.353504	DPM1	DPM1_BOVIN	C7FFR6;Q1JQ93
Q17QU3	0.309304	0.103628	40.014	2.98475	0.00482164	0.360962	ARPIN	ARPIN_BOVIN	Q17QU3
A5PKK1	-0.555818	0.185699	35.3027	-2.99312	0.0050158	0.365485	NAA40	A5PKK1_BOVIN	A5PKK1
Q2KJ28	-0.563122	0.189414	40.3027	-2.97296	0.00495903	0.365485	PGS1	PGPS1_BOVIN	Q2KJ28
P26884	0.431932	0.145965	40.3027	2.95914	0.0051448	0.369952	FKBP3	FKBP3_BOVIN	P26884
F1MRL0	0.529587	0.179453	38.0873	2.95111	0.00539336	0.370918	DAPK1	F1MRL0_BOVIN	F1MRL0
F1N3Q7;Q32PJ2	1.95124	0.663951	40.3027	2.93883	0.00542973	0.370918	APOA4	APOA4_BOVIN	F1N3Q7;Q32PJ2
F6QNX4	-0.447977	0.152026	39.6093	-2.94672	0.00535885	0.370918	ERGIC1	F6QNX4_BOVIN	F6QNX4
Q2TA42	0.380035	0.129101	39.3027	2.9437	0.00542082	0.370918	ARGLU1	ARGL1_BOVIN	Q2TA42
A0A3Q1MF39	-0.264592	0.0901811	40.3027	-2.934	0.00549956	0.37105	NBAS	A0A3Q1MF39_BOVIN	A0A3Q1MF39
F1N7I5	0.303978	0.103783	40.3027	2.92897	0.00557324	0.371436	NUMA1	F1N7I5_BOVIN	F1N7I5
A0A3Q1LQ77	-0.382829	0.129345	32.2492	-2.95976	0.00573124	0.373728	RAB11FIP5	A0A3Q1LQ77_BOVIN	A0A3Q1LQ77
Q08DX0;A0A3Q1N0T4	0.339536	0.116475	38.751	2.9151	0.00588118	0.373728	SNX29	SNX29_BOVIN	Q08DX0;A0A3Q1N0T4
Q58DS7	-0.442541	0.151192	37.4587	-2.92702	0.0057889	0.373728	PON2	PON2_BOVIN	Q58DS7
Q5EAC6	0.34395	0.118032	39.1045	2.91405	0.00587377	0.373728	CDC37	CDC37_BOVIN	Q5EAC6
E1BPI7	-0.339218	0.116841	38.7201	-2.90326	0.00606847	0.378089	MON2	E1BPI7_BOVIN	E1BPI7
Q0P5I6	0.3009	0.103521	37.6773	2.90666	0.00608817	0.378089	PRPF38A	PR38A_BOVIN	Q0P5I6
P23934	0.464681	0.161089	40.0925	2.88463	0.00627744	0.385463	NDUFS6	NDUS6_BOVIN	P23934
A2VE18	-0.432877	0.150782	40.3027	-2.87087	0.00649379	0.387351	STX6	A2VE18_BOVIN	A2VE18
F1MF74	-0.561633	0.194989	38.3995	-2.88033	0.0064655	0.387351	MICAL2	MICA2_BOVIN	F1MF74
F1MMS1	0.283525	0.0988138	40.3027	2.86929	0.00652082	0.387351	TAF4	F1MMS1_BOVIN	F1MMS1
A0A3Q1MT24	-0.497487	0.17432	40.3027	-2.85387	0.00678896	0.394699	DMGDH	A0A3Q1MT24_BOVIN	A0A3Q1MT24
F1MLZ2	0.400791	0.14033	40.3027	2.85606	0.00675018	0.394699	SLC20A1	F1MLZ2_BOVIN	F1MLZ2
A0A3Q1M6S6	-0.599976	0.210964	38.984	-2.84397	0.00706052	0.395325	DHTKD1	A0A3Q1M6S6_BOVIN	A0A3Q1M6S6
E1BDN4	-0.511127	0.178896	37.3027	-2.85712	0.00695171	0.395325	DHX35	E1BDN4_BOVIN	E1BDN4
E1BMT3	-0.486561	0.170758	39.3027	-2.84941	0.00693843	0.395325	CLN6	E1BMT3_BOVIN	E1BMT3
Q2KIN2	-0.472239	0.165801	37.5964	-2.84823	0.00708908	0.395325	DGUOK	Q2KIN2_BOVIN	Q2KIN2
A0A3Q1LRF2	0.213442	0.0757085	37.7937	2.81926	0.00762061	0.406345	UPF2	A0A3Q1LRF2_BOVIN	A0A3Q1LRF2
A0A3Q1LW97	0.409021	0.146597	39.0428	2.7901	0.00810787	0.406345	JARID2	A0A3Q1LW97_BOVIN	A0A3Q1LW97
A0A3Q1LXT8;Q3SYZ4	-0.277916	0.100167	37.7669	-2.77452	0.00854597	0.406345	DARS1	SYDC_BOVIN	A0A3Q1LXT8;Q3SYZ4
A0A3Q1M6B2;A2VE07	0.305535	0.108836	38.5113	2.80728	0.0077995	0.406345	STK24	A2VE07_BOVIN	A0A3Q1M6B2;A2VE07
A0A3Q1M8R6	0.285284	0.102234	37.1152	2.79049	0.00826216	0.406345	PML	A0A3Q1M8R6_BOVIN	A0A3Q1M8R6
A0A452DIX8;Q2KIW9	0.260424	0.0923457	40.3027	2.8201	0.00741263	0.406345	CMPK1	KCY_BOVIN	A0A452DIX8;Q2KIW9
A4FUC6;A0A3Q1LQP2	0.331805	0.120618	38.5634	2.75088	0.00900442	0.406345	SRSF9	A4FUC6_BOVIN	A4FUC6;A0A3Q1LQP2
E1BBJ7	0.223885	0.0818306	39.3027	2.73596	0.00928809	0.406345	INPPL1	E1BBJ7_BOVIN	E1BBJ7
E1BIM8	0.347793	0.125332	38.648	2.77498	0.00846092	0.406345	SRC	E1BIM8_BOVIN	E1BIM8
F1MGK3	-0.391656	0.14301	38.4965	-2.73865	0.00929426	0.406345	ERLEC1	F1MGK3_BOVIN	F1MGK3
F1MHR4	0.338782	0.123308	39.4204	2.74745	0.00901037	0.406345	PIP4K2A	F1MHR4_BOVIN	F1MHR4
F1MZE7	-0.366628	0.128204	27.7609	-2.85972	0.00795975	0.406345	TDRD1	F1MZE7_BOVIN	F1MZE7
F1N6E9	0.397267	0.144361	40.3027	2.75189	0.0088378	0.406345	RTF1	F1N6E9_BOVIN	F1N6E9
F6QX85	0.374289	0.134937	40.3027	2.77381	0.00835421	0.406345	CCDC9	F6QX85_BOVIN	F6QX85
F6RSR1	0.424237	0.154635	39.0863	2.74347	0.00913044	0.406345	HNRNPA0	F6RSR1_BOVIN	F6RSR1
G3MWG4	-0.3595	0.13052	39.5233	-2.75437	0.00884431	0.406345	IARS2	G3MWG4_BOVIN	G3MWG4
G3MZ52	0.338349	0.120888	40.3027	2.79887	0.00783151	0.406345	CGGBP1	G3MZ52_BOVIN	G3MZ52
G3X6L8	0.494187	0.175497	36.53	2.81593	0.00779416	0.406345	NIPSNAP3A	G3X6L8_BOVIN	G3X6L8
O97817;F1MZ68	0.405344	0.145411	39.3027	2.78757	0.00814014	0.406345	ADGRL2	AGRL2_BOVIN	O97817;F1MZ68
P48427	0.401629	0.144457	39.7118	2.78026	0.00826199	0.406345	TBCA	TBCA_BOVIN	P48427
Q0VC53	0.327627	0.119044	39.5594	2.75216	0.00889133	0.406345	DOHH	DOHH_BOVIN	Q0VC53
Q2KJB6	-0.44172	0.16109	38.628	-2.74207	0.00920258	0.406345	ATP6V0D2	VA0D2_BOVIN	Q2KJB6
Q2TBX2;G5E5K1	0.351245	0.127845	38.8881	2.74742	0.00905579	0.406345	VBP1	PFD3_BOVIN	Q2TBX2;G5E5K1
Q32LE4	0.388084	0.141351	38.2087	2.74554	0.00915872	0.406345	GGCT	GGCT_BOVIN	Q32LE4
Q3T0M7	0.369454	0.1341	40.058	2.75506	0.00878559	0.406345	RANBP1	RANG_BOVIN	Q3T0M7
Q5EA82	0.26807	0.097221	38.4205	2.75733	0.00887015	0.406345	WDR46	Q5EA82_BOVIN	Q5EA82
Q9TR36	0.293018	0.106145	38.3673	2.76053	0.00880264	0.406345	PITPNB	PIPNB_BOVIN	Q9TR36
F1MTR3	0.287077	0.105328	40.3027	2.72556	0.0094531	0.409865	SIN3A	F1MTR3_BOVIN	F1MTR3
G3MY77	-0.308812	0.113426	40.3027	-2.72259	0.00952476	0.409865	MAGT1	G3MY77_BOVIN	G3MY77
A6QNR1	0.409696	0.150677	39.3027	2.71904	0.00969598	0.412919	RRP36	RRP36_BOVIN	A6QNR1
Q03247;A0A140T881	0.966018	0.356106	40.3027	2.71272	0.00976712	0.412919	APOE	APOE_BOVIN	Q03247;A0A140T881
Q2KIX2;A0A452DIS7	-0.524669	0.193784	40.3027	-2.70749	0.00989796	0.412919	GDAP2	GDAP2_BOVIN	Q2KIX2;A0A452DIS7
Q3MHY1	0.443607	0.16374	40.3027	2.70922	0.00985455	0.412919	CSRP1	CSRP1_BOVIN	Q3MHY1
P22600	0.492809	0.181696	37.7015	2.71228	0.0100102	0.41444	FECH	HEMH_BOVIN	P22600
Q5EA28	0.393759	0.144478	32.3027	2.72539	0.0102858	0.422645	CXXC1	CXXC1_BOVIN	Q5EA28
E1BFB0	0.239546	0.0897503	40.3027	2.66903	0.0109099	0.433932	SPTAN1	E1BFB0_BOVIN	E1BFB0
E1BGC3	0.27596	0.10346	40.3027	2.6673	0.0109575	0.433932	WAPL	E1BGC3_BOVIN	E1BGC3
F1MWF0	0.248698	0.0928895	40.3027	2.67736	0.010683	0.433932	HIP1	F1MWF0_BOVIN	F1MWF0
P30931	-0.72021	0.269083	38.0819	-2.67654	0.0109108	0.433932	F3	TF_BOVIN	P30931
Q2TBI6	0.463024	0.172206	35.763	2.68878	0.0108214	0.433932	MRPL32	RM32_BOVIN	Q2TBI6
A0A140T8C3;Q32PE3	0.599918	0.245417	35.3027	2.44449	0.0196372	0.438165	SELENOK	SELK_BOVIN	A0A140T8C3;Q32PE3
A0A3Q1LN00	0.303873	0.118283	40.3027	2.56903	0.0140035	0.438165	CBL	A0A3Q1LN00_BOVIN	A0A3Q1LN00
A0A3Q1LRT4;F1MXI4	0.426592	0.172591	40.3027	2.47169	0.017767	0.438165	MATR3	F1MXI4_BOVIN	A0A3Q1LRT4;F1MXI4
A0A3Q1M5C4	-0.489506	0.188124	40.3027	-2.60204	0.0129031	0.438165	TMEM33	A0A3Q1M5C4_BOVIN	A0A3Q1M5C4
A0A3Q1M8V6	0.290752	0.114602	40.3027	2.53707	0.0151501	0.438165	DAZAP1	A0A3Q1M8V6_BOVIN	A0A3Q1M8V6
A0A3Q1MBS7	-0.236915	0.0960264	40.3027	-2.46718	0.0179619	0.438165	RAB6A	A0A3Q1MBS7_BOVIN	A0A3Q1MBS7
A0A3Q1MUS6	0.346425	0.132965	38.4954	2.60538	0.0129778	0.438165	KPNA3	A0A3Q1MUS6_BOVIN	A0A3Q1MUS6
A0A3Q1MVC6	0.305986	0.115957	38.3027	2.63878	0.0119653	0.438165	RAI14	A0A3Q1MVC6_BOVIN	A0A3Q1MVC6
A0A3Q1N184	0.326748	0.134083	39.6601	2.43692	0.019397	0.438165	NHSL1	A0A3Q1N184_BOVIN	A0A3Q1N184
A0A3Q1NB16;G3MYJ0;G3X7M4;E1B8K6	0.314027	0.129352	40.3027	2.4277	0.0197525	0.438165	NCL	E1B8K6_BOVIN	A0A3Q1NB16;G3MYJ0;G3X7M4;E1B8K6
A0A3Q1NEH7	0.282388	0.114505	40.3027	2.46616	0.0180062	0.438165	CARMIL1	A0A3Q1NEH7_BOVIN	A0A3Q1NEH7
A0A3S5ZP35	0.300547	0.115153	37.5579	2.60998	0.0129318	0.438165	BZW2	A0A3S5ZP35_BOVIN	A0A3S5ZP35
A0A452DIR5;P43896	-0.329748	0.130307	38.3684	-2.53054	0.0156083	0.438165	TSFM	EFTS_BOVIN	A0A452DIR5;P43896
A0JN43	-0.663537	0.259708	40.3027	-2.55493	0.0144991	0.438165	ESYT1	A0JN43_BOVIN	A0JN43
A0JN87	-0.487921	0.196052	32.3027	-2.48873	0.0181597	0.438165	SLC25A21	ODC_BOVIN	A0JN87
A1A4P5	0.233904	0.0933446	40.3027	2.50581	0.0163542	0.438165	PFDN2	PFD2_BOVIN	A1A4P5
A4FUE5	-0.352673	0.139354	40.3027	-2.53077	0.015386	0.438165	RAB3GAP1	A4FUE5_BOVIN	A4FUE5
A4FV24	0.345298	0.136617	40.3027	2.52749	0.0155103	0.438165	KHDRBS3	A4FV24_BOVIN	A4FV24
A5PJC3	-0.600562	0.234007	38.06	-2.56643	0.014333	0.438165	NARS2	A5PJC3_BOVIN	A5PJC3
A5PK90	-0.417902	0.160021	39.5806	-2.61154	0.0126712	0.438165	LYPLAL1	A5PK90_BOVIN	A5PK90
A5PKF9;A0A3Q1MCE1	-0.38244	0.152406	37.3547	-2.50936	0.0165566	0.438165	USP11	A5PKF9_BOVIN	A5PKF9;A0A3Q1MCE1
A5PKI2	0.29208	0.11953	40.3027	2.44357	0.0190141	0.438165	ZC3H11A	A5PKI2_BOVIN	A5PKI2
A6H773;A0A452DJC9	-0.439864	0.170155	40.0883	-2.58508	0.0134791	0.438165	TMEM70	TMM70_BOVIN	A6H773;A0A452DJC9
A6H7C4	0.362961	0.145013	38.8629	2.50295	0.0166305	0.438165	CBX3	A6H7C4_BOVIN	A6H7C4
A6QPV3	0.594225	0.242105	36.3027	2.45441	0.0190351	0.438165	GBP4	A6QPV3_BOVIN	A6QPV3
A6QQR5	-0.501031	0.201989	40.3027	-2.48048	0.0173927	0.438165	TMEM43	A6QQR5_BOVIN	A6QQR5
A8E4M4;A0A3Q1N7Q8	0.46989	0.189146	39.3141	2.48427	0.0173459	0.438165	MCRIP1	MCRI1_BOVIN	A8E4M4;A0A3Q1N7Q8
CYB5_HUMAN;P00171	-0.539468	0.210766	39.5605	-2.55956	0.0144112	0.438165	CYB5A	CYB5_BOVIN	CYB5_HUMAN;P00171
E1B8C2	0.275721	0.104982	39.456	2.62637	0.0122241	0.438165	NOM1	E1B8C2_BOVIN	E1B8C2
E1BA19;F1N7G9;Q2TBH8	0.39691	0.163423	40.3027	2.42873	0.0197039	0.438165	ZWINT	ZWINT_BOVIN	E1BA19;F1N7G9;Q2TBH8
E1BB16	0.15466	0.0628365	40.3027	2.46131	0.0182186	0.438165	GCC2	E1BB16_BOVIN	E1BB16
E1BC58	-0.71399	0.278415	39.3572	-2.56448	0.0142593	0.438165	RAB2B	E1BC58_BOVIN	E1BC58
E1BCV0	0.395938	0.150822	40.3027	2.6252	0.0121789	0.438165	HELLS	E1BCV0_BOVIN	E1BCV0
E1BE60	0.479009	0.186613	40.3027	2.56686	0.0140785	0.438165	PPP1R14A	E1BE60_BOVIN	E1BE60
E1BF96	0.234145	0.0925374	40.3027	2.53028	0.0154046	0.438165	PPP1R10	E1BF96_BOVIN	E1BF96
E1BG87	0.248389	0.0974252	38.6415	2.54954	0.014871	0.438165	HAUS6	E1BG87_BOVIN	E1BG87
E1BKB7	0.298064	0.120598	39.5227	2.47154	0.017863	0.438165	MGA	E1BKB7_BOVIN	E1BKB7
E1BKS1	0.30599	0.125448	39.9114	2.43919	0.0192617	0.438165	SDC4	E1BKS1_BOVIN	E1BKS1
E1BL68	-0.319237	0.124887	37.2822	-2.55621	0.0147868	0.438165	MPP2	E1BL68_BOVIN	E1BL68
E1BN74	0.254439	0.102055	40.3027	2.49315	0.0168659	0.438165	SGF29	E1BN74_BOVIN	E1BN74
E1BQ03	0.344674	0.139756	38.7367	2.46626	0.0181865	0.438165	NACC1	E1BQ03_BOVIN	E1BQ03
F1MFQ9	0.343606	0.129744	40.3027	2.64833	0.0114931	0.438165	CHAMP1	F1MFQ9_BOVIN	F1MFQ9
F1MGR1	0.678571	0.278841	39.3027	2.43354	0.0195982	0.438165	SLC28A3	F1MGR1_BOVIN	F1MGR1
F1MP49	0.212371	0.0873902	38.9937	2.43014	0.0197966	0.438165	TRIM24	F1MP49_BOVIN	F1MP49
F1MSF3;Q3SZL5	-0.337015	0.13571	39.3027	-2.48334	0.0173863	0.438165	PIGS	PIGS_BOVIN	F1MSF3;Q3SZL5
F1MSL9	-0.731036	0.281085	40.3027	-2.60077	0.0129439	0.438165	UGGT2	F1MSL9_BOVIN	F1MSL9
F1MUP1	0.383086	0.153054	38.9752	2.50295	0.0166173	0.438165	FOLH1B	F1MUP1_BOVIN	F1MUP1
F1MX70	-0.567818	0.219279	40.0133	-2.58947	0.0133406	0.438165	ANO10	F1MX70_BOVIN	F1MX70
F1MZ74	0.331761	0.12346	29.7354	2.6872	0.0116805	0.438165	TBC1D22A	F1MZ74_BOVIN	F1MZ74
F1MZM2	0.468549	0.189979	40.3027	2.46632	0.0179993	0.438165	RYBP	F1MZM2_BOVIN	F1MZM2
F1N206	-0.395703	0.157409	37.8585	-2.51386	0.0163152	0.438165	DLD	F1N206_BOVIN	F1N206
F1N546	-0.401402	0.156135	39.3027	-2.57086	0.0140428	0.438165	TMCC3	F1N546_BOVIN	F1N546
F1N6T4	0.392598	0.159804	39.3027	2.45674	0.0185378	0.438165	NME4	F1N6T4_BOVIN	F1N6T4
F6QCG0	-0.445653	0.169632	39.3027	-2.62718	0.0122144	0.438165	AAAS	F6QCG0_BOVIN	F6QCG0
F6QIT9	0.495285	0.20183	39.2844	2.45397	0.018664	0.438165	RNASET2	F6QIT9_BOVIN	F6QIT9
F6QND5;P02672	0.854594	0.334229	40.3027	2.55691	0.0144286	0.438165	FGA	FIBA_BOVIN	F6QND5;P02672
G3MX85;A0A3Q1N5H9;E1BHM3	0.498154	0.204421	37.5871	2.4369	0.0196625	0.438165	LIN28A	E1BHM3_BOVIN	G3MX85;A0A3Q1N5H9;E1BHM3
G3N327	-0.716667	0.281002	39.3048	-2.5504	0.0147667	0.438165	NPM2	G3N327_BOVIN	G3N327
G3N348	-0.383804	0.155211	39.3027	-2.47279	0.017835	0.438165	WFS1	G3N348_BOVIN	G3N348
O46411	-0.328095	0.126619	37.3027	-2.5912	0.0135724	0.438165	NT5C2	5NTC_BOVIN	O46411
O46504;F1N4M3	-0.374002	0.148591	40.036	-2.51698	0.0159426	0.438165	PDPR	PDPR_BOVIN	O46504;F1N4M3
P01252;Q2LDY9	0.735442	0.288636	38.3027	2.54799	0.0149657	0.438165	PTMA	PTMA_BOVIN	P01252;Q2LDY9
P02070	-0.636961	0.246338	40.3027	-2.58572	0.0134368	0.438165	HBB	HBB_BOVIN	P02070
P04467	0.595517	0.237221	39.2052	2.51039	0.0162937	0.438165	CALB1	CALB1_BOVIN	P04467
P28801	1.14457	0.427598	34.5569	2.67674	0.0112901	0.438165	GSTP1	GSTP1_BOVIN	P28801
P35816	-0.34856	0.13711	39.7612	-2.54218	0.0150178	0.438165	PDP1	PDP1_BOVIN	P35816
P56965	-0.345417	0.134908	38.0201	-2.5604	0.0145507	0.438165	DDAH1	DDAH1_BOVIN	P56965
Q08DA3;A0A3Q1MY85	0.381147	0.14827	40.3027	2.57063	0.0139481	0.438165	USP16	UBP16_BOVIN	Q08DA3;A0A3Q1MY85
Q08DK4	-0.400345	0.163169	38.9197	-2.45356	0.0187269	0.438165	SLC25A22	GHC1_BOVIN	Q08DK4
Q0P569;A0A452DHZ5	0.477094	0.186337	40.3027	2.56038	0.0143056	0.438165	NUCB1	NUCB1_BOVIN	Q0P569;A0A452DHZ5
Q148J8;P41563	-0.291977	0.110881	40.3027	-2.63326	0.0119359	0.438165	IDH3A	IDH3A_BOVIN	Q148J8;P41563
Q1LZB6	0.462367	0.189232	40.1938	2.44338	0.0190354	0.438165	CAPRIN1	CAPR1_BOVIN	Q1LZB6
Q1LZF6	-0.693504	0.264649	40.3027	-2.62047	0.0123238	0.438165	ACSL5	Q1LZF6_BOVIN	Q1LZF6
Q1LZG6	0.307411	0.126461	39.781	2.43088	0.0196649	0.438165	CCNB1	CCNB1_BOVIN	Q1LZG6
Q1RML1	0.325713	0.134225	40.3027	2.42662	0.0198036	0.438165	UBE2S	UBE2S_BOVIN	Q1RML1
Q1RMU4	-0.301687	0.123925	40.3027	-2.43444	0.019436	0.438165	ERLIN2	ERLN2_BOVIN	Q1RMU4
Q28147;A4FUE1	0.232527	0.0948025	39.7327	2.45275	0.0186651	0.438165	PPP1R8	PP1R8_BOVIN	Q28147;A4FUE1
Q29RY9	-0.689898	0.261846	38.1765	-2.63474	0.012099	0.438165	NPL	NPL_BOVIN	Q29RY9
Q2HJD4	0.321936	0.127833	37.8253	2.5184	0.0161408	0.438165	CSTF2T	Q2HJD4_BOVIN	Q2HJD4
Q2HJD7	-0.410905	0.16731	40.3027	-2.45595	0.0184557	0.438165	HIBADH	3HIDH_BOVIN	Q2HJD7
Q2HJE5	0.320439	0.127365	39.4291	2.51591	0.0160512	0.438165	FAM234A	F234A_BOVIN	Q2HJE5
Q2HJH2;A0A3Q1MWA3	-0.433789	0.170491	38.389	-2.54435	0.0150895	0.438165	RAB1B	RAB1B_BOVIN	Q2HJH2;A0A3Q1MWA3
Q2KJJ8	0.417137	0.157848	38.6157	2.64264	0.0118193	0.438165	PLD3	PLD3_BOVIN	Q2KJJ8
Q2M2S8	0.31544	0.127962	38.0077	2.4651	0.0183286	0.438165	ALKBH7	ALKB7_BOVIN	Q2M2S8
Q2NL17	-0.297791	0.111918	38.9063	-2.6608	0.0112674	0.438165	CLPTM1	CLPT1_BOVIN	Q2NL17
Q2NL34	-0.470338	0.180519	40.3027	-2.60548	0.012793	0.438165	COQ9	COQ9_BOVIN	Q2NL34
Q2T9P4	0.365647	0.14665	40.3027	2.49333	0.0168586	0.438165	NASP	NASP_BOVIN	Q2T9P4
Q3MHV6	0.308726	0.122249	38.2528	2.52539	0.0158187	0.438165	SLAIN2	SLAI2_BOVIN	Q3MHV6
Q3SWY5	0.223112	0.089709	38.165	2.48707	0.0173669	0.438165	NOSIP	NOSIP_BOVIN	Q3SWY5
Q3SYT6	-0.605935	0.246556	40.3027	-2.4576	0.0183824	0.438165	CLGN	CLGN_BOVIN	Q3SYT6
Q3SZD7	-0.476479	0.188425	40.3027	-2.52875	0.0154623	0.438165	CBR1	CBR1_BOVIN	Q3SZD7
Q3T025;G3N288;F1MQJ8;E1B871;A0A452DJL1;F1N0W3;A0A452DJF6;E1BG46;A0A3Q1MGH0	0.378701	0.151011	39.4168	2.50778	0.0163734	0.438165	RPL17	RL17_BOVIN	Q3T025;G3N288;F1MQJ8;E1B871;A0A452DJL1;F1N0W3;A0A452DJF6;E1BG46;A0A3Q1MGH0
Q3T083	-0.345422	0.1351	37.0551	-2.5568	0.0147931	0.438165	SDF2L1	SDF2L_BOVIN	Q3T083
Q3T0C7;F1N1C2	0.574479	0.228713	40.3027	2.51179	0.0161173	0.438165	STMN1	STMN1_BOVIN	Q3T0C7;F1N1C2
Q3T0C9;F1MQE8	-0.314251	0.118501	38.0374	-2.6519	0.0116076	0.438165	SYNJ2BP	SYJ2B_BOVIN	Q3T0C9;F1MQE8
Q3T0E0	0.419145	0.16528	37.9687	2.53597	0.0154501	0.438165	ATOX1	ATOX1_BOVIN	Q3T0E0
Q3T0E3	0.45517	0.171566	38.2132	2.65303	0.0115572	0.438165	COA3	COA3_BOVIN	Q3T0E3
Q3T0F4	0.273747	0.110613	40.3027	2.47482	0.0176329	0.438165	RPS10	RS10_BOVIN	Q3T0F4
Q3T0Y8	0.317848	0.127686	39.6925	2.48929	0.0170932	0.438165	VAMP8	VAMP8_BOVIN	Q3T0Y8
Q3ZBQ0	-0.312597	0.126808	40.3027	-2.46512	0.0180517	0.438165	SIRT5	SIR5_BOVIN	Q3ZBQ0
Q58CQ7	0.264569	0.105818	40.3027	2.50024	0.0165777	0.438165	RASSF8	Q58CQ7_BOVIN	Q58CQ7
Q58CY2	0.322412	0.1246	40.3027	2.58757	0.0133754	0.438165	EIF1AD	EIF1A_BOVIN	Q58CY2
Q5E954;A0A3Q1LUN8	0.32393	0.126634	37.6881	2.558	0.0146747	0.438165	DNAJA1	DNJA1_BOVIN	Q5E954;A0A3Q1LUN8
Q5E9D6;A0A452DHL8	-0.371623	0.150945	37.9386	-2.46198	0.0184752	0.438165	HDHD3	HDHD3_BOVIN	Q5E9D6;A0A452DHL8
Q5E9N3;F1MWS4	0.257324	0.103611	39.3027	2.48357	0.0173769	0.438165	RNF25	RNF25_BOVIN	Q5E9N3;F1MWS4
Q5E9T8	-0.381898	0.152207	40.3027	-2.50907	0.0162247	0.438165	MVK	KIME_BOVIN	Q5E9T8
Q5KR49	0.534227	0.210307	39.2617	2.54023	0.015144	0.438165	TPM1	TPM1_BOVIN	Q5KR49
Q95JH2	-0.556192	0.224043	38.3027	-2.48252	0.0175409	0.438165	AGPAT1	PLCA_BOVIN	Q95JH2
Q9N2J2	-0.395248	0.151901	38.1408	-2.602	0.0131243	0.438165	GPX4	GPX4_BOVIN	Q9N2J2
CYC_HUMAN;CYC_HORSE;P62894	0.602911	0.248179	38.261	2.42934	0.0199287	0.439155	CYCS	CYC_BOVIN	CYC_HUMAN;CYC_HORSE;P62894
A0A3Q1LX22	0.232129	0.095702	38.1946	2.42554	0.0201185	0.439753	PCM1	A0A3Q1LX22_BOVIN	A0A3Q1LX22
A0A3Q1MSQ6	0.212473	0.0875897	38.4545	2.42578	0.020073	0.439753	ANKS1A	A0A3Q1MSQ6_BOVIN	A0A3Q1MSQ6
A3KMW0	0.358218	0.147706	37.7281	2.4252	0.0201972	0.439753	CCDC97	A3KMW0_BOVIN	A3KMW0
A0A3Q1MIS9;Q2HJ94	0.469156	0.194319	40.3027	2.41435	0.0203936	0.440517	DNAJA2	DNJA2_BOVIN	A0A3Q1MIS9;Q2HJ94
A6QQT4	-0.276942	0.114694	40.3027	-2.4146	0.0203813	0.440517	ALDH3A2	A6QQT4_BOVIN	A6QQT4
A0A3Q1MPX4	0.452583	0.18735	38.8218	2.41571	0.0205114	0.441317	CDC42EP4	A0A3Q1MPX4_BOVIN	A0A3Q1MPX4
Q0VCK9	-0.261793	0.108293	36.7101	-2.41744	0.0207157	0.443965	VMP1	VMP1_BOVIN	Q0VCK9
Q2HJE1;A0A452DIW5	-0.319818	0.13323	40.3027	-2.40051	0.0210783	0.449972	WDR91	WDR91_BOVIN	Q2HJE1;A0A452DIW5
Q3ZCJ6	-0.561746	0.234108	39.6727	-2.39952	0.0212059	0.450934	EPHX1	Q3ZCJ6_BOVIN	Q3ZCJ6
A7YWD2	-0.270733	0.112918	38.5097	-2.39761	0.0214531	0.452033	IPO13	IPO13_BOVIN	A7YWD2
Q08E58	-0.249495	0.104037	37.9239	-2.39814	0.0215057	0.452033	TTLL12	Q08E58_BOVIN	Q08E58
Q3T100	-0.571955	0.238814	39.3027	-2.39498	0.0214825	0.452033	MGST3	MGST3_BOVIN	Q3T100
P01252	0.436344	0.181617	34.7049	2.40255	0.0217686	0.454066	PTMA	PTMA_BOVIN	P01252
Q1JQD9;A0A3Q1MS74	0.43017	0.178557	33.1877	2.40915	0.0216966	0.454066	L3MBTL2	LMBL2_BOVIN	Q1JQD9;A0A3Q1MS74
F1MSM9	0.263803	0.110454	38.6383	2.38835	0.0219106	0.45529	FNBP1L	F1MSM9_BOVIN	F1MSM9
A2VDP1	0.150027	0.0630722	40.3027	2.37866	0.0222013	0.459048	RNF20	BRE1A_BOVIN	A2VDP1
Q0VCG0	-0.316825	0.133059	38.8627	-2.38108	0.0222594	0.459048	LYRM4	LYRM4_BOVIN	Q0VCG0
A0A3Q1LNW7	-0.478507	0.208678	40.3027	-2.29303	0.0271397	0.46018	DECR1	A0A3Q1LNW7_BOVIN	A0A3Q1LNW7
A0A3Q1M069	-0.256813	0.109598	39.3027	-2.34324	0.0242689	0.46018	CNNM3	A0A3Q1M069_BOVIN	A0A3Q1M069
A0A3Q1M1D9	0.240225	0.105352	39.4678	2.28021	0.0280757	0.46018	PUM2	A0A3Q1M1D9_BOVIN	A0A3Q1M1D9
A0A3Q1M537	-0.397926	0.172103	38.6467	-2.31214	0.026189	0.46018	C10H15orf48	A0A3Q1M537_BOVIN	A0A3Q1M537
A0A3Q1M864	0.270252	0.116178	38.3027	2.3262	0.0253966	0.46018	GAB2	A0A3Q1M864_BOVIN	A0A3Q1M864
A0A3Q1MBP1	-0.331349	0.140935	38.8413	-2.35107	0.0238898	0.46018	HYOU1	A0A3Q1MBP1_BOVIN	A0A3Q1MBP1
A0A3Q1MLV0	-0.579988	0.250409	37.6897	-2.31617	0.0260872	0.46018	TPM4	A0A3Q1MLV0_BOVIN	A0A3Q1MLV0
A0A3Q1N0G2;Q1JPD2	-0.251268	0.10929	39.0932	-2.2991	0.0269279	0.46018	ABHD16A	ABHGA_BOVIN	A0A3Q1N0G2;Q1JPD2
A0A3Q1N9H8	-0.34044	0.149233	39.787	-2.28127	0.0279617	0.46018	DNAJA3	A0A3Q1N9H8_BOVIN	A0A3Q1N9H8
A2VDL2;P58352;A0A3Q1MA30	0.672821	0.292758	37.7596	2.29822	0.027181	0.46018	SLC2A3	GTR3_BOVIN	A2VDL2;P58352;A0A3Q1MA30
A2VE99	0.251596	0.109194	37.9397	2.30413	0.0267852	0.46018	SEPTIN11	SEP11_BOVIN	A2VE99
A3KMY8;A0A3Q1NKM6	-0.340417	0.146254	40.3027	-2.32757	0.0250398	0.46018	GUSB	A3KMY8_BOVIN	A3KMY8;A0A3Q1NKM6
A4FUY8	0.287658	0.123105	39.9565	2.33669	0.0245558	0.46018	IK	A4FUY8_BOVIN	A4FUY8
A4FV46	-0.575464	0.247306	40.3027	-2.32693	0.0250777	0.46018	PARP16	A4FV46_BOVIN	A4FV46
A4IFJ5	-0.277647	0.116849	38.2559	-2.37612	0.0226042	0.46018	PLA2G4A	PA24A_BOVIN	A4IFJ5
A5D962	0.283166	0.123437	38.5758	2.29401	0.0273225	0.46018	PHF23	PHF23_BOVIN	A5D962
A6H7A8	0.298433	0.128176	40.3027	2.3283	0.0249973	0.46018	DNTTIP1	TDIF1_BOVIN	A6H7A8
A6QL88	-0.306168	0.133697	39.5925	-2.29001	0.0274289	0.46018	SACM1L	SAC1_BOVIN	A6QL88
A6QNS6	1.15449	0.500868	39.3027	2.30497	0.0265341	0.46018	NID1	A6QNS6_BOVIN	A6QNS6
A6QPS2	0.367267	0.15977	35.7468	2.29872	0.0274768	0.46018	GRAMD1C	A6QPS2_BOVIN	A6QPS2
A6QPY8	0.475842	0.200501	40.3027	2.37327	0.0224864	0.46018	PIN4	PIN4_BOVIN	A6QPY8
A7MBJ4	0.288253	0.126094	39.3027	2.28603	0.0277243	0.46018	PTPRF	PTPRF_BOVIN	A7MBJ4
E1B9I1	-0.383937	0.163686	40.3027	-2.34556	0.024005	0.46018	MICOS13	E1B9I1_BOVIN	E1B9I1
E1BGL5	-0.338741	0.143757	38.9371	-2.35633	0.0235838	0.46018	CANT1	E1BGL5_BOVIN	E1BGL5
E1BNT2	-0.426401	0.184159	37.2107	-2.31539	0.0262077	0.46018	TSC2	E1BNT2_BOVIN	E1BNT2
E1BPP1	0.21767	0.0921971	40.3027	2.36092	0.0231523	0.46018	TTK	E1BPP1_BOVIN	E1BPP1
F1MF12	0.358157	0.152253	38.3027	2.35238	0.0238919	0.46018	MKRN1	F1MF12_BOVIN	F1MF12
F1MKS1	0.390894	0.168343	40.3027	2.32201	0.0253679	0.46018	PWWP2A	F1MKS1_BOVIN	F1MKS1
F1MKY0	0.265862	0.11396	39.5409	2.33294	0.0248281	0.46018	GGA2	F1MKY0_BOVIN	F1MKY0
F1MMA0	0.23633	0.103256	40.3027	2.28878	0.0274091	0.46018	ILF3	F1MMA0_BOVIN	F1MMA0
F1MNG3;P62998	0.430474	0.184147	39.1954	2.33766	0.0246023	0.46018	RAC1	RAC1_BOVIN	F1MNG3;P62998
F1MT65	0.335531	0.145715	38.4727	2.30266	0.0267966	0.46018	HDGFL2	F1MT65_BOVIN	F1MT65
F1MWT0	-0.442396	0.19163	40.3027	-2.3086	0.0261747	0.46018	MAN2C1	F1MWT0_BOVIN	F1MWT0
F1MX21;Q9TU34	-0.49488	0.214779	40.3027	-2.30413	0.0264483	0.46018	ITPR1	ITPR1_BOVIN	F1MX21;Q9TU34
F1MYK6	0.236077	0.10248	39.4341	2.30365	0.0265971	0.46018	SCAF8	F1MYK6_BOVIN	F1MYK6
F1MYZ3	0.293788	0.128959	40.3027	2.27815	0.028092	0.46018	KMT2C	F1MYZ3_BOVIN	F1MYZ3
F1MZB7	0.327249	0.143414	40.3027	2.28185	0.0278528	0.46018	ZBTB10	F1MZB7_BOVIN	F1MZB7
F1N1B0	-0.264389	0.114147	38.5902	-2.31622	0.0259505	0.46018	METTL27	F1N1B0_BOVIN	F1N1B0
F1N3B9	-0.334006	0.14328	38.3813	-2.33113	0.0250955	0.46018	TRIP13	F1N3B9_BOVIN	F1N3B9
F1N7G8	0.215301	0.0945274	40.3027	2.27765	0.0281244	0.46018	PDS5B	F1N7G8_BOVIN	F1N7G8
F1N7V2	0.374424	0.161068	35.3027	2.32464	0.0259649	0.46018	RAB17	F1N7V2_BOVIN	F1N7V2
F6Q234	0.406367	0.172171	38.8124	2.36026	0.0233847	0.46018	PEPD	F6Q234_BOVIN	F6Q234
G3X6X2	0.360936	0.157211	40.3027	2.29587	0.0269615	0.46018	NT5C	G3X6X2_BOVIN	G3X6X2
G5E5X0	0.201719	0.0868666	36.7356	2.32217	0.0258746	0.46018	LIMD1	LIMD1_BOVIN	G5E5X0
P00432	0.258981	0.11042	37.8457	2.34543	0.0243497	0.46018	CAT	CATA_BOVIN	P00432
P08165;Q148K8	-0.260528	0.112372	40.3027	-2.31845	0.0255801	0.46018	FDXR	ADRO_BOVIN	P08165;Q148K8
P16116;A0A493UA87	-0.572225	0.246568	40.3027	-2.32076	0.0254423	0.46018	AKR1B1	ALDR_BOVIN	P16116;A0A493UA87
P20000	-0.334415	0.14551	40.3027	-2.29823	0.0268143	0.46018	ALDH2	ALDH2_BOVIN	P20000
Q0IIM2	-0.276893	0.12105	38.6351	-2.28744	0.0277313	0.46018	ARL6	ARL6_BOVIN	Q0IIM2
Q0P5H9	0.185529	0.0783023	38.0752	2.36939	0.02299	0.46018	TTC5	TTC5_BOVIN	Q0P5H9
Q0VBZ9	0.449596	0.194809	37.5189	2.30788	0.0266179	0.46018	MARCKSL1	MRP_BOVIN	Q0VBZ9
Q0VC17	0.370655	0.161208	40.3027	2.29923	0.0267515	0.46018	PMM1	Q0VC17_BOVIN	Q0VC17
Q0VC84	-0.335123	0.143994	33.1845	-2.32733	0.0261927	0.46018	C1GALT1	C1GLT_BOVIN	Q0VC84
Q0VCS9	0.325819	0.137331	37.9462	2.3725	0.0228408	0.46018	ANKMY2	ANKY2_BOVIN	Q0VCS9
Q0Z7W6	-0.426616	0.181266	40.3027	-2.35353	0.0235591	0.46018	TMX1	TMX1_BOVIN	Q0Z7W6
Q1RMS2	-0.397774	0.168733	39.3027	-2.35742	0.0234746	0.46018	CTPS2	PYRG2_BOVIN	Q1RMS2
Q28851	0.853663	0.363872	38.5877	2.34606	0.0242077	0.46018	ATP5MF	ATPK_BOVIN	Q28851
Q2KII6	0.269565	0.117043	40.3027	2.30313	0.0265099	0.46018	NGDN	NGDN_BOVIN	Q2KII6
Q2TBP7;A0A452DJ80	0.186225	0.0794612	39.6594	2.3436	0.0242004	0.46018	MYCBP	MYCBP_BOVIN	Q2TBP7;A0A452DJ80
Q32LE1	0.24693	0.107264	40.3027	2.30207	0.0265758	0.46018	YEATS4	Q32LE1_BOVIN	Q32LE1
Q32LP9	0.29722	0.126322	39.2257	2.35288	0.0237363	0.46018	CORO2A	COR2A_BOVIN	Q32LP9
Q3SWX2	-0.325009	0.139784	40.3027	-2.32508	0.0251861	0.46018	ACOT9	ACOT9_BOVIN	Q3SWX2
Q3SYT8;A0A3Q1M7U0	-0.295823	0.129868	40.3027	-2.27787	0.0281105	0.46018	POR	NCPR_BOVIN	Q3SYT8;A0A3Q1M7U0
Q3SZ16	-0.401592	0.173724	38.3158	-2.31166	0.0262664	0.46018	IAH1	IAH1_BOVIN	Q3SZ16
Q3SZP5	0.28475	0.123818	35.6954	2.29975	0.0274213	0.46018	ACOX1	ACOX1_BOVIN	Q3SZP5
Q3T067;F1MX05	-0.54158	0.229414	40.3027	-2.36071	0.0231635	0.46018	SCCPDH	SCPDL_BOVIN	Q3T067;F1MX05
Q3ZCE0	0.254574	0.111046	38.9183	2.2925	0.0273674	0.46018	LSM8	LSM8_BOVIN	Q3ZCE0
Q3ZCK3	-0.329074	0.138717	40.3027	-2.37227	0.0225393	0.46018	BPNT1	BPNT1_BOVIN	Q3ZCK3
Q58D55	0.590404	0.254178	32.5016	2.32279	0.0266022	0.46018	GLB1	BGAL_BOVIN	Q58D55
F1MEP4	0.360418	0.158503	40.3027	2.27389	0.02837	0.462012	UTF1	F1MEP4_BOVIN	F1MEP4
Q1LZF9	0.505351	0.222131	39.5256	2.27502	0.0284055	0.462012	MYL9	Q1LZF9_BOVIN	Q1LZF9
G5E6K6	0.396138	0.17433	39.2805	2.27235	0.0286162	0.464059	FNBP1	G5E6K6_BOVIN	G5E6K6
A0A452DK61;Q05B71	-0.507137	0.223627	40.3027	-2.26779	0.028773	0.465221	CISD2	CISD2_BOVIN	A0A452DK61;Q05B71
E1BC94	-0.213525	0.0943371	40.3027	-2.26343	0.0290637	0.468534	IBA57	E1BC94_BOVIN	E1BC94
F6R5E4	0.283423	0.125237	39.1604	2.26309	0.02925	0.468771	CHEK2	F6R5E4_BOVIN	F6R5E4
Q05KJ0	-0.352412	0.155794	39.7851	-2.26204	0.0292295	0.468771	BCL2L1	Q05KJ0_BOVIN	Q05KJ0
A0A3Q1LQN6	-0.424077	0.189154	37.8007	-2.24196	0.0309126	0.470063	SPRYD4	A0A3Q1LQN6_BOVIN	A0A3Q1LQN6
A0A3Q1LSJ2	0.200231	0.0895549	40.3027	2.23584	0.0309648	0.470063	MAP3K4	A0A3Q1LSJ2_BOVIN	A0A3Q1LSJ2
A0A3Q1MQN5	0.258714	0.11571	40.3027	2.23588	0.0309624	0.470063	MTERF4	A0A3Q1MQN5_BOVIN	A0A3Q1MQN5
A0JNA1	0.371178	0.165006	37.3027	2.24948	0.0304689	0.470063	SGPP1	A0JNA1_BOVIN	A0JNA1
A5D7I1	0.240896	0.106571	39.0318	2.26043	0.029448	0.470063	EPS15	A5D7I1_BOVIN	A5D7I1
A6QPH1	0.251957	0.112508	40.3027	2.23946	0.0307098	0.470063	PYM1	PYM1_BOVIN	A6QPH1
E1B8A0	0.377183	0.167163	38.3027	2.25637	0.0298347	0.470063	ACP5	E1B8A0_BOVIN	E1B8A0
F1MEM9	-0.338945	0.150921	40.3027	-2.24585	0.0302625	0.470063	TTC19	F1MEM9_BOVIN	F1MEM9
F1MGF7	0.227393	0.100578	38.4004	2.26086	0.0295145	0.470063	CDK5RAP2	F1MGF7_BOVIN	F1MGF7
F1MV22	0.242464	0.107401	38.2051	2.25756	0.0297686	0.470063	PPAT	F1MV22_BOVIN	F1MV22
G3MWG5	0.312093	0.139065	40.3027	2.24422	0.0303763	0.470063	XIAP	G3MWG5_BOVIN	G3MWG5
Q148N0	-0.319754	0.142717	38.5898	-2.24047	0.0308927	0.470063	OGDH	ODO1_BOVIN	Q148N0
Q1JPH6;G3MXI7	0.391568	0.173956	40.2032	2.25095	0.0299243	0.470063	EIF4H	IF4H_BOVIN	Q1JPH6;G3MXI7
Q2KIG1	0.356037	0.158892	40.3027	2.24075	0.0306189	0.470063	ASF1A	ASF1A_BOVIN	Q2KIG1
Q2KIH2	0.389817	0.171845	33.7542	2.26843	0.029818	0.470063	APON	Q2KIH2_BOVIN	Q2KIH2
Q2KJJ7	0.383199	0.170319	40.3027	2.24989	0.0299831	0.470063	SPINT1	Q2KJJ7_BOVIN	Q2KJJ7
Q3MHJ0	0.351617	0.156231	35.2348	2.25063	0.0307508	0.470063		K1143_BOVIN	Q3MHJ0
Q3SZA0	-0.1634	0.0728343	40.3027	-2.24344	0.0304305	0.470063	COPS4	CSN4_BOVIN	Q3SZA0
Q95KV0	-0.295055	0.131733	39.3027	-2.2398	0.0308311	0.470063	IKBKB	IKKB_BOVIN	Q95KV0
A0A3Q1ML18	0.358916	0.160338	35.3027	2.23849	0.0315921	0.471921	AMPH	A0A3Q1ML18_BOVIN	A0A3Q1ML18
A5D7H2	0.159023	0.0711679	38.0783	2.23448	0.0313978	0.471921	STRN3	STRN3_BOVIN	A5D7H2
E1B6X6	0.298456	0.134215	40.3027	2.22372	0.0318347	0.471921	BAZ1B	E1B6X6_BOVIN	E1B6X6
E1BJD2	0.249507	0.112283	40.3027	2.22213	0.0319507	0.471921	DDX42	E1BJD2_BOVIN	E1BJD2
E1BMF9	0.289303	0.129571	38.6823	2.23278	0.0314241	0.471921	LLGL1	E1BMF9_BOVIN	E1BMF9
F1MPP1;Q17R06	-0.454459	0.203702	38.6672	-2.23099	0.0315545	0.471921	RAB21	RAB21_BOVIN	F1MPP1;Q17R06
F6R6Q1	-0.313585	0.14111	40.3027	-2.22228	0.03194	0.471921	FLAD1	F6R6Q1_BOVIN	F6R6Q1
P23196;A0A140T846	0.269527	0.12089	38.5182	2.22953	0.0316835	0.471921	APEX1	APEX1_BOVIN	P23196;A0A140T846
P79126	0.251161	0.112802	39.4296	2.22658	0.0317563	0.471921	PPM1G	PPM1G_BOVIN	P79126
Q32L10	-0.472374	0.212373	40.3027	-2.22427	0.0317954	0.471921	TMEM205	TM205_BOVIN	Q32L10
A0A3Q1LXW0	0.194802	0.0882631	38.1301	2.20706	0.0334017	0.472001	TRIM33	A0A3Q1LXW0_BOVIN	A0A3Q1LXW0
A0A3Q1M7Q7	-0.406765	0.183464	37.8403	-2.21714	0.0326966	0.472001	HM13	A0A3Q1M7Q7_BOVIN	A0A3Q1M7Q7
A0A3Q1MEP1	0.260789	0.118237	36.6681	2.20565	0.0337574	0.472001	CEP170	A0A3Q1MEP1_BOVIN	A0A3Q1MEP1
A0A3Q1MXM3	0.323101	0.145861	33.3027	2.21513	0.0336992	0.472001	ARID1B	A0A3Q1MXM3_BOVIN	A0A3Q1MXM3
A0A3Q1N424	-0.770077	0.34991	39.3027	-2.20078	0.0336916	0.472001		A0A3Q1N424_BOVIN	A0A3Q1N424
A6QLP3	-0.25814	0.116556	38.1021	-2.21473	0.0328324	0.472001	PPP1R11	A6QLP3_BOVIN	A6QLP3
A6QQV8	0.349513	0.157796	40.3027	2.21497	0.0324765	0.472001	LBR	A6QQV8_BOVIN	A6QQV8
E1BCN8	-0.33125	0.149737	39.294	-2.2122	0.032832	0.472001	PHOSPHO1	E1BCN8_BOVIN	E1BCN8
E1BKL9	-0.275059	0.124952	40.3027	-2.20133	0.0334995	0.472001	FAT1	E1BKL9_BOVIN	E1BKL9
E1BKQ2	0.228167	0.103552	40.3027	2.20341	0.0333418	0.472001	RAB11FIP1	E1BKQ2_BOVIN	E1BKQ2
E1BMM0	0.308674	0.139046	37.7724	2.21995	0.032501	0.472001	NCBP1	E1BMM0_BOVIN	E1BMM0
F1MEH3	-0.462087	0.209328	39.2726	-2.20747	0.0331895	0.472001	JMJD7	F1MEH3_BOVIN	F1MEH3
F1MFU5	0.198102	0.0893629	40.3027	2.21682	0.0323397	0.472001	RPAP3	F1MFU5_BOVIN	F1MFU5
F1MJK3	-0.314659	0.142601	38.7914	-2.20657	0.0333323	0.472001	LOC506828	F1MJK3_BOVIN	F1MJK3
F1N2K8	0.285626	0.128359	35.1744	2.22521	0.0325748	0.472001	PPL	F1N2K8_BOVIN	F1N2K8
Q2HJ41	0.257291	0.116211	36.9809	2.21401	0.0330744	0.472001	PRPF18	PRP18_BOVIN	Q2HJ41
Q3T0L1	-0.225922	0.102328	38.8142	-2.20782	0.0332352	0.472001	CENPH	CENPH_BOVIN	Q3T0L1
Q3ZC84	0.26969	0.122667	39.9005	2.19856	0.0337699	0.472001	CNDP2	CNDP2_BOVIN	Q3ZC84
Q58CN8	-0.322648	0.146223	40.3027	-2.20655	0.0331047	0.472001	SESN2	SESN2_BOVIN	Q58CN8
Q5E9Q3	0.240839	0.109448	39.6637	2.20049	0.0336583	0.472001	CCDC51	MITOK_BOVIN	Q5E9Q3
Q5NDF2	-0.364862	0.164275	36.6481	-2.22105	0.0326111	0.472001	POMGNT2	PMGT2_BOVIN	Q5NDF2
Q2NL05;G3N277	0.266986	0.121473	38.732	2.1979	0.0340015	0.474026	KIF2A	KIF2A_BOVIN	Q2NL05;G3N277
A0A3Q1MVG1	0.212754	0.097212	40.3027	2.18855	0.034483	0.476489	EML4	A0A3Q1MVG1_BOVIN	A0A3Q1MVG1
E1BC70	0.314681	0.143604	39.305	2.19132	0.0344197	0.476489	VPS37C	E1BC70_BOVIN	E1BC70
E1BCF2	-0.367876	0.167931	38.4148	-2.19064	0.0346141	0.476489	CRLF3	E1BCF2_BOVIN	E1BCF2
Q08DX3	-0.550794	0.251034	38.3027	-2.1941	0.0343637	0.476489	TM7SF3	Q08DX3_BOVIN	Q08DX3
Q3ZBT5	0.322099	0.147283	40.3027	2.18695	0.0346086	0.476489	STX7	STX7_BOVIN	Q3ZBT5
F1MU62	0.279236	0.127637	39.2761	2.18773	0.0347039	0.476525	CPSF7	F1MU62_BOVIN	F1MU62
A4IFB2	0.36088	0.165354	40.3027	2.18248	0.0349599	0.476657	KLF5	A4IFB2_BOVIN	A4IFB2
A6QQZ7	-0.291469	0.133447	40.3027	-2.18416	0.0348274	0.476657	MPP7	MPP7_BOVIN	A6QQZ7
E1B9I9	-0.190608	0.0872413	38.4571	-2.18483	0.0350625	0.476657	PITPNM1	E1B9I9_BOVIN	E1B9I9
Q2KIF1	0.319045	0.146221	40.3027	2.18194	0.035002	0.476657	GATC	GATC_BOVIN	Q2KIF1
E1BBM0	-0.259833	0.119168	38.5955	-2.18038	0.0353922	0.47771	MRM3	E1BBM0_BOVIN	E1BBM0
Q3SZ13	0.27474	0.126191	40.3027	2.17717	0.0353815	0.47771	UQCC2	UQCC2_BOVIN	Q3SZ13
Q5E9E1;A6H7E3	0.356505	0.163767	40.3027	2.17691	0.0354021	0.47771	PDLIM1	PDLI1_BOVIN	Q5E9E1;A6H7E3
Q1JQ91	0.313227	0.144324	40.3027	2.17031	0.0359325	0.482507	POLR2D	Q1JQ91_BOVIN	Q1JQ91
Q2YDF6	0.316255	0.145521	38.7687	2.17326	0.0359342	0.482507	MRPS35	RT35_BOVIN	Q2YDF6
A0A3Q1LHD2	0.212282	0.0988581	40.3027	2.14734	0.0378335	0.48303	PBRM1	A0A3Q1LHD2_BOVIN	A0A3Q1LHD2
A0A3Q1LPE8	0.215067	0.100954	40.3027	2.13034	0.0392975	0.48303	PIAS2	A0A3Q1LPE8_BOVIN	A0A3Q1LPE8
A0A3Q1M3X4;Q28055	0.265688	0.124177	37.901	2.1396	0.038888	0.48303	ARPP19	ARP19_BOVIN	A0A3Q1M3X4;Q28055
A0A3Q1M5Z8;Q3MHR0	-0.247142	0.115812	38.0836	-2.13399	0.0393425	0.48303	LYPLA1	LYPA1_BOVIN	A0A3Q1M5Z8;Q3MHR0
A0A3Q1M7I8	-0.303583	0.142599	40.3027	-2.12894	0.0394202	0.48303	APAF1	A0A3Q1M7I8_BOVIN	A0A3Q1M7I8
A0A3Q1ME66;P02722	-0.451866	0.210582	38.288	-2.14579	0.0382906	0.48303	SLC25A4	ADT1_BOVIN	A0A3Q1ME66;P02722
A0A3Q1MHE5;P11179	-0.32837	0.153452	38.0288	-2.13988	0.0388417	0.48303	DLST	ODO2_BOVIN	A0A3Q1MHE5;P11179
A0A3Q1N9H8;A0A3Q1LPF1	-0.243677	0.112995	39.5676	-2.15654	0.0371757	0.48303	DNAJA3	A0A3Q1N9H8_BOVIN	A0A3Q1N9H8;A0A3Q1LPF1
A0A3Q1NGX1	0.222501	0.104038	40.3027	2.13866	0.0385744	0.48303	RBM19	A0A3Q1NGX1_BOVIN	A0A3Q1NGX1
A0A3Q1NL71	0.214864	0.0994173	39.5021	2.16124	0.0367969	0.48303	MED15	A0A3Q1NL71_BOVIN	A0A3Q1NL71
A0JNH9	0.250409	0.116311	38.4006	2.15293	0.0376682	0.48303	APLF	APLF_BOVIN	A0JNH9
A6QLG3	-0.457116	0.211572	40.3027	-2.16057	0.0367281	0.48303	PDK3	A6QLG3_BOVIN	A6QLG3
A6QLZ6	0.360329	0.166885	40.3027	2.15914	0.0368458	0.48303	GLRX5	A6QLZ6_BOVIN	A6QLZ6
A6QQ21;F1MG10	-0.241964	0.11241	37.6919	-2.15252	0.0378244	0.48303	COPS6	CSN6_BOVIN	A6QQ21;F1MG10
E1B731	0.477978	0.220244	32.6182	2.17022	0.0373753	0.48303	TMEM165	E1B731_BOVIN	E1B731
E1BCT7	0.251122	0.117351	40.3027	2.13991	0.0384668	0.48303	WDR33	E1BCT7_BOVIN	E1BCT7
E1BJG8	0.280592	0.128767	35.3027	2.17906	0.036086	0.48303	CCDC68	E1BJG8_BOVIN	E1BJG8
E1BKQ6	0.186179	0.0860817	40.3027	2.16282	0.0365426	0.48303	MYO18A	E1BKQ6_BOVIN	E1BKQ6
E1BM93	-0.485159	0.226638	38.2681	-2.14067	0.0387321	0.48303	RDH11	E1BM93_BOVIN	E1BM93
E1BNP8	0.206781	0.0957127	39.6856	2.16044	0.036834	0.48303	SUPT16H	E1BNP8_BOVIN	E1BNP8
E1BP85	-0.338548	0.156109	38.0021	-2.16867	0.0364336	0.48303	UCKL1	E1BP85_BOVIN	E1BP85
F1MJ64	0.364956	0.170576	35.3027	2.13954	0.0393813	0.48303	CCDC28A	F1MJ64_BOVIN	F1MJ64
F1MU24;Q3B7M9	-0.372817	0.174194	38.7933	-2.14024	0.0386808	0.48303	PYGB	PYGB_BOVIN	F1MU24;Q3B7M9
Q08DQ8	-0.403604	0.189468	40.3027	-2.1302	0.0393097	0.48303	SLC26A6	Q08DQ8_BOVIN	Q08DQ8
Q0IIG8;A0A452DIB1;A0A3Q1LLK2	-0.336232	0.156265	38.4653	-2.15168	0.0377619	0.48303	RAB18	RAB18_BOVIN	Q0IIG8;A0A452DIB1;A0A3Q1LLK2
Q0P5M8	-0.279864	0.13086	37.6472	-2.13865	0.0390147	0.48303	PMPCA	MPPA_BOVIN	Q0P5M8
Q1JQB5	0.394928	0.182655	36.5796	2.16215	0.0372204	0.48303	FBLIM1	FBLI1_BOVIN	Q1JQB5
Q1JQC5	-0.551721	0.256927	38.811	-2.14738	0.0380675	0.48303	RMDN3	RMD3_BOVIN	Q1JQC5
Q2HJ88	-0.352489	0.163262	38.5593	-2.15904	0.0371314	0.48303	RTCA	RTCA_BOVIN	Q2HJ88
Q2KJI7	-0.3487	0.163333	39.6454	-2.13491	0.0390025	0.48303	AFG3L2	AFG32_BOVIN	Q2KJI7
Q32KW2	0.247742	0.115901	38.4366	2.13753	0.0389751	0.48303	UBXN1	UBXN1_BOVIN	Q32KW2
Q3T0T5	0.401172	0.187836	40.3027	2.13576	0.0388253	0.48303	JPT1	JUPI1_BOVIN	Q3T0T5
Q4A1L4	0.29537	0.136211	38.3027	2.16847	0.0363993	0.48303	BECN1	BECN1_BOVIN	Q4A1L4
Q58DA7;F1ML12	0.220624	0.102172	39.0931	2.15934	0.037019	0.48303	GLRX3	GLRX3_BOVIN	Q58DA7;F1ML12
Q58DG7	0.270514	0.124885	35.3996	2.16611	0.0371194	0.48303	TAF6	Q58DG7_BOVIN	Q58DG7
Q5E963	0.262242	0.122776	37.9168	2.13594	0.0392021	0.48303	ARPC5L	ARP5L_BOVIN	Q5E963
Q5EA90	-0.942518	0.437348	40.3027	-2.15508	0.0371834	0.48303	TMEM106A	T106A_BOVIN	Q5EA90
Q9XSK7	0.302898	0.141778	40.3027	2.13642	0.038768	0.48303	HDGF	HDGF_BOVIN	Q9XSK7
SUMO1_HUMAN;A0A3Q1M137;Q5E9D1	0.272693	0.127932	40.3027	2.13155	0.039191	0.48303	SUMO1	SUMO1_BOVIN	SUMO1_HUMAN;A0A3Q1M137;Q5E9D1
A0A3Q1LZU8	-0.238779	0.112479	40.3027	-2.12288	0.0399553	0.487402	GANAB	A0A3Q1LZU8_BOVIN	A0A3Q1LZU8
A5PJJ5	-0.303686	0.142735	38.1258	-2.12763	0.0398937	0.487402	LRRC14	LRC14_BOVIN	A5PJJ5
E1BKY4	0.206719	0.0975199	40.3027	2.11976	0.0402326	0.489691	ITSN1	E1BKY4_BOVIN	E1BKY4
A0A3Q1LUZ8	-0.331757	0.156648	40.2332	-2.11785	0.0404151	0.490819	TOP3B	A0A3Q1LUZ8_BOVIN	A0A3Q1LUZ8
A0A3Q1MMA1	-0.312109	0.14771	37.8495	-2.11298	0.0412542	0.492164	SEC22B	A0A3Q1MMA1_BOVIN	A0A3Q1MMA1
A7E2Z6	-0.294934	0.139569	38.8046	-2.11318	0.04107	0.492164	SPG7	A7E2Z6_BOVIN	A7E2Z6
D3K0R6	0.190712	0.0903014	37.9165	2.11195	0.0413363	0.492164	ATP2B4	AT2B4_BOVIN	D3K0R6
E1BCT9	0.165159	0.0782381	38.4179	2.11098	0.0413363	0.492164	RBM27	E1BCT9_BOVIN	E1BCT9
F1MGJ5	-0.302028	0.142826	39.9879	-2.11466	0.0407406	0.492164	SEL1L	F1MGJ5_BOVIN	F1MGJ5
G3MX45;Q56JX3	-0.325814	0.154047	38.9533	-2.11502	0.0408777	0.492164	RPL31	RL31_BOVIN	G3MX45;Q56JX3
Q08DM2;A0A140T8A2	0.262139	0.12396	40.3027	2.11471	0.0406865	0.492164	DPH2	DPH2_BOVIN	Q08DM2;A0A140T8A2
Q148J6	-0.228487	0.108407	40.3027	-2.10768	0.0413253	0.492164	ARPC4	ARPC4_BOVIN	Q148J6
Q3ZC83	0.35021	0.16546	37.3393	2.11658	0.041021	0.492164	SLC29A1	Q3ZC83_BOVIN	Q3ZC83
Q9N2I8	-0.414797	0.196514	37.83	-2.11078	0.0414582	0.492541	TXNRD2	TRXR2_BOVIN	Q9N2I8
A4IFQ7	0.404217	0.192428	40.3027	2.10062	0.0419762	0.496537	BCAT1	A4IFQ7_BOVIN	A4IFQ7
Q3T058;A0A3Q1LPP5	-0.263297	0.125297	40.3027	-2.10138	0.0419058	0.496537	EIF2B4	EI2BD_BOVIN	Q3T058;A0A3Q1LPP5
Q1RML7	0.241598	0.114892	38.1854	2.10282	0.0421265	0.497238	MAK16	MAK16_BOVIN	Q1RML7
F1MFC6	0.257541	0.122771	40.3027	2.09774	0.0422442	0.497553	FARP1	F1MFC6_BOVIN	F1MFC6
A0A3Q1M3L3	0.320866	0.153029	38.515	2.09676	0.0426331	0.497842	TNRC18	A0A3Q1M3L3_BOVIN	A0A3Q1M3L3
F1ME46	-0.193651	0.092261	37.6896	-2.09895	0.0425762	0.497842	LMAN1	F1ME46_BOVIN	F1ME46
Q08DU9	0.192363	0.0918266	40.3027	2.09485	0.0425142	0.497842	HP1BP3	HP1B3_BOVIN	Q08DU9
Q5E9C2	-0.487471	0.232211	37.7765	-2.09926	0.0425314	0.497842	DAD1	DAD1_BOVIN	Q5E9C2
Q5E9H9	-0.395281	0.189074	40.3027	-2.09061	0.0429136	0.500048	ABHD10	ABHDA_BOVIN	Q5E9H9
A0A3Q1LZD9	0.313293	0.150119	40.3027	2.08697	0.0432595	0.500875	HNRNPAB	A0A3Q1LZD9_BOVIN	A0A3Q1LZD9
A0A452DJJ4;Q5E9U0	0.420992	0.201359	38.8718	2.09076	0.0431373	0.500875	SP2	SP2_BOVIN	A0A452DJJ4;Q5E9U0
E1BAB6	-0.2872	0.136962	35.1861	-2.09692	0.0432552	0.500875	ANAPC1	E1BAB6_BOVIN	E1BAB6
A0A452DIX0;Q0P5H1	-0.55735	0.267725	40.3027	-2.0818	0.0437543	0.501294	PCYOX1L	PCYXL_BOVIN	A0A452DIX0;Q0P5H1
F1MGK4	-0.319372	0.152681	36.403	-2.09176	0.0434964	0.501294	EYA3	F1MGK4_BOVIN	F1MGK4
F1MGU7;P12799	0.673923	0.322434	37.572	2.09011	0.04343	0.501294	FGG	FIBG_BOVIN	F1MGU7;P12799
O97593	0.226774	0.108863	40.3027	2.08312	0.0436277	0.501294	SMC1A	SMC1A_BOVIN	O97593
Q3SZ22	0.230682	0.110761	39.8689	2.0827	0.043738	0.501294	MRPL46	RM46_BOVIN	Q3SZ22
E1BKG4	0.203309	0.0976447	38.2414	2.08214	0.0440717	0.502822	PDS5A	E1BKG4_BOVIN	E1BKG4
F1MYG5	0.258129	0.124164	40.3027	2.07893	0.0440309	0.502822	LMNA	F1MYG5_BOVIN	F1MYG5
Q58DU7	0.653925	0.314481	38.5868	2.07938	0.0442766	0.504108	SH3BGRL	SH3L1_BOVIN	Q58DU7
A0A3Q1MRA6	0.270086	0.130304	40.3027	2.07274	0.044633	0.505692	YTHDF3	A0A3Q1MRA6_BOVIN	A0A3Q1MRA6
E1BBC4	-0.37028	0.178663	40.0768	-2.0725	0.0446933	0.505692	OPA1	E1BBC4_BOVIN	E1BBC4
P31408	0.160348	0.0773269	40.3027	2.07363	0.0445462	0.505692	ATP6V1B2	VATB2_BOVIN	P31408
Q02827	0.218192	0.105219	38.2431	2.07369	0.0448915	0.506884	NDUFC2	NDUC2_BOVIN	Q02827
A7MBI8	0.162565	0.0786498	40.3027	2.06695	0.0452034	0.508569	NUDT9	A7MBI8_BOVIN	A7MBI8
D3JUI8	0.27735	0.134481	40.3027	2.06237	0.0456589	0.508569	RBMX	D3JUI8_BOVIN	D3JUI8
F1N533	0.345389	0.167157	40.3027	2.06626	0.0452716	0.508569	DDX18	F1N533_BOVIN	F1N533
P31404	-0.272854	0.132009	38.8997	-2.06693	0.0454419	0.508569	ATP6V1A	VATA_BOVIN	P31404
Q02375	0.271887	0.131736	40.3027	2.06387	0.0455094	0.508569	NDUFS4	NDUS4_BOVIN	Q02375
Q08DM3	-0.315673	0.153085	40.3027	-2.06207	0.0456883	0.508569	ME2	Q08DM3_BOVIN	Q08DM3
Q08DZ6	0.23439	0.113472	38.228	2.06561	0.0456921	0.508569	RWDD4	Q08DZ6_BOVIN	Q08DZ6
A0A3Q1LVN1	-0.289002	0.140687	40.3027	-2.05421	0.0464797	0.509041	ARMH3	A0A3Q1LVN1_BOVIN	A0A3Q1LVN1
A0A3Q1M475	0.223375	0.108476	40.3027	2.05921	0.0459759	0.509041	PRRC2C	A0A3Q1M475_BOVIN	A0A3Q1M475
A0A3Q1NC33	0.222833	0.108246	40.3027	2.05857	0.0460393	0.509041	TCERG1	A0A3Q1NC33_BOVIN	A0A3Q1NC33
A6QQZ0	-0.47691	0.231905	40.3027	-2.05649	0.0462491	0.509041	GDAP1	GDAP1_BOVIN	A6QQZ0
E1BHZ5	-0.256183	0.124324	36.9607	-2.0606	0.046431	0.509041	TBC1D25	E1BHZ5_BOVIN	E1BHZ5
F1MQI4	0.203006	0.0985345	40.3027	2.06025	0.0458711	0.509041	TIMELESS	F1MQI4_BOVIN	F1MQI4
F1MYC9	0.229173	0.111474	40.3027	2.05583	0.046316	0.509041	SPTBN1	F1MYC9_BOVIN	F1MYC9
Q3T0W3	0.311859	0.15176	40.3027	2.05495	0.0464051	0.509041	RNF181	RN181_BOVIN	Q3T0W3
Q3ZBY8	-0.2851	0.138835	39.4153	-2.05351	0.0467	0.510431	GMDS	Q3ZBY8_BOVIN	Q3ZBY8
A5PJ71	0.294045	0.143466	40.3027	2.04958	0.0469517	0.512158	MRPL41	A5PJ71_BOVIN	A5PJ71
A6H768	-0.217147	0.105891	38.7734	-2.05067	0.0471014	0.512767	GALK1	GALK1_BOVIN	A6H768
A0A3Q1LTK7	0.221344	0.108746	40.3027	2.03542	0.0484209	0.514826	ERC1	A0A3Q1LTK7_BOVIN	A0A3Q1LTK7
A4FV84	-0.234115	0.11498	40.2609	-2.03613	0.0483523	0.514826	MRTO4	MRT4_BOVIN	A4FV84
A5D7P0	0.256521	0.125856	40.3027	2.0382	0.048129	0.514826	CDC25C	MPIP3_BOVIN	A5D7P0
A5PKI6	0.191293	0.0937456	38.6988	2.04055	0.0481599	0.514826	CC2D1A	A5PKI6_BOVIN	A5PKI6
E1BEX4	-0.223523	0.109411	39.2241	-2.04297	0.0478153	0.514826	UROD	E1BEX4_BOVIN	E1BEX4
F1N2U8	0.415695	0.203172	38.2025	2.04602	0.0476824	0.514826	RBPMS2	F1N2U8_BOVIN	F1N2U8
F6RBS0	-0.361251	0.176783	40.3027	-2.04347	0.0475802	0.514826	GLIPR2	F6RBS0_BOVIN	F6RBS0
Q0IIF2	-0.301338	0.147219	36.9574	-2.04687	0.0478317	0.514826	EIF2B1	EI2BA_BOVIN	Q0IIF2
Q2KHU0	-0.323828	0.158498	40.3027	-2.0431	0.047619	0.514826	PSPH	SERB_BOVIN	Q2KHU0
Q3SZ26	-0.296329	0.145565	40.3027	-2.03571	0.0483895	0.514826	GET1	GET1_BOVIN	Q3SZ26
Q3T131;F1N5A4	-0.231528	0.113502	40.3027	-2.03985	0.0479565	0.514826	COQ3	COQ3_BOVIN	Q3T131;F1N5A4
Q5EAC2;A0A140T850	-0.286738	0.140465	39.7581	-2.04134	0.0478927	0.514826	GSS	GSHB_BOVIN	Q5EAC2;A0A140T850
F1MM52;Q1LZ78	-0.258945	0.127574	40.3027	-2.02976	0.0490187	0.517157	NTPCR	NTPCR_BOVIN	F1MM52;Q1LZ78
F1MRP0	-0.577842	0.284215	38.5147	-2.03312	0.0489743	0.517157	GHDC	F1MRP0_BOVIN	F1MRP0
F1MU85	-0.22994	0.113057	38.392	-2.03385	0.0489193	0.517157	BROX	F1MU85_BOVIN	F1MU85
Q3T0V7	0.321548	0.158402	40.3027	2.02994	0.0489992	0.517157	EDF1	EDF1_BOVIN	Q3T0V7
A0A140T842;Q59HJ6	-0.252934	0.125068	38.0048	-2.02237	0.0502173	0.517455	LONP1	LONM_BOVIN	A0A140T842;Q59HJ6
A0A3Q1M792	0.222414	0.109867	38.1422	2.02439	0.0499733	0.517455	SUZ12	A0A3Q1M792_BOVIN	A0A3Q1M792
A0A3Q1MKY0	0.213537	0.105381	38.5231	2.02633	0.049695	0.517455		A0A3Q1MKY0_BOVIN	A0A3Q1MKY0
A0A3Q1NBQ6	0.181446	0.0894108	38.2104	2.02935	0.0494298	0.517455	PPP6R3	A0A3Q1NBQ6_BOVIN	A0A3Q1NBQ6
A0A452DIT4;A6H7G2	0.314232	0.155421	39.8694	2.02181	0.0499434	0.517455	DBNL	DBNL_BOVIN	A0A452DIT4;A6H7G2
A4FV59	0.28047	0.138604	40.3027	2.02354	0.0496839	0.517455	PHF5A	A4FV59_BOVIN	A4FV59
F1N3I4	0.276332	0.136931	40.3027	2.01804	0.0502779	0.517455	MYOF	F1N3I4_BOVIN	F1N3I4
P04975	0.276335	0.136572	40.3027	2.02338	0.0497011	0.517455	CLTB	CLCB_BOVIN	P04975
P07514	-0.283598	0.140329	40.3027	-2.02095	0.0499621	0.517455	CYB5R3	NB5R3_BOVIN	P07514
P15497	0.474267	0.233486	38.1899	2.03124	0.0492329	0.517455	APOA1	APOA1_BOVIN	P15497
Q0VCQ8	0.520228	0.257501	39.2669	2.02029	0.0502118	0.517455	TP53I11	P5I11_BOVIN	Q0VCQ8
Q2YDJ0	0.303169	0.150215	40.3027	2.01824	0.0502557	0.517455	NUSAP1	NUSAP_BOVIN	Q2YDJ0
Q3SZY7	0.245159	0.120977	39.3027	2.02649	0.0495382	0.517455	ZFAND6	ZFAN6_BOVIN	Q3SZY7
F1MET2	0.380505	0.188824	40.3027	2.01513	0.050595	0.517793	ERF	F1MET2_BOVIN	F1MET2
Q17QR4	0.277704	0.137506	38.4117	2.01958	0.0504431	0.517793	CCDC137	CC137_BOVIN	Q17QR4
Q32LE7	0.271727	0.134523	37.6459	2.01993	0.0505493	0.517793	PDZD11	PDZ11_BOVIN	Q32LE7
A0A3Q1MPE0	-0.294638	0.145949	36.6546	-2.01878	0.0508712	0.518677	LPCAT2	A0A3Q1MPE0_BOVIN	A0A3Q1MPE0
F6Q087	0.271067	0.134644	40.3027	2.01321	0.0508045	0.518677	GSPT1	F6Q087_BOVIN	F6Q087
A0A452DI42;Q3ZBS0	-0.388402	0.193094	40.3027	-2.01147	0.0509957	0.518979	DCAKD	DCAKD_BOVIN	A0A452DI42;Q3ZBS0
A0A140T876;A5PJ65	-0.302359	0.15155	38.2742	-1.99511	0.0531864	0.519623	RER1	RER1_BOVIN	A0A140T876;A5PJ65
A0A3Q1LP30	0.213986	0.113004	40.3027	1.89361	0.0654706	0.519623	RSF1	A0A3Q1LP30_BOVIN	A0A3Q1LP30
A0A3Q1LR44	0.310602	0.158047	36.2578	1.96526	0.057081	0.519623	MICU2	A0A3Q1LR44_BOVIN	A0A3Q1LR44
A0A3Q1LTM1	-0.371875	0.195211	40.3027	-1.90499	0.0639337	0.519623	NLRP2	A0A3Q1LTM1_BOVIN	A0A3Q1LTM1
A0A3Q1LXA8	0.206597	0.106542	39.1387	1.93912	0.0597203	0.519623	PPA2	A0A3Q1LXA8_BOVIN	A0A3Q1LXA8
A0A3Q1M0B4	0.172321	0.0908829	40.3027	1.89608	0.0651351	0.519623	PTPN12	A0A3Q1M0B4_BOVIN	A0A3Q1M0B4
A0A3Q1M0N2	-0.236552	0.124084	38.362	-1.90639	0.0641108	0.519623	RNASEH1	A0A3Q1M0N2_BOVIN	A0A3Q1M0N2
A0A3Q1M614	-0.226829	0.118648	36.3461	-1.91178	0.0638123	0.519623	MAPKAPK2	A0A3Q1M614_BOVIN	A0A3Q1M614
A0A3Q1M891	-0.454676	0.229605	37.8497	-1.98025	0.0549794	0.519623	GALK2	A0A3Q1M891_BOVIN	A0A3Q1M891
A0A3Q1MDC6	-0.431968	0.227659	38.5987	-1.89744	0.0652692	0.519623	NCSTN	A0A3Q1MDC6_BOVIN	A0A3Q1MDC6
A0A3Q1MDF2;Q3ZCI8	-0.28024	0.147499	40.3027	-1.89994	0.0646126	0.519623	REEP4	REEP4_BOVIN	A0A3Q1MDF2;Q3ZCI8
A0A3Q1ME19	0.231695	0.120529	40.3027	1.92232	0.0616534	0.519623	CD2AP	A0A3Q1ME19_BOVIN	A0A3Q1ME19
A0A3Q1MG95	0.291556	0.148367	39.7413	1.9651	0.0564199	0.519623	AAK1	A0A3Q1MG95_BOVIN	A0A3Q1MG95
A0A3Q1MMV9	0.170749	0.0874238	40.3027	1.95312	0.0577726	0.519623	AHCTF1	A0A3Q1MMV9_BOVIN	A0A3Q1MMV9
A0A3Q1MP25	-0.322857	0.16442	38.8988	-1.96361	0.0567519	0.519623	ACAD9	A0A3Q1MP25_BOVIN	A0A3Q1MP25
A0A3Q1MUP6;Q8WMY2	-0.277082	0.143853	39.2214	-1.92615	0.0613561	0.519623	FDPS	FPPS_BOVIN	A0A3Q1MUP6;Q8WMY2
A0A3Q1NCG7	-0.209442	0.110523	40.3027	-1.895	0.0652812	0.519623	NCLN	A0A3Q1NCG7_BOVIN	A0A3Q1NCG7
A0A3Q1NE05	0.234868	0.123479	39.668	1.90208	0.0644392	0.519623	KHSRP	A0A3Q1NE05_BOVIN	A0A3Q1NE05
A0A3S5ZPC1	-0.512196	0.257169	40.3027	-1.99167	0.0532136	0.519623	SYPL1	A0A3S5ZPC1_BOVIN	A0A3S5ZPC1
A0A452DHU1;A6QR46	-0.56247	0.296272	40.3027	-1.89849	0.0648075	0.519623	RAB6B	RAB6B_BOVIN	A0A452DHU1;A6QR46
A0A452DJD3;P82925	0.269981	0.135057	38.0964	1.99902	0.0527775	0.519623	MRPS31	RT31_BOVIN	A0A452DJD3;P82925
A2VDV9	0.366691	0.182772	40.3027	2.00628	0.0515691	0.519623	SMIM8	SMIM8_BOVIN	A2VDV9
A2VDZ9;A0A3Q1LIG6	-0.312478	0.164326	39.2786	-1.90158	0.0645796	0.519623	VAPB	VAPB_BOVIN	A2VDZ9;A0A3Q1LIG6
A2VE44	0.26952	0.135571	39.3027	1.98804	0.053804	0.519623	MED25	MED25_BOVIN	A2VE44
A5D796	0.185082	0.0937734	40.3027	1.97371	0.0552974	0.519623	VIPAS39	SPE39_BOVIN	A5D796
A5D7E0	-0.236576	0.121973	38.2924	-1.93958	0.0598237	0.519623	RAB35	A5D7E0_BOVIN	A5D7E0
A6H7B7	0.265671	0.136005	38.6551	1.95338	0.0580399	0.519623	SRSF5	A6H7B7_BOVIN	A6H7B7
A6H7J2	0.189808	0.0992494	39.9367	1.91243	0.0630119	0.519623	RPS19BP1	AROS_BOVIN	A6H7J2
A6QLT5	0.244106	0.128855	38.9634	1.89443	0.0656078	0.519623	UBAP2L	A6QLT5_BOVIN	A6QLT5
A6QNM2	-0.325278	0.167941	40.3027	-1.93686	0.0597946	0.519623	GFM2	RRF2M_BOVIN	A6QNM2
A6QPY0;F1N632	-0.245671	0.128878	40.3027	-1.90623	0.0637685	0.519623	DDOST	OST48_BOVIN	A6QPY0;F1N632
A6QQL0	-0.360249	0.182731	38.825	-1.97147	0.0558272	0.519623	SLC15A4	S15A4_BOVIN	A6QQL0
A7MBD2	-0.242357	0.127396	37.7441	-1.90238	0.0647722	0.519623	MRM1	A7MBD2_BOVIN	A7MBD2
A7YWE4	-0.203968	0.104268	40.3027	-1.95619	0.0573978	0.519623	ALDH4A1	AL4A1_BOVIN	A7YWE4
A7YWI5	0.364051	0.186055	38.5304	1.95668	0.05766	0.519623	INO80C	A7YWI5_BOVIN	A7YWI5
A7YWP6	-0.232257	0.117883	40.3027	-1.97023	0.0557097	0.519623	COMMD2	A7YWP6_BOVIN	A7YWP6
A8E4P2	-0.397963	0.204936	40.3027	-1.94189	0.0591624	0.519623	FARSB	A8E4P2_BOVIN	A8E4P2
CATD_HUMAN;F1MMR6;P80209	-0.317183	0.165443	38.2978	-1.91717	0.0626983	0.519623	CTSD	CATD_BOVIN	CATD_HUMAN;F1MMR6;P80209
E1B7S3	0.298948	0.156298	39.3027	1.91268	0.0630962	0.519623	EPB41L3	E1B7S3_BOVIN	E1B7S3
E1BA23	-0.38356	0.191451	39.0967	-2.00344	0.0520963	0.519623	AMPD3	E1BA23_BOVIN	E1BA23
E1BA58	-0.32215	0.165498	39.3027	-1.94655	0.0587616	0.519623	ALG9	E1BA58_BOVIN	E1BA58
E1BA77;F1MUC3	0.277367	0.143861	39.8225	1.92802	0.0610048	0.519623	DPPA4	F1MUC3_BOVIN	E1BA77;F1MUC3
E1BCV4	0.168421	0.0863392	40.3027	1.95069	0.0580718	0.519623	NUP98	E1BCV4_BOVIN	E1BCV4
E1BD88	0.209394	0.108237	40.3027	1.93459	0.0600814	0.519623	SPIN1	E1BD88_BOVIN	E1BD88
E1BE06	0.175584	0.0900453	40.3027	1.94995	0.0581618	0.519623	AFTPH	E1BE06_BOVIN	E1BE06
E1BEP4	0.183337	0.096838	40.3027	1.89323	0.0655228	0.519623	ASH2L	E1BEP4_BOVIN	E1BEP4
E1BGB0	0.2155	0.112113	40.3027	1.92218	0.0616724	0.519623	KIF13B	E1BGB0_BOVIN	E1BGB0
E1BGP4	0.252449	0.127155	40.3027	1.98537	0.0539367	0.519623	MORC2	E1BGP4_BOVIN	E1BGP4
E1BH45	0.313681	0.163963	35.8971	1.91312	0.0637347	0.519623	RB1CC1	E1BH45_BOVIN	E1BH45
E1BHG2	0.231571	0.115462	40.3027	2.0056	0.0516443	0.519623	BEND3	E1BHG2_BOVIN	E1BHG2
E1BI11	0.196299	0.102511	39.779	1.91492	0.0627134	0.519623	MIDEAS	E1BI11_BOVIN	E1BI11
E1BIF6	0.224386	0.11481	39.3027	1.95442	0.0577929	0.519623	VPS13D	E1BIF6_BOVIN	E1BIF6
E1BIN0	0.206323	0.108068	39.778	1.90919	0.0634695	0.519623	FHOD1	E1BIN0_BOVIN	E1BIN0
E1BJV5	0.185184	0.0945507	40.3027	1.95857	0.0571089	0.519623	ZNF638	E1BJV5_BOVIN	E1BJV5
E1BK71	0.433052	0.217377	40.3027	1.99217	0.0531572	0.519623	PACSIN3	E1BK71_BOVIN	E1BK71
E1BNI6	-0.181849	0.0929257	38.257	-1.95692	0.0576831	0.519623	TMED8	E1BNI6_BOVIN	E1BNI6
E1BNQ4	-0.334992	0.170507	38.1384	-1.96468	0.0567677	0.519623	NAXD	NNRD_BOVIN	E1BNQ4
E1BP36	-0.30238	0.150252	37.6009	-2.01248	0.0513726	0.519623	MMS19	MMS19_BOVIN	E1BP36
E1BPG0	-0.285129	0.150229	39.2214	-1.89796	0.0650791	0.519623	MCAT	E1BPG0_BOVIN	E1BPG0
E1BPL5	0.235906	0.119866	38.81	1.96808	0.0562333	0.519623	KDM4A	E1BPL5_BOVIN	E1BPL5
E1BPX1	-0.187636	0.0987757	40.3027	-1.89962	0.0646557	0.519623	VPS13C	E1BPX1_BOVIN	E1BPX1
E1BQ04	0.235928	0.121163	39.7121	1.94719	0.0586074	0.519623	BLM	E1BQ04_BOVIN	E1BQ04
F1MDB6	-0.750727	0.39399	38.1629	-1.90545	0.0642767	0.519623	TESC	F1MDB6_BOVIN	F1MDB6
F1MKD1;Q2T9N3	-0.314279	0.163775	39.5323	-1.91896	0.0622291	0.519623	NTMT1	NTM1A_BOVIN	F1MKD1;Q2T9N3
F1MLV3	0.220083	0.111942	39.1497	1.96604	0.0564134	0.519623	TXNL1	F1MLV3_BOVIN	F1MLV3
F1MME1	0.341083	0.172739	40.3027	1.97456	0.0551978	0.519623	PTPRK	F1MME1_BOVIN	F1MME1
F1MN23;Q3T0R4	-0.21706	0.109923	40.3027	-1.97465	0.0551862	0.519623	DHRS7B	DRS7B_BOVIN	F1MN23;Q3T0R4
F1MQ42	0.36177	0.185236	40.3027	1.95302	0.0577846	0.519623	SLBP	F1MQ42_BOVIN	F1MQ42
F1MR62	0.247218	0.123543	40.3027	2.00108	0.0521499	0.519623	CWF19L2	F1MR62_BOVIN	F1MR62
F1MRG0	-0.407283	0.211857	34.8259	-1.92245	0.0627598	0.519623	GSTK1	F1MRG0_BOVIN	F1MRG0
F1MU30	-0.172311	0.0903308	38.2625	-1.90755	0.0639757	0.519623	TBC1D23	F1MU30_BOVIN	F1MU30
F1MUA8	0.238574	0.12122	40.3027	1.96811	0.0559617	0.519623	UBXN7	F1MUA8_BOVIN	F1MUA8
F1MXL8;A6QLC7	-0.246488	0.123938	40.3027	-1.9888	0.0535422	0.519623	TRAPPC11	TPC11_BOVIN	F1MXL8;A6QLC7
F1MYN0	0.236299	0.124687	38.4516	1.89513	0.0656118	0.519623	BOLA2B	F1MYN0_BOVIN	F1MYN0
F1N037;Q2KJ21	0.208291	0.109376	38.1816	1.90435	0.0644189	0.519623	CALCOCO1	CACO1_BOVIN	F1N037;Q2KJ21
F1N052	0.217815	0.109659	39.3628	1.9863	0.0539947	0.519623	SMARCA5	F1N052_BOVIN	F1N052
F1N1M2	0.277153	0.14463	39.4842	1.91628	0.0625883	0.519623	GATA6	F1N1M2_BOVIN	F1N1M2
F1N1R3	0.252162	0.127384	40.3027	1.97954	0.0546131	0.519623	MRPL40	F1N1R3_BOVIN	F1N1R3
F1N261	0.177448	0.0913062	38.1664	1.94343	0.0593651	0.519623	LYN	F1N261_BOVIN	F1N261
F1N3R4;Q0VCA3	0.233524	0.120825	39.1802	1.93275	0.060519	0.519623	LETM1	LETM1_BOVIN	F1N3R4;Q0VCA3
F1N469	0.382913	0.194553	39.5292	1.96817	0.056091	0.519623		F1N469_BOVIN	F1N469
F1N469;G3MZK6	0.335359	0.166848	38.5323	2.00996	0.0514738	0.519623	MAP7D3	G3MZK6_BOVIN	F1N469;G3MZK6
F1N607	0.274497	0.138771	40.0591	1.97805	0.0548295	0.519623	SYF2	F1N607_BOVIN	F1N607
F1N650;P46193	-0.581448	0.292296	38.5261	-1.98925	0.0538083	0.519623	ANXA1	ANXA1_BOVIN	F1N650;P46193
F1N6K5	-0.343859	0.181	38.5899	-1.89977	0.0649549	0.519623	HDHD5	F1N6K5_BOVIN	F1N6K5
F2Z4C4;Q2KIA6	0.214795	0.111437	40.3027	1.9275	0.0609855	0.519623	PRPF3	PRPF3_BOVIN	F2Z4C4;Q2KIA6
F2Z4F0	-0.228139	0.11423	38.5702	-1.99719	0.0528947	0.519623	ACTR1A	F2Z4F0_BOVIN	F2Z4F0
F2Z4J5;Q3ZC12	0.266328	0.134383	40.3027	1.98186	0.0543438	0.519623	EIF3G	EIF3G_BOVIN	F2Z4J5;Q3ZC12
F6QV99	0.442788	0.232336	37.7522	1.90581	0.0643111	0.519623	ATAD1	ATAD1_BOVIN	F6QV99
F6QVL1	0.291808	0.148742	40.3027	1.96184	0.0567134	0.519623	POLR1G	F6QVL1_BOVIN	F6QVL1
F6RR01	0.266768	0.13445	40.3027	1.98414	0.0540786	0.519623	RPF1	F6RR01_BOVIN	F6RR01
G3MWN1;Q58DL1	0.303899	0.151758	38.1473	2.00253	0.0523731	0.519623	ARG2	ARGI2_BOVIN	G3MWN1;Q58DL1
G3MWZ7	0.289186	0.152432	38.1997	1.89714	0.0653882	0.519623	KCTD8	G3MWZ7_BOVIN	G3MWZ7
G3MXR5;Q58DW0	0.298972	0.153977	39.3047	1.94167	0.0593696	0.519623	RPL4	RL4_BOVIN	G3MXR5;Q58DW0
G5E5S2	0.163833	0.0865263	40.3027	1.89345	0.0654932	0.519623	NELFB	G5E5S2_BOVIN	G5E5S2
G5E601	-0.300513	0.152763	40.3027	-1.96718	0.0560723	0.519623	RAB3GAP2	G5E601_BOVIN	G5E601
O97594;A7Z065	0.18899	0.0955342	40.3027	1.97824	0.0547654	0.519623	SMC3	SMC3_BOVIN	O97594;A7Z065
P10790	0.344914	0.180898	40.3027	1.90667	0.0637097	0.519623	FABP3	FABPH_BOVIN	P10790
P15103	0.395628	0.204318	39.3027	1.93634	0.0600406	0.519623	GLUL	GLNA_BOVIN	P15103
P22292	-0.223614	0.117189	37.5345	-1.90815	0.0640427	0.519623	SLC25A11	M2OM_BOVIN	P22292
P35605	-0.221781	0.115325	38.262	-1.9231	0.0619334	0.519623	COPB2	COPB2_BOVIN	P35605
Q05204	-0.390309	0.200417	38.685	-1.94749	0.0587609	0.519623	LAMP1	LAMP1_BOVIN	Q05204
Q08DP5	0.240099	0.125384	38.9991	1.9149	0.0628608	0.519623	KAT7	Q08DP5_BOVIN	Q08DP5
Q0P5I8	-0.343566	0.175266	38.7693	-1.96026	0.0571807	0.519623	GET4	GET4_BOVIN	Q0P5I8
Q0P5L6	-0.276393	0.145082	37.6638	-1.90508	0.0644268	0.519623	ZW10	Q0P5L6_BOVIN	Q0P5L6
Q0P5L8	-0.362173	0.1836	40.3027	-1.97262	0.0554264	0.519623	GCAT	KBL_BOVIN	Q0P5L8
Q0VC21;A0A3Q1M395	0.261894	0.138428	40.3027	1.89192	0.0657016	0.519623	MRPL15	RM15_BOVIN	Q0VC21;A0A3Q1M395
Q17QX9;F1MBE0	0.262384	0.138343	40.3027	1.89663	0.0650604	0.519623	CWC27	CWC27_BOVIN	Q17QX9;F1MBE0
Q1JPF1	0.270732	0.137568	35.1582	1.96798	0.0569968	0.519623	NKIRAS2	Q1JPF1_BOVIN	Q1JPF1
Q1KZG0	-0.315618	0.159062	37.651	-1.98425	0.0545523	0.519623	SLC39A4	S39A4_BOVIN	Q1KZG0
Q1LZD3	0.276551	0.14139	38.9035	1.95594	0.0576803	0.519623	TSSC4	TSSC4_BOVIN	Q1LZD3
Q24JY3;F1MNP7	0.323743	0.167108	38.2552	1.93733	0.0601145	0.519623	SPC24	SPC24_BOVIN	Q24JY3;F1MNP7
Q24JZ7	-0.344251	0.17827	40.3027	-1.93106	0.0605299	0.519623	OXCT1	Q24JZ7_BOVIN	Q24JZ7
Q24K19;F1N741	0.172337	0.0863759	40.3027	1.9952	0.0528123	0.519623	NUP54	Q24K19_BOVIN	Q24K19;F1N741
Q27967	-0.64565	0.337084	40.3027	-1.9154	0.0625565	0.519623	SPP2	SPP24_BOVIN	Q27967
Q28036	0.253637	0.129573	40.3027	1.95749	0.0572401	0.519623	SLC9A1	SL9A1_BOVIN	Q28036
Q29466;F1MH43	-0.372736	0.191337	40.3027	-1.94806	0.0583961	0.519623	ATP6V0A1	VPP1_BOVIN	Q29466;F1MH43
Q29RH9	-0.261689	0.134442	40.3027	-1.94648	0.0585918	0.519623	TMEM109	Q29RH9_BOVIN	Q29RH9
Q2KHW8	0.232146	0.116624	40.3027	1.99055	0.0533421	0.519623	GEMIN6	GEMI6_BOVIN	Q2KHW8
Q2KIC5	0.260968	0.131652	37.6571	1.98225	0.0547833	0.519623	ITPA	ITPA_BOVIN	Q2KIC5
Q2KJ14	0.191861	0.101114	40.3027	1.89748	0.0649453	0.519623	PAF1	PAF1_BOVIN	Q2KJ14
Q2T9X3	-0.293732	0.14741	40.3027	-1.99261	0.0531062	0.519623	SPRYD7	SPRY7_BOVIN	Q2T9X3
Q2TBL9	-0.237306	0.124929	40.3027	-1.89952	0.0646687	0.519623	TRAPPC4	TPPC4_BOVIN	Q2TBL9
Q2TBV6	0.280092	0.146938	40.3027	1.90618	0.0637752	0.519623	CCDC124	CC124_BOVIN	Q2TBV6
Q32KV6	-0.277314	0.146059	40.3027	-1.89865	0.0647863	0.519623	SIL1	SIL1_BOVIN	Q32KV6
Q32LN7	0.147996	0.0760895	40.3027	1.94503	0.0587716	0.519623	SKIC8	SKI8_BOVIN	Q32LN7
Q32PA0	0.391175	0.195865	37.7809	1.99717	0.0530466	0.519623	SNRPC	RU1C_BOVIN	Q32PA0
Q32PB8	0.386495	0.192358	38.0414	2.00925	0.0516452	0.519623	RPS21	RS21_BOVIN	Q32PB8
Q32PD5;E1BHA5	0.295995	0.152442	40.3027	1.94169	0.0591881	0.519623	RPS19	RS19_BOVIN	Q32PD5;E1BHA5
Q3B7M6	-0.276625	0.145365	34.2162	-1.90297	0.0654866	0.519623	NEDD1	NEDD1_BOVIN	Q3B7M6
Q3SWW9	0.387409	0.203427	39.7372	1.90441	0.0641148	0.519623	PPP1CB	PP1B_BOVIN	Q3SWW9
Q3SZ15	-0.164135	0.0845423	38.1362	-1.94145	0.0596191	0.519623	EEF1E1	Q3SZ15_BOVIN	Q3SZ15
Q3SZK1	0.273368	0.139137	40.3027	1.96473	0.0563655	0.519623	AAMP	AAMP_BOVIN	Q3SZK1
Q3T0F9	0.223757	0.111734	40.3027	2.00258	0.0519811	0.519623	GRB2	Q3T0F9_BOVIN	Q3T0F9
Q3T0V3	-0.534461	0.272026	39.3619	-1.96474	0.056531	0.519623	EIF3K	EIF3K_BOVIN	Q3T0V3
Q3T132	-0.235414	0.120487	40.3027	-1.95386	0.0576824	0.519623	LAMTOR2	LTOR2_BOVIN	Q3T132
Q3ZBC2	0.342132	0.175906	40.3027	1.94497	0.0587785	0.519623	SDHAF2	SDHF2_BOVIN	Q3ZBC2
Q3ZBD3	-0.647317	0.33442	39.3897	-1.93564	0.0601125	0.519623	PCBD1	PHS_BOVIN	Q3ZBD3
Q3ZBN4	0.393257	0.202995	38.6581	1.93728	0.0600433	0.519623	CUEDC2	CUED2_BOVIN	Q3ZBN4
Q3ZCA8	0.284109	0.146647	39.1677	1.93737	0.0599355	0.519623	TPD52	Q3ZCA8_BOVIN	Q3ZCA8
Q3ZCJ8;F1N455	0.262754	0.138056	38.284	1.90324	0.0645477	0.519623	CTSC	CATC_BOVIN	Q3ZCJ8;F1N455
Q4U5R3;Q2KJE7	0.315677	0.160472	40.3027	1.96718	0.056073	0.519623	PSME1	PSME1_BOVIN	Q4U5R3;Q2KJE7
Q56JX6	0.392024	0.196269	39.2189	1.99738	0.0527549	0.519623	RPS28	RS28_BOVIN	Q56JX6
Q5E953	0.188506	0.095586	40.3027	1.97211	0.0554861	0.519623	UFC1	UFC1_BOVIN	Q5E953
Q5E9F7	0.380626	0.197872	40.3027	1.9236	0.0614885	0.519623	CFL1	COF1_BOVIN	Q5E9F7
Q5E9X1	0.303734	0.160392	39.3027	1.8937	0.0656428	0.519623	NFYC	NFYC_BOVIN	Q5E9X1
Q5I598;A0A3Q1NGK6	-0.188166	0.0955251	38.102	-1.9698	0.0561619	0.519623	MTHFR	MTHR_BOVIN	Q5I598;A0A3Q1NGK6
Q863C3	0.855457	0.436877	34.3027	1.95812	0.058389	0.519623	GRP	GRP_BOVIN	Q863C3
Q8HYI9	0.214732	0.109653	37.7416	1.95828	0.0576188	0.519623	PFDN5	PFD5_BOVIN	Q8HYI9
Q8WMV3	0.18753	0.0973395	38.321	1.92655	0.0614754	0.519623	CXADR	CXAR_BOVIN	Q8WMV3
Q9BGI2;A0A452DI43	-0.497836	0.257057	38.4599	-1.93668	0.0601572	0.519623	PRDX4	PRDX4_BOVIN	Q9BGI2;A0A452DI43
Q9TRY0;F1MU79	0.208231	0.104185	38.0513	1.99866	0.052826	0.519623	FKBP4	FKBP4_BOVIN	Q9TRY0;F1MU79
Q9XSJ4	0.632306	0.319499	39.0793	1.97906	0.0548864	0.519623	ENO1	ENOA_BOVIN	Q9XSJ4
SYH_HUMAN;Q2KI84	0.179748	0.0937909	38.7137	1.91648	0.0627079	0.519623	HARS1	HARS1_BOVIN	SYH_HUMAN;Q2KI84
A6H709;P0C1G6	0.213596	0.112918	39.7569	1.89161	0.0658441	0.519832	SWAP70	SWP70_BOVIN	A6H709;P0C1G6
F1MM57	-0.315024	0.166296	37.455	-1.89436	0.0659184	0.519832	MYH14	F1MM57_BOVIN	F1MM57
Q0VC16;A0A3Q1M2R2	0.212139	0.112226	39.7441	1.89029	0.0660271	0.51994	MIA3	TGO1_BOVIN	Q0VC16;A0A3Q1M2R2
A0A3Q1MQ24	0.222846	0.118139	40.3027	1.8863	0.0664739	0.522012	RANBP3	A0A3Q1MQ24_BOVIN	A0A3Q1MQ24
Q08DM7	-0.358131	0.189779	39.6676	-1.88709	0.0664813	0.522012	SEPTIN3	SEPT3_BOVIN	Q08DM7
E1BJX6	0.464885	0.246895	38.5658	1.88293	0.067269	0.523408	SCUBE3	E1BJX6_BOVIN	E1BJX6
E1BM48	0.202366	0.107361	38.9573	1.88491	0.0669168	0.523408	PRPF31	E1BM48_BOVIN	E1BM48
E1BMC8	0.224979	0.119704	40.3027	1.87946	0.0674253	0.523408	ISY1	E1BMC8_BOVIN	E1BMC8
P12344	-0.218519	0.116101	40.3027	-1.88215	0.0670502	0.523408	GOT2	AATM_BOVIN	P12344
Q2TBW2;Q58CW1	-0.316994	0.168624	40.3027	-1.87988	0.0673661	0.523408	COQ7	COQ7_BOVIN	Q2TBW2;Q58CW1
Q3SZ00	-0.3459	0.183782	40.3027	-1.88212	0.067054	0.523408	HADHA	Q3SZ00_BOVIN	Q3SZ00
Q3T013;A0A3Q1MR62	0.542993	0.288104	39.5341	1.88471	0.0668357	0.523408	BNIP3L	BNI3L_BOVIN	Q3T013;A0A3Q1MR62
Q3T0E1	0.187059	0.0993614	38.3027	1.88262	0.0673646	0.523408	EXOSC3	EXOS3_BOVIN	Q3T0E1
A0A140T863;Q67ER4	0.435719	0.232017	40.3027	1.87796	0.0676355	0.523631	RNF113A	R113A_BOVIN	A0A140T863;Q67ER4
E1BKT3	0.182956	0.0974642	39.3027	1.87716	0.0679331	0.523631	ERBIN	E1BKT3_BOVIN	E1BKT3
P62248	-0.291812	0.155301	38.1931	-1.87901	0.06789	0.523631	MYDGF	MYDGF_BOVIN	P62248
Q08E52	0.276316	0.147204	40.3027	1.8771	0.067756	0.523631	PAK1	PAK1_BOVIN	Q08E52
Q3MHF8	0.230725	0.122988	40.3027	1.87599	0.0679123	0.523631	LSM14A	LS14A_BOVIN	Q3MHF8
A0A3Q1NI32	0.18193	0.0971102	40.3027	1.87344	0.0682716	0.523882	THRAP3	A0A3Q1NI32_BOVIN	A0A3Q1NI32
F1MKF8	-0.441579	0.23576	40.2201	-1.873	0.0683491	0.523882	SQOR	F1MKF8_BOVIN	F1MKF8
P19120	0.211169	0.112688	40.3027	1.87393	0.0682031	0.523882	HSPA8	HSP7C_BOVIN	P19120
Q02372	0.449634	0.239939	39.5087	1.87395	0.0683466	0.523882	NDUFB8	NDUB8_BOVIN	Q02372
F6QQB6	0.209215	0.111787	40.3027	1.87154	0.0685412	0.524619	FRMD8	F6QQB6_BOVIN	F6QQB6
A6QLH3	0.226956	0.121325	40.3027	1.87064	0.0686688	0.524788	STX3	A6QLH3_BOVIN	A6QLH3
F1N0V9	0.266768	0.142534	39.1017	1.87161	0.0687553	0.524788	SFT2D3	F1N0V9_BOVIN	F1N0V9
Q32LC7	0.250008	0.133762	40.3027	1.86905	0.0688956	0.525125	G3BP1	G3BP1_BOVIN	Q32LC7
P79106	-0.322632	0.17242	37.7411	-1.8712	0.0690845	0.525831	PAFAH2	PAFA2_BOVIN	P79106
A0A3Q1LG34	-0.32809	0.179769	40.3027	-1.82506	0.0754091	0.527084	CORO6	A0A3Q1LG34_BOVIN	A0A3Q1LG34
A0A3Q1LRP7	0.178014	0.0967944	39.2296	1.83909	0.0734793	0.527084	NRF1	A0A3Q1LRP7_BOVIN	A0A3Q1LRP7
A0A3Q1LUW4	0.207309	0.114198	40.3027	1.81535	0.0769161	0.527084	AKAP13	A0A3Q1LUW4_BOVIN	A0A3Q1LUW4
A0A3Q1LW53;A0A3Q1MJH4;Q3ZBZ8	0.301532	0.163097	37.94	1.84878	0.072293	0.527084	STIP1	STIP1_BOVIN	A0A3Q1LW53;A0A3Q1MJH4;Q3ZBZ8
A0A3Q1LW57	-0.328125	0.177954	30.1518	-1.84388	0.0750487	0.527084	FNDC3A	A0A3Q1LW57_BOVIN	A0A3Q1LW57
A0A3Q1M4K7	-0.26188	0.142922	38.2881	-1.83232	0.07469	0.527084	NEK7	A0A3Q1M4K7_BOVIN	A0A3Q1M4K7
A0A3Q1M4Y0	-0.538773	0.291187	39.1881	-1.85026	0.0718258	0.527084	MYBPC3	A0A3Q1M4Y0_BOVIN	A0A3Q1M4Y0
A0A3Q1M7L9	0.297312	0.159742	38.6757	1.86121	0.0703284	0.527084	ATF7IP	A0A3Q1M7L9_BOVIN	A0A3Q1M7L9
A0A3Q1M8B1	-0.22547	0.121952	38.5758	-1.84884	0.0721555	0.527084	LOC112443502	A0A3Q1M8B1_BOVIN	A0A3Q1M8B1
A0A3Q1MAA1	0.170497	0.093646	40.2689	1.82065	0.0760966	0.527084	PTK2	A0A3Q1MAA1_BOVIN	A0A3Q1MAA1
A0A3Q1MAH3	-0.361131	0.198948	40.3027	-1.81521	0.0769388	0.527084	LNPK	A0A3Q1MAH3_BOVIN	A0A3Q1MAH3
A0A3Q1MHB0	0.179583	0.0981453	37.9183	1.82977	0.0751552	0.527084	EGFR	A0A3Q1MHB0_BOVIN	A0A3Q1MHB0
A0A3Q1MR38	-0.18444	0.101009	37.8804	-1.82598	0.0757443	0.527084	PRMT1	A0A3Q1MR38_BOVIN	A0A3Q1MR38
A0A3Q1MSP7	-0.325138	0.174816	38.5326	-1.85989	0.070548	0.527084	DNM2	A0A3Q1MSP7_BOVIN	A0A3Q1MSP7
A0A3Q1MXQ4	0.220889	0.121986	38.3514	1.81077	0.0780155	0.527084	KIAA1522	A0A3Q1MXQ4_BOVIN	A0A3Q1MXQ4
A0A3Q1MYD5	0.246045	0.132129	37.9601	1.86216	0.0703352	0.527084	NOP58	A0A3Q1MYD5_BOVIN	A0A3Q1MYD5
A0A3Q1NJR8;P41361	-0.331867	0.183995	38.3027	-1.80367	0.0791531	0.527084	SERPINC1	ANT3_BOVIN	A0A3Q1NJR8;P41361
A0A3S5ZP93	0.229205	0.12725	38.4482	1.80121	0.0795166	0.527084	AIP	A0A3S5ZP93_BOVIN	A0A3S5ZP93
A0A3S5ZPD8	0.254647	0.139998	39.0412	1.81894	0.0765975	0.527084	GATAD2A	A0A3S5ZPD8_BOVIN	A0A3S5ZPD8
A4FUZ6	-0.191919	0.104823	39.0725	-1.83088	0.0747526	0.527084	HSDL2	HSDL2_BOVIN	A4FUZ6
A5PJL0	0.261317	0.145111	39.3027	1.80081	0.07941	0.527084	HPDL	A5PJL0_BOVIN	A5PJL0
A5PK74	0.201167	0.111775	40.3027	1.79975	0.0793894	0.527084	RIOX1	RIOX1_BOVIN	A5PK74
A5PKI3	0.297981	0.159948	40.3027	1.86299	0.0697636	0.527084	FAM3C	FAM3C_BOVIN	A5PKI3
A6H7F7	-0.195044	0.10707	37.0401	-1.82165	0.0765924	0.527084	TRAPPC2L	TPC2L_BOVIN	A6H7F7
A6QL93;A0A3Q1MJS7	-0.509504	0.28013	37.4155	-1.81881	0.0769512	0.527084	TACC3	A6QL93_BOVIN	A6QL93;A0A3Q1MJS7
A6QLQ0	0.235265	0.130416	39.3027	1.80396	0.0789058	0.527084	RNF2	A6QLQ0_BOVIN	A6QLQ0
A6QLU7;F1N3Y1	-0.423089	0.232677	38.1764	-1.81835	0.0768631	0.527084	TCAF2	TCAF2_BOVIN	A6QLU7;F1N3Y1
A6QNS3	0.191082	0.104425	40.2496	1.82985	0.0746864	0.527084	ABR	ABR_BOVIN	A6QNS3
A6QPU3	0.245739	0.13478	39.3027	1.82326	0.075876	0.527084	ELOA	A6QPU3_BOVIN	A6QPU3
A7YY47	0.245812	0.131759	39.5685	1.86562	0.0695206	0.527084	LMNB1	A7YY47_BOVIN	A7YY47
A8E4P3	-0.252086	0.137449	40.3027	-1.83404	0.0740398	0.527084	STOM	A8E4P3_BOVIN	A8E4P3
E1B8Q9	0.232417	0.12617	39.0155	1.84209	0.0730713	0.527084	IPO8	E1B8Q9_BOVIN	E1B8Q9
E1BB50;G5E518	0.265559	0.14273	39.679	1.86057	0.0702273	0.527084	CDK12	CDK12_BOVIN	E1BB50;G5E518
E1BBP0	0.220834	0.119473	38.3027	1.8484	0.0722764	0.527084	CHFR	E1BBP0_BOVIN	E1BBP0
E1BEY9	0.28826	0.156512	38.9526	1.84178	0.0731305	0.527084	LSM14B	E1BEY9_BOVIN	E1BEY9
E1BFB4	-0.193775	0.105543	38.7086	-1.83598	0.0740505	0.527084	MTOR	E1BFB4_BOVIN	E1BFB4
E1BIU3;A0A452DI18;Q32L31	0.311837	0.173214	38.4636	1.8003	0.07966	0.527084	HMGB3	HMGB3_BOVIN	E1BIU3;A0A452DI18;Q32L31
E1BJF6	0.176021	0.095187	39.4285	1.84921	0.0719344	0.527084	SYMPK	E1BJF6_BOVIN	E1BJF6
E1BKY9	-0.197698	0.108383	40.3027	-1.82406	0.0755635	0.527084	CPOX	E1BKY9_BOVIN	E1BKY9
E1BLX2	0.161885	0.0888638	40.3027	1.82172	0.0759258	0.527084	SETD1A	E1BLX2_BOVIN	E1BLX2
E1BM34	-0.25104	0.139398	38.166	-1.80089	0.0796266	0.527084	ANAPC7	E1BM34_BOVIN	E1BM34
F1MB54;Q3SWZ4	0.282332	0.156266	39.8154	1.80673	0.0783654	0.527084	EXOSC9	EXOS9_BOVIN	F1MB54;Q3SWZ4
F1MEI8	0.208342	0.115526	39.9063	1.80341	0.0788777	0.527084	GTF3C2	F1MEI8_BOVIN	F1MEI8
F1MI54	0.282531	0.153321	38.7602	1.84274	0.0730258	0.527084	ARFGAP1	F1MI54_BOVIN	F1MI54
F1MJB1	-0.236882	0.129303	40.3027	-1.832	0.0743485	0.527084	DTYMK	F1MJB1_BOVIN	F1MJB1
F1MM20	0.261109	0.141628	38.3945	1.84362	0.0729663	0.527084	CCDC86	F1MM20_BOVIN	F1MM20
F1MMS4	0.202891	0.112399	39.7864	1.80509	0.0786323	0.527084	TERF2	F1MMS4_BOVIN	F1MMS4
F1MNL4	0.254838	0.140552	38.9075	1.81312	0.0775336	0.527084	NEO1	F1MNL4_BOVIN	F1MNL4
F1MQA8	-0.191565	0.103691	38.9814	-1.84747	0.072279	0.527084	EHBP1	F1MQA8_BOVIN	F1MQA8
F1MRB9	0.196122	0.106989	40.3027	1.8331	0.074181	0.527084	NOL8	F1MRB9_BOVIN	F1MRB9
F1MTY9	-0.224341	0.124299	38.7327	-1.80484	0.0788781	0.527084	HMOX2	F1MTY9_BOVIN	F1MTY9
F1MUI0	0.144311	0.0788901	38.231	1.82926	0.0751683	0.527084	HIP1R	F1MUI0_BOVIN	F1MUI0
F1MX49	0.313258	0.172782	35.6798	1.81303	0.0782474	0.527084	PDGFRA	F1MX49_BOVIN	F1MX49
F1MXJ5;Q3ZBV1	0.163565	0.0890346	37.7567	1.8371	0.0740763	0.527084	IST1	IST1_BOVIN	F1MXJ5;Q3ZBV1
F1MYW5	-0.323966	0.174676	40.3027	-1.85466	0.0709706	0.527084	MPND	F1MYW5_BOVIN	F1MYW5
F1N5B5	0.26443	0.142216	34.8236	1.85935	0.0714429	0.527084	REXO4	F1N5B5_BOVIN	F1N5B5
F1N7R5	0.19217	0.105456	40.3027	1.82228	0.0758389	0.527084	CC2D1B	F1N7R5_BOVIN	F1N7R5
F6PRQ6	-0.121862	0.0676087	37.8892	-1.80246	0.0794329	0.527084	UNC45A	F6PRQ6_BOVIN	F6PRQ6
F6RS49	0.223911	0.122634	39.012	1.82585	0.0755344	0.527084	STAM	F6RS49_BOVIN	F6RS49
G3MYJ0;E1B8K6	0.46152	0.256141	39.5013	1.80182	0.0792097	0.527084	NCL	E1B8K6_BOVIN	G3MYJ0;E1B8K6
G3MYQ6	0.201404	0.111776	40.3027	1.80185	0.0790526	0.527084	LOC515551	G3MYQ6_BOVIN	G3MYQ6
G3N131	0.346203	0.187697	38.1825	1.84448	0.0728823	0.527084	H1-1	H11_BOVIN	G3N131
O02691	-0.294583	0.158684	40.3027	-1.85641	0.0707158	0.527084	HSD17B10	HCD2_BOVIN	O02691
O62768	0.211172	0.114091	37.4316	1.85091	0.0720864	0.527084	TXNRD1	TRXR1_BOVIN	O62768
P00570	-0.399378	0.217463	38.7664	-1.83653	0.0739561	0.527084	AK1	KAD1_BOVIN	P00570
P05631	-0.232145	0.127688	39.3829	-1.81806	0.0766672	0.527084	ATP5F1C	ATPG_BOVIN	P05631
P08760	-0.19753	0.107207	40.2941	-1.84251	0.0727672	0.527084	AK3	KAD3_BOVIN	P08760
P17870	-0.373859	0.206429	32.3027	-1.81107	0.0794384	0.527084	ARRB1	ARRB1_BOVIN	P17870
P19858;A0A3Q1LY19	-0.321562	0.177877	37.7692	-1.80778	0.0786101	0.527084	LDHA	LDHA_BOVIN	P19858;A0A3Q1LY19
P35508	0.275492	0.148396	40.3027	1.85647	0.0707074	0.527084	CSNK1D	KC1D_BOVIN	P35508
P79136	0.265762	0.142628	40.3027	1.86332	0.0697148	0.527084	CAPZB	CAPZB_BOVIN	P79136
Q02368	0.259349	0.143864	38.0756	1.80274	0.0793489	0.527084	NDUFB7	NDUB7_BOVIN	Q02368
Q08DA0	-0.215832	0.117541	40.3027	-1.83622	0.0737088	0.527084	RABL6	RABL6_BOVIN	Q08DA0
Q0IIG8;A0A452DIB1	-0.310479	0.167144	40.3027	-1.85756	0.0705485	0.527084	RAB18	RAB18_BOVIN	Q0IIG8;A0A452DIB1
Q0IIL1	0.249853	0.134236	34.9376	1.8613	0.0711333	0.527084	MICU1	MICU1_BOVIN	Q0IIL1
Q148D3	-0.21465	0.118807	39.8763	-1.80671	0.0783574	0.527084	FH	Q148D3_BOVIN	Q148D3
Q148I5	0.20078	0.110437	38.2768	1.81805	0.0768886	0.527084	KTI12	KTI12_BOVIN	Q148I5
Q17QA0	0.259165	0.143619	39.3027	1.80453	0.0788156	0.527084	GEMIN7	GEMI7_BOVIN	Q17QA0
Q17QL3	0.247126	0.136183	40.3027	1.81467	0.0770234	0.527084	YJU2	Q17QL3_BOVIN	Q17QL3
Q1JQA5	0.250051	0.135655	40.3027	1.84328	0.0726501	0.527084	NENF	NENF_BOVIN	Q1JQA5
Q1LZ72	-0.178368	0.098128	38.1881	-1.81771	0.0769603	0.527084	CNPY2	Q1LZ72_BOVIN	Q1LZ72
Q1LZ90;A0A3Q1N045	0.315628	0.169432	37.8312	1.86286	0.0702603	0.527084	CLNS1A	Q1LZ90_BOVIN	Q1LZ90;A0A3Q1N045
Q1ZYR0	-0.392815	0.211569	40.3027	-1.85668	0.0706765	0.527084	CLN5	CLN5_BOVIN	Q1ZYR0
Q2HJH7;F1MLD8	-0.236717	0.129293	37.827	-1.83086	0.0750076	0.527084	MEMO1	MEMO1_BOVIN	Q2HJH7;F1MLD8
Q2KHV4;A0A452DJF2	-0.409748	0.226044	38.1802	-1.81269	0.077748	0.527084	PARL	PARL_BOVIN	Q2KHV4;A0A452DJF2
Q2KHZ9	-0.277764	0.152378	40.3027	-1.82287	0.0757475	0.527084	GCDH	GCDH_BOVIN	Q2KHZ9
Q2KI83	0.205131	0.113615	40.3027	1.80549	0.0784717	0.527084	DNAJC17	DJC17_BOVIN	Q2KI83
Q2KIW6;F1MLV1	-0.134991	0.0729384	40.3027	-1.85076	0.0715432	0.527084	PSMC6	PRS10_BOVIN	Q2KIW6;F1MLV1
Q2KJA1	0.175511	0.0973644	40.3027	1.80261	0.0789304	0.527084	SH3GL1	SH3G1_BOVIN	Q2KJA1
Q2KJG4	-0.578831	0.318036	40.3027	-1.82002	0.0761892	0.527084	MGST2	MGST2_BOVIN	Q2KJG4
Q2KJH4;F1MTP5	-0.177387	0.0951514	40.3027	-1.86426	0.0695804	0.527084	WDR1	WDR1_BOVIN	Q2KJH4;F1MTP5
Q2TBP4;A0A3Q1MRY7	0.274243	0.150002	40.3027	1.82827	0.074918	0.527084	POC1A	POC1A_BOVIN	Q2TBP4;A0A3Q1MRY7
Q32KV2;F1MMI4	-0.319324	0.172951	40.3027	-1.84633	0.0721978	0.527084	MAEL	MAEL_BOVIN	Q32KV2;F1MMI4
Q32PI5;A5D973	0.191707	0.103992	40.3027	1.84347	0.0726217	0.527084	PPP2R1A	2AAA_BOVIN	Q32PI5;A5D973
Q3MHI8	-0.22681	0.123889	40.3027	-1.83074	0.0745401	0.527084	TRMT10A	TM10A_BOVIN	Q3MHI8
Q3MHY8	0.222351	0.119301	40.3027	1.86378	0.0696498	0.527084	RBM7	RBM7_BOVIN	Q3MHY8
Q3SX02	-0.310332	0.168319	40.3027	-1.84372	0.0725858	0.527084	HTATIP2	Q3SX02_BOVIN	Q3SX02
Q3SYU7	0.187779	0.102596	38.1871	1.83027	0.0750229	0.527084	TNPO1	TNPO1_BOVIN	Q3SYU7
Q3ZBF7;A0A452DIU3	0.239529	0.133217	40.3027	1.79803	0.0796654	0.527084	PTGES3	TEBP_BOVIN	Q3ZBF7;A0A452DIU3
Q3ZBG0	0.219838	0.119269	40.3027	1.84322	0.0726596	0.527084	PSMA7	PSA7_BOVIN	Q3ZBG0
Q58CY6;A0A140T841	-0.216256	0.11995	37.6792	-1.80288	0.0794088	0.527084	PRXL2B	PXL2B_BOVIN	Q58CY6;A0A140T841
Q58D05	0.251136	0.139043	38.8769	1.80618	0.0786371	0.527084	TRAFD1	TRAD1_BOVIN	Q58D05
Q58DC8;A0A140T8C7	0.209316	0.116183	39.3027	1.80161	0.0792821	0.527084	ORC1	ORC1_BOVIN	Q58DC8;A0A140T8C7
Q5BIR6	0.245993	0.133448	40.3027	1.84337	0.0726377	0.527084	MED17	MED17_BOVIN	Q5BIR6
Q5E9A4	0.241822	0.132253	38.7662	1.82848	0.0751795	0.527084	RAE1	RAE1L_BOVIN	Q5E9A4
Q5EA40	-0.499924	0.271826	37.8991	-1.83913	0.0737402	0.527084	BCAT2	BCAT2_BOVIN	Q5EA40
Q5KR47	0.323485	0.17628	37.8521	1.83507	0.0743633	0.527084	TPM3	TPM3_BOVIN	Q5KR47
Q9XTA2;F6QHN4	-0.204584	0.113297	38.1448	-1.80573	0.0788577	0.527084	PREP	PPCE_BOVIN	Q9XTA2;F6QHN4
F1MCZ7	0.236502	0.131608	40.3027	1.79702	0.0798298	0.527533	UBTF	F1MCZ7_BOVIN	F1MCZ7
A0A3Q1MCI0;Q3T0D0	0.409917	0.228186	40.3027	1.79641	0.0799271	0.527538	HNRNPK	HNRPK_BOVIN	A0A3Q1MCI0;Q3T0D0
A0A3Q1LUG0	-0.295031	0.164242	39.2954	-1.79632	0.0801352	0.528274	PPP2R1B	A0A3Q1LUG0_BOVIN	A0A3Q1LUG0
A0A3Q1LVS2	0.148848	0.0831721	40.3027	1.78964	0.0810284	0.528326	KTN1	A0A3Q1LVS2_BOVIN	A0A3Q1LVS2
A0A3Q1M528;Q28165;A0A3Q1LT38	0.226642	0.126352	40.3027	1.79374	0.0803603	0.528326	PABPN1	PABP2_BOVIN	A0A3Q1M528;Q28165;A0A3Q1LT38
A0A3Q1MR95	0.205364	0.114834	39.5092	1.78836	0.0813891	0.528326	ATXN2L	A0A3Q1MR95_BOVIN	A0A3Q1MR95
A3KN48	-0.151584	0.0850032	38.3829	-1.78328	0.0824507	0.528326	EEFSEC	A3KN48_BOVIN	A3KN48
A5D960	0.334153	0.186794	33.5845	1.78889	0.0826566	0.528326	ST3GAL1	A5D960_BOVIN	A5D960
A6QLA6;A0A452DI86	0.197734	0.110659	40.3027	1.78688	0.0814805	0.528326	CHAF1A	CAF1A_BOVIN	A6QLA6;A0A452DI86
A7E307	0.280616	0.157376	39.0325	1.78309	0.0823497	0.528326	DDX17	A7E307_BOVIN	A7E307
A7MBC5	-0.168399	0.0943626	37.5442	-1.78459	0.0824098	0.528326	IARS1	A7MBC5_BOVIN	A7MBC5
E1BFV0	-0.181645	0.101506	40.3027	-1.78949	0.0810524	0.528326	KPNB1	E1BFV0_BOVIN	E1BFV0
E1BLP2	-0.32403	0.18141	40.3027	-1.78618	0.0815949	0.528326	SLC12A9	E1BLP2_BOVIN	E1BLP2
E1BM23	0.192665	0.107736	40.3027	1.78831	0.0812462	0.528326	ARHGAP5	E1BM23_BOVIN	E1BM23
F1MMU3	0.220571	0.123874	40.3027	1.78061	0.0825152	0.528326	BRD3	F1MMU3_BOVIN	F1MMU3
F1MUC1	0.297245	0.166606	37.8042	1.78412	0.0824332	0.528326	LOC515333	F1MUC1_BOVIN	F1MUC1
F1MUX7;Q2KJF9	0.18626	0.104477	40.3027	1.78279	0.0821537	0.528326	GTF2E2	T2EB_BOVIN	F1MUX7;Q2KJF9
F1N1X8	-0.353151	0.19769	38.2021	-1.78639	0.0819753	0.528326	UBE2Z	F1N1X8_BOVIN	F1N1X8
F6QFI8	0.244332	0.136396	40.3027	1.79134	0.08075	0.528326	NOP53	F6QFI8_BOVIN	F6QFI8
P10881	0.226789	0.126372	38.6909	1.79462	0.0805302	0.528326	SSB	LA_BOVIN	P10881
P39942;A0A3Q1M4W9	-0.172814	0.0968511	40.3027	-1.78432	0.0819008	0.528326	ATP6V1D	VATD_BOVIN	P39942;A0A3Q1M4W9
Q2HJ90	0.184319	0.103158	39.3027	1.78677	0.0816902	0.528326	LRRC42	LRC42_BOVIN	Q2HJ90
Q2KJ81	-0.313723	0.175831	36.8711	-1.78423	0.0826184	0.528326	AP1M1	AP1M1_BOVIN	Q2KJ81
Q3MHL3	0.314136	0.175239	40.3027	1.79261	0.0805437	0.528326	RBBP4	RBBP4_BOVIN	Q3MHL3
Q3MHR7	-0.225319	0.126213	40.2847	-1.78523	0.0817551	0.528326	ARPC2	ARPC2_BOVIN	Q3MHR7
Q3SZR8	0.354027	0.197523	40.3027	1.79234	0.0805882	0.528326	SRSF3	SRSF3_BOVIN	Q3SZR8
Q3T035	-0.282954	0.158084	40.3027	-1.7899	0.0809851	0.528326	ARPC3	ARPC3_BOVIN	Q3T035
Q5E9C3	0.355952	0.19982	40.3027	1.78136	0.0823909	0.528326	SSNA1	SSNA1_BOVIN	Q5E9C3
Q5EA55	-0.222841	0.124924	38.9374	-1.78381	0.0822496	0.528326	GOLGA7	GOGA7_BOVIN	Q5EA55
A0A3Q1LPA7	0.153246	0.0861383	40.3027	1.77907	0.0827712	0.52844	AKAP9	A0A3Q1LPA7_BOVIN	A0A3Q1LPA7
E1BF82	0.154521	0.0869749	40.3027	1.77661	0.0831808	0.5292	NDC80	E1BF82_BOVIN	E1BF82
F6QBF9;Q3ZCE8	0.282909	0.158975	37.9327	1.77958	0.0831584	0.5292	RBM8A	RBM8A_BOVIN	F6QBF9;Q3ZCE8
P57709	-0.370174	0.208094	38.8312	-1.77888	0.0830884	0.5292	ATP2C1	AT2C1_BOVIN	P57709
A0A3Q1M2E9	-0.30311	0.170569	39.3027	-1.77706	0.0832992	0.529337	PPM1F	A0A3Q1M2E9_BOVIN	A0A3Q1M2E9
A0A3Q1M222;Q0P5L0	0.296589	0.167337	40.3027	1.7724	0.0838869	0.529649	RBM42	RBM42_BOVIN	A0A3Q1M222;Q0P5L0
A0A3Q1N5S1	0.188175	0.106323	40.3027	1.76985	0.0843174	0.529649	RFC1	A0A3Q1N5S1_BOVIN	A0A3Q1N5S1
A6H7H1	0.249894	0.141184	40.3027	1.76998	0.0842949	0.529649	FAM120A	F120A_BOVIN	A6H7H1
E1BIA7	0.209387	0.118206	40.3027	1.77137	0.0840606	0.529649	CLUH	E1BIA7_BOVIN	E1BIA7
E1BKB2	-0.214153	0.120756	40.1302	-1.77343	0.083746	0.529649	NGLY1	E1BKB2_BOVIN	E1BKB2
F1MUP3	-0.22427	0.126197	38.4883	-1.77715	0.0834471	0.529649	SEC62	F1MUP3_BOVIN	F1MUP3
F1MUR2	0.264707	0.14947	39.9078	1.77097	0.0842041	0.529649	KDM5B	F1MUR2_BOVIN	F1MUR2
P10103	0.406017	0.22916	40.3027	1.77176	0.0839949	0.529649	HMGB1	HMGB1_BOVIN	P10103
Q3MHG0	-0.190432	0.107251	38.736	-1.77557	0.0836605	0.529649	COG4	COG4_BOVIN	Q3MHG0
Q3SZB5;F1MN33	0.224825	0.126607	38.5407	1.77578	0.0836662	0.529649	CCDC115	CC115_BOVIN	Q3SZB5;F1MN33
F1MIH9;Q2KIY5	-0.209596	0.11849	40.3027	-1.76889	0.0844799	0.530037	PLBD2	PLBL2_BOVIN	F1MIH9;Q2KIY5
Q28205	-0.285504	0.161453	40.3027	-1.76834	0.0845731	0.530037	TBCD	TBCD_BOVIN	Q28205
P61286	0.194637	0.110144	40.3027	1.76711	0.0847819	0.530129	PABPC1	PABP1_BOVIN	P61286
Q8MJG1	0.255816	0.144751	40.3027	1.76729	0.0847518	0.530129	PSIP1	PSIP1_BOVIN	Q8MJG1
A7Z019	0.208368	0.117959	40.3027	1.76645	0.0848946	0.530227	SMARCA4	SMCA4_BOVIN	A7Z019
F1MEW7;A0A3Q1MMU1	0.21813	0.123536	40.3027	1.76572	0.085018	0.530392	IRF2BP1	A0A3Q1MMU1_BOVIN	F1MEW7;A0A3Q1MMU1
A0A3Q1M9N4	-0.250998	0.142152	38.6824	-1.7657	0.0853392	0.531002	AUH	A0A3Q1M9N4_BOVIN	A0A3Q1M9N4
F1MZE4	0.236633	0.134024	39.0833	1.76559	0.0852762	0.531002	SPAG7	F1MZE4_BOVIN	F1MZE4
F1N0H5	0.195244	0.110718	40.3027	1.76344	0.0854072	0.531002	ZC3H13	F1N0H5_BOVIN	F1N0H5
A0A3Q1MQ84	0.153628	0.0872345	40.3027	1.76109	0.0858088	0.531082	TRIP11	A0A3Q1MQ84_BOVIN	A0A3Q1MQ84
A0JBZ9	0.206047	0.11687	39.431	1.76304	0.0856426	0.531082	p97bcnt2	A0JBZ9_BOVIN	A0JBZ9
F1MDN8	0.197638	0.1122	40.3027	1.76148	0.0857428	0.531082	GNL2	F1MDN8_BOVIN	F1MDN8
Q3MHE2	0.205508	0.116638	40.3027	1.76193	0.0856659	0.531082	PRPF4	PRP4_BOVIN	Q3MHE2
A4FUF0	-0.186034	0.105614	39.2711	-1.76145	0.0859467	0.531333	GLYR1	GLYR1_BOVIN	A4FUF0
E1B9G8	0.20699	0.117772	40.3027	1.75754	0.0864196	0.53185	ARHGEF18	E1B9G8_BOVIN	E1B9G8
O46629	-0.29515	0.167821	40.3027	-1.75872	0.086216	0.53185	HADHB	ECHB_BOVIN	O46629
Q17QK3	-0.291427	0.16549	38.0495	-1.761	0.0862742	0.53185	CPQ	CBPQ_BOVIN	Q17QK3
Q3SZU0	0.238187	0.135496	40.3027	1.75789	0.0863587	0.53185	GTSF1	GTSF1_BOVIN	Q3SZU0
A0A3Q1LW82;Q3SYX0	0.254767	0.145498	40.3027	1.75101	0.0875537	0.532448	NDRG1	NDRG1_BOVIN	A0A3Q1LW82;Q3SYX0
A0A3Q1LZ44	-0.3242	0.184496	37.9678	-1.75722	0.0869417	0.532448	STS	A0A3Q1LZ44_BOVIN	A0A3Q1LZ44
A1A4I4	0.256552	0.145493	30.0006	1.76333	0.0880285	0.532448	PKN1	PKN1_BOVIN	A1A4I4
F1MGT4	-0.336794	0.191925	40.3027	-1.75483	0.0868893	0.532448	SNAP91	F1MGT4_BOVIN	F1MGT4
F1MM78	0.211709	0.120903	40.3027	1.75106	0.0875446	0.532448	ZCCHC8	F1MM78_BOVIN	F1MM78
F1MU84	0.307907	0.175916	37.9096	1.7503	0.0881563	0.532448	GALNS	F1MU84_BOVIN	F1MU84
F1MVD0	0.220487	0.125884	37.1206	1.75152	0.0881166	0.532448	NCOA3	F1MVD0_BOVIN	F1MVD0
F1N093	0.177136	0.101089	40.1978	1.75228	0.0873519	0.532448	EHMT1	F1N093_BOVIN	F1N093
Q0P572	0.301248	0.171184	34.6382	1.75978	0.0872746	0.532448	MBIP	Q0P572_BOVIN	Q0P572
Q1LZ74	-0.167444	0.0955385	37.6773	-1.75264	0.0877991	0.532448	OARD1	OARD1_BOVIN	Q1LZ74
Q1LZB5	-0.231172	0.131714	40.3027	-1.7551	0.0868414	0.532448	TOMM40	TOM40_BOVIN	Q1LZB5
Q2KI54	-0.180976	0.103034	37.9442	-1.75646	0.0870781	0.532448	ARMC8	ARMC8_BOVIN	Q2KI54
Q2UVX4	0.641488	0.366835	40.3027	1.74871	0.0879547	0.532448	C3	CO3_BOVIN	Q2UVX4
Q3SYT5;P79122	0.182544	0.104462	40.3027	1.74747	0.0881729	0.532448	PNN	PININ_BOVIN	Q3SYT5;P79122
Q58DV5;A0A140T852	0.255028	0.145443	38.1797	1.75345	0.0875504	0.532448	MRPL30	RM30_BOVIN	Q58DV5;A0A140T852
Q5E9B4	-0.172521	0.0986118	40.3027	-1.74949	0.0878175	0.532448	EIF2B2	EI2BB_BOVIN	Q5E9B4
Q5E9M8	-0.236186	0.134777	40.3027	-1.75242	0.0873072	0.532448	SFXN1	SFXN1_BOVIN	Q5E9M8
F1N673	-0.213841	0.12192	34.5226	-1.75395	0.0883138	0.532612	ABHD18	F1N673_BOVIN	F1N673
Q2T9S0	-0.21815	0.124809	38.8144	-1.74786	0.0883951	0.532612	TUBB3	TBB3_BOVIN	Q2T9S0
E1BMK3	0.185804	0.106084	35.2895	1.75148	0.0885517	0.532968	RNF31	E1BMK3_BOVIN	E1BMK3
E1BNV4	0.220947	0.126753	40.3027	1.74313	0.0889367	0.534109	SRPK1	E1BNV4_BOVIN	E1BNV4
G3N1T7	0.216178	0.123991	40.3027	1.7435	0.0888714	0.534109	LRIF1	G3N1T7_BOVIN	G3N1T7
A0A3Q1MG90	0.203677	0.116854	37.9504	1.743	0.0894321	0.534825	STRN4	A0A3Q1MG90_BOVIN	A0A3Q1MG90
A3KN15	0.19151	0.109849	37.6993	1.74339	0.0894165	0.534825	VPS41	A3KN15_BOVIN	A3KN15
E1B9S8	0.207541	0.119053	38.6986	1.74327	0.0892279	0.534825	CBFB	E1B9S8_BOVIN	E1B9S8
E1BAK5	0.219276	0.126133	40.3027	1.73846	0.089766	0.534825	CENPC	E1BAK5_BOVIN	E1BAK5
P04973	0.224375	0.129059	40.3027	1.73855	0.0897491	0.534825	CLTA	CLCA_BOVIN	P04973
Q0IIF0	0.214768	0.123472	40.3027	1.73941	0.0895966	0.534825	ILKAP	ILKAP_BOVIN	Q0IIF0
Q32LD1	0.171621	0.0986493	40.3027	1.7397	0.0895438	0.534825	BAP18	BAP18_BOVIN	Q32LD1
Q3ZBU5;A0A3Q1M5R8	0.21907	0.126044	40.3027	1.73805	0.0898388	0.534825	SRSF10	Q3ZBU5_BOVIN	Q3ZBU5;A0A3Q1M5R8
E1BPZ7	-0.204507	0.117399	36.3027	-1.74199	0.0899787	0.535075	FBXO38	E1BPZ7_BOVIN	E1BPZ7
F1MGS8	0.258192	0.14875	40.3027	1.73575	0.0902495	0.536101	NAALAD2	F1MGS8_BOVIN	F1MGS8
A5PKH8	-0.390111	0.224951	40.3027	-1.7342	0.0905264	0.537162	PGM2L1	A5PKH8_BOVIN	A5PKH8
A0A3Q1M8U3	0.292052	0.168397	39.3027	1.73431	0.090702	0.537621	EIF4G3	A0A3Q1M8U3_BOVIN	A0A3Q1M8U3
F1MMR8	0.236768	0.136708	40.3027	1.73193	0.0909346	0.537833	NUDT5	F1MMR8_BOVIN	F1MMR8
F1MS81	-0.380432	0.219181	37.3027	-1.7357	0.0908716	0.537833	RMND1	F1MS81_BOVIN	F1MS81
Q3ZBP2	-0.246731	0.142458	39.3027	-1.73196	0.0911241	0.538371	CNEP1R1	NEPR1_BOVIN	Q3ZBP2
E1BLF7	-0.169689	0.0982981	39.9809	-1.72627	0.0920205	0.539271	NUDCD1	E1BLF7_BOVIN	E1BLF7
F1MLJ5	0.206819	0.119761	39.1398	1.72693	0.0920658	0.539271	OSBPL3	F1MLJ5_BOVIN	F1MLJ5
F1MQU4	0.181816	0.105235	39.2365	1.72771	0.0919049	0.539271	BCLAF1	F1MQU4_BOVIN	F1MQU4
F1MQV1	0.217628	0.125886	40.3027	1.72876	0.0915061	0.539271	MPHOSPH10	F1MQV1_BOVIN	F1MQV1
F1N4R4;Q32KY6	0.257369	0.148968	40.3027	1.72768	0.0917021	0.539271	DCTPP1	DCTP1_BOVIN	F1N4R4;Q32KY6
Q2TBX1;E1BEF1	0.279971	0.16208	40.3027	1.72736	0.0917605	0.539271	CIP29	Q2TBX1_BOVIN	Q2TBX1;E1BEF1
Q3MHP1	0.181173	0.104856	40.3027	1.72782	0.0916765	0.539271	UBE2L3	UB2L3_BOVIN	Q3MHP1
Q70VZ7	-0.447422	0.258752	37.2568	-1.72915	0.0920615	0.539271	MOGAT1	MOGT1_BOVIN	Q70VZ7
A1L5B7	0.231755	0.13499	40.3027	1.71683	0.0936877	0.542952	SERBP1	A1L5B7_BOVIN	A1L5B7
A5D7I3	0.190833	0.110979	38.2298	1.71955	0.0936028	0.542952	BUD13	A5D7I3_BOVIN	A5D7I3
E1BGC2	0.379538	0.220706	39.3027	1.71966	0.0933619	0.542952	FA2H	E1BGC2_BOVIN	E1BGC2
F1MZC0	-0.240717	0.139915	38.5474	-1.72045	0.0933705	0.542952	AKR7A2	F1MZC0_BOVIN	F1MZC0
O97552;A0A3Q1LS39;F1N017	0.317931	0.184666	39.3027	1.72165	0.0929957	0.542952	POU5F1	PO5F1_BOVIN	O97552;A0A3Q1LS39;F1N017
P60984	0.320385	0.186175	40.3027	1.72088	0.092942	0.542952	GMFB	GMFB_BOVIN	P60984
P67808	0.36453	0.211422	37.9824	1.72418	0.0928063	0.542952	YBX1	YBOX1_BOVIN	P67808
P67827;A0A3Q1MI36	0.251141	0.146025	38.0259	1.71985	0.0935911	0.542952	CSNK1A1	KC1A_BOVIN	P67827;A0A3Q1MI36
Q0VCY3	0.180626	0.105037	40.3027	1.71965	0.0931683	0.542952	SURF6	SURF6_BOVIN	Q0VCY3
Q75WB5;A0A3Q1MC53	-0.278867	0.162231	39.0418	-1.71895	0.0935449	0.542952	OPLAH	OPLA_BOVIN	Q75WB5;A0A3Q1MC53
A0A3Q1MF71	0.328488	0.192181	40.3027	1.70926	0.0950939	0.543844	EIF4EBP2	A0A3Q1MF71_BOVIN	A0A3Q1MF71
A0A3Q1MUB7	-0.208741	0.122198	40.3027	-1.70821	0.0952891	0.543844	ABCB7	A0A3Q1MUB7_BOVIN	A0A3Q1MUB7
A0A3Q1MY63	-0.262798	0.153262	37.1277	-1.7147	0.0947365	0.543844	MGRN1	A0A3Q1MY63_BOVIN	A0A3Q1MY63
A0A3Q1NGN7	-0.307133	0.179769	40.3027	-1.70848	0.0952393	0.543844	GRHPR	A0A3Q1NGN7_BOVIN	A0A3Q1NGN7
A5PJC5	-0.28058	0.164141	40.3027	-1.70939	0.0950693	0.543844	MLYCD	A5PJC5_BOVIN	A5PJC5
E1B8R6	-0.220161	0.128728	40.3027	-1.71028	0.0949035	0.543844	ARIH2	E1B8R6_BOVIN	E1B8R6
E1BA60	-0.391427	0.228504	40.3027	-1.713	0.0943966	0.543844	RAB32	E1BA60_BOVIN	E1BA60
E1BAT8	0.220884	0.129204	38.3027	1.70958	0.095434	0.543844	KIF20B	E1BAT8_BOVIN	E1BAT8
F1MEK6;P07106	0.213204	0.124279	36.6223	1.71552	0.0946995	0.543844	ACBD5	ACBD5_BOVIN	F1MEK6;P07106
G3MZ04;Q02370;F1MB80	0.183942	0.107279	40.3027	1.71462	0.0940971	0.543844	NDUFA2	NDUA2_BOVIN	G3MZ04;Q02370;F1MB80
G3X6H0	-0.158636	0.0929061	40.3027	-1.70749	0.095425	0.543844	CEP170B	G3X6H0_BOVIN	G3X6H0
P10575;E1B773;G8JKV3	0.439408	0.256623	40.3027	1.71227	0.0945322	0.543844	GLRX	GLRX1_BOVIN	P10575;E1B773;G8JKV3
P45478;F1MSA1	0.364047	0.212965	40.3027	1.70943	0.0950626	0.543844	PPT1	PPT1_BOVIN	P45478;F1MSA1
P79101	0.191925	0.111921	38.1949	1.71482	0.0944822	0.543844	CPSF3	CPSF3_BOVIN	P79101
Q3SWX4	-0.274659	0.160003	37.9899	-1.71659	0.0941992	0.543844	NIPSNAP2	Q3SWX4_BOVIN	Q3SWX4
Q5E9K0	0.225383	0.131592	40.3027	1.71274	0.0944454	0.543844	PSMB2	PSB2_BOVIN	Q5E9K0
G3X6Y3	0.210003	0.122515	33.4445	1.7141	0.095766	0.5446	MED14	G3X6Y3_BOVIN	G3X6Y3
P42026	-0.223783	0.13095	37.7691	-1.70892	0.0956724	0.5446	NDUFS7	NDUS7_BOVIN	P42026
A0A3Q1LXK7;A0A3Q1N0B5;P04038;A0A3Q1M1C3	-0.691785	0.405202	37.7131	-1.70726	0.0959958	0.54534	COX6C	COX6C_BOVIN	A0A3Q1LXK7;A0A3Q1N0B5;P04038;A0A3Q1M1C3
A0A3Q1MRJ9	0.245008	0.143908	40.3027	1.70254	0.0963569	0.546823	NECTIN2	A0A3Q1MRJ9_BOVIN	A0A3Q1MRJ9
A0A3Q1LLD7	0.215212	0.126279	36.8247	1.70426	0.0967581	0.546829	GPR107	A0A3Q1LLD7_BOVIN	A0A3Q1LLD7
F1MT69;A5PK00	-0.151005	0.0887754	40.3027	-1.70098	0.0966513	0.546829	VPS36	VPS36_BOVIN	F1MT69;A5PK00
F1N2H2	0.227128	0.133466	39.2989	1.70177	0.0966982	0.546829	SCAF11	F1N2H2_BOVIN	F1N2H2
Q3ZBR7	-0.341946	0.200553	36.3027	-1.70501	0.096737	0.546829	MRPL18	RM18_BOVIN	Q3ZBR7
A2VE47	-0.212757	0.12519	40.3027	-1.69947	0.0969373	0.547275	ADPGK	ADPGK_BOVIN	A2VE47
E1BNH5	0.167624	0.0987488	40.3027	1.69747	0.0973175	0.548855	MTMR12	E1BNH5_BOVIN	E1BNH5
A7Z085	-0.211335	0.124531	39.1537	-1.69705	0.0976239	0.548922	WDR82	A7Z085_BOVIN	A7Z085
E1BC65	0.161623	0.0953359	40.3027	1.69531	0.0977313	0.548922	RBM6	E1BC65_BOVIN	E1BC65
F2Z4H3	0.18964	0.111646	37.9554	1.69858	0.0975836	0.548922	POLR2H	F2Z4H3_BOVIN	F2Z4H3
Q2HJD5	0.275755	0.162526	38.9972	1.69668	0.0977268	0.548922	ECHDC1	ECHD1_BOVIN	Q2HJD5
A6H7B5	-0.171847	0.101396	39.7901	-1.69481	0.0979255	0.549449	COPS3	CSN3_BOVIN	A6H7B5
E1B8Z4	0.17972	0.105802	35.7041	1.69865	0.0980856	0.54955	STAT2	E1B8Z4_BOVIN	E1B8Z4
Q17Q89	0.225777	0.133245	39.0426	1.69444	0.0981448	0.54955	PFDN6	PFD6_BOVIN	Q17Q89
F1MDZ5;A5PJW2	0.316647	0.187102	40.3027	1.69238	0.0982929	0.549816	TMEM223	TM223_BOVIN	F1MDZ5;A5PJW2
E1B7F5	0.176865	0.104552	40.3027	1.69165	0.0984324	0.550034	WDHD1	E1B7F5_BOVIN	E1B7F5
E1B7Z0	0.251569	0.148443	36.5605	1.69472	0.0986309	0.55058	TAB2	E1B7Z0_BOVIN	E1B7Z0
E1BNU4	0.235904	0.139556	39.0322	1.69039	0.0989257	0.551662	ANTKMT	E1BNU4_BOVIN	E1BNU4
A2VDV0	0.165871	0.0982653	40.3027	1.68799	0.0991377	0.551832	NUDT4	A2VDV0_BOVIN	A2VDV0
Q05KI7	-0.401689	0.238017	40.3027	-1.68765	0.0992043	0.551832	BAK1	Q05KI7_BOVIN	Q05KI7
Q1RMM1	0.173023	0.10254	40.3027	1.68737	0.099259	0.551832	ZC3H15	ZC3HF_BOVIN	Q1RMM1
A0A3Q1LX25	0.172094	0.102117	40.3027	1.68525	0.0996685	0.551863	PLEKHG3	A0A3Q1LX25_BOVIN	A0A3Q1LX25
E1BDC0	0.221186	0.131214	40.3027	1.68569	0.0995835	0.551863	HIC2	E1BDC0_BOVIN	E1BDC0
Q1LZF2	0.143153	0.0848674	38.8464	1.68678	0.0996616	0.551863	ACTR8	ARP8_BOVIN	Q1LZF2
Q3ZBT8	-0.443386	0.262706	38.7766	-1.68776	0.0994861	0.551863	EBP	Q3ZBT8_BOVIN	Q3ZBT8
A6H784	0.168315	0.0998002	37.3639	1.68652	0.10003	0.552606	SCO2	SCO2_BOVIN	A6H784
E1BHM5	0.156508	0.0930423	38.3844	1.68212	0.100665	0.552606	RBM25	E1BHM5_BOVIN	E1BHM5
F1MEL4	0.165306	0.098291	40.3027	1.68181	0.100341	0.552606	COIL	F1MEL4_BOVIN	F1MEL4
F1N1D5;Q2KHZ8	-0.276655	0.164448	40.3027	-1.68233	0.100238	0.552606	GBA1	GBA1_BOVIN	F1N1D5;Q2KHZ8
G3N2D8	0.390896	0.2318	35.2791	1.68635	0.100554	0.552606	GGT1	G3N2D8_BOVIN	G3N2D8
Q3SZ23	0.182142	0.108424	40.3027	1.6799	0.100713	0.552606	DNAJC30	Q3SZ23_BOVIN	Q3SZ23
Q3SZ41;A0A3Q1N1M7	-0.203821	0.121111	38.2663	-1.68293	0.100532	0.552606	RBPJ	SUH_BOVIN	Q3SZ41;A0A3Q1N1M7
Q5E9I7	-0.205335	0.121928	39.0322	-1.68407	0.100151	0.552606	WDR77	MEP50_BOVIN	Q5E9I7
Q5E9X7	0.263	0.156373	40.3027	1.68187	0.100328	0.552606	PRSS35	PRS35_BOVIN	Q5E9X7
A0JNH5	-0.161852	0.0963547	39.4461	-1.67975	0.10091	0.553135	TUBGCP4	A0JNH5_BOVIN	A0JNH5
F1MN45	-0.24681	0.147054	40.3027	-1.67836	0.101015	0.553155	CLCN5	F1MN45_BOVIN	F1MN45
A0A3Q1M4A1	-0.204675	0.122279	40.0511	-1.67383	0.101958	0.553185	BIN3	A0A3Q1M4A1_BOVIN	A0A3Q1M4A1
A0A3Q1M590	0.148913	0.0888446	38.5528	1.67611	0.101809	0.553185	PARD3	A0A3Q1M590_BOVIN	A0A3Q1M590
A6H7B6	0.196709	0.117313	40.3027	1.67678	0.101327	0.553185	DDX24	A6H7B6_BOVIN	A6H7B6
E1BGB9	0.201065	0.120063	39.7537	1.67467	0.10185	0.553185	GPCPD1	E1BGB9_BOVIN	E1BGB9
E1BGT1	-0.363401	0.217068	40.3027	-1.67414	0.101849	0.553185	CDH3	E1BGT1_BOVIN	E1BGT1
E1BM72	0.195669	0.116635	38.7125	1.67761	0.10148	0.553185	PES1	E1BM72_BOVIN	E1BM72
F1MZ21	0.203954	0.121881	40.3027	1.67339	0.101995	0.553185	SART1	F1MZ21_BOVIN	F1MZ21
G3N1F5;Q58DW5;G3MYE2	0.240298	0.143296	40.3027	1.67693	0.101298	0.553185	RPL5	RL5_BOVIN	G3N1F5;Q58DW5;G3MYE2
Q05B67	-0.239918	0.143304	39.3025	-1.6742	0.102033	0.553185	FAM210A	F210A_BOVIN	Q05B67
Q3SZ62	0.346491	0.206393	38.2703	1.67879	0.10134	0.553185	PGAM1	PGAM1_BOVIN	Q3SZ62
E1BM89	0.176388	0.105464	40.3027	1.67249	0.102175	0.553337	NCBP3	E1BM89_BOVIN	E1BM89
P61257	-0.403982	0.241395	38.8205	-1.67353	0.102264	0.553337	RPL26	RL26_BOVIN	P61257
Q5E9N4;A0A3Q1LKR3	-0.323162	0.193355	40.3027	-1.67134	0.102402	0.553539	AADAT	AADAT_BOVIN	Q5E9N4;A0A3Q1LKR3
Q32LP2	0.169302	0.101239	38.3386	1.6723	0.102608	0.554106	RDX	RADI_BOVIN	Q32LP2
F1N7X3;Q2TA40	0.159644	0.0955704	38.4774	1.67043	0.102951	0.554311	NAP1L4	NP1L4_BOVIN	F1N7X3;Q2TA40
Q32PE0;F2Z4C9;A0A3Q1LYQ0	0.252958	0.151326	37.9675	1.67161	0.102825	0.554311	POLR2F	RPAB2_BOVIN	Q32PE0;F2Z4C9;A0A3Q1LYQ0
Q5E958	0.217116	0.129939	38.2244	1.67091	0.102909	0.554311	RPS8	RS8_BOVIN	Q5E958
F1MTV3	-0.617906	0.369149	34.3465	-1.67387	0.103242	0.55533	TECTA	F1MTV3_BOVIN	F1MTV3
A0A452DIZ0;Q3SX22	-0.154238	0.0925713	40.3027	-1.66616	0.103437	0.555836	BSDC1	BSDC1_BOVIN	A0A452DIZ0;Q3SX22
Q24K03	0.223125	0.133879	38.4126	1.66662	0.103726	0.556838	THUMPD1	THUM1_BOVIN	Q24K03
A0A3Q1MEH9	0.16071	0.0965005	37.963	1.66538	0.104069	0.558135	TJP2	A0A3Q1MEH9_BOVIN	A0A3Q1MEH9
A0A3Q1M0V8;Q1JPJ8	-0.247908	0.149157	40.3027	-1.66207	0.10426	0.558606	THOP1	THOP1_BOVIN	A0A3Q1M0V8;Q1JPJ8
A0A3Q1MXH0	-0.121824	0.0733614	40.3027	-1.6606	0.104555	0.559638	CUL5	A0A3Q1MXH0_BOVIN	A0A3Q1MXH0
A7MB59	0.162364	0.097804	40.3027	1.6601	0.104658	0.559641	MAD1L1	A7MB59_BOVIN	A7MB59
A0A3Q1LZU5;Q2HJ33	-0.310565	0.187919	38.8238	-1.65266	0.106466	0.559998	OLA1	OLA1_BOVIN	A0A3Q1LZU5;Q2HJ33
A4FUG8	0.172911	0.104558	39.3027	1.65372	0.10615	0.559998	RABEP2	RABE2_BOVIN	A4FUG8
A7MBD4	-0.149402	0.090312	37.6561	-1.65429	0.106381	0.559998	FARSA	A7MBD4_BOVIN	A7MBD4
A7YY55	-0.340138	0.20556	40.3027	-1.65469	0.105756	0.559998	HACD3	HACD3_BOVIN	A7YY55
E1BCK1	0.183519	0.110907	40.3027	1.65471	0.105751	0.559998	RIF1	E1BCK1_BOVIN	E1BCK1
E1BGA6	0.0987917	0.0594618	38.0904	1.66143	0.104837	0.559998	COG3	E1BGA6_BOVIN	E1BGA6
E1BNB4	-0.479326	0.290159	40.3027	-1.65194	0.106318	0.559998	PABPC1L	E1BNB4_BOVIN	E1BNB4
E1BQ11	0.170522	0.102973	39.5166	1.65598	0.105647	0.559998	CTNND1	E1BQ11_BOVIN	E1BQ11
E1BQ16	0.210527	0.127179	38.4613	1.65536	0.10599	0.559998	OGA	E1BQ16_BOVIN	E1BQ16
F1MH70	0.220165	0.133167	40.069	1.6533	0.106085	0.559998	NCAPH	F1MH70_BOVIN	F1MH70
F1MKE9	-0.227236	0.136561	32.2238	-1.66399	0.105812	0.559998	SPTB	F1MKE9_BOVIN	F1MKE9
F6QJJ8	-0.184256	0.111111	38.7489	-1.6583	0.105331	0.559998	PGRMC2	F6QJJ8_BOVIN	F6QJJ8
P08487;F1MYF9	0.155466	0.0936375	38.1872	1.6603	0.105045	0.559998	PLCG1	PLCG1_BOVIN	P08487;F1MYF9
Q3T0M2	-0.374462	0.22661	40.3027	-1.65245	0.106213	0.559998	SFXN4	SFXN4_BOVIN	Q3T0M2
Q58DC0;A0A3Q1MPJ7	0.347693	0.210255	38.4868	1.65367	0.106329	0.559998	CPPED1	CPPED_BOVIN	Q58DC0;A0A3Q1MPJ7
Q8WMY2	-0.236401	0.142793	40.3027	-1.65556	0.105579	0.559998	FDPS	FPPS_BOVIN	Q8WMY2
Q9N179	0.132521	0.0801446	39.3528	1.65352	0.106181	0.559998	EPB41	EPB41_BOVIN	Q9N179
Q1RMV9	-0.173076	0.104671	37.3951	-1.65352	0.106597	0.560144	CTDNEP1	CNEP1_BOVIN	Q1RMV9
A0A3Q1N4S4	0.170696	0.10342	37.5225	1.65051	0.107186	0.56077	NUP205	A0A3Q1N4S4_BOVIN	A0A3Q1N4S4
A0A3Q1NM31	0.294325	0.178093	35.0646	1.65264	0.107331	0.56077	TGIF2	A0A3Q1NM31_BOVIN	A0A3Q1NM31
A5PJF6	-0.33688	0.204468	40.3027	-1.64759	0.107213	0.56077	HSDL1	HSDL1_BOVIN	A5PJF6
Q0VC06	0.210093	0.127483	40.3027	1.64801	0.107127	0.56077	LTV1	LTV1_BOVIN	Q0VC06
Q3SX36	0.204995	0.124367	39.4453	1.6483	0.107234	0.56077	TFG	Q3SX36_BOVIN	Q3SX36
Q3T0B6	0.207586	0.125905	39.7026	1.64875	0.107091	0.56077	C1QBP	C1QBP_BOVIN	Q3T0B6
A0A452DHP0;A6QLJ3	-0.508288	0.307641	33.3027	-1.65221	0.107891	0.562792	GUF1	GUF1_BOVIN	A0A452DHP0;A6QLJ3
Q8SPU8;F1MZD5	-0.338852	0.206095	40.3027	-1.64415	0.107924	0.562792	DHRS4	DHRS4_BOVIN	Q8SPU8;F1MZD5
A5PJR2	0.230015	0.140123	38.282	1.64152	0.10888	0.566038	MCL1	A5PJR2_BOVIN	A5PJR2
A6QP01	-0.252051	0.153484	37.8114	-1.6422	0.108842	0.566038	SELENOT	SELT_BOVIN	A6QP01
E1BFK3	-0.204242	0.1246	40.3027	-1.63917	0.108961	0.566038	ZNG1A	E1BFK3_BOVIN	E1BFK3
E1BPP6	0.232014	0.141528	40.3027	1.63935	0.108925	0.566038	MCCC2	E1BPP6_BOVIN	E1BPP6
A0A3Q1N3P7	-0.243139	0.148277	37.7548	-1.63977	0.109361	0.566515	GGA3	A0A3Q1N3P7_BOVIN	A0A3Q1N3P7
Q0VFX9	0.20665	0.12613	39.5574	1.63839	0.109271	0.566515	GGACT	GGACT_BOVIN	Q0VFX9
Q148G4	0.27441	0.166782	33.1111	1.64533	0.109364	0.566515	TATDN1	TATD1_BOVIN	Q148G4
Q08DR9;F1MGX8	0.293966	0.179174	36.215	1.64068	0.109523	0.566801	SPDL1	SPDLY_BOVIN	Q08DR9;F1MGX8
Q1RMK0	0.164128	0.100213	37.7334	1.63779	0.109778	0.567586	RNF115	Q1RMK0_BOVIN	Q1RMK0
F1MPB1	0.18054	0.110628	40.3027	1.63196	0.110478	0.570255	GNPTAB	F1MPB1_BOVIN	F1MPB1
Q9N0K1;A0A3Q1MFX6	0.271475	0.166361	40.3027	1.63184	0.110503	0.570255	CD47	CD47_BOVIN	Q9N0K1;A0A3Q1MFX6
A6QPG6	-0.133399	0.0818476	39.9359	-1.62985	0.110997	0.571212	LANCL2	A6QPG6_BOVIN	A6QPG6
Q5E9Z7;A0A3Q1LQF7	0.202396	0.124103	39.3027	1.63087	0.110907	0.571212	POLR3D	RPC4_BOVIN	Q5E9Z7;A0A3Q1LQF7
Q5EA80	-0.176004	0.107841	37.6454	-1.63207	0.111002	0.571212	RABGGTA	PGTA_BOVIN	Q5EA80
A0A3Q1MNA8;Q3ZBL0;A0A3Q1M4V2;A0A3Q1N9V4;G5E6E7	0.496077	0.304843	40.2453	1.62732	0.111474	0.572772	SNRPG	RUXG_BOVIN	A0A3Q1MNA8;Q3ZBL0;A0A3Q1M4V2;A0A3Q1N9V4;G5E6E7
E1BCN1	0.261486	0.160807	39.6053	1.62608	0.111864	0.572772	LPIN2	E1BCN1_BOVIN	E1BCN1
F1MGS0	0.207636	0.127612	38.3027	1.62709	0.111918	0.572772	WAC	F1MGS0_BOVIN	F1MGS0
F1MKX7	0.16749	0.103035	40.3027	1.62556	0.111838	0.572772	XRN2	F1MKX7_BOVIN	F1MKX7
Q2TBP0;F1MBI1	0.23133	0.142291	40.3027	1.62575	0.111797	0.572772	PSMB7	PSB7_BOVIN	Q2TBP0;F1MBI1
Q2TBX1	0.271631	0.167146	40.3027	1.62511	0.111934	0.572772	CIP29	Q2TBX1_BOVIN	Q2TBX1
A0A3Q1MA84	0.204144	0.125735	40.3027	1.62361	0.112256	0.573346	WIZ	A0A3Q1MA84_BOVIN	A0A3Q1MA84
Q3ZBR5	0.165516	0.101836	38.9028	1.62532	0.112169	0.573346	TTC1	TTC1_BOVIN	Q3ZBR5
F1N332	-0.28993	0.178636	40.3027	-1.62302	0.112382	0.573452	ULK3	F1N332_BOVIN	F1N332
F1MK61	0.157776	0.09717	38.2687	1.62372	0.112646	0.573731	NSUN2	F1MK61_BOVIN	F1MK61
Q1LZC0	0.267583	0.164494	35.9079	1.62671	0.112544	0.573731	ZNF22	ZNF22_BOVIN	Q1LZC0
A5PJM5	0.179611	0.110876	40.3027	1.61993	0.113048	0.575238	MCMBP	MCMBP_BOVIN	A5PJM5
A0A3Q1MHH4	0.171625	0.106069	40.3027	1.61805	0.113453	0.576387	BRD4	A0A3Q1MHH4_BOVIN	A0A3Q1MHH4
P48644	-0.636565	0.39345	40.3027	-1.6179	0.113484	0.576387	ALDH1A1	AL1A1_BOVIN	P48644
Q0VCQ9	0.287594	0.177927	40.3027	1.61636	0.113818	0.577547	RCN2	Q0VCQ9_BOVIN	Q0VCQ9
A0A3Q1MPW0;A3KMV8	0.174278	0.10789	39.3027	1.61533	0.114239	0.579144	RANBP10	RBP10_BOVIN	A0A3Q1MPW0;A3KMV8
Q08DQ9	0.162428	0.100657	40.3027	1.61368	0.114401	0.579425	DLGAP5	Q08DQ9_BOVIN	Q08DQ9
A0A3Q1MV00	0.209902	0.130248	40.3027	1.61155	0.114864	0.579614	MAX	A0A3Q1MV00_BOVIN	A0A3Q1MV00
A6H788	0.194692	0.120751	40.1333	1.61234	0.114725	0.579614	SNRPA1	A6H788_BOVIN	A6H788
F2Z4I2;Q24K11	-0.169235	0.104943	38.8406	-1.61264	0.11492	0.579614	AP3M1	AP3M1_BOVIN	F2Z4I2;Q24K11
P83095;A5PJ81	0.188255	0.116592	37.9239	1.61464	0.114679	0.579614	LACTB	LACTB_BOVIN	P83095;A5PJ81
Q58DN7	-0.19955	0.123718	38.3027	-1.61294	0.114968	0.579614	ACSF3	ACSF3_BOVIN	Q58DN7
A0A3Q1LPP7	0.193495	0.120386	40.3027	1.60728	0.115799	0.580009	TMPO	A0A3Q1LPP7_BOVIN	A0A3Q1LPP7
E1BAL2	0.252493	0.156489	36.2558	1.61349	0.115309	0.580009	OIP5	E1BAL2_BOVIN	E1BAL2
E1BG80	-0.18254	0.11363	38.1359	-1.60644	0.116426	0.580009	NCKIPSD	E1BG80_BOVIN	E1BG80
E1BIN5	-0.220555	0.137138	37.6216	-1.60826	0.116138	0.580009	CUL3	E1BIN5_BOVIN	E1BIN5
F1MQI1	0.159809	0.0994632	40.3027	1.60671	0.115925	0.580009	TLN2	F1MQI1_BOVIN	F1MQI1
F1MU34	-0.276729	0.171861	38.0913	-1.61019	0.115614	0.580009	ERAP1	F1MU34_BOVIN	F1MU34
P20072	-0.177985	0.11081	38.6821	-1.60622	0.116359	0.580009	ANXA7	ANXA7_BOVIN	P20072
P22439	-0.201903	0.125537	40.3027	-1.60831	0.115574	0.580009	PDHX	ODPX_BOVIN	P22439
Q1JQE0	0.191642	0.119371	40.3027	1.60544	0.116206	0.580009	SNW1	SNW1_BOVIN	Q1JQE0
Q29RV1;F1MEN8	-0.26369	0.163766	38.9923	-1.61016	0.11543	0.580009	PDIA4	PDIA4_BOVIN	Q29RV1;F1MEN8
Q3SX08	0.343762	0.213781	40.3027	1.60801	0.11564	0.580009	EMD	Q3SX08_BOVIN	Q3SX08
Q3T0F5;A0A3Q1LUM6	-0.214884	0.133833	40.3027	-1.60561	0.116168	0.580009	RAB7A	RAB7A_BOVIN	Q3T0F5;A0A3Q1LUM6
Q3ZBN8	0.203481	0.126804	40.3027	1.60469	0.116371	0.580009	DNAJC19	TIM14_BOVIN	Q3ZBN8
A0A452DIR9;Q58DP0	0.252824	0.157587	38.5165	1.60435	0.116808	0.581378	BUD23	BUD23_BOVIN	A0A452DIR9;Q58DP0
A0A3Q1MQF7	0.194061	0.121119	40.3027	1.60223	0.116915	0.581382	LRRFIP1	A0A3Q1MQF7_BOVIN	A0A3Q1MQF7
E1BEB4	0.20999	0.131157	40.3027	1.60106	0.117174	0.581985	FBLN2	E1BEB4_BOVIN	E1BEB4
F1MJZ7	0.191781	0.119809	40.3027	1.60072	0.117249	0.581985	TBC1D10B	F1MJZ7_BOVIN	F1MJZ7
F1MJ59;Q2T9R6	-0.251676	0.157321	40.3027	-1.59976	0.117463	0.581989	NIT2	NIT2_BOVIN	F1MJ59;Q2T9R6
Q2T9S4	-0.168256	0.105175	40.3027	-1.59978	0.117459	0.581989	PGP	PGP_BOVIN	Q2T9S4
Q2TBX4	-0.220137	0.137587	39.3414	-1.59999	0.117603	0.582154	HSPA13	HSP13_BOVIN	Q2TBX4
G3X7G8	-0.162539	0.101074	31.3027	-1.60811	0.117851	0.582798	DDX59	G3X7G8_BOVIN	G3X7G8
Q27968;F1N036	-0.209391	0.131067	40.3027	-1.59759	0.117946	0.582798	DNAJC3	DNJC3_BOVIN	Q27968;F1N036
A5PJP0	-0.194375	0.121681	38.676	-1.59742	0.118312	0.583448	TBC1D22B	A5PJP0_BOVIN	A5PJP0
Q2YDE7	0.190814	0.11959	40.3027	1.59557	0.118398	0.583448	ZBTB8OS	ARCH_BOVIN	Q2YDE7
Q3T0Q8	0.239763	0.150189	40.3027	1.59641	0.11821	0.583448	UTP14A	UT14A_BOVIN	Q3T0Q8
A0A3Q1LT52	-0.157224	0.0985223	39.2182	-1.59583	0.118556	0.583645		A0A3Q1LT52_BOVIN	A0A3Q1LT52
E1BP29	0.171406	0.107427	38.5293	1.59556	0.118758	0.583645	GRK6	E1BP29_BOVIN	E1BP29
Q3B7M2	-0.216495	0.135814	40.3027	-1.59405	0.118737	0.583645	HAGH	GLO2_BOVIN	Q3B7M2
A0A3Q1LLJ2	0.199862	0.124628	29.7263	1.60367	0.11936	0.583975	MRTFA	A0A3Q1LLJ2_BOVIN	A0A3Q1LLJ2
A7Z014;Q6B855	0.2024	0.127083	38.99	1.59266	0.119312	0.583975	TKT	TKT_BOVIN	A7Z014;Q6B855
E1BDE7	0.170195	0.106891	40.3027	1.59222	0.119148	0.583975	SAFB2	E1BDE7_BOVIN	E1BDE7
E1BGJ0	-0.312973	0.19541	32.3027	-1.60162	0.118975	0.583975	LRP1	E1BGJ0_BOVIN	E1BGJ0
Q3T061	0.18675	0.117295	40.3027	1.59214	0.119166	0.583975	COX7A2L	COX7R_BOVIN	Q3T061
A0A3S5ZP65	0.192119	0.120837	40.3027	1.5899	0.119673	0.584983	MEPCE	A0A3S5ZP65_BOVIN	A0A3S5ZP65
A5PJZ1	-0.299225	0.188381	40.3027	-1.5884	0.120011	0.585055	SLC25A24	SCMC1_BOVIN	A5PJZ1
E1BMK2;P10103	0.285824	0.179997	40.3027	1.58794	0.120116	0.585055	HMGB1	HMGB1_BOVIN	E1BMK2;P10103
F1MY97	0.187401	0.117999	40.3027	1.58815	0.120067	0.585055	FTSJ3	F1MY97_BOVIN	F1MY97
Q2KI04	0.194563	0.122318	38.7508	1.59063	0.119819	0.585055	SZRD1	SZRD1_BOVIN	Q2KI04
F6RWD2	0.235615	0.147882	34.1523	1.59326	0.120315	0.585393	DHDDS	F6RWD2_BOVIN	F6RWD2
G3X8F1;F1MQI2	0.39142	0.246435	38.4626	1.58833	0.120399	0.585393	DPPA2	F1MQI2_BOVIN	G3X8F1;F1MQI2
Q2KJI1	0.179163	0.11294	39.9438	1.58636	0.120543	0.585573	CKS2	CKS2_BOVIN	Q2KJI1
E1BFX4	-0.401211	0.252869	37.7948	-1.58663	0.120928	0.586297	SGSH	E1BFX4_BOVIN	E1BFX4
E1BMS3	0.35095	0.220837	34.578	1.58919	0.121122	0.586297	DUOX2	E1BMS3_BOVIN	E1BMS3
F1N6W6	-0.258691	0.163071	38.0286	-1.58637	0.120936	0.586297	SNX9	F1N6W6_BOVIN	F1N6W6
Q148E7	0.181352	0.114437	39.3027	1.58473	0.121042	0.586297	SNX15	SNX15_BOVIN	Q148E7
A0A3Q1NH43	-0.319821	0.202264	40.1048	-1.58121	0.121686	0.586431	PTBP2	A0A3Q1NH43_BOVIN	A0A3Q1NH43
E1BEL5	0.203369	0.128343	37.7063	1.58458	0.121414	0.586431	PSMC3IP	E1BEL5_BOVIN	E1BEL5
F1MS40;O02751	0.202493	0.128033	40.3027	1.58157	0.121564	0.586431	CFDP2	CFDP2_BOVIN	F1MS40;O02751
Q08DP0	-0.235669	0.148933	39.0919	-1.58238	0.121621	0.586431	PGM1	PGM1_BOVIN	Q08DP0
Q3T0K2	-0.159151	0.100408	37.7326	-1.58504	0.121303	0.586431	CCT3	TCPG_BOVIN	Q3T0K2
E1BQ37	0.212225	0.134422	40.3027	1.5788	0.1222	0.587355	SFPQ	E1BQ37_BOVIN	E1BQ37
F1MHP4	-0.30961	0.196057	40.3027	-1.57918	0.122112	0.587355	RAB22A	F1MHP4_BOVIN	F1MHP4
Q148H0	-0.248312	0.15714	38.7549	-1.5802	0.122189	0.587355	APOO	MIC26_BOVIN	Q148H0
Q32L93;F1MCZ0	0.326165	0.206418	37.929	1.58012	0.122384	0.587724	GMPR2	GMPR2_BOVIN	Q32L93;F1MCZ0
A0A3Q1MK17	0.224877	0.142578	39.0023	1.57722	0.122822	0.587759	MTA1	A0A3Q1MK17_BOVIN	A0A3Q1MK17
E1BN58	0.161031	0.102169	40.3027	1.57613	0.122814	0.587759	OTUD4	E1BN58_BOVIN	E1BN58
F1MFY1	-0.134987	0.0855665	39.1768	-1.57757	0.122706	0.587759	MORC3	F1MFY1_BOVIN	F1MFY1
Q3SZI7;F1MLE3	-0.158675	0.100587	40.3027	-1.57749	0.122502	0.587759	COG6	COG6_BOVIN	Q3SZI7;F1MLE3
Q32LG3	-0.177791	0.112859	40.1972	-1.57533	0.123018	0.588184	MDH2	MDHM_BOVIN	Q32LG3
E1BDL2	-0.203903	0.129546	40.3027	-1.57398	0.12331	0.588691	TTC7A	E1BDL2_BOVIN	E1BDL2
Q3ZCD3	0.215097	0.136657	40.1371	1.57399	0.12334	0.588691	TAX1BP3	Q3ZCD3_BOVIN	Q3ZCD3
F1MG06	0.175855	0.111788	40.3027	1.57311	0.123513	0.589003	RPTOR	F1MG06_BOVIN	F1MG06
E1B6Y9	0.273857	0.174251	39.9198	1.57162	0.123931	0.590445	TRPV5	E1B6Y9_BOVIN	E1B6Y9
Q0V8G3	-0.182341	0.115987	38.821	-1.57207	0.124049	0.590445	QPCTL	QPCTL_BOVIN	Q0V8G3
Q2HJ44	0.173113	0.110301	40.3027	1.56947	0.124358	0.590445	TENT2	GLD2_BOVIN	Q2HJ44
Q3ZBK2	-0.227517	0.144814	38.8646	-1.57109	0.124268	0.590445	PRXL2A	PXL2A_BOVIN	Q3ZBK2
Q58DQ3;G3N2R1	0.220049	0.140149	40.3027	1.57011	0.124209	0.590445	RPL6	RL6_BOVIN	Q58DQ3;G3N2R1
Q66LN0;A0A3Q1LFK5	-0.191895	0.122303	40.3027	-1.56901	0.124463	0.590445	PTGES2	PGES2_BOVIN	Q66LN0;A0A3Q1LFK5
A0A3Q1M808	0.233609	0.149346	38.3027	1.56422	0.125992	0.590606	BIN1	A0A3Q1M808_BOVIN	A0A3Q1M808
A0A3Q1MB23	-0.269284	0.172317	38.523	-1.56272	0.126297	0.590606	ABCB1	A0A3Q1MB23_BOVIN	A0A3Q1MB23
A0A3Q1MHC3;Q2KJ98	0.286586	0.18318	39.4125	1.5645	0.125694	0.590606	TTYH1	TTYH1_BOVIN	A0A3Q1MHC3;Q2KJ98
A0A3Q1N8I9	0.316261	0.202306	38.7115	1.56328	0.126125	0.590606	NAF1	A0A3Q1N8I9_BOVIN	A0A3Q1N8I9
F1MGQ5	0.150855	0.0965638	40.3027	1.56223	0.126053	0.590606	ITCH	F1MGQ5_BOVIN	F1MGQ5
F1MJ96	-0.273541	0.174932	40.3027	-1.5637	0.125708	0.590606	ARHGEF37	F1MJ96_BOVIN	F1MJ96
F1MKJ9	0.219482	0.140563	40.3027	1.56145	0.126236	0.590606	MARVELD2	F1MKJ9_BOVIN	F1MKJ9
F1MMQ6	-0.325335	0.20841	40.3027	-1.56103	0.126335	0.590606	MYO5B	F1MMQ6_BOVIN	F1MMQ6
F1MRT9	-0.199892	0.127976	40.3027	-1.56195	0.12612	0.590606	UTRN	F1MRT9_BOVIN	F1MRT9
F1MX37	0.204262	0.130695	38.5188	1.56289	0.126258	0.590606	CACNA2D2	F1MX37_BOVIN	F1MX37
Q05B84	-0.316827	0.202348	40.3027	-1.56576	0.125225	0.590606	FSD1	FSD1_BOVIN	Q05B84
Q08DF7	-0.177557	0.113627	38.7918	-1.56263	0.126262	0.590606	PDE12	PDE12_BOVIN	Q08DF7
Q148C9;A0A3Q1MAC3;G5E6G2	0.320717	0.205443	40.3027	1.5611	0.12632	0.590606	HEBP1	HEBP1_BOVIN	Q148C9;A0A3Q1MAC3;G5E6G2
Q2KHU1	0.277275	0.177029	38.9295	1.56627	0.125378	0.590606	SLX9	Q2KHU1_BOVIN	Q2KHU1
Q2KIV8	-0.3842	0.24559	38.9113	-1.5644	0.125822	0.590606	GSTM3	Q2KIV8_BOVIN	Q2KIV8
Q32P66;A0A3Q1LX93	0.223542	0.142651	38.0386	1.56705	0.125385	0.590606	CZIB	CZIB_BOVIN	Q32P66;A0A3Q1LX93
Q3T0I4	0.191494	0.122098	39.0817	1.56836	0.124859	0.590606	ALYREF	THOC4_BOVIN	Q3T0I4
A4IFP7	-0.313792	0.20128	39.5531	-1.55898	0.126967	0.592077	ARF5	A4IFP7_BOVIN	A4IFP7
F1MQJ7	-0.131647	0.0843837	38.2406	-1.5601	0.126974	0.592077	PDPK1	F1MQJ7_BOVIN	F1MQJ7
Q2HJ60	0.315155	0.202083	38.9053	1.55953	0.12697	0.592077	HNRNPA2B1	ROA2_BOVIN	Q2HJ60
O97680	-0.258658	0.165872	38.4809	-1.55939	0.127092	0.592121	TXN	THIO_BOVIN	O97680
F6QH94	0.448439	0.287831	38.0258	1.558	0.127519	0.593482	PDIA6	F6QH94_BOVIN	F6QH94
Q0VCU8	0.150626	0.0968231	40.3027	1.55569	0.127601	0.593482	EIF3J	EIF3J_BOVIN	Q0VCU8
Q3SZA4	-0.291618	0.187461	37.9923	-1.55562	0.128091	0.595255	SLC25A20	Q3SZA4_BOVIN	Q3SZA4
A0A3Q1LP69;Q58DT1;E1BLQ8	-0.274091	0.176515	39.3308	-1.5528	0.128483	0.596322	RPL7	RL7_BOVIN	A0A3Q1LP69;Q58DT1;E1BLQ8
A6QLW3	0.170394	0.109856	40.3027	1.55107	0.128704	0.596322	RPRD1B	A6QLW3_BOVIN	A6QLW3
F1MFZ6	0.21574	0.138877	37.3027	1.55346	0.128758	0.596322	PPM1H	F1MFZ6_BOVIN	F1MFZ6
F6Q0C0	0.274215	0.176721	40.3027	1.55169	0.128555	0.596322	PCDH1	F6Q0C0_BOVIN	F6Q0C0
A0A3Q1LG88	-0.27338	0.175942	35.4584	-1.55381	0.129111	0.596646	EZHIP	A0A3Q1LG88_BOVIN	A0A3Q1LG88
A0A3Q1LP31	-0.191255	0.123329	38.3604	-1.55077	0.129168	0.596646	ATL2	A0A3Q1LP31_BOVIN	A0A3Q1LP31
A0A3Q1MEG1	0.215083	0.138789	37.5897	1.54971	0.12959	0.596646	AGO1	A0A3Q1MEG1_BOVIN	A0A3Q1MEG1
A0A3Q1N033	0.28382	0.183361	38.3027	1.54788	0.129875	0.596646	CLIP2	A0A3Q1N033_BOVIN	A0A3Q1N033
A0A452DIR0;Q2TBR0	-0.217266	0.140287	40.3027	-1.54872	0.129266	0.596646	PCCB	PCCB_BOVIN	A0A452DIR0;Q2TBR0
A4FV48	0.496521	0.320417	36.6375	1.54961	0.129832	0.596646	FADS2	FADS2_BOVIN	A4FV48
A5D7K6	0.168176	0.108647	37.3027	1.54792	0.130085	0.596646	SIRT6	A5D7K6_BOVIN	A5D7K6
F1MWK8	0.1642	0.106237	40.3027	1.5456	0.130018	0.596646	PTK7	F1MWK8_BOVIN	F1MWK8
G3MZK0	0.134893	0.0871339	38.0062	1.54811	0.129884	0.596646	ADO	G3MZK0_BOVIN	G3MZK0
Q0IIJ1	-0.283484	0.183326	40.3027	-1.54634	0.129841	0.596646	ERGIC2	Q0IIJ1_BOVIN	Q0IIJ1
Q3SZP2	-0.293267	0.189804	40.3027	-1.54511	0.130138	0.596646	MAPRE2	MARE2_BOVIN	Q3SZP2
Q58DS5;A0A140T898	-0.229174	0.147938	39.3027	-1.54912	0.129369	0.596646	RAB13	RAB13_BOVIN	Q58DS5;A0A140T898
A0A3Q1LYV0	0.182622	0.118344	39.9763	1.54315	0.130674	0.597075	NHLRC3	A0A3Q1LYV0_BOVIN	A0A3Q1LYV0
A0A3Q1MLB6	0.140477	0.0910999	40.3027	1.54201	0.130886	0.597075	UBE2R2	A0A3Q1MLB6_BOVIN	A0A3Q1MLB6
A6QLC0	0.374245	0.242591	40.3027	1.5427	0.13072	0.597075	CYP2S1	A6QLC0_BOVIN	A6QLC0
E1BGC5	0.136258	0.0882897	40.3027	1.5433	0.130574	0.597075	YLPM1	E1BGC5_BOVIN	E1BGC5
Q2HJF1	0.225342	0.145999	39.6275	1.54345	0.130671	0.597075	MRPL53	RM53_BOVIN	Q2HJF1
Q3T0Q3	0.225687	0.146359	40.3027	1.54201	0.130887	0.597075	POLR2C	RPB3_BOVIN	Q3T0Q3
A0A3Q1LJI0;Q58D91	0.237818	0.154041	37.3027	1.54386	0.131063	0.59723	CARD19	CAR19_BOVIN	A0A3Q1LJI0;Q58D91
Q5E951	0.147633	0.0958048	40.3027	1.54097	0.131139	0.59723	TBCB	TBCB_BOVIN	Q5E951
A0A3Q1M3Q2;P69341	0.171859	0.112511	40.3027	1.52749	0.134451	0.597464	PARN	PARN_BOVIN	A0A3Q1M3Q2;P69341
A0A3Q1M913	0.199179	0.129883	38.092	1.53352	0.133411	0.597464	PFAS	A0A3Q1M913_BOVIN	A0A3Q1M913
A0A3Q1MFE2	-0.220121	0.144175	40.3027	-1.52676	0.134631	0.597464	PTDSS2	A0A3Q1MFE2_BOVIN	A0A3Q1MFE2
A0A3Q1MIL7	-0.194355	0.127454	37.2328	-1.52491	0.135733	0.597464	RINT1	A0A3Q1MIL7_BOVIN	A0A3Q1MIL7
A0A3Q1MNS5;Q3SZ43	0.157081	0.103082	40.3027	1.52384	0.135357	0.597464	UBE2V2	UB2V2_BOVIN	A0A3Q1MNS5;Q3SZ43
A0A3Q1MR04	-0.313391	0.205188	40.3027	-1.52734	0.134488	0.597464	NSF	A0A3Q1MR04_BOVIN	A0A3Q1MR04
A0A3Q1MST8;A4IFQ7	0.320408	0.209041	38.1793	1.53275	0.133582	0.597464	BCAT1	A4IFQ7_BOVIN	A0A3Q1MST8;A4IFQ7
A0A3Q1MSZ4	-0.167312	0.109676	36.5381	-1.52552	0.135741	0.597464	DVL2	A0A3Q1MSZ4_BOVIN	A0A3Q1MSZ4
A0A452DIL1;Q32PF3	0.211286	0.137512	40.3027	1.5365	0.132231	0.597464	PCNP	PCNP_BOVIN	A0A452DIL1;Q32PF3
A0A452DK75	0.178908	0.117106	40.2042	1.52774	0.134408	0.597464	SLC35A4	A0A452DK75_BOVIN	A0A452DK75
A0JNE8	-0.222689	0.145254	38.7504	-1.53311	0.133374	0.597464	LPCAT4	A0JNE8_BOVIN	A0JNE8
A5PJS8	-0.15794	0.103468	39.3027	-1.52646	0.134904	0.597464	INTS8	A5PJS8_BOVIN	A5PJS8
A5PKF9	0.193323	0.125527	40.3027	1.54008	0.131356	0.597464	USP11	A5PKF9_BOVIN	A5PKF9
A7MB16	-0.197146	0.128176	38.2134	-1.53808	0.132268	0.597464	EIF3B	EIF3B_BOVIN	A7MB16
A7YWH0	0.233988	0.153039	40.3027	1.52895	0.134088	0.597464	TTYH2	A7YWH0_BOVIN	A7YWH0
E1B6Z7;Q58D49	-0.263437	0.17233	40.3027	-1.52868	0.134155	0.597464	MMAB	MMAB_BOVIN	E1B6Z7;Q58D49
E1BJG5	0.149254	0.0976553	40.3027	1.52837	0.134231	0.597464	TRIM28	E1BJG5_BOVIN	E1BJG5
E1BN65	0.185597	0.120928	38.1913	1.53477	0.133083	0.597464	ZNF217	E1BN65_BOVIN	E1BN65
E1BPP2	0.133596	0.0873552	40.3027	1.52934	0.133992	0.597464	BMS1	E1BPP2_BOVIN	E1BPP2
F1MC48	0.136776	0.0890294	37.8988	1.53631	0.132771	0.597464	IQGAP1	F1MC48_BOVIN	F1MC48
F1MDA6	-0.139761	0.0918188	40.3027	-1.52214	0.135782	0.597464	VPS45	F1MDA6_BOVIN	F1MDA6
F1MH24;A0A3Q1MG95	0.173327	0.113602	40.3027	1.52575	0.134883	0.597464	AAK1	AAK1_BOVIN	F1MH24;A0A3Q1MG95
F1MN80	0.126411	0.0830178	40.3027	1.52269	0.135644	0.597464	WTAP	F1MN80_BOVIN	F1MN80
F1MNV8	-0.14378	0.0938569	38.7185	-1.53191	0.133675	0.597464	FKBP15	F1MNV8_BOVIN	F1MNV8
F1MTV4	0.223061	0.145338	38.4887	1.53477	0.13302	0.597464	RBM33	F1MTV4_BOVIN	F1MTV4
F1MW08	0.212891	0.13951	40.3027	1.52599	0.134823	0.597464	ERO1B	F1MW08_BOVIN	F1MW08
F1N3I6	-0.207782	0.135831	40.3027	-1.5297	0.133902	0.597464	WWC1	F1N3I6_BOVIN	F1N3I6
F1N3V0	-0.414725	0.272224	40.1785	-1.52347	0.135474	0.597464	ME1	F1N3V0_BOVIN	F1N3V0
G3X6W2	0.13217	0.0867006	39.3204	1.52444	0.135402	0.597464	RAD50	G3X6W2_BOVIN	G3X6W2
P82908	-0.248025	0.162418	39.0626	-1.52708	0.134799	0.597464	MRPS36	KGD4_BOVIN	P82908
Q0VCH8	-0.227582	0.148066	40.3027	-1.53703	0.132099	0.597464	TMEM65	TMM65_BOVIN	Q0VCH8
Q17QG2	0.182033	0.119187	40.3027	1.52729	0.134499	0.597464	NUDC	NUDC_BOVIN	Q17QG2
Q2TBN1;F1MTG9	0.129207	0.0848123	38.881	1.52345	0.135739	0.597464	SMARCD1	SMRD1_BOVIN	Q2TBN1;F1MTG9
Q32LG5	-0.197582	0.128697	37.3027	-1.53524	0.133164	0.597464	REEP6	REEP6_BOVIN	Q32LG5
Q3MHM6;A0A3Q1M9M0	0.144415	0.0943008	40.3027	1.53142	0.133477	0.597464	CTNNA1	CTNA1_BOVIN	Q3MHM6;A0A3Q1M9M0
Q3SYZ4	-0.158611	0.103998	40.3027	-1.52514	0.135034	0.597464	DARS1	SYDC_BOVIN	Q3SYZ4
Q3ZBJ0	0.202008	0.131888	40.3027	1.53166	0.133418	0.597464	ENY2	ENY2_BOVIN	Q3ZBJ0
Q3ZCH9	-0.242567	0.157817	40.3027	-1.53701	0.132104	0.597464	HDHD2	HDHD2_BOVIN	Q3ZCH9
Q58DG5	-0.188284	0.12305	39.3027	-1.53014	0.133991	0.597464	FAM110A	F110A_BOVIN	Q58DG5
Q5E952	0.247928	0.161979	39.7602	1.53062	0.133782	0.597464	RALY	Q5E952_BOVIN	Q5E952
Q5EA33	0.211861	0.138132	36.2816	1.53376	0.133763	0.597464	ANKRD49	ANR49_BOVIN	Q5EA33
Q5EA46;F1N3P8	-0.21522	0.140501	38.4704	-1.5318	0.133754	0.597464	CRELD1	CREL1_BOVIN	Q5EA46;F1N3P8
E1B8E7	0.154312	0.101486	40.29	1.52052	0.13619	0.598479	HTT	E1B8E7_BOVIN	E1B8E7
E1BJL8	0.301468	0.198256	39.9697	1.5206	0.136232	0.598479	FOLR1	E1BJL8_BOVIN	E1BJL8
F2Z4E9;Q0P5D2	0.172201	0.113305	40.3027	1.5198	0.136369	0.598601	CPSF6	CPSF6_BOVIN	F2Z4E9;Q0P5D2
Q05B50	-0.176636	0.116252	39.7951	-1.51942	0.136563	0.598968	THG1L	THG1_BOVIN	Q05B50
A0A3Q1LN50	0.188924	0.124261	37.0133	1.52039	0.136912	0.599302	AVEN	A0A3Q1LN50_BOVIN	A0A3Q1LN50
A0A3Q1MAH9	0.276635	0.1822	39.12	1.5183	0.136979	0.599302	IRGQ	A0A3Q1MAH9_BOVIN	A0A3Q1MAH9
F1MMN9	0.287466	0.189375	40.3027	1.51797	0.136828	0.599302	AVIL	F1MMN9_BOVIN	F1MMN9
Q29443;G3X6N3	0.242769	0.15979	37.4804	1.5193	0.137077	0.599302	TF	TRFE_BOVIN	Q29443;G3X6N3
Q3T0X5	0.183895	0.121357	40.3027	1.51532	0.137497	0.600655	PSMA1	PSA1_BOVIN	Q3T0X5
P10949	-0.558784	0.368737	39.3027	-1.5154	0.137673	0.600945	RAB3C	RAB3C_BOVIN	P10949
A6QQS9	-0.437052	0.288395	38.2164	-1.51546	0.137883	0.601382	NBR1	A6QQS9_BOVIN	A6QQS9
A0A3Q1LV07	-0.29138	0.192137	34.3027	-1.51652	0.13855	0.601938	ILRUN	A0A3Q1LV07_BOVIN	A0A3Q1LV07
A7MAZ4	0.182859	0.120938	39.3027	1.51201	0.138532	0.601938	TAF8	TAF8_BOVIN	A7MAZ4
Q2NKT2	0.328594	0.217002	37.3027	1.51424	0.138393	0.601938	INIP	SOSSC_BOVIN	Q2NKT2
Q3B8S0	0.186171	0.123102	38.7614	1.51233	0.138561	0.601938	SNU13	NH2L1_BOVIN	Q3B8S0
Q3SZY9	0.199652	0.131784	37.0645	1.51499	0.138257	0.601938	MED6	MED6_BOVIN	Q3SZY9
E1BKB9	0.154348	0.102197	40.3027	1.51029	0.138771	0.602368	SFSWAP	E1BKB9_BOVIN	E1BKB9
Q9TTJ5;A0A3Q1MLX2	-0.342641	0.226265	34.8722	-1.51433	0.138954	0.602684	RGN	RGN_BOVIN	Q9TTJ5;A0A3Q1MLX2
A0A3Q1M6N5	0.183077	0.121974	40.3027	1.50095	0.141163	0.60325	BMP2K	A0A3Q1M6N5_BOVIN	A0A3Q1M6N5
A0A3Q1M7H9;P23004	0.332957	0.221756	40.203	1.50146	0.141051	0.60325	UQCRC2	QCR2_BOVIN	A0A3Q1M7H9;P23004
A0A3Q1MQ40	0.275087	0.183337	40.1275	1.50044	0.141328	0.60325	PPAN	A0A3Q1MQ40_BOVIN	A0A3Q1MQ40
A0A3Q1MY43	0.161739	0.107478	40.3027	1.50486	0.140157	0.60325	DCAF5	A0A3Q1MY43_BOVIN	A0A3Q1MY43
A5PJV0	0.231581	0.153526	39.3027	1.50841	0.139446	0.60325	MAFG	MAFG_BOVIN	A5PJV0
A6QR16	0.167063	0.11107	38.9449	1.50412	0.140617	0.60325	RNPS1	RNPS1_BOVIN	A6QR16
E1BET1	-0.206595	0.136363	29.9966	-1.51503	0.140231	0.60325	SIPA1L2	E1BET1_BOVIN	E1BET1
F1N7W0	-0.330784	0.219308	40.3027	-1.5083	0.139276	0.60325	MGC152281	F1N7W0_BOVIN	F1N7W0
P11024	-0.2699	0.179843	40.3027	-1.50075	0.141214	0.60325	NNT	NNTM_BOVIN	P11024
P31039;G3MY67	-0.216713	0.14434	38.5295	-1.50141	0.141402	0.60325	SDHA	SDHA_BOVIN	P31039;G3MY67
P79135	-0.383366	0.254511	36.3027	-1.50629	0.140647	0.60325	MX1	MX1_BOVIN	P79135
Q07537	-0.232078	0.154086	40.3027	-1.50616	0.139826	0.60325	GALNT1	GALT1_BOVIN	Q07537
Q1RMW5	0.218	0.144762	36.2311	1.50592	0.140758	0.60325	GRB7	GRB7_BOVIN	Q1RMW5
Q2KIL5	-0.200926	0.133164	38.239	-1.50886	0.139553	0.60325	PDIA5	PDIA5_BOVIN	Q2KIL5
Q2TA14;F1MAU4	-0.196805	0.131017	37.6895	-1.50214	0.141394	0.60325	PRCP	PCP_BOVIN	Q2TA14;F1MAU4
Q2YDD3	0.277995	0.184685	40.3027	1.50524	0.14006	0.60325	ZFPL1	ZFPL1_BOVIN	Q2YDD3
Q32PG1	-0.152469	0.101249	39.4197	-1.50589	0.140067	0.60325	AP3B1	AP3B1_BOVIN	Q32PG1
Q3SWZ6	-0.140295	0.0934196	40.3027	-1.50177	0.140951	0.60325	SBDS	SBDS_BOVIN	Q3SWZ6
Q3T062	0.215655	0.143387	40.3027	1.504	0.140378	0.60325	RRP15	RRP15_BOVIN	Q3T062
Q58D20	0.229202	0.15205	39.4383	1.50741	0.139675	0.60325	NLE1	NLE1_BOVIN	Q58D20
Q58DT4	-0.290183	0.192283	36.9772	-1.50914	0.13976	0.60325	PYCR1	P5CR1_BOVIN	Q58DT4
A0A3Q1MIH6	0.210841	0.140739	38.2477	1.4981	0.142315	0.60353	MAVS	A0A3Q1MIH6_BOVIN	A0A3Q1MIH6
A2VDN6	0.17769	0.118682	40.3027	1.4972	0.142133	0.60353	SF3A1	SF3A1_BOVIN	A2VDN6
A7E3S8;A0A3Q1M4L0	0.159469	0.106586	40.3027	1.49616	0.142403	0.60353	ST13	A7E3S8_BOVIN	A7E3S8;A0A3Q1M4L0
F1MVP8	-0.297944	0.19898	40.3027	-1.49735	0.142093	0.60353	HACL1	F1MVP8_BOVIN	F1MVP8
F1MYW0	0.238707	0.159428	39.7829	1.49727	0.142216	0.60353	NT5DC3	F1MYW0_BOVIN	F1MYW0
Q28141	0.169678	0.113177	38.0702	1.49923	0.142061	0.60353	DHX9	DHX9_BOVIN	Q28141
Q2TBV3	-0.174965	0.11696	40.3027	-1.49593	0.142462	0.60353	ETFB	ETFB_BOVIN	Q2TBV3
Q3T0I5	-0.318176	0.212317	37.8209	-1.49859	0.142282	0.60353	FIS1	FIS1_BOVIN	Q3T0I5
Q3T116	0.188706	0.125887	38.9528	1.49901	0.141933	0.60353	MRPL58	ICT1_BOVIN	Q3T116
A0A3Q1LMA1	0.17533	0.117148	36.937	1.49665	0.142981	0.603633	TSEN2	A0A3Q1LMA1_BOVIN	A0A3Q1LMA1
A0A3Q1LS67	-0.323972	0.216934	40.3027	-1.49342	0.143117	0.603633	ECH1	A0A3Q1LS67_BOVIN	A0A3Q1LS67
A0A3Q1MED5;Q2T9M8	0.154446	0.103403	38.7553	1.49363	0.14337	0.603633	SNAP23	Q2T9M8_BOVIN	A0A3Q1MED5;Q2T9M8
A0A3Q1N5Z4	0.513108	0.342783	35.3027	1.49689	0.14331	0.603633		A0A3Q1N5Z4_BOVIN	A0A3Q1N5Z4
A6QP55	-0.31088	0.207973	40.3027	-1.49481	0.142754	0.603633	SFXN3	SFXN3_BOVIN	A6QP55
F1MJV3	0.18631	0.124623	39.94	1.495	0.142775	0.603633	THOC1	F1MJV3_BOVIN	F1MJV3
F1MPF7	0.170622	0.114252	40.3027	1.49337	0.143127	0.603633	PHIP	F1MPF7_BOVIN	F1MPF7
G3X6V1	0.153849	0.102896	37.7927	1.49519	0.14317	0.603633	C28H1orf131	G3X6V1_BOVIN	G3X6V1
A0A3Q1LQV4;Q5EA11	0.148046	0.099301	40.3027	1.49089	0.143778	0.604884	TTC4	TTC4_BOVIN	A0A3Q1LQV4;Q5EA11
A0A3Q1MG44	0.175271	0.117628	37.7593	1.49005	0.144518	0.605474	SS18	A0A3Q1MG44_BOVIN	A0A3Q1MG44
A2VDZ9	-0.199077	0.133735	38.6258	-1.48859	0.144715	0.605474	VAPB	VAPB_BOVIN	A2VDZ9
E1BDS6	0.177608	0.119376	40.3027	1.4878	0.144587	0.605474	TP53BP1	E1BDS6_BOVIN	E1BDS6
E1BGJ7	-0.202168	0.135673	39.6966	-1.49011	0.144098	0.605474	ATP6V0A4	E1BGJ7_BOVIN	E1BGJ7
E1BKZ1	-0.353512	0.237314	37.7104	-1.48964	0.144637	0.605474	GSR	E1BKZ1_BOVIN	E1BKZ1
F1ML79	0.221851	0.148681	34.3092	1.49213	0.144804	0.605474	ZCCHC9	F1ML79_BOVIN	F1ML79
F1MWU9	-0.247961	0.166558	39.8944	-1.48874	0.144419	0.605474	HSPA6	F1MWU9_BOVIN	F1MWU9
Q0VCL5	0.222928	0.149549	38.6659	1.49067	0.144161	0.605474	HMG20A	Q0VCL5_BOVIN	Q0VCL5
A0A3Q1LWE4	0.20579	0.138512	39.3027	1.48573	0.145329	0.606142	TOPBP1	A0A3Q1LWE4_BOVIN	A0A3Q1LWE4
A7MBG5	-0.241709	0.162611	38.1418	-1.48643	0.145386	0.606142	TBC1D9B	A7MBG5_BOVIN	A7MBG5
F1MYU1	0.203337	0.136858	38.887	1.48575	0.145408	0.606142	SMARCC1	F1MYU1_BOVIN	F1MYU1
Q3T0Z8	-0.369439	0.24864	40.3027	-1.48584	0.145104	0.606142	SNRPF	RUXF_BOVIN	Q3T0Z8
E1BC41	0.162253	0.109324	39.6749	1.48415	0.145671	0.606685	KIF15	E1BC41_BOVIN	E1BC41
F1MVL2;Q3ZBF6	-0.373897	0.252063	40.3027	-1.48335	0.14576	0.606685	ACADS	ACADS_BOVIN	F1MVL2;Q3ZBF6
F1N165	0.166701	0.11229	37.9626	1.48455	0.14592	0.606888	UTP11	F1N165_BOVIN	F1N165
Q56JV3;A0A3Q1LSR3;F2Z4I1	-0.131996	0.089063	39.5376	-1.48205	0.146255	0.60782	RHEB	RHEB_BOVIN	Q56JV3;A0A3Q1LSR3;F2Z4I1
Q2HJF6	0.173388	0.117074	40.2391	1.48102	0.14639	0.60792	SRA1	Q2HJF6_BOVIN	Q2HJF6
A0A3S5ZPE0	0.218668	0.147512	37.6677	1.48237	0.146561	0.608166	KPNA4	A0A3S5ZPE0_BOVIN	A0A3S5ZPE0
A2VDL2;P58352	0.200399	0.135389	39.2091	1.48017	0.146818	0.608772	SLC2A3	GTR3_BOVIN	A2VDL2;P58352
E1BCU8	0.229762	0.155439	38.6996	1.47815	0.147462	0.609643	ICOSLG	E1BCU8_BOVIN	E1BCU8
F1MPV5	0.220436	0.149099	37.6222	1.47845	0.147612	0.609643	NFXL1	F1MPV5_BOVIN	F1MPV5
F1MR50;G3N2M9	0.169109	0.114568	40.3027	1.47606	0.147698	0.609643	SLC4A1AP	F1MR50_BOVIN	F1MR50;G3N2M9
F6RT22	0.164129	0.110754	34.3027	1.48192	0.14749	0.609643	HABP4	F6RT22_BOVIN	F6RT22
Q01321	0.214781	0.14521	38.7135	1.47911	0.147202	0.609643	NDUFA4	NDUA4_BOVIN	Q01321
Q29S22	0.139887	0.0947401	39.6744	1.47654	0.147694	0.609643	DDX47	DDX47_BOVIN	Q29S22
A0A3Q1LFQ2	0.210547	0.145005	40.3027	1.452	0.154243	0.609851		A0A3Q1LFQ2_BOVIN	A0A3Q1LFQ2
A0A3Q1LK58;Q5E9Q4	0.133677	0.0916249	40.3027	1.45896	0.152328	0.609851	NECAP2	NECP2_BOVIN	A0A3Q1LK58;Q5E9Q4
A0A3Q1LPV4	0.228025	0.156136	40.3027	1.46043	0.151924	0.609851	CASK	A0A3Q1LPV4_BOVIN	A0A3Q1LPV4
A0A3Q1LWW3	0.193123	0.131446	40.3027	1.46922	0.149537	0.609851	ZNF598	A0A3Q1LWW3_BOVIN	A0A3Q1LWW3
A0A3Q1LZ00	-0.286834	0.196482	39.3027	-1.45985	0.15228	0.609851	UCK2	A0A3Q1LZ00_BOVIN	A0A3Q1LZ00
A0A3Q1M9I5	-0.265422	0.182339	39.0652	-1.45566	0.153478	0.609851	ITGB4	A0A3Q1M9I5_BOVIN	A0A3Q1M9I5
A0A3Q1MIE9	-0.43089	0.29447	37.2253	-1.46327	0.151786	0.609851	HGSNAT	A0A3Q1MIE9_BOVIN	A0A3Q1MIE9
A0A3Q1MKK9	0.241064	0.16615	40.3027	1.45088	0.154552	0.609851	TFDP2	A0A3Q1MKK9_BOVIN	A0A3Q1MKK9
A0A3Q1ML13;Q3ZBL9	0.194056	0.133104	38.3027	1.45793	0.153012	0.609851	CCNH	CCNH_BOVIN	A0A3Q1ML13;Q3ZBL9
A0A3Q1MS82;Q3SZI6	-0.185228	0.126519	40.3027	-1.46403	0.150942	0.609851	RPN2	RPN2_BOVIN	A0A3Q1MS82;Q3SZI6
A0A452DIZ2;Q3T087	0.203892	0.140408	38.6704	1.45214	0.15453	0.609851	RPL11	RL11_BOVIN	A0A452DIZ2;Q3T087
A0JNE9	-0.193735	0.131908	38.1634	-1.46871	0.150106	0.609851	CTPS1	A0JNE9_BOVIN	A0JNE9
A1A4K8	0.173137	0.119275	40.3027	1.45158	0.15436	0.609851	U2AF1	U2AF1_BOVIN	A1A4K8
A1A4L0	-0.14289	0.0973206	38.1885	-1.46824	0.150229	0.609851	SNX4	SNX4_BOVIN	A1A4L0
A4FUD0	-0.261131	0.180038	40.3027	-1.45042	0.154679	0.609851	MTHFD1	A4FUD0_BOVIN	A4FUD0
A6H6W9;A0A3Q1LQ57	0.138868	0.0949692	38.6705	1.46224	0.151754	0.609851	SUDS3	SDS3_BOVIN	A6H6W9;A0A3Q1LQ57
A6QLJ6	-0.302884	0.208926	40.3027	-1.44972	0.154875	0.609851	SCEL	A6QLJ6_BOVIN	A6QLJ6
A6QLL2	-0.212216	0.145487	37.6754	-1.45866	0.152946	0.609851	MTX2	A6QLL2_BOVIN	A6QLL2
A6QLR4	-0.183205	0.124476	39.5756	-1.47181	0.148981	0.609851	FLOT2	FLOT2_BOVIN	A6QLR4
A6QQI8	-0.187952	0.127924	38.4802	-1.46925	0.149894	0.609851	MMAA	A6QQI8_BOVIN	A6QQI8
A7MBC0	0.149662	0.102983	38.3027	1.45327	0.154294	0.609851	AMDHD2	NAGA_BOVIN	A7MBC0
E1B9N6	0.41686	0.28394	38.3027	1.46813	0.150234	0.609851	EVPL	E1B9N6_BOVIN	E1B9N6
E1BCE1	0.190704	0.129589	39.6197	1.47161	0.149027	0.609851	ATAD5	E1BCE1_BOVIN	E1BCE1
E1BCI8	-0.235129	0.161774	39.1779	-1.45344	0.154067	0.609851	SLC12A4	E1BCI8_BOVIN	E1BCI8
E1BJ67	-0.288933	0.195874	31.3027	-1.47509	0.150176	0.609851	CCNL1	E1BJ67_BOVIN	E1BJ67
E1BM06	-0.204044	0.140662	40.3027	-1.45059	0.154632	0.609851	NDC1	E1BM06_BOVIN	E1BM06
F1MG82	0.144441	0.0979416	40.3027	1.47476	0.148046	0.609851	HIF1AN	F1MG82_BOVIN	F1MG82
F1MH31	0.104842	0.0717567	39.0722	1.46107	0.151992	0.609851	NUP214	F1MH31_BOVIN	F1MH31
F1MJ53	0.222483	0.153221	40.3027	1.45204	0.154232	0.609851	KIF21A	F1MJ53_BOVIN	F1MJ53
F1MJI7	0.146153	0.099611	40.3027	1.46724	0.150071	0.609851	LMNB2	F1MJI7_BOVIN	F1MJI7
F1MW03	0.34372	0.233695	38.5737	1.4708	0.149456	0.609851	TSTD1	F1MW03_BOVIN	F1MW03
F1MYA8	-0.122723	0.0840752	38.2905	-1.45969	0.152533	0.609851	ATP13A1	F1MYA8_BOVIN	F1MYA8
F1N0R7	0.353627	0.242269	40.3027	1.45965	0.152138	0.609851	FLRT3	F1N0R7_BOVIN	F1N0R7
F1N1E3;Q9GLE4	0.19469	0.131853	38.0445	1.47657	0.148022	0.609851	MMP14	MMP14_BOVIN	F1N1E3;Q9GLE4
F1N1W2	0.165573	0.112894	34.9552	1.46663	0.151416	0.609851	IPMK	F1N1W2_BOVIN	F1N1W2
F1N413	0.176656	0.120901	39.0389	1.46116	0.151974	0.609851	EHMT2	F1N413_BOVIN	F1N413
F1N4J5	0.133976	0.0923285	38.3388	1.45109	0.15489	0.609851	TESK2	F1N4J5_BOVIN	F1N4J5
F1N6Y7	0.165202	0.113938	40.3027	1.44993	0.154817	0.609851	EIF5B	F1N6Y7_BOVIN	F1N6Y7
F1N6Z0;Q0P5A6	-0.32244	0.221201	37.6092	-1.45768	0.15323	0.609851	PSMD5	PSMD5_BOVIN	F1N6Z0;Q0P5A6
F6RBQ9	0.356348	0.244515	37.8896	1.45737	0.153253	0.609851	RBM3	F6RBQ9_BOVIN	F6RBQ9
G3MZY8	0.152293	0.103579	40.3027	1.4703	0.149244	0.609851	POLR2A	G3MZY8_BOVIN	G3MZY8
P42028	-0.346213	0.235059	37.9017	-1.47288	0.149041	0.609851	NDUFS8	NDUS8_BOVIN	P42028
P61356	0.194825	0.132668	38.8834	1.46851	0.150009	0.609851	RPL27	RL27_BOVIN	P61356
P63097	-0.391359	0.269551	38.6953	-1.45189	0.154592	0.609851	GNAI1	GNAI1_BOVIN	P63097
Q0II26	-0.304077	0.20958	39.3027	-1.45089	0.154746	0.609851	AIMP2	AIMP2_BOVIN	Q0II26
Q0III3	0.245831	0.167518	40.3027	1.46749	0.150004	0.609851	DYNC1I2	DC1I2_BOVIN	Q0III3
Q0P5H6	-0.137241	0.0933842	40.3027	-1.46963	0.149424	0.609851	TBL2	Q0P5H6_BOVIN	Q0P5H6
Q0V8C2	-0.116134	0.0799926	38.4174	-1.45181	0.154672	0.609851	EXOC3	EXOC3_BOVIN	Q0V8C2
Q0VC82	0.213213	0.145473	39.0268	1.46565	0.150755	0.609851	SEPHS1	SPS1_BOVIN	Q0VC82
Q0VD27	0.263591	0.181194	38.2211	1.45474	0.153905	0.609851	ENOPH1	ENOPH_BOVIN	Q0VD27
Q27976;A0A3Q1LTX4	-0.323856	0.222595	38.416	-1.45491	0.153816	0.609851	CALD1	CALD1_BOVIN	Q27976;A0A3Q1LTX4
Q2HJ54	-0.212246	0.145483	37.6788	-1.45891	0.152877	0.609851	PITPNA	PIPNA_BOVIN	Q2HJ54
Q2KII4	0.165707	0.113173	38.5419	1.46419	0.151251	0.609851	ELOC	ELOC_BOVIN	Q2KII4
Q2TA08	-0.185822	0.126684	30.4454	-1.46682	0.152681	0.609851	BAG5	BAG5_BOVIN	Q2TA08
Q2TBQ5	0.178171	0.122658	40.3027	1.45258	0.154081	0.609851	RPL7A	RL7A_BOVIN	Q2TBQ5
Q2TBT5	0.241802	0.165135	33.999	1.46427	0.152306	0.609851	RNASEH2A	RNH2A_BOVIN	Q2TBT5
Q32L87	-0.174411	0.118982	40.3027	-1.46586	0.150446	0.609851	DCAF7	Q32L87_BOVIN	Q32L87
Q3B7M5	0.171316	0.11652	40.3027	1.47027	0.149252	0.609851	LASP1	LASP1_BOVIN	Q3B7M5
Q3SZK3	-0.269602	0.183433	39.02	-1.46976	0.149645	0.609851	GHITM	Q3SZK3_BOVIN	Q3SZK3
Q3ZBH5	0.168396	0.115161	40.3027	1.46227	0.151421	0.609851	PA2G4	Q3ZBH5_BOVIN	Q3ZBH5
Q56K10	0.184043	0.125717	40.3027	1.46394	0.150966	0.609851	RPS15	RS15_BOVIN	Q56K10
Q5E947	0.535706	0.365746	37.7721	1.4647	0.151278	0.609851	PRDX1	PRDX1_BOVIN	Q5E947
Q5E9H5	-0.257291	0.174755	38.3872	-1.4723	0.149093	0.609851	BCS1L	BCS1_BOVIN	Q5E9H5
Q5EAE0	-0.221718	0.15057	38.3975	-1.47253	0.149029	0.609851	ERGIC3	ERGI3_BOVIN	Q5EAE0
A6QLV3	-0.227392	0.156921	40.3027	-1.44908	0.155051	0.609927	SHOC2	SHOC2_BOVIN	A6QLV3
O62829	0.144821	0.0999598	40.3027	1.44879	0.155132	0.609927	PPM1A	PPM1A_BOVIN	O62829
Q5E9K2	0.196253	0.135547	38.4822	1.44786	0.155754	0.611932	MED22	MED22_BOVIN	Q5E9K2
G5E619;Q3T054	0.303962	0.210084	37.6993	1.44686	0.156199	0.613239	RAN	RAN_BOVIN	G5E619;Q3T054
A0A3Q1MA97	-0.281154	0.194794	40.3027	-1.44334	0.156653	0.614268	ARHGEF16	A0A3Q1MA97_BOVIN	A0A3Q1MA97
G3N166	0.17739	0.122825	38.8375	1.44426	0.156686	0.614268	PRPF38B	G3N166_BOVIN	G3N166
E1BQ01	0.142652	0.0988771	38.1427	1.44272	0.15726	0.615233	ZNF687	E1BQ01_BOVIN	E1BQ01
Q58DC5	-0.16448	0.114108	40.2099	-1.44145	0.157202	0.615233	GTPBP1	GTPB1_BOVIN	Q58DC5
Q5EA53	0.151215	0.104927	40.3027	1.44114	0.15727	0.615233	GTF2F1	T2FA_BOVIN	Q5EA53
Q0VC14	0.15421	0.106959	37.6958	1.44177	0.157624	0.615297	TFAP2C	Q0VC14_BOVIN	Q0VC14
Q28104	0.164183	0.113904	38.3397	1.44142	0.157586	0.615297	COPE	COPE_BOVIN	Q28104
Q3SZE2	0.163785	0.113599	37.9404	1.44178	0.157568	0.615297	PFDN1	PFD1_BOVIN	Q3SZE2
A0A3Q1LMW4;A5D7J3	0.200769	0.139454	39.7463	1.43967	0.15779	0.615504	KNOP1	KNOP1_BOVIN	A0A3Q1LMW4;A5D7J3
A1A4I9	-0.136541	0.0949406	40.3027	-1.43817	0.158107	0.6163	UFL1	UFL1_BOVIN	A1A4I9
A0A3Q1LMB5	-0.127442	0.0887258	40.3027	-1.43635	0.15862	0.616541	AP1B1	A0A3Q1LMB5_BOVIN	A0A3Q1LMB5
A0A3Q1M9T9	0.210021	0.146019	38.9512	1.43831	0.158332	0.616541	PRDM2	A0A3Q1M9T9_BOVIN	A0A3Q1M9T9
E1B7B1	-0.174183	0.121231	39.9049	-1.43678	0.158574	0.616541	SEC63	E1B7B1_BOVIN	E1B7B1
F1MF42;P40673	0.188573	0.131132	38.3447	1.43803	0.158536	0.616541	HMGB2	HMGB2_BOVIN	F1MF42;P40673
Q7YRD0	-0.191733	0.133397	37.7712	-1.43732	0.158861	0.617042	PNO1	PNO1_BOVIN	Q7YRD0
P48452	-0.150146	0.104612	38.8941	-1.43528	0.159202	0.617488	PPP3CA	PP2BA_BOVIN	P48452
Q2T9Y0	0.227751	0.158762	40.3027	1.43454	0.159132	0.617488	RSRC1	RSRC1_BOVIN	Q2T9Y0
A0A3Q1MTY6	0.201646	0.140554	38.4218	1.43465	0.159476	0.617965	MAP1B	A0A3Q1MTY6_BOVIN	A0A3Q1MTY6
E1B768	0.145063	0.101142	38.5986	1.43426	0.159551	0.617965	LARS2	E1B768_BOVIN	E1B768
A6QLP7	-0.200436	0.139934	39.8852	-1.43237	0.15983	0.618339	SSR1	SSRA_BOVIN	A6QLP7
F1N4W0	-0.188359	0.131542	40.3027	-1.43193	0.159874	0.618339	PIGT	F1N4W0_BOVIN	F1N4W0
F1MUI7	0.141111	0.0984804	38.1575	1.43288	0.160034	0.61852	NCAPG	F1MUI7_BOVIN	F1MUI7
A0A3Q1MRB3	-0.165094	0.115411	40.0967	-1.43049	0.160323	0.61876	TRAPPC3	A0A3Q1MRB3_BOVIN	A0A3Q1MRB3
P00426	0.174023	0.12164	40.3027	1.43065	0.160239	0.61876	COX5A	COX5A_BOVIN	P00426
A4IFF4	-0.13576	0.0951015	39.5358	-1.42753	0.161278	0.62157	RPS6KA1	A4IFF4_BOVIN	A4IFF4
F1ML95	-0.203022	0.141877	35.3027	-1.43097	0.161232	0.62157	STK11IP	F1ML95_BOVIN	F1ML95
A0A3Q1NB16;G3MYJ0;E1B8K6	0.203798	0.142902	40.3027	1.42614	0.161529	0.621661	NCL	E1B8K6_BOVIN	A0A3Q1NB16;G3MYJ0;E1B8K6
E1BDI3	-0.134296	0.0941645	40.3027	-1.42618	0.161516	0.621661	POLG	E1BDI3_BOVIN	E1BDI3
A0A3Q1LMY1;A0A3Q1M9U7;G5E6N7	0.330995	0.232208	40.3027	1.42542	0.161734	0.622009	CBX1	G5E6N7_BOVIN	A0A3Q1LMY1;A0A3Q1M9U7;G5E6N7
F1MP39	0.143092	0.100388	39.2279	1.42539	0.161954	0.622418	AKAP10	F1MP39_BOVIN	F1MP39
F1MKJ5	-0.162847	0.11425	37.7098	-1.42536	0.162279	0.622793	WASHC5	F1MKJ5_BOVIN	F1MKJ5
Q29448	-0.210959	0.148158	40.3027	-1.42388	0.162178	0.622793	HMGCL	HMGCL_BOVIN	Q29448
A0A3Q1LMJ3;F1MQV1	0.208057	0.146493	40.3027	1.42025	0.163225	0.623036	MPHOSPH10	F1MQV1_BOVIN	A0A3Q1LMJ3;F1MQV1
A0A3Q1M6W5	0.155099	0.10903	40.3027	1.42254	0.162564	0.623036	FMNL1	A0A3Q1M6W5_BOVIN	A0A3Q1M6W5
A0A3Q1MN88	0.137137	0.096467	40.3027	1.4216	0.162836	0.623036	SYNE3	A0A3Q1MN88_BOVIN	A0A3Q1MN88
A0A3Q1NB16;G3X7M4;E1B8K6	0.232089	0.163501	40.3027	1.4195	0.163443	0.623036	NCL	E1B8K6_BOVIN	A0A3Q1NB16;G3X7M4;E1B8K6
O18875	0.291579	0.20543	40.3027	1.41936	0.163483	0.623036	SLC6A8	SC6A8_BOVIN	O18875
Q2KJE4;F1MWR3	-0.162418	0.114248	38.7567	-1.42163	0.163132	0.623036	ETFA	ETFA_BOVIN	Q2KJE4;F1MWR3
Q2TBI4	-0.183921	0.129419	40.3027	-1.42113	0.16297	0.623036	TRAP1	TRAP1_BOVIN	Q2TBI4
Q32PI9	0.167049	0.117693	40.3027	1.41936	0.163483	0.623036	MPZL1	MPZL1_BOVIN	Q32PI9
Q3ZC13	-0.16687	0.117478	40.3026	-1.42044	0.16317	0.623036	AP2M1	AP2M1_BOVIN	Q3ZC13
Q5EA71;F1MQ25	0.180592	0.12685	37.5419	1.42366	0.162803	0.623036	MRPL49	RM49_BOVIN	Q5EA71;F1MQ25
F1MMH3	0.178342	0.125665	38.4821	1.41919	0.163893	0.623481	LUC7L	F1MMH3_BOVIN	F1MMH3
O62830	0.144641	0.102005	40.3027	1.41798	0.163883	0.623481	PPM1B	PPM1B_BOVIN	O62830
P67810	-0.244264	0.172085	37.9101	-1.41944	0.163942	0.623481	SEC11A	SC11A_BOVIN	P67810
A0JN54	0.217419	0.153359	38.6108	1.41771	0.164296	0.624394	DGKA	DGKA_BOVIN	A0JN54
Q0VC21	0.179882	0.126915	38.5696	1.41734	0.164411	0.624396	MRPL15	RM15_BOVIN	Q0VC21
A0A3Q1LN46	0.115179	0.0817015	40.3027	1.40975	0.166285	0.624805	AFDN	A0A3Q1LN46_BOVIN	A0A3Q1LN46
A0A3Q1M070	0.136044	0.0967012	38.7436	1.40685	0.167444	0.624805	RRP12	A0A3Q1M070_BOVIN	A0A3Q1M070
A0A3Q1M5P1	-0.148494	0.105327	38.5763	-1.40984	0.1666	0.624805	GAS7	A0A3Q1M5P1_BOVIN	A0A3Q1M5P1
A0A3Q1N5L8	-0.160355	0.114056	40.3027	-1.40594	0.167406	0.624805	TRAPPC8	A0A3Q1N5L8_BOVIN	A0A3Q1N5L8
A0A452DHW0;Q08DQ2	0.215534	0.152251	37.9166	1.41565	0.16504	0.624805	GFPT2	GFPT2_BOVIN	A0A452DHW0;Q08DQ2
A8E4P2;A0A3Q1MJ04	-0.164494	0.116197	37.6385	-1.41565	0.165101	0.624805	FARSB	A8E4P2_BOVIN	A8E4P2;A0A3Q1MJ04
E1B7Q0	0.211115	0.149968	38.9252	1.40773	0.167146	0.624805	HOOK3	E1B7Q0_BOVIN	E1B7Q0
E1BAF6	0.150127	0.106772	39.114	1.40605	0.167605	0.624805	PRRC2A	E1BAF6_BOVIN	E1BAF6
E1BGS4	0.156263	0.110808	38.3118	1.41021	0.166544	0.624805	TXLNA	E1BGS4_BOVIN	E1BGS4
E1BHR5	-0.18315	0.129728	35.5909	-1.4118	0.166692	0.624805	HEATR6	E1BHR5_BOVIN	E1BHR5
E1BKN0	0.151578	0.107237	38.9837	1.41349	0.165448	0.624805	KMT2B	E1BKN0_BOVIN	E1BKN0
F1MC31	0.161423	0.114622	40.3027	1.4083	0.166709	0.624805	SF3B2	F1MC31_BOVIN	F1MC31
F1MDC7	0.127465	0.0905597	40.3027	1.40752	0.166939	0.624805	MSANTD2	F1MDC7_BOVIN	F1MDC7
F1MZZ9	0.17557	0.124412	39.1093	1.4112	0.166091	0.624805	CCDC50	F1MZZ9_BOVIN	F1MZZ9
F1N2T0	0.228488	0.161557	40.3027	1.41428	0.164958	0.624805	HNRNPDL	F1N2T0_BOVIN	F1N2T0
G3MZM8	-0.37423	0.265157	38.1468	-1.41135	0.166246	0.624805	VKORC1L1	G3MZM8_BOVIN	G3MZM8
P45879	-0.222662	0.15809	38.4214	-1.40845	0.16704	0.624805	VDAC1	VDAC1_BOVIN	P45879
Q02367	-0.279921	0.199038	38.6522	-1.40637	0.167604	0.624805	NDUFB6	NDUB6_BOVIN	Q02367
Q05B89	-0.201373	0.142669	37.8664	-1.41147	0.16627	0.624805	NIF3L1	NIF3L_BOVIN	Q05B89
Q0VCU3	-0.232201	0.164758	38.5503	-1.40934	0.166751	0.624805	CTSF	Q0VCU3_BOVIN	Q0VCU3
Q2HJI2	-0.228006	0.16197	40.3027	-1.4077	0.166886	0.624805	NDUFAF3	NDUF3_BOVIN	Q2HJI2
Q3SZ86	0.172941	0.122756	40.3027	1.40881	0.166559	0.624805	MRPS26	RT26_BOVIN	Q3SZ86
Q3SZD4;A0A452DHW5	0.139523	0.0990399	40.2137	1.40876	0.166593	0.624805	WDR18	WDR18_BOVIN	Q3SZD4;A0A452DHW5
Q3ZBE5	0.192364	0.13657	37.6491	1.40854	0.167176	0.624805	SLU7	SLU7_BOVIN	Q3ZBE5
Q58DT1;E1BLQ8;A0A3Q1LKR0;F1N7A3	0.225503	0.16	38.0805	1.4094	0.166833	0.624805	RPL7	RL7_BOVIN	Q58DT1;E1BLQ8;A0A3Q1LKR0;F1N7A3
Q5E996	0.174079	0.123762	40.3027	1.40656	0.167223	0.624805	NOP16	NOP16_BOVIN	Q5E996
Q8MIT6;F1MF50	0.130387	0.0922849	39.4429	1.41288	0.165534	0.624805	ROCK1	ROCK1_BOVIN	Q8MIT6;F1MF50
E1BIN9	0.169332	0.120537	39.9291	1.40481	0.167809	0.625139	MRE11	E1BIN9_BOVIN	E1BIN9
F1MWG1	-0.311266	0.221812	40.3027	-1.40329	0.168189	0.626127	OGDHL	F1MWG1_BOVIN	F1MWG1
F6Q9Q9;P05307	-0.158673	0.113001	38.167	-1.40417	0.168353	0.626309	P4HB	PDIA1_BOVIN	F6Q9Q9;P05307
A0A3Q1LF81	0.12867	0.0916977	38.123	1.40319	0.168652	0.626912	LIG3	A0A3Q1LF81_BOVIN	A0A3Q1LF81
A4IFB6	-0.118002	0.0842324	40.3027	-1.40091	0.168893	0.626912	CNOT10	CNO10_BOVIN	A4IFB6
E1BNB3	0.199388	0.142296	39.3027	1.40122	0.168997	0.626912	SNIP1	E1BNB3_BOVIN	E1BNB3
G3MZR3	0.229548	0.163364	33.3027	1.40513	0.169243	0.626912	SECISBP2L	G3MZR3_BOVIN	G3MZR3
P00727	0.187451	0.133785	37.8609	1.40113	0.169318	0.626912	LAP3	AMPL_BOVIN	P00727
Q3T197	0.175088	0.124957	37.9626	1.40118	0.169282	0.626912	STEEP1	STEEP_BOVIN	Q3T197
Q3ZC04	0.245289	0.174927	38.981	1.40224	0.168759	0.626912	MRPL57	RT63_BOVIN	Q3ZC04
A0A3Q1MHX8	-0.18414	0.131615	39.1392	-1.39908	0.169664	0.626918	RAB2A	A0A3Q1MHX8_BOVIN	A0A3Q1MHX8
A0A3Q1MK12	0.165129	0.118036	40.3027	1.39898	0.169469	0.626918	PTPRA	A0A3Q1MK12_BOVIN	A0A3Q1MK12
F1N444	-0.229451	0.163635	35.2775	-1.40221	0.16959	0.626918	LTBP1	F1N444_BOVIN	F1N444
A0A3Q1NB13	0.122583	0.0875919	37.9257	1.39948	0.169797	0.626969	ABCF1	A0A3Q1NB13_BOVIN	A0A3Q1NB13
Q3T0J3	0.200843	0.143715	40.3027	1.39751	0.169907	0.626969	MRPL16	RM16_BOVIN	Q3T0J3
A0A3Q1MWS0	-0.134769	0.0965133	38.4625	-1.39638	0.170608	0.627739	CTDP1	A0A3Q1MWS0_BOVIN	A0A3Q1MWS0
E1BCI5	0.364011	0.260188	36.3027	1.39903	0.17029	0.627739	CCSAP	E1BCI5_BOVIN	E1BCI5
F1MCQ7	0.150116	0.107418	38.0061	1.39749	0.170371	0.627739	ERBB2	F1MCQ7_BOVIN	F1MCQ7
Q2HJC0	0.225446	0.161623	40.3027	1.39489	0.17069	0.627739	NGRN	NGRN_BOVIN	Q2HJC0
Q3T0T3	0.204934	0.146234	32.2247	1.40141	0.170649	0.627739	PINX1	Q3T0T3_BOVIN	Q3T0T3
A0A3Q1MAB6	-0.242875	0.174118	38.4118	-1.39488	0.171065	0.628132	XPOT	A0A3Q1MAB6_BOVIN	A0A3Q1MAB6
F1MFW8	-0.24318	0.174309	37.7269	-1.39511	0.171141	0.628132	NOC4L	F1MFW8_BOVIN	F1MFW8
Q2KHU8	-0.20133	0.144418	40.3027	-1.39408	0.170933	0.628132	EIF2S3	IF2G_BOVIN	Q2KHU8
A0A3Q1M591	0.263506	0.189462	38.3027	1.39082	0.172309	0.628333	RAB43	A0A3Q1M591_BOVIN	A0A3Q1M591
A7Z057;P68252	0.143778	0.103484	40.3027	1.38938	0.172346	0.628333	YWHAG	1433G_BOVIN	A7Z057;P68252
E1BEI0	0.168107	0.120954	40.3027	1.38984	0.172206	0.628333	API5	E1BEI0_BOVIN	E1BEI0
E1BMF4	-0.206764	0.148473	40.3027	-1.3926	0.171376	0.628333	KIDINS220	E1BMF4_BOVIN	E1BMF4
F1MQ85	0.221823	0.15948	40.3027	1.39092	0.171882	0.628333	ATRX	F1MQ85_BOVIN	F1MQ85
F1N4I7	-0.188311	0.135451	40.3027	-1.39025	0.172084	0.628333	DCP1A	F1N4I7_BOVIN	F1N4I7
Q0VCX2	-0.242063	0.173696	38.2195	-1.3936	0.171491	0.628333	HSPA5	BIP_BOVIN	Q0VCX2
Q3SWY7	0.180805	0.130029	39.3237	1.39051	0.172195	0.628333	SF3A3	Q3SWY7_BOVIN	Q3SWY7
Q3ZBS7	0.24691	0.177234	38.3084	1.39313	0.171612	0.628333	VTN	Q3ZBS7_BOVIN	Q3ZBS7
Q5E970	0.147863	0.106325	39.1174	1.39066	0.172189	0.628333	DDX39A	Q5E970_BOVIN	Q5E970
A5D7A5	0.163384	0.117753	40.3027	1.38752	0.172908	0.628481	GOLGA5	A5D7A5_BOVIN	A5D7A5
C1JZ66	-0.542769	0.391093	40.3027	-1.38783	0.172815	0.628481	KPNA7	IMA8_BOVIN	C1JZ66
F1MDV2	-0.243485	0.175449	39.3027	-1.38778	0.173021	0.628481	SLC30A9	F1MDV2_BOVIN	F1MDV2
P48818	-0.205502	0.14805	38.8828	-1.38806	0.173023	0.628481	ACADVL	ACADV_BOVIN	P48818
Q2HJ47	0.159151	0.114663	40.3027	1.38798	0.172768	0.628481	DENR	DENR_BOVIN	Q2HJ47
Q3ZC41	0.170052	0.122487	38.2171	1.38833	0.173077	0.628481	ACAA1	Q3ZC41_BOVIN	Q3ZC41
A0A3Q1LL79	0.170218	0.122767	40.3027	1.38652	0.173212	0.628553	NPTN	A0A3Q1LL79_BOVIN	A0A3Q1LL79
A6H6Y0	0.220842	0.159394	40.3027	1.38551	0.173517	0.628593	HNRNPD	A6H6Y0_BOVIN	A6H6Y0
A6QQQ3;Q9GKN8	0.270571	0.195325	39.4116	1.38523	0.173773	0.628593	PRELP	PRELP_BOVIN	A6QQQ3;Q9GKN8
E1BEW6	0.181465	0.131097	40.3027	1.38421	0.173913	0.628593	EXOSC7	E1BEW6_BOVIN	E1BEW6
F6QT33	0.158067	0.114093	40.3027	1.38542	0.173544	0.628593	RBM34	F6QT33_BOVIN	F6QT33
O97764	-0.146115	0.105479	39.1378	-1.38525	0.173821	0.628593	CRYZ	QOR_BOVIN	O97764
Q3SZM9;A0A452DJF8	-0.191559	0.138213	38.5471	-1.38598	0.17372	0.628593	NAGK	NAGK_BOVIN	Q3SZM9;A0A452DJF8
F1MNI4	-0.278642	0.201198	38.5797	-1.38491	0.174037	0.628626	RAB5B	F1MNI4_BOVIN	F1MNI4
A0A3Q1N453;Q17QK8	0.144155	0.104124	37.9881	1.38445	0.1743	0.62916	SPR	SPRE_BOVIN	A0A3Q1N453;Q17QK8
Q8MJ50	-0.190357	0.137588	38.2021	-1.38353	0.174535	0.629592	OSTF1	OSTF1_BOVIN	Q8MJ50
A0A493UA87	-0.279714	0.202242	37.7434	-1.38306	0.174773	0.629622	AKR1B1	A0A493UA87_BOVIN	A0A493UA87
E1B820	0.165111	0.119526	40.3027	1.38139	0.174772	0.629622	INPP4A	E1B820_BOVIN	E1B820
E1BN70	0.203094	0.147026	38.5063	1.38135	0.175136	0.630096	INTS3	E1BN70_BOVIN	E1BN70
F1MTW8;Q0VCW8	-0.217666	0.157664	40.3027	-1.38057	0.175021	0.630096	PDCL3	PDCL3_BOVIN	F1MTW8;Q0VCW8
E1BDN8	0.163207	0.118303	40.3027	1.37957	0.175325	0.630362	SREK1	E1BDN8_BOVIN	E1BDN8
A0A3Q1M9D8	0.16751	0.12139	38.5431	1.37993	0.17556	0.630791	PCNT	A0A3Q1M9D8_BOVIN	A0A3Q1M9D8
A0A3Q1M403;P15103	0.254239	0.184373	37.9351	1.37894	0.175991	0.631512	GLUL	GLNA_BOVIN	A0A3Q1M403;P15103
E1BNC4	0.163298	0.118502	39.392	1.37802	0.175976	0.631512	DIPK2A	E1BNC4_BOVIN	E1BNC4
A0A3Q1LNA4	-0.271011	0.196558	37.3027	-1.37879	0.176173	0.63175	UBAC2	A0A3Q1LNA4_BOVIN	A0A3Q1LNA4
A0A3Q1MPX6	-0.233551	0.169662	38.3027	-1.37657	0.176641	0.632265	KIF1B	A0A3Q1MPX6_BOVIN	A0A3Q1MPX6
E1BED6;A0A452DJM0;E1BII3;Q24JY1;E1B983;A0A452DJ23	0.169374	0.123291	40.3027	1.37378	0.177105	0.632265	RPL23A	RL23A_BOVIN	E1BED6;A0A452DJM0;E1BII3;Q24JY1;E1B983;A0A452DJ23
F1MF50	0.118349	0.086168	40.3027	1.37346	0.177201	0.632265	ROCK1	F1MF50_BOVIN	F1MF50
F6Q6K1	0.150538	0.109468	40.3027	1.37518	0.176672	0.632265	CHEK1	F6Q6K1_BOVIN	F6Q6K1
G3N0U8	-0.13757	0.0999748	38.2997	-1.37605	0.176799	0.632265	ERLIN1	G3N0U8_BOVIN	G3N0U8
Q17QC5	-0.220255	0.159954	38.129	-1.37699	0.176546	0.632265	AP2S1	AP2S1_BOVIN	Q17QC5
Q24K15;B2Z4B2	0.190947	0.13877	37.7183	1.376	0.176938	0.632265	ANGPT4	ANGP4_BOVIN	Q24K15;B2Z4B2
Q2TBH2	-0.194287	0.141471	40.3027	-1.37333	0.177243	0.632265	RRAS	Q2TBH2_BOVIN	Q2TBH2
A7MAZ3	-0.172891	0.125988	39.2013	-1.37228	0.177778	0.632613	UBA5	UBA5_BOVIN	A7MAZ3
A7MB12	0.138115	0.100703	39.0009	1.37151	0.178056	0.632613	UTP15	UTP15_BOVIN	A7MB12
A7MBA2	0.102208	0.0745417	37.8832	1.37115	0.178398	0.632613	PSMD1	A7MBA2_BOVIN	A7MBA2
E1BJZ4	0.12936	0.0944367	40.3027	1.36981	0.17833	0.632613	GCC1	E1BJZ4_BOVIN	E1BJZ4
E1BLF0	-0.23982	0.174842	40.3027	-1.37164	0.177765	0.632613	PRRC1	E1BLF0_BOVIN	E1BLF0
E1BM92	-0.17287	0.126061	39.247	-1.37133	0.178064	0.632613	PROM2	E1BM92_BOVIN	E1BM92
F1MF26	0.179516	0.130889	40.3027	1.37151	0.177804	0.632613	SH3PXD2A	F1MF26_BOVIN	F1MF26
F1MFL0	0.181469	0.132558	40.3027	1.36898	0.178588	0.632613	PRUNE2	F1MFL0_BOVIN	F1MFL0
Q08DZ3	-0.174985	0.12725	33.6314	-1.37513	0.178183	0.632613	ELMOD2	ELMD2_BOVIN	Q08DZ3
Q2T9V1	0.13312	0.0972463	40.3027	1.3689	0.178613	0.632613	PPIL2	Q2T9V1_BOVIN	Q2T9V1
Q3B7L9	0.199957	0.145821	38.0674	1.37125	0.178328	0.632613	KRR1	KRR1_BOVIN	Q3B7L9
F1N4L4	0.179602	0.131398	40.3027	1.36685	0.179248	0.634451	MLLT1	F1N4L4_BOVIN	F1N4L4
A0A3Q1MBH4;A0A3Q1M2E0	0.123902	0.0907055	38.3973	1.36599	0.179891	0.63553	WDR36	A0A3Q1M2E0_BOVIN	A0A3Q1MBH4;A0A3Q1M2E0
Q32L35;A0A3Q1LN56	-0.305598	0.223921	40.3027	-1.36475	0.179902	0.63553	CHCHD6	MIC25_BOVIN	Q32L35;A0A3Q1LN56
Q7YR75	0.182108	0.133343	38.8773	1.36571	0.17988	0.63553	MRPL12	RM12_BOVIN	Q7YR75
E1BMF1	-0.161835	0.118552	37.7125	-1.3651	0.180311	0.63619	TM9SF3	E1BMF1_BOVIN	E1BMF1
F1N2E5;A0A3Q1MB49;P00429	0.246398	0.180627	38.5548	1.36413	0.180438	0.63619	COX6B1	CX6B1_BOVIN	F1N2E5;A0A3Q1MB49;P00429
Q3MHY7	-0.230324	0.168828	38.5233	-1.36425	0.180406	0.63619	MRPL10	RM10_BOVIN	Q3MHY7
A0A3Q1LWL2	0.160564	0.11827	40.3027	1.35761	0.182142	0.63645	PPP1R13B	A0A3Q1LWL2_BOVIN	A0A3Q1LWL2
A0A3Q1M6C3	0.251442	0.183923	30.1852	1.3671	0.181689	0.63645	ARID2	A0A3Q1M6C3_BOVIN	A0A3Q1M6C3
A0A452DI11;Q0P5C2	0.279675	0.205828	38.4549	1.35878	0.182133	0.63645	MTHFD2	MTDC_BOVIN	A0A452DI11;Q0P5C2
A5PJA6	-0.416915	0.306138	40.2166	-1.36185	0.180825	0.63645	STOML2	A5PJA6_BOVIN	A5PJA6
A7YWA1	0.153171	0.112569	40.3027	1.36069	0.181174	0.63645	POLR1F	A7YWA1_BOVIN	A7YWA1
E1BIF0	0.167567	0.123256	40.3027	1.35951	0.181545	0.63645	POLE	E1BIF0_BOVIN	E1BIF0
F1MRJ9	0.192038	0.141146	37.2235	1.36056	0.181834	0.63645	CECR2	F1MRJ9_BOVIN	F1MRJ9
F1MSE7	0.226733	0.166972	40.3027	1.35791	0.182046	0.63645	SUSD2	F1MSE7_BOVIN	F1MSE7
F1MSS2	-0.422532	0.310072	39.3027	-1.36269	0.180737	0.63645	DDHD2	F1MSS2_BOVIN	F1MSS2
O46414;A0A3Q1NGZ9	-0.316145	0.231922	35.6744	-1.36316	0.181375	0.63645	FTH1	FRIH_BOVIN	O46414;A0A3Q1NGZ9
P52175	0.258577	0.190178	37.777	1.35965	0.182	0.63645	NME1-2	NDKA2_BOVIN	P52175
Q2NL37;A0A452DI32	0.210007	0.154258	39.0888	1.3614	0.181183	0.63645	BCCIP	BCCIP_BOVIN	Q2NL37;A0A452DI32
Q3T000	0.107743	0.0792289	39.4268	1.3599	0.181588	0.63645	YKT6	YKT6_BOVIN	Q3T000
Q3T003	0.212788	0.156349	40.3027	1.36098	0.181082	0.63645	RPL18A	RL18A_BOVIN	Q3T003
Q2NL24	-0.179372	0.132143	37.6253	-1.35741	0.182739	0.638128	PSMG2	PSMG2_BOVIN	Q2NL24
A7Z035	0.127838	0.0943547	40.3027	1.35486	0.183008	0.638658	CLINT1	EPN4_BOVIN	A7Z035
E1BAS3	0.14484	0.107027	40.3027	1.35331	0.1835	0.639965	SASS6	E1BAS3_BOVIN	E1BAS3
E1BH40	0.186145	0.137243	34.3027	1.35632	0.183857	0.64036	MYCBP2	E1BH40_BOVIN	E1BH40
F1N2G1	0.130435	0.0964865	40.3027	1.35184	0.183964	0.64036	BOD1L1	F1N2G1_BOVIN	F1N2G1
Q2YDC9	0.212308	0.156935	39.5646	1.35284	0.183788	0.64036	PDCD2	PDCD2_BOVIN	Q2YDC9
A0A3Q1M3H9	0.178088	0.131951	40.3027	1.34965	0.184662	0.640378	CCDC12	A0A3Q1M3H9_BOVIN	A0A3Q1M3H9
A0A3Q1MAR5	0.133622	0.0990314	40.3027	1.34928	0.184777	0.640378	CHD1	A0A3Q1MAR5_BOVIN	A0A3Q1MAR5
A0A3Q1MF29;A5PKC7	-0.742873	0.545221	26.3027	-1.36252	0.184588	0.640378	LOC112445426	A0A3Q1MF29_BOVIN	A0A3Q1MF29;A5PKC7
A0A3Q1NDZ8;P05059	-0.400334	0.296282	38.3027	-1.35119	0.184561	0.640378	CHGA	CMGA_BOVIN	A0A3Q1NDZ8;P05059
A2VDU0	0.153261	0.113494	40.3027	1.35039	0.184426	0.640378	TRIP10	A2VDU0_BOVIN	A2VDU0
E1BBU6	0.12238	0.0905755	38.3027	1.35114	0.184579	0.640378	TLK2	E1BBU6_BOVIN	E1BBU6
F1MBQ2	-0.175075	0.129771	39.3027	-1.34911	0.185024	0.640378	UBE2J1	F1MBQ2_BOVIN	F1MBQ2
F1MUQ6	0.350892	0.260171	40.3027	1.3487	0.184964	0.640378	PRR11	F1MUQ6_BOVIN	F1MUQ6
Q2KJD0	0.254419	0.188646	40.3027	1.34866	0.184976	0.640378	TUBB5	TBB5_BOVIN	Q2KJD0
A6QP46;A7YY24	0.19838	0.147489	40.3027	1.34505	0.186129	0.640897	IGBP1	A6QP46_BOVIN;A7YY24_BOVIN	A6QP46;A7YY24
CATA_HUMAN;P00432	0.164872	0.122601	40.3027	1.34479	0.186214	0.640897	CAT	CATA_BOVIN	CATA_HUMAN;P00432
E1BI15	0.168466	0.125243	40.3027	1.34512	0.186108	0.640897	HOOK2	E1BI15_BOVIN	E1BI15
F1MBS4	-0.186915	0.13862	37.8551	-1.3484	0.185544	0.640897	SLC25A10	F1MBS4_BOVIN	F1MBS4
F1MKJ7;F1MH37	-0.379009	0.281689	39.9231	-1.34549	0.18606	0.640897	GDF3	F1MH37_BOVIN	F1MKJ7;F1MH37
F1N611	0.216529	0.16083	39.6334	1.34632	0.185849	0.640897	EPB41L1	F1N611_BOVIN	F1N611
P62866;A0A3Q1MG78;Q3SZG2	0.186551	0.138705	39.3887	1.34495	0.186336	0.640897	FAU	RS30_BOVIN	P62866;A0A3Q1MG78;Q3SZG2
Q0IIJ2	-0.263411	0.195756	38.4026	-1.34561	0.18632	0.640897	H1-0	H10_BOVIN	Q0IIJ2
Q2HJG4;A0A3Q1MXG6	0.141978	0.105527	38.579	1.34541	0.186347	0.640897	TDRD3	TDRD3_BOVIN	Q2HJG4;A0A3Q1MXG6
Q2NKU4	-0.378927	0.281177	40.3027	-1.34764	0.1853	0.640897	CARHSP1	Q2NKU4_BOVIN	Q2NKU4
G3MX91	0.211481	0.157348	38.0759	1.34403	0.186892	0.641964	TARDBP	G3MX91_BOVIN	G3MX91
P00129	0.170296	0.126671	37.7818	1.34439	0.186838	0.641964	UQCRB	QCR7_BOVIN	P00129
B0JYL0;Q1HE26	0.188305	0.139849	32.4167	1.34649	0.187485	0.642151	SMAD4	SMAD4_BOVIN	B0JYL0;Q1HE26
F1MM99	-0.160438	0.119559	40.3027	-1.34192	0.187134	0.642151	TSC1	F1MM99_BOVIN	F1MM99
F1N5E1	-0.224297	0.167301	40.3027	-1.34068	0.187534	0.642151	FAM234B	F1N5E1_BOVIN	F1N5E1
P09851;F1N7N8	-0.15882	0.118406	40.3027	-1.34132	0.187327	0.642151	RASA1	RASA1_BOVIN	P09851;F1N7N8
P11151	0.29865	0.222623	39.3027	1.34151	0.187456	0.642151	LPL	LIPL_BOVIN	P11151
A5D788	-0.162094	0.120948	39.7913	-1.34019	0.187785	0.642608	SGPL1	A5D788_BOVIN	A5D788
A5PJP2	0.172871	0.129146	40.3027	1.33857	0.188214	0.643402	SAFB	A5PJP2_BOVIN	A5PJP2
Q2TA12	0.187619	0.140106	39.1569	1.33912	0.188252	0.643402	MRPL2	RM02_BOVIN	Q2TA12
A0A3Q1LLD4	0.170629	0.12759	39.464	1.33732	0.188777	0.644368	PTBP3	A0A3Q1LLD4_BOVIN	A0A3Q1LLD4
A0A3Q1LMM5	0.15693	0.117449	40.3027	1.33616	0.188993	0.644368	SRGAP2	A0A3Q1LMM5_BOVIN	A0A3Q1LMM5
A4FUB5	-0.113297	0.084764	39.4363	-1.33662	0.189007	0.644368	COMMD10	A4FUB5_BOVIN	A4FUB5
Q0P5D0	-0.13819	0.103258	38.2961	-1.3383	0.188692	0.644368	PPIH	PPIH_BOVIN	Q0P5D0
A0A3Q1MBK9	0.166261	0.124897	39.1074	1.33119	0.190836	0.644402	WNK1	A0A3Q1MBK9_BOVIN	A0A3Q1MBK9
A0A3Q1ME92	-0.130205	0.0974847	38.1855	-1.33564	0.189574	0.644402	C2CD5	A0A3Q1ME92_BOVIN	A0A3Q1ME92
A0A3Q1MS08	-0.173721	0.130425	40.3027	-1.33196	0.190356	0.644402	GORASP2	A0A3Q1MS08_BOVIN	A0A3Q1MS08
A0A3Q1MW72	-0.207504	0.155722	37.3027	-1.33253	0.190768	0.644402	ALG14	A0A3Q1MW72_BOVIN	A0A3Q1MW72
A0A3Q1N6B9	0.179252	0.134997	38.6529	1.32783	0.192024	0.644402	RACGAP1	A0A3Q1N6B9_BOVIN	A0A3Q1N6B9
A0A3Q1N924	0.181645	0.136397	37.751	1.33174	0.190932	0.644402		A0A3Q1N924_BOVIN	A0A3Q1N924
A0A3Q1NBE4	0.141759	0.106762	38.8116	1.32779	0.192003	0.644402	DENND4C	A0A3Q1NBE4_BOVIN	A0A3Q1NBE4
A0A3Q1NE67	0.148173	0.111696	40.3027	1.32657	0.192118	0.644402	TP53BP2	A0A3Q1NE67_BOVIN	A0A3Q1NE67
A4IFQ6	0.457772	0.344189	38.5426	1.33	0.191335	0.644402	CALML5	A4IFQ6_BOVIN	A4IFQ6
A5PJK1	-0.263861	0.197958	38.3813	-1.33291	0.190419	0.644402	TMPPE	TMPPE_BOVIN	A5PJK1
D1Z308	-0.2916	0.21945	38.0919	-1.32878	0.191826	0.644402	POSTN	D1Z308_BOVIN	D1Z308
E1BAG2	-0.206484	0.154769	37.9378	-1.33415	0.190109	0.644402	EXOSC5	E1BAG2_BOVIN	E1BAG2
F1MEK3	-0.148295	0.111837	39.9088	-1.32599	0.192382	0.644402	SCAF1	F1MEK3_BOVIN	F1MEK3
F1MIE2	-0.190241	0.143105	40.3027	-1.32938	0.191201	0.644402	SQSTM1	F1MIE2_BOVIN	F1MIE2
F1MK24	-0.177376	0.133304	40.3027	-1.33061	0.190796	0.644402	CNNM4	F1MK24_BOVIN	F1MK24
F1MPL1	0.143395	0.107762	35.3027	1.33066	0.191831	0.644402	MFN1	F1MPL1_BOVIN	F1MPL1
F1MT41	0.200218	0.150015	38.1165	1.33465	0.189908	0.644402	PTGFRN	F1MT41_BOVIN	F1MT41
F1N2D5	0.236418	0.177628	39.3027	1.33098	0.190866	0.644402	IDS	F1N2D5_BOVIN	F1N2D5
F6R0T8	0.124354	0.0935578	36.8837	1.32917	0.191956	0.644402	N6AMT1	F6R0T8_BOVIN	F6R0T8
G5E5M1	0.145406	0.109582	40.3027	1.32692	0.192004	0.644402	PHF3	G5E5M1_BOVIN	G5E5M1
P63212	0.310387	0.233875	38.5741	1.32715	0.192262	0.644402	GNG2	GBG2_BOVIN	P63212
P67868	-0.161523	0.121042	40.3027	-1.33444	0.189552	0.644402	CSNK2B	CSK2B_BOVIN	P67868
Q08DB5	-0.173617	0.130575	40.3027	-1.32963	0.191116	0.644402	STX5	STX5_BOVIN	Q08DB5
Q0VCK1	-0.373319	0.279945	38.4759	-1.33354	0.190195	0.644402	MYADM	Q0VCK1_BOVIN	Q0VCK1
Q2TBL4	0.145286	0.109461	37.5112	1.32729	0.192436	0.644402	POLR3C	RPC3_BOVIN	Q2TBL4
Q2TBW7;F1MZN7	0.190604	0.143128	40.3027	1.3317	0.190442	0.644402	SNX2	SNX2_BOVIN	Q2TBW7;F1MZN7
Q32L97	-0.160527	0.120073	37.2029	-1.33691	0.18937	0.644402	VAMP4	VAMP4_BOVIN	Q32L97
Q3T0R7	-0.206538	0.154698	40.3027	-1.3351	0.189335	0.644402	ACAA2	THIM_BOVIN	Q3T0R7
Q5EA64;F1N103	-0.578074	0.43326	40.3027	-1.33424	0.189614	0.644402	COCH	COCH_BOVIN	Q5EA64;F1N103
A0A3Q1M4P9	0.173392	0.131042	40.3027	1.32317	0.193235	0.646459	FAM83H	A0A3Q1M4P9_BOVIN	A0A3Q1M4P9
A3KN51	0.0989412	0.0747514	38.0937	1.3236	0.193524	0.646459	TSG101	A3KN51_BOVIN	A3KN51
F6QXG7	0.130687	0.0988183	40.3027	1.3225	0.193457	0.646459	GIGYF2	F6QXG7_BOVIN	F6QXG7
Q5E992	0.180767	0.136673	40.3027	1.32263	0.193416	0.646459	PPIL1	PPIL1_BOVIN	Q5E992
Q3SWX9	0.131208	0.0992295	39.5868	1.32226	0.19367	0.646552	RAD21	RAD21_BOVIN	Q3SWX9
Q2KHW4	-0.33161	0.250971	39.7199	-1.32131	0.19396	0.647126	SLC25A15	Q2KHW4_BOVIN	Q2KHW4
F1N353	-0.113035	0.0855677	38.904	-1.321	0.194219	0.647596	BNIP1	F1N353_BOVIN	F1N353
Q2HJF7	-0.253061	0.191807	40.3027	-1.31935	0.194498	0.647901	CAMK2D	KCC2D_BOVIN	Q2HJF7
Q2M2U4	0.27508	0.20846	39.6312	1.31958	0.194548	0.647901	RNASEH2C	RNH2C_BOVIN	Q2M2U4
E1BIU3;F1N1P2;A0A452DI18;Q32L31	0.250012	0.189426	38.1065	1.31984	0.194764	0.648225	HMGB3	HMGB3_BOVIN	E1BIU3;F1N1P2;A0A452DI18;Q32L31
A6QLT4	0.193173	0.146535	39.3027	1.31827	0.195045	0.648767	MTM1	MTM1_BOVIN	A6QLT4
F1MM36	0.177086	0.134436	40.3027	1.31725	0.195195	0.648869	NCOA5	F1MM36_BOVIN	F1MM36
A0A3Q1LWN4	0.126287	0.0958831	38.9742	1.31709	0.195499	0.649089	NDUFV3	A0A3Q1LWN4_BOVIN	A0A3Q1LWN4
E1B9L6	0.452462	0.341954	31.113	1.32316	0.195423	0.649089	SOX15	E1B9L6_BOVIN	E1B9L6
A0A3Q1NMJ3	0.216053	0.164385	39.2366	1.31431	0.196374	0.650027	NCBP2AS2	A0A3Q1NMJ3_BOVIN	A0A3Q1NMJ3
F1MZK0;P31717	0.164833	0.125476	40.3027	1.31366	0.19639	0.650027	NMT1	NMT1_BOVIN	F1MZK0;P31717
Q148F1	-0.26529	0.201929	40.3027	-1.31378	0.19635	0.650027	CFL2	COF2_BOVIN	Q148F1
Q3SZ20	-0.17285	0.131355	37.7931	-1.3159	0.196133	0.650027	SHMT2	GLYM_BOVIN	Q3SZ20
Q58DT1;E1BLQ8	0.314136	0.239242	40.2596	1.31305	0.196603	0.650027	RPL7	RL7_BOVIN	Q58DT1;E1BLQ8
Q5BIN2	0.134514	0.102366	38.4635	1.31405	0.196614	0.650027	SMARCB1	SNF5_BOVIN	Q5BIN2
Q6R8F2;A0A3Q1MSS6	0.149445	0.113726	40.3027	1.31409	0.196248	0.650027	CDH1	CADH1_BOVIN	Q6R8F2;A0A3Q1MSS6
Q2KHZ0	0.111313	0.0847474	38.7742	1.31347	0.196745	0.650066	TRIOBP	Q2KHZ0_BOVIN	Q2KHZ0
Q8MKF0	0.187646	0.143023	40.3027	1.312	0.196944	0.650331	LLGL1	L2GL1_BOVIN	Q8MKF0
A0A3Q1NCT6	0.155883	0.119019	40.3027	1.30974	0.197703	0.650618	MAP7	A0A3Q1NCT6_BOVIN	A0A3Q1NCT6
A6H7B3	0.155332	0.118475	39.8712	1.31109	0.197329	0.650618	NUF2	A6H7B3_BOVIN	A6H7B3
A6QL97	-0.165922	0.126577	38.0871	-1.31084	0.197762	0.650618	TMX3	A6QL97_BOVIN	A6QL97
F1MXE4	0.178599	0.136305	38.9109	1.31029	0.197781	0.650618	PSMD6	F1MXE4_BOVIN	F1MXE4
Q0VFX8	0.171671	0.131017	40.3027	1.31029	0.197517	0.650618	CRIP2	CRIP2_BOVIN	Q0VFX8
Q3SZ46	0.206892	0.158003	40.0114	1.30941	0.197864	0.650618	NOL7	Q3SZ46_BOVIN	Q3SZ46
Q5EA50	0.16935	0.129151	39.3506	1.31125	0.197374	0.650618	RABEPK	RABEK_BOVIN	Q5EA50
A0A3Q1LGN5;Q2KIG0	-0.27879	0.213208	39.2478	-1.3076	0.198618	0.652705	ETFDH	ETFD_BOVIN	A0A3Q1LGN5;Q2KIG0
A0A3Q1M0Z5	0.153689	0.117626	40.3027	1.30658	0.198761	0.652781	GTF3C3	A0A3Q1M0Z5_BOVIN	A0A3Q1M0Z5
A0A140T871	-0.175231	0.134545	37.6828	-1.3024	0.200685	0.653803	GLUD1	A0A140T871_BOVIN	A0A140T871
A0A3Q1MKY2	0.223256	0.171649	37.62	1.30066	0.201287	0.653803	TXNDC17	A0A3Q1MKY2_BOVIN	A0A3Q1MKY2
A0A452DII8;P00829	-0.129248	0.0992103	40.3027	-1.30277	0.200049	0.653803	ATP5F1B	ATPB_BOVIN	A0A452DII8;P00829
A4IF89	0.138471	0.10633	38.2098	1.30228	0.200615	0.653803	EXOC8	EXOC8_BOVIN	A4IF89
A6QLJ0	0.217952	0.166995	32.8609	1.30514	0.200911	0.653803	ERCC2	ERCC2_BOVIN	A6QLJ0
E1B7U3	-0.217257	0.166742	32.3931	-1.30296	0.201776	0.653803	USP6NL	E1B7U3_BOVIN	E1B7U3
E1BD42	-0.131712	0.101332	38.1413	-1.29981	0.201468	0.653803	NUP37	E1BD42_BOVIN	E1BD42
E1BNM6;A0A3Q1MQG9	0.187585	0.143967	37.6454	1.30297	0.200499	0.653803	WBP11	E1BNM6_BOVIN	E1BNM6;A0A3Q1MQG9
E1BNV7	0.128022	0.0984412	38.4382	1.3005	0.201174	0.653803	MYO9B	E1BNV7_BOVIN	E1BNV7
E1BNY8	0.175842	0.134981	40.3027	1.30271	0.200068	0.653803	GTF3C1	E1BNY8_BOVIN	E1BNY8
F1ML72	0.186871	0.14368	40.3027	1.30061	0.200781	0.653803	RPL34	F1ML72_BOVIN	F1ML72
F1N3C8	0.172018	0.132034	35.4653	1.30284	0.201027	0.653803	HIRA	F1N3C8_BOVIN	F1N3C8
F1N3S4	-0.146036	0.112426	37.8208	-1.29895	0.201824	0.653803	CUL4A	F1N3S4_BOVIN	F1N3S4
G8JKZ3	0.155782	0.120013	40.3027	1.29805	0.201652	0.653803	PRIM1	G8JKZ3_BOVIN	G8JKZ3
Q08DJ3	0.18101	0.138956	40.3027	1.30264	0.200092	0.653803	FUBP1	Q08DJ3_BOVIN	Q08DJ3
Q24JZ4	0.153267	0.11792	39.4725	1.29976	0.201223	0.653803	MTDH	Q24JZ4_BOVIN	Q24JZ4
Q2KJ39	-0.247105	0.189755	38.8603	-1.30224	0.200501	0.653803	RCN3	RCN3_BOVIN	Q2KJ39
Q2TBW5	0.16224	0.124796	40.3027	1.30004	0.200972	0.653803	ZNHIT2	ZNHI2_BOVIN	Q2TBW5
Q3MHP8	-0.225953	0.173995	40.3027	-1.29861	0.201458	0.653803	BET1L	BET1L_BOVIN	Q3MHP8
Q3SZF8	0.176738	0.135521	40.3027	1.30413	0.199588	0.653803	SNRPD2	SMD2_BOVIN	Q3SZF8
Q3T087	-0.280158	0.215241	39.1414	-1.3016	0.200662	0.653803	RPL11	RL11_BOVIN	Q3T087
Q3T0Z5	-0.136572	0.104798	37.702	-1.30319	0.200414	0.653803	LENG1	LENG1_BOVIN	Q3T0Z5
Q5E9K3	0.162146	0.124659	40.3027	1.30072	0.200743	0.653803	PNPO	PNPO_BOVIN	Q5E9K3
A6QLU1	-0.305113	0.235402	40.3027	-1.29614	0.202301	0.653973	GPD2	GPDM_BOVIN	A6QLU1
A6QQS5	0.132352	0.102076	38.5662	1.2966	0.202474	0.653973	NELFA	A6QQS5_BOVIN	A6QQS5
E1BLA8	0.211539	0.162891	36.3027	1.29865	0.202252	0.653973	GOLM1	E1BLA8_BOVIN	E1BLA8
Q1RMM9;Q58DH9	0.220095	0.169794	39.1974	1.29624	0.202471	0.653973	NAGA	NAGAB_BOVIN	Q1RMM9;Q58DH9
Q56JX8;A0A3Q1MB96	-0.521255	0.401052	35.3554	-1.29972	0.202108	0.653973	RPS13	RS13_BOVIN	Q56JX8;A0A3Q1MB96
Q0P5G1	0.119295	0.0920664	38.6824	1.29575	0.202741	0.654277	TONSL	TONSL_BOVIN	Q0P5G1
Q29RJ2;A0A3Q1MU35	-0.201179	0.155326	39.3027	-1.2952	0.202808	0.654277	TBC1D24	TBC24_BOVIN	Q29RJ2;A0A3Q1MU35
E1B7S1	-0.163434	0.126303	40.3027	-1.29399	0.203036	0.654625	PARP12	E1B7S1_BOVIN	E1B7S1
Q59I47	-0.177686	0.136804	32.3846	-1.29883	0.203174	0.654685	SMUG1	SMUG1_BOVIN	Q59I47
A0A3Q1MM05	-0.399875	0.309085	39.3027	-1.29374	0.203307	0.654728	PHACTR3	A0A3Q1MM05_BOVIN	A0A3Q1MM05
E1BIZ3	0.184998	0.143118	40.3027	1.29263	0.203502	0.654969	UNC119B	E1BIZ3_BOVIN	E1BIZ3
A6QQ16	0.168327	0.13036	40.3027	1.29124	0.203976	0.655338	NSL1	A6QQ16_BOVIN	A6QQ16
E1BMN2	0.124688	0.0965172	40.3027	1.29188	0.203759	0.655338	DIAPH3	E1BMN2_BOVIN	E1BMN2
F1N657	0.185211	0.14297	34.0962	1.29546	0.203865	0.655338	SPATA13	F1N657_BOVIN	F1N657
A0A3Q1NHB1	-0.236897	0.183521	37.7864	-1.29084	0.2046	0.656756	SYNGR1	A0A3Q1NHB1_BOVIN	A0A3Q1NHB1
A4FUC6	0.164699	0.127747	40.3027	1.28926	0.204658	0.656756	SRSF9	A4FUC6_BOVIN	A4FUC6
A0A3Q1LIE9	-0.18752	0.145483	38.3027	-1.28895	0.205146	0.657192	VANGL1	A0A3Q1LIE9_BOVIN	A0A3Q1LIE9
A0A452DI67;Q2M2T7	0.17875	0.138685	38.0605	1.28889	0.205214	0.657192	MRPS24	RT24_BOVIN	A0A452DI67;Q2M2T7
P27674	0.229849	0.178424	39.3405	1.28822	0.205196	0.657192	SLC2A1	GTR1_BOVIN	P27674
Q3ZBL5	0.159002	0.123423	38.834	1.28827	0.205275	0.657192	PTRH2	PTH2_BOVIN	Q3ZBL5
A0A3Q1MQC5	0.27538	0.213984	40.3027	1.28692	0.205465	0.657417		A0A3Q1MQC5_BOVIN	A0A3Q1MQC5
A0A3Q1LM43	-0.178367	0.13945	38.7902	-1.27907	0.208472	0.6575	DNAJB6	A0A3Q1LM43_BOVIN	A0A3Q1LM43
A0A3Q1LV79	0.205233	0.159675	34.3027	1.28532	0.207292	0.6575	MTMR10	A0A3Q1LV79_BOVIN	A0A3Q1LV79
A0JNI7	-0.145486	0.113721	40.3027	-1.27932	0.208099	0.6575	GRSF1	A0JNI7_BOVIN	A0JNI7
A4FUG0	0.176897	0.138019	38.0114	1.28168	0.207718	0.6575	SNAPIN	A4FUG0_BOVIN	A4FUG0
A6QQ47;F1MJ84	0.106274	0.0826836	38.092	1.28531	0.206446	0.6575	VPS51	VPS51_BOVIN	A6QQ47;F1MJ84
A6QR35	0.153477	0.119808	40.3027	1.28102	0.207509	0.6575	SCAMP2	A6QR35_BOVIN	A6QR35
A7MBI6	0.100037	0.0782604	40.3027	1.27826	0.208471	0.6575	GLOD4	A7MBI6_BOVIN	A7MBI6
E1BCF0	0.224381	0.174082	31.3027	1.28894	0.206864	0.6575	PIBF1	E1BCF0_BOVIN	E1BCF0
E1BEC1	-0.22432	0.175257	39.3027	-1.27995	0.208067	0.6575	WDR7	E1BEC1_BOVIN	E1BEC1
E1BHM3	0.164942	0.128701	40.3027	1.28159	0.20731	0.6575	LIN28A	E1BHM3_BOVIN	E1BHM3
E1BIB4	0.172474	0.134657	40.3027	1.28083	0.207574	0.6575	HNRNPL	E1BIB4_BOVIN	E1BIB4
F1MI38;Q95132	-0.344646	0.268963	40.0734	-1.28139	0.207422	0.6575	ICAM1	ICAM1_BOVIN	F1MI38;Q95132
F1MJ73	-0.19903	0.155209	40.3027	-1.28233	0.207053	0.6575	DOCK5	F1MJ73_BOVIN	F1MJ73
F1MLG1	0.120535	0.0941279	37.9171	1.28055	0.208131	0.6575	SRPRB	F1MLG1_BOVIN	F1MLG1
F1MV19	0.139319	0.108471	38.6779	1.28439	0.206645	0.6575	CCDC117	F1MV19_BOVIN	F1MV19
F1MW70	-0.248489	0.193003	27.907	-1.28749	0.208499	0.6575	DUSP12	F1MW70_BOVIN	F1MW70
F1MZU1	0.167277	0.130121	40.3027	1.28556	0.205936	0.6575	LARP1	F1MZU1_BOVIN	F1MZU1
F1N412	-0.210911	0.164539	38.5896	-1.28183	0.20755	0.6575	AACS	F1N412_BOVIN	F1N412
F1N4V2	0.109568	0.085492	38.4936	1.28162	0.207643	0.6575	CTR9	F1N4V2_BOVIN	F1N4V2
P25500	0.205351	0.160499	38.3409	1.27946	0.208425	0.6575	PAPOLA	PAPOA_BOVIN	P25500
P82915	0.180216	0.140247	37.9875	1.285	0.206574	0.6575	MRPS16	RT16_BOVIN	P82915
Q2KJH7	-0.209539	0.162938	38.0735	-1.28601	0.206207	0.6575	ALDH18A1	Q2KJH7_BOVIN	Q2KJH7
Q2NKY7	0.152015	0.118689	39.2204	1.28079	0.207791	0.6575	SEPTIN2	SEPT2_BOVIN	Q2NKY7
Q2YDD9;F1MDK8	-0.222979	0.173368	39.8751	-1.28616	0.205805	0.6575	SLC25A31	ADT4_BOVIN	Q2YDD9;F1MDK8
Q95M12;A0A140T8D4	0.244882	0.191277	40.3027	1.28025	0.207779	0.6575	LGMN	LGMN_BOVIN	Q95M12;A0A140T8D4
A0A3Q1M2S9	0.185053	0.14495	40.3027	1.27667	0.209028	0.658787	PPP1R13L	A0A3Q1M2S9_BOVIN	A0A3Q1M2S9
E1BB53	0.164668	0.128747	35.1001	1.279	0.209287	0.659069	TEP1	E1BB53_BOVIN	E1BB53
F1MUZ0	0.144374	0.113199	40.3027	1.2754	0.209471	0.659069	EBNA1BP2	F1MUZ0_BOVIN	F1MUZ0
Q3T106	0.151796	0.119021	40.3027	1.27538	0.209479	0.659069	SRSF7	SRSF7_BOVIN	Q3T106
A0A3Q1LP50	0.12929	0.101861	40.3027	1.26928	0.211621	0.65956	LARP7	A0A3Q1LP50_BOVIN	A0A3Q1LP50
A0A3Q1MZC5	0.22921	0.179998	38.0237	1.2734	0.210606	0.65956	CAST	A0A3Q1MZC5_BOVIN	A0A3Q1MZC5
A5D7H5	0.138074	0.108476	38.3027	1.27285	0.210743	0.65956	CASC3	CASC3_BOVIN	A5D7H5
A5D7J7	-0.198225	0.155694	35.8543	-1.27317	0.211152	0.65956	ARSL	A5D7J7_BOVIN	A5D7J7
A7MB62	-0.237688	0.187103	37.7809	-1.27036	0.211724	0.65956	ACTR2	ARP2_BOVIN	A7MB62
A7MB76	-0.203856	0.159972	37.3027	-1.27432	0.210431	0.65956	TRAPPC13	TPC13_BOVIN	A7MB76
E1BA82	0.183354	0.144579	39.5273	1.2682	0.212147	0.65956	UBAP2	E1BA82_BOVIN	E1BA82
E1BNQ9	0.13326	0.104648	40.3027	1.27342	0.210166	0.65956	HNRNPUL2	E1BNQ9_BOVIN	E1BNQ9
F1MHD4	-0.124476	0.0982176	39.7271	-1.26734	0.212411	0.65956	PARS2	F1MHD4_BOVIN	F1MHD4
F1MU45	0.102351	0.0805976	40.3027	1.2699	0.211402	0.65956	PCF11	F1MU45_BOVIN	F1MU45
F1MUW6	0.115489	0.0908499	38.9658	1.2712	0.211193	0.65956	TMF1	F1MUW6_BOVIN	F1MUW6
F1MXK2	0.177986	0.140295	38.3945	1.26866	0.212202	0.65956	NUFIP2	F1MXK2_BOVIN	F1MXK2
F1N1H2;A6QQ70	-0.0926247	0.0730124	38.6452	-1.26862	0.212167	0.65956	MAP1S	MAP1S_BOVIN	F1N1H2;A6QQ70
F1N5S7	-0.173706	0.136409	39.3027	-1.27343	0.210347	0.65956	PDF	F1N5S7_BOVIN	F1N5S7
F6QDZ3	-0.146311	0.115186	38.2518	-1.27021	0.211682	0.65956	USE1	F6QDZ3_BOVIN	F6QDZ3
P48734	-0.123196	0.0966891	38.0215	-1.27415	0.210344	0.65956	CDK1	CDK1_BOVIN	P48734
P61286;A0A3Q1N424	-0.145803	0.114403	37.5966	-1.27447	0.210317	0.65956	PABPC1	PABP1_BOVIN	P61286;A0A3Q1N424
Q2HJM9;F1MZU5	0.416058	0.325696	35.1804	1.27744	0.209812	0.65956	MEST	MEST_BOVIN	Q2HJM9;F1MZU5
Q2KJI2	-0.220069	0.173347	37.6404	-1.26953	0.212045	0.65956	STT3A	STT3A_BOVIN	Q2KJI2
Q2TA25	-0.138364	0.108977	37.5629	-1.26966	0.212016	0.65956	PLK1	PLK1_BOVIN	Q2TA25
Q3T0H4	-0.225984	0.178102	37.8189	-1.26884	0.212252	0.65956	ZCCHC17	Q3T0H4_BOVIN	Q3T0H4
Q3T161	0.172826	0.136346	40.3027	1.26755	0.212232	0.65956	SYAP1	Q3T161_BOVIN	Q3T161
Q3ZBI3	0.212371	0.167174	35.1527	1.27036	0.212301	0.65956	RNASEH2B	RNH2B_BOVIN	Q3ZBI3
A5PK97	0.440156	0.347607	39.2988	1.26625	0.21288	0.659891	HAPLN3	A5PK97_BOVIN	A5PK97
F1MD77	0.128796	0.101752	40.3027	1.26578	0.212859	0.659891	LAMC1	F1MD77_BOVIN	F1MD77
Q08E32	0.153734	0.121404	40.3027	1.26631	0.212674	0.659891	CHMP4B	Q08E32_BOVIN	Q08E32
Q2NKW0	-0.144261	0.114043	39.3027	-1.26498	0.213329	0.660233	BLOC1S1	BL1S1_BOVIN	Q2NKW0
Q3ZBG5	0.307373	0.242876	38.1246	1.26555	0.213353	0.660233		BAG2_BOVIN	Q3ZBG5
Q3ZC25	-0.182746	0.144273	36.9384	-1.26666	0.213205	0.660233	TMEM106B	T106B_BOVIN	Q3ZC25
Q5E959	0.127355	0.10076	40.3027	1.26395	0.213508	0.66034	STRAP	STRAP_BOVIN	Q5E959
A0A3Q1LTD8	-0.230797	0.182824	40.3027	-1.2624	0.214061	0.66075		A0A3Q1LTD8_BOVIN	A0A3Q1LTD8
A5PJW8	0.118328	0.0937167	40.3027	1.26262	0.213984	0.66075	POLR2B	A5PJW8_BOVIN	A5PJW8
A7MBJ5	-0.210372	0.166558	38.1052	-1.26305	0.214245	0.66075	CAND1	CAND1_BOVIN	A7MBJ5
Q2T9L9	0.170261	0.134897	40.3027	1.26215	0.214149	0.66075	GTF2F2	T2FB_BOVIN	Q2T9L9
Q56JU9	0.135344	0.107177	40.3027	1.26281	0.213914	0.66075	RPS24	RS24_BOVIN	Q56JU9
A0A3Q1LW99	0.133588	0.105908	40.3027	1.26136	0.214431	0.660952	LEO1	A0A3Q1LW99_BOVIN	A0A3Q1LW99
A2VDX0	0.148197	0.117546	37.5791	1.26076	0.215166	0.661078	TWF2	A2VDX0_BOVIN	A2VDX0
A4IFJ8	0.140279	0.1114	40.3027	1.25923	0.215192	0.661078	ACTL6A	A4IFJ8_BOVIN	A4IFJ8
E1BEA2	0.10841	0.0860447	40.3027	1.25993	0.214941	0.661078	EDC3	E1BEA2_BOVIN	E1BEA2
F1MBL6	0.125222	0.0994039	39.3027	1.25972	0.215198	0.661078	SMG1	F1MBL6_BOVIN	F1MBL6
F1N6L1	0.133635	0.106057	40.3027	1.26003	0.214905	0.661078	VARS2	F1N6L1_BOVIN	F1N6L1
Q2KJC1	0.139369	0.110632	40.3027	1.25975	0.215005	0.661078	CDC5L	CDC5L_BOVIN	Q2KJC1
F1MCL7	0.166326	0.132027	38.3148	1.25979	0.215365	0.66122	SHROOM2	F1MCL7_BOVIN	F1MCL7
A5PJM4	-0.280092	0.222416	37.994	-1.25932	0.215597	0.661561	AIFM2	FSP1_BOVIN	A5PJM4
A5PJE5	0.170997	0.136068	39.1064	1.2567	0.216317	0.662146	NFATC2IP	A5PJE5_BOVIN	A5PJE5
F1MLS2	0.229901	0.182684	36.3027	1.25846	0.216258	0.662146	TRIO	F1MLS2_BOVIN	F1MLS2
F1MNT2;Q0VCR1	0.142571	0.113476	38.0302	1.25639	0.216636	0.662146	RTF2	RTF2_BOVIN	F1MNT2;Q0VCR1
G5E5S3	0.135867	0.108171	39.2327	1.25604	0.216531	0.662146	KIF14	G5E5S3_BOVIN	G5E5S3
P42899	0.208997	0.166382	40.1538	1.25613	0.216328	0.662146	RPLP2	RLA2_BOVIN	P42899
Q10741	0.157464	0.125381	40.3027	1.25589	0.216388	0.662146	ADAM10	ADA10_BOVIN	Q10741
Q2TBS9	0.154507	0.122938	38.1073	1.2568	0.216477	0.662146	SMU1	SMU1_BOVIN	Q2TBS9
F1MUH9	0.153381	0.122322	40.3027	1.25391	0.217101	0.662893	CTTNBP2NL	F1MUH9_BOVIN	F1MUH9
Q08E38	0.161071	0.128461	40.3027	1.25384	0.217123	0.662893	PRPF19	PRP19_BOVIN	Q08E38
Q2KJJ5;A0A3Q1MY06	0.159028	0.126761	37.8515	1.25454	0.217336	0.663172	TBL3	TBL3_BOVIN	Q2KJJ5;A0A3Q1MY06
E1BNE2	-0.18519	0.147722	38.341	-1.25364	0.217563	0.663495	CAND2	E1BNE2_BOVIN	E1BNE2
A0A3Q1LLS4;P48820	0.120374	0.0961271	40.3027	1.25223	0.217703	0.663551	RANBP2	RBP2_BOVIN	A0A3Q1LLS4;P48820
Q5E9S4	0.193534	0.154393	37.1138	1.25352	0.217857	0.663651	ETNPPL	AT2L1_BOVIN	Q5E9S4
F1MCN8	-0.134453	0.107449	40.3027	-1.25132	0.218032	0.663812	AMACR	F1MCN8_BOVIN	F1MCN8
A0A3Q1LFT5;Q0VD29	-0.181312	0.145214	40.3027	-1.24858	0.219022	0.664315	RRAGC	Q0VD29_BOVIN	A0A3Q1LFT5;Q0VD29
A0A3Q1LQ26;Q29449	-0.231806	0.185669	39.0183	-1.24849	0.219291	0.664315	ATP8A1	AT8A1_BOVIN	A0A3Q1LQ26;Q29449
F1MC50;A0A3Q1LZL4	-0.181147	0.144952	38.9579	-1.24971	0.218862	0.664315	ITSN2	F1MC50_BOVIN	F1MC50;A0A3Q1LZL4
F1MEQ5;A6QPU5	-0.154324	0.12346	38.1084	-1.24998	0.218927	0.664315	DARS2	SYDM_BOVIN	F1MEQ5;A6QPU5
F1N5F9	0.182542	0.146075	40.3019	1.24965	0.218638	0.664315	FAM169A	F1N5F9_BOVIN	F1N5F9
P46196	0.10571	0.0845307	37.8721	1.25056	0.218768	0.664315	MAPK1	MK01_BOVIN	P46196
Q17QQ1	-0.133399	0.1068	40.3027	-1.24905	0.218855	0.664315	LAMTOR3	LTOR3_BOVIN	Q17QQ1
Q3MHR5	0.164245	0.131577	40.3027	1.24828	0.21913	0.664315	SRSF2	SRSF2_BOVIN	Q3MHR5
Q6Q137;A0A3Q1M3S4	0.106751	0.0854401	37.8543	1.24942	0.219182	0.664315	SEPTIN7	SEPT7_BOVIN	Q6Q137;A0A3Q1M3S4
A0A3Q1M2B9	0.120442	0.0966095	40.3027	1.24669	0.219707	0.664471	ARID1A	A0A3Q1M2B9_BOVIN	A0A3Q1M2B9
P11456	-0.216191	0.17323	38.1858	-1.248	0.21963	0.664471	M6PR	MPRD_BOVIN	P11456
Q5EA98	0.155742	0.124875	40.3027	1.24719	0.219527	0.664471	MFAP1	MFAP1_BOVIN	Q5EA98
F1MCZ2;A4IFE9	0.142122	0.113995	38.2483	1.24674	0.220076	0.665218	TM9SF1	TM9S1_BOVIN	F1MCZ2;A4IFE9
A6QQL9	0.214615	0.17227	38.8774	1.24581	0.22029	0.665497	SRP14	SRP14_BOVIN	A6QQL9
A6QNM9	-0.197506	0.15855	38.3253	-1.2457	0.220437	0.665508	SLC25A12	A6QNM9_BOVIN	A6QNM9
E1BAX1	-0.147697	0.118725	38.8127	-1.24403	0.220951	0.665508	GOPC	E1BAX1_BOVIN	E1BAX1
F1MC76;A3KMX8	0.1445	0.115997	37.6086	1.24573	0.22057	0.665508	ARMT1	ARMT1_BOVIN	F1MC76;A3KMX8
F1N1U1	0.193363	0.155206	35.7976	1.24584	0.220914	0.665508	SYNJ2	F1N1U1_BOVIN	F1N1U1
P49410	-0.169448	0.136245	39.0578	-1.2437	0.221024	0.665508	TUFM	EFTU_BOVIN	P49410
P58354;F1MZY9	0.214264	0.172357	40.2605	1.24314	0.221006	0.665508	SLC2A8	SL2A8_BOVIN	P58354;F1MZY9
A0A3Q1M901	-0.133675	0.10783	39.188	-1.23968	0.222465	0.666907	EMC1	A0A3Q1M901_BOVIN	A0A3Q1M901
A0A3Q1MTL1	0.215664	0.173749	37.3027	1.24124	0.222268	0.666907	SCAF4	A0A3Q1MTL1_BOVIN	A0A3Q1MTL1
F1MPG7	0.110072	0.0887427	38.2159	1.24035	0.222406	0.666907	NAT10	F1MPG7_BOVIN	F1MPG7
F1N338;A0A3Q1LS03	-0.169337	0.136652	40.3027	-1.23918	0.222446	0.666907	HADH	F1N338_BOVIN	F1N338;A0A3Q1LS03
P81644	0.310534	0.250071	37.51	1.24178	0.222026	0.666907	APOA2	APOA2_BOVIN	P81644
Q0IIF7	0.120521	0.097101	40.3027	1.24119	0.221711	0.666907	USP14	UBP14_BOVIN	Q0IIF7
Q148M8	0.108295	0.0872946	37.8871	1.24057	0.222391	0.666907	ABT1	ABT1_BOVIN	Q148M8
Q32KL2	-0.172694	0.13923	40.3027	-1.24035	0.22202	0.666907	PSMB5	PSB5_BOVIN	Q32KL2
Q24JY6;A0A3Q1MGM1	-0.365458	0.295087	40.3027	-1.23848	0.222705	0.66726	TMEM160	TM160_BOVIN	Q24JY6;A0A3Q1MGM1
A6QLB1;G3MYK6	-0.317969	0.257171	40.3027	-1.23641	0.223463	0.667617	RAB27A	A6QLB1_BOVIN	A6QLB1;G3MYK6
A7YY28	-0.287595	0.233048	40.3027	-1.23406	0.224328	0.667617	ABHD14B	ABHEB_BOVIN	A7YY28
E1BDU9	0.140575	0.113652	40.3027	1.23689	0.223285	0.667617	GATAD2B	E1BDU9_BOVIN	E1BDU9
E1BEN4	-0.160826	0.130127	40.3027	-1.23592	0.223645	0.667617	GMPPA	E1BEN4_BOVIN	E1BEN4
F1MV74;P07857	0.26502	0.214367	38.177	1.23629	0.223903	0.667617	SCP2	SCP2_BOVIN	F1MV74;P07857
F1MZ00	0.210428	0.169983	37.7697	1.23794	0.223379	0.667617	SNRPD3	F1MZ00_BOVIN	F1MZ00
F1MZQ1	0.146279	0.118504	38.4723	1.23438	0.224549	0.667617	SAP130	F1MZQ1_BOVIN	F1MZQ1
F1N4I1	0.207751	0.167635	30.4686	1.2393	0.224694	0.667617	MED13L	F1N4I1_BOVIN	F1N4I1
G5E5Y0	0.130436	0.105478	38.6192	1.23662	0.223697	0.667617	SNRPB2	G5E5Y0_BOVIN	G5E5Y0
P07224	-0.25648	0.208014	40.3027	-1.233	0.224721	0.667617	PROS1	PROS_BOVIN	P07224
Q1RMW3	0.133788	0.108327	39.4098	1.23504	0.224129	0.667617	MTA2	Q1RMW3_BOVIN	Q1RMW3
Q27977	-0.150549	0.121834	39.9942	-1.23569	0.223782	0.667617	ITGA5	ITA5_BOVIN	Q27977
Q2KIQ7;A0A3Q1MCZ2	0.180828	0.146124	38.6337	1.23749	0.223373	0.667617	SF3B6	Q2KIQ7_BOVIN	Q2KIQ7;A0A3Q1MCZ2
Q2NL21	-0.109821	0.0890022	40.3027	-1.23391	0.224384	0.667617	DNAJC11	DJC11_BOVIN	Q2NL21
Q3SZ32;G3MXN8;E1BF97	0.313384	0.254197	40.3027	1.23284	0.224779	0.667617	TCEB2	Q3SZ32_BOVIN	Q3SZ32;G3MXN8;E1BF97
Q58DH8	0.163255	0.132235	38.695	1.23458	0.224433	0.667617	FEN1	FEN1_BOVIN	Q58DH8
G3X757;Q3ZBT1	0.0882362	0.0715467	38.2284	1.23327	0.225006	0.667664	VCP	TERA_BOVIN	G3X757;Q3ZBT1
Q0VCF9	0.159955	0.12982	40.3027	1.23213	0.225039	0.667664	LSM12	LSM12_BOVIN	Q0VCF9
A0A3Q1MN97	0.129428	0.105378	40.3027	1.22823	0.226486	0.668994	VCL	A0A3Q1MN97_BOVIN	A0A3Q1MN97
A6H714	0.147574	0.119988	38.5054	1.2299	0.226196	0.668994	MTREX	A6H714_BOVIN	A6H714
A7Z014	0.174892	0.142453	40.3027	1.22771	0.226677	0.668994	TKT	A7Z014_BOVIN	A7Z014
E1BNY9	0.149897	0.121838	39.1558	1.2303	0.225927	0.668994	HUWE1	E1BNY9_BOVIN	E1BNY9
F1MFC2	0.204497	0.166486	40.3027	1.22831	0.226454	0.668994	DSG2	F1MFC2_BOVIN	F1MFC2
F1MLB1	0.181988	0.148243	40.3027	1.22764	0.226704	0.668994	EP400	F1MLB1_BOVIN	F1MLB1
Q0VCI1	0.152096	0.123836	40.3027	1.22821	0.226493	0.668994	OSGEP	OSGEP_BOVIN	Q0VCI1
Q148I1	-0.126861	0.103219	37.5002	-1.22905	0.226711	0.668994	PAAF1	PAAF1_BOVIN	Q148I1
Q2T9S3;F1MYX7	0.0995907	0.080875	38.5868	1.23141	0.22562	0.668994	POLR3F	RPC6_BOVIN	Q2T9S3;F1MYX7
Q3MHX5	-0.183101	0.148806	38.5051	-1.23047	0.225986	0.668994	SUCLG2	SUCB2_BOVIN	Q3MHX5
Q148L7	0.190353	0.155034	38.7093	1.22782	0.226928	0.669273	PDRG1	PDRG1_BOVIN	Q148L7
Q5EA24;A0A3Q1MI23	0.13587	0.110764	40.3027	1.22667	0.227066	0.669317	RIOX2	RIOX2_BOVIN	Q5EA24;A0A3Q1MI23
Q3MHM7	0.180552	0.147201	38.0477	1.22656	0.227523	0.670303	RPL35	RL35_BOVIN	Q3MHM7
Q2YDI0	0.147079	0.120071	40.3027	1.22494	0.22771	0.670493	MRPL11	RM11_BOVIN	Q2YDI0
D7GLD0	-0.274931	0.224755	39.4319	-1.22325	0.228495	0.671359	MFN2	D7GLD0_BOVIN	D7GLD0
Q0VCC3	-0.225616	0.184313	39.3027	-1.22409	0.228205	0.671359	BLOC1S4	Q0VCC3_BOVIN	Q0VCC3
Q32PE4	0.160564	0.131089	37.3027	1.22485	0.22831	0.671359	C1D	C1D_BOVIN	Q32PE4
Q5EAD4	-0.273144	0.223355	40.3027	-1.22292	0.228465	0.671359	ACADSB	ACDSB_BOVIN	Q5EAD4
A0A3Q1LKM4	0.13451	0.110109	40.3027	1.2216	0.228956	0.671819	ANKLE2	A0A3Q1LKM4_BOVIN	A0A3Q1LKM4
E1BFZ9	0.141729	0.116064	40.3027	1.22113	0.229133	0.671819	MCM4	E1BFZ9_BOVIN	E1BFZ9
E1BGF3	0.165842	0.135749	40.3027	1.22169	0.228925	0.671819	HCFC1	E1BGF3_BOVIN	E1BGF3
F1MTD6;Q3B7M7	0.186072	0.152381	40.3027	1.2211	0.229144	0.671819	URI1	RMP_BOVIN	F1MTD6;Q3B7M7
A0A3Q1LVM1;Q29S14	-0.303517	0.248628	37.3278	-1.22077	0.22983	0.672333	TVP23B	TV23B_BOVIN	A0A3Q1LVM1;Q29S14
A0A3Q1MJY5	-0.215423	0.176527	39.2611	-1.22034	0.229615	0.672333	ARRDC1	A0A3Q1MJY5_BOVIN	A0A3Q1MJY5
A0A3Q1MTI8;A0A0A0MPA4;Q56JX5	0.145431	0.119466	40.3027	1.21735	0.230552	0.672333	RPS25	RS25_BOVIN	A0A3Q1MTI8;A0A0A0MPA4;Q56JX5
A0A3Q1N125	0.171853	0.141145	40.3027	1.21756	0.230473	0.672333	C7H19orf67	A0A3Q1N125_BOVIN	A0A3Q1N125
E1BEN8	0.123245	0.101373	39.3027	1.21575	0.231333	0.672333	TAF5	E1BEN8_BOVIN	E1BEN8
E1BHU1	0.135066	0.110912	40.3027	1.21778	0.23039	0.672333	TCOF1	E1BHU1_BOVIN	E1BHU1
E1BI28	0.206892	0.16983	38.0263	1.21823	0.230641	0.672333	GM2A	E1BI28_BOVIN	E1BI28
F1MCY2	0.135651	0.111671	40.3027	1.21474	0.231534	0.672333	PHACTR4	PHAR4_BOVIN	F1MCY2
F1MIE6;P08169	0.120491	0.0991762	40.3027	1.21491	0.231469	0.672333	IGF2R	MPRI_BOVIN	F1MIE6;P08169
F1MWH2	0.318832	0.261748	40.3027	1.21809	0.230274	0.672333	AHCYL1	F1MWH2_BOVIN	F1MWH2
F1MYH0	0.160376	0.131488	40.3027	1.2197	0.229669	0.672333	ZNHIT6	F1MYH0_BOVIN	F1MYH0
F1N2D3	0.125823	0.103506	40.3027	1.21561	0.231205	0.672333	TJP1	F1N2D3_BOVIN	F1N2D3
G3MX37	0.13448	0.110496	40.3027	1.21706	0.230661	0.672333	ZC3H18	G3MX37_BOVIN	G3MX37
P52556	0.248377	0.203853	40.3027	1.21841	0.230153	0.672333	BLVRB	BLVRB_BOVIN	P52556
P82926	0.191145	0.157335	40.3027	1.2149	0.231476	0.672333	MRPS33	RT33_BOVIN	P82926
Q2YDM1	-0.203549	0.167385	38.6045	-1.21605	0.231349	0.672333	ARL1	ARL1_BOVIN	Q2YDM1
Q5E964	-0.155146	0.12747	37.704	-1.21712	0.231122	0.672333	PSMD13	PSD13_BOVIN	Q5E964
Q8HYY4;A0A3Q1M2G8	0.14754	0.121239	38.2504	1.21694	0.231084	0.672333	UACA	UACA_BOVIN	Q8HYY4;A0A3Q1M2G8
F1MSF6	0.142261	0.117144	38.7921	1.21442	0.23193	0.672392	UTP3	F1MSF6_BOVIN	F1MSF6
F1N076	-0.131146	0.108039	39.8434	-1.21388	0.23194	0.672392	CP	F1N076_BOVIN	F1N076
F6RWK1	-0.157536	0.129777	38.9763	-1.2139	0.23209	0.672392	ARHGAP1	F6RWK1_BOVIN	F6RWK1
G3N3Y1	-0.180928	0.148991	39.3027	-1.21436	0.231857	0.672392	NBEAL1	G3N3Y1_BOVIN	G3N3Y1
Q5E9K1	-0.249073	0.205131	37.9359	-1.21422	0.232169	0.672392	COMMD5	COMD5_BOVIN	Q5E9K1
A5D7R6	0.177272	0.146144	38.1658	1.213	0.232586	0.672458	ITIH2	A5D7R6_BOVIN	A5D7R6
O18973;Q2TBX8	0.140171	0.115572	39.3027	1.21284	0.232432	0.672458	RABGEF1	RABX5_BOVIN	O18973;Q2TBX8
P06623	-0.246646	0.203554	40.3027	-1.2117	0.232684	0.672458	CNP	CN37_BOVIN	P06623
Q1JP75;A5PJR3	-0.251382	0.207209	37.8177	-1.21318	0.232583	0.672458	DCXR	DCXR_BOVIN	Q1JP75;A5PJR3
A2VDY3	0.16324	0.134807	40.3027	1.21092	0.232981	0.672954	CHMP4A	CHM4A_BOVIN	A2VDY3
P61286;A0A3Q1LUM7	0.260944	0.215419	38.6	1.21133	0.233133	0.672954	PABPC1	PABP1_BOVIN	P61286;A0A3Q1LUM7
P68210;A0A140T869	0.128919	0.106521	40.3027	1.21027	0.233225	0.672954	ENSA	ENSA_BOVIN	P68210;A0A140T869
A6QQX0	-0.148395	0.122714	40.3027	-1.20928	0.233601	0.673601	PBK	A6QQX0_BOVIN	A6QQX0
A7MB57	0.0990809	0.0819311	39.0474	1.20932	0.233811	0.673601	YES1	A7MB57_BOVIN	A7MB57
F1MVN0	0.17114	0.141589	40.3027	1.20871	0.233819	0.673601	ATN1	F1MVN0_BOVIN	F1MVN0
A0A3Q1MN70	0.240378	0.198972	40.3027	1.2081	0.234051	0.673915	GALNT7	A0A3Q1MN70_BOVIN	A0A3Q1MN70
Q8SQB9;P80747	-0.147272	0.121877	38.9492	-1.20836	0.234193	0.673967	ITGB5	ITB5_BOVIN	Q8SQB9;P80747
F1MBM9	0.0953755	0.0789969	40.3027	1.20733	0.234343	0.674043	ARHGEF7	F1MBM9_BOVIN	F1MBM9
A0A3Q1M539	0.194142	0.160995	39.3027	1.20589	0.235071	0.674463	GRAMD1A	A0A3Q1M539_BOVIN	A0A3Q1M539
A0A3Q1MD54;E1BEG2;A0A3Q1LPR0;A0A3Q1NDU9	0.150564	0.124846	40.3027	1.20599	0.234852	0.674463	HNRNPA3	E1BEG2_BOVIN	A0A3Q1MD54;E1BEG2;A0A3Q1LPR0;A0A3Q1NDU9
A0A3S5ZP75	-0.174158	0.144561	39.5709	-1.20474	0.235459	0.674463	PPCS	A0A3S5ZP75_BOVIN	A0A3S5ZP75
A5PJR5	0.123698	0.102979	40.1086	1.20119	0.236721	0.674463	CSTF3	A5PJR5_BOVIN	A5PJR5
E1BD49	0.242575	0.201748	40.3027	1.20236	0.236239	0.674463	FOXRED2	E1BD49_BOVIN	E1BD49
E1BIH2	0.146991	0.122143	37.8085	1.20343	0.23629	0.674463	NAA11	E1BIH2_BOVIN	E1BIH2
E1BMM4	0.122253	0.101569	40.3027	1.20364	0.23575	0.674463	VPS26B	E1BMM4_BOVIN	E1BMM4
F1MFD5	0.14503	0.120224	38.179	1.20633	0.235114	0.674463	RANGAP1	F1MFD5_BOVIN	F1MFD5
F1MHM7	0.115824	0.0960343	38.7309	1.20607	0.235107	0.674463	CEBPZ	F1MHM7_BOVIN	F1MHM7
F1MKA0	-0.241826	0.201373	40.1482	-1.20088	0.236834	0.674463	B3GLCT	F1MKA0_BOVIN	F1MKA0
F1MQ89	0.121365	0.100928	40.3027	1.20249	0.236191	0.674463	COG2	F1MQ89_BOVIN	F1MQ89
F1MQJ3	0.174619	0.145326	40.2203	1.20157	0.236559	0.674463	NECTIN1	F1MQJ3_BOVIN	F1MQJ3
F1MZD1	-0.365818	0.304614	40.3027	-1.20093	0.236791	0.674463	WEE2	F1MZD1_BOVIN	F1MZD1
G3MXQ8	-0.127503	0.105776	40.3027	-1.2054	0.235078	0.674463	MAN1B1	G3MXQ8_BOVIN	G3MXQ8
O77834	0.207967	0.172823	38.3466	1.20335	0.236218	0.674463	PRDX6	PRDX6_BOVIN	O77834
Q29RI0	-0.124504	0.103345	38.066	-1.20474	0.235741	0.674463	COQ8A	COQ8A_BOVIN	Q29RI0
Q2HJ97	-0.151505	0.126123	40.3027	-1.20125	0.236667	0.674463	PHB2	PHB2_BOVIN	Q2HJ97
Q3MHK9	0.205786	0.170751	38.8042	1.20518	0.235432	0.674463	FSCN1	Q3MHK9_BOVIN	Q3MHK9
Q3ZCA2	0.176761	0.146865	40.3027	1.20356	0.235782	0.674463	NUDT21	CPSF5_BOVIN	Q3ZCA2
A0A3Q1LM83	0.154664	0.1292	40.3027	1.19709	0.238265	0.67481	PPP4R3B	A0A3Q1LM83_BOVIN	A0A3Q1LM83
A0A3Q1MK64	-0.20337	0.169877	40.3027	-1.19716	0.238239	0.67481	ARMC10	A0A3Q1MK64_BOVIN	A0A3Q1MK64
A0A3S5ZP82	-0.240404	0.20073	40.3027	-1.19765	0.23805	0.67481	LAD1	A0A3S5ZP82_BOVIN	A0A3S5ZP82
A4FV57	0.151493	0.126345	40.3027	1.19904	0.237515	0.67481	AEBP2	AEBP2_BOVIN	A4FV57
E1BKR4	0.12166	0.101378	40.3027	1.20006	0.237125	0.67481	NOL10	E1BKR4_BOVIN	E1BKR4
F1MH07	-0.146157	0.122004	40.3027	-1.19797	0.237926	0.67481	MICAL1	MICA1_BOVIN	F1MH07
G5E630	-0.15848	0.132094	39.8508	-1.19975	0.237321	0.67481	USP9X	G5E630_BOVIN	G5E630
Q0VCY7	0.13748	0.114583	39.2368	1.19983	0.2374	0.67481	SRSF1	SRSF1_BOVIN	Q0VCY7
Q3T0W9	0.180439	0.150456	39.3337	1.19928	0.237595	0.67481	RPL19	RL19_BOVIN	Q3T0W9
Q95L14	-0.457659	0.382289	39.8833	-1.19715	0.238314	0.67481	PTGES	PTGES_BOVIN	Q95L14
E1BM12	-0.221158	0.184788	38.9043	-1.19683	0.238617	0.67497	SRM	E1BM12_BOVIN	E1BM12
Q3MHL7	0.125062	0.104526	40.3027	1.19647	0.238504	0.67497	CCT6A	TCPZ_BOVIN	Q3MHL7
A0A3Q1MH63	-0.152568	0.127727	37.6595	-1.19448	0.239759	0.67521	XPO5	A0A3Q1MH63_BOVIN	A0A3Q1MH63
A6QLS0	0.106706	0.0894852	40.3027	1.19244	0.240061	0.67521	POLR1B	A6QLS0_BOVIN	A6QLS0
E1BG57	0.134729	0.11287	38.2418	1.19367	0.23996	0.67521	LOC518768	E1BG57_BOVIN	E1BG57
E1BNL3	-0.17595	0.147317	37.6843	-1.19437	0.239797	0.67521	ZAN	E1BNL3_BOVIN	E1BNL3
F1MCQ5;Q6TUI4	-0.224595	0.18789	37.6572	-1.19535	0.239424	0.67521	DICER1	DICER_BOVIN	F1MCQ5;Q6TUI4
F1MYN1	0.153497	0.128584	40.3027	1.19375	0.239556	0.67521	PLEKHA5	F1MYN1_BOVIN	F1MYN1
F1N580	0.1295	0.108392	38.1788	1.19473	0.239562	0.67521	PPM1E	F1N580_BOVIN	F1N580
P82923	-0.127842	0.107043	37.3485	-1.19431	0.239888	0.67521	MRPS2	RT02_BOVIN	P82923
Q04467	0.232422	0.194531	37.751	1.19478	0.239624	0.67521	IDH2	IDHP_BOVIN	Q04467
Q1JQC8	0.159922	0.133967	40.3027	1.19374	0.239557	0.67521	C11H9orf78	Q1JQC8_BOVIN	Q1JQC8
Q8HXG5	-0.289287	0.241987	37.7567	-1.19547	0.23936	0.67521	NDUFB11	NDUBB_BOVIN	Q8HXG5
A4FV08	-0.227988	0.191188	37.6141	-1.19248	0.240543	0.676217	GNPDA1	GNPI1_BOVIN	A4FV08
Q58D96;Q58CP0	-0.265569	0.222994	38.2197	-1.19092	0.241027	0.677231	IDH3G	IDH3G_BOVIN	Q58D96;Q58CP0
F1MCK4	-0.208722	0.175329	37.3027	-1.19046	0.241388	0.677895	RAB4B	F1MCK4_BOVIN	F1MCK4
A0A452DIF6;Q28198	-0.360583	0.303102	37.7076	-1.18965	0.241623	0.678127	PLAT	TPA_BOVIN	A0A452DIF6;Q28198
A5D7A2	-0.104017	0.0875242	38.392	-1.18844	0.241959	0.678127	GARS1	A5D7A2_BOVIN	A5D7A2
A8E4N5	0.16252	0.136662	38.0313	1.18922	0.241726	0.678127	RING1	A8E4N5_BOVIN	A8E4N5
O18870	-0.144721	0.121866	40.3027	-1.18754	0.241967	0.678127	SMN1	SMN_BOVIN	O18870
E1BBG2;A0A452DIW6	0.148533	0.125111	40.3027	1.18721	0.242096	0.678141	MICALL1	MILK1_BOVIN	E1BBG2;A0A452DIW6
A0A3Q1MG61;A6QPL4	0.137541	0.115917	40.3027	1.18654	0.242356	0.678174	KIF22	KIF22_BOVIN	A0A3Q1MG61;A6QPL4
A6QLL8	0.220251	0.185611	40.3027	1.18663	0.242323	0.678174	ALDOA	A6QLL8_BOVIN	A6QLL8
F1MQG6	0.11554	0.0974535	40.3027	1.18559	0.242728	0.678869	ACIN1	F1MQG6_BOVIN	F1MQG6
Q3SX44	0.214522	0.181019	38.5106	1.18508	0.243248	0.679974	DDAH2	DDAH2_BOVIN	Q3SX44
O77784	-0.182713	0.154216	37.6646	-1.18479	0.243524	0.680399	IDH3B	IDH3B_BOVIN	O77784
G5E589;Q2TBX6	0.157872	0.13348	40.3027	1.18274	0.243844	0.680944	PSMB1	PSB1_BOVIN	G5E589;Q2TBX6
A0A3Q1LV55	0.0934919	0.0793777	38.81	1.17781	0.246044	0.682351	CIT	A0A3Q1LV55_BOVIN	A0A3Q1LV55
A0A3Q1LVQ8	0.185009	0.157057	40.3027	1.17797	0.245716	0.682351	ZRANB2	A0A3Q1LVQ8_BOVIN	A0A3Q1LVQ8
A0A3Q1MAR1	-0.121538	0.103034	40.3027	-1.1796	0.245077	0.682351	SHROOM3	A0A3Q1MAR1_BOVIN	A0A3Q1MAR1
A0A3Q1MIV9	-0.148092	0.125676	40.1421	-1.17837	0.245588	0.682351	AFG2A	A0A3Q1MIV9_BOVIN	A0A3Q1MIV9
A4IFG8	0.14352	0.121778	39.3027	1.17853	0.24567	0.682351	RSPRY1	A4IFG8_BOVIN	A4IFG8
E1B756	-0.0998266	0.0845328	35.8918	-1.18092	0.245401	0.682351	ALG11	E1B756_BOVIN	E1B756
E1BIG6	0.217449	0.184712	38.6831	1.17723	0.246295	0.682351	TFRC	E1BIG6_BOVIN	E1BIG6
E1BKE3	-0.149534	0.126645	40.3027	-1.18074	0.244629	0.682351	KIF3A	E1BKE3_BOVIN	E1BKE3
F1MAV3	0.172233	0.146378	40.3027	1.17663	0.246247	0.682351	RBPMS	F1MAV3_BOVIN	F1MAV3
F1MH34	0.144688	0.122674	40.3027	1.17946	0.245131	0.682351	STAU1	F1MH34_BOVIN	F1MH34
F1ML45	0.186612	0.158098	32.3384	1.18035	0.24647	0.682351	SPTLC3	F1ML45_BOVIN	F1ML45
F1MV85	0.182593	0.154777	38.5433	1.17972	0.245342	0.682351	PBDC1	F1MV85_BOVIN	F1MV85
F6QEU6	0.186244	0.158176	37.6575	1.17744	0.246406	0.682351	PGM2	F6QEU6_BOVIN	F6QEU6
P21752	0.364393	0.309192	38.4837	1.17853	0.24582	0.682351	TMSB10	TYB10_BOVIN	P21752
Q08D83	-0.189074	0.160459	37.8966	-1.17833	0.246011	0.682351	RTN3	RTN3_BOVIN	Q08D83
Q2TBJ0	0.208958	0.176974	38.8745	1.18072	0.244886	0.682351	NOPCHAP1	NOPC1_BOVIN	Q2TBJ0
Q3T149	0.215645	0.182573	39.2062	1.18115	0.24466	0.682351	HSPB1	HSPB1_BOVIN	Q3T149
A0A3Q1LWF7	0.121395	0.103535	40.3027	1.1725	0.24788	0.683314	SMARCC2	A0A3Q1LWF7_BOVIN	A0A3Q1LWF7
A0A3Q1M5V0;P81127	-0.095751	0.0817661	38.9054	-1.17104	0.248707	0.683314	NAPG	SNAG_BOVIN	A0A3Q1M5V0;P81127
A0A3Q1M8B3;P16386	-0.194302	0.165882	39.3027	-1.17133	0.248519	0.683314	LIPE	LIPS_BOVIN	A0A3Q1M8B3;P16386
A0A3Q1MP16	-0.118923	0.101408	38.0245	-1.17272	0.248201	0.683314	AQR	A0A3Q1MP16_BOVIN	A0A3Q1MP16
A0A3Q1MT80;Q0III3	0.208008	0.177283	38.4227	1.17331	0.247893	0.683314	DYNC1I2	DC1I2_BOVIN	A0A3Q1MT80;Q0III3
A0A3S5ZPU0	-0.196876	0.168213	40.3027	-1.17039	0.248717	0.683314	LIG1	A0A3S5ZPU0_BOVIN	A0A3S5ZPU0
A4FV68	0.127959	0.109277	38.4665	1.17096	0.248819	0.683314	PPP2R5E	2A5E_BOVIN	A4FV68
F1MB35	0.267686	0.228761	40.3027	1.17015	0.248812	0.683314	CACTIN	F1MB35_BOVIN	F1MB35
F1MBJ4	0.128583	0.10983	40.3027	1.17075	0.248577	0.683314	PAXBP1	F1MBJ4_BOVIN	F1MBJ4
F1MXB4	-0.101741	0.0868542	39.9156	-1.1714	0.248382	0.683314	STXBP3	F1MXB4_BOVIN	F1MXB4
F1N2J9;Q2HJI8	-0.101913	0.086717	38.1122	-1.17523	0.247192	0.683314	RAB8B	RAB8B_BOVIN	F1N2J9;Q2HJI8
F1N6L2	-0.206671	0.176264	40.3027	-1.17251	0.247876	0.683314	TPBGL	F1N6L2_BOVIN	F1N6L2
Q2HJF8	-0.185262	0.158264	40.3027	-1.17059	0.24864	0.683314	RHOT1	MIRO1_BOVIN	Q2HJF8
Q2T9M7;E1BJX8	-0.254271	0.216821	40.3027	-1.17272	0.247791	0.683314	PM20D1	P20D1_BOVIN	Q2T9M7;E1BJX8
Q2YDG0;A0A3Q1M3Z4	0.170662	0.145623	40.3027	1.17194	0.248102	0.683314	GPRC5C	GPC5C_BOVIN	Q2YDG0;A0A3Q1M3Z4
Q58CR3;G8JKW9	0.134634	0.114895	38.4235	1.1718	0.248493	0.683314	EIF2D	EIF2D_BOVIN	Q58CR3;G8JKW9
A0A3Q1MH99	0.173167	0.148106	40.3027	1.16921	0.249188	0.683919	ZNF207	A0A3Q1MH99_BOVIN	A0A3Q1MH99
Q32S26	0.115792	0.0989903	38.5465	1.16974	0.249289	0.683919	BRD2	BRD2_BOVIN	Q32S26
A0A3Q1LN15	0.116406	0.0998349	38.7673	1.16599	0.250742	0.684156	LGALS8	A0A3Q1LN15_BOVIN	A0A3Q1LN15
A0A3Q1LR80	0.137743	0.118061	40.3027	1.16672	0.250182	0.684156	LARP4B	A0A3Q1LR80_BOVIN	A0A3Q1LR80
A5D7H6	0.105583	0.0906121	40.3027	1.16521	0.250783	0.684156	PPP1R21	A5D7H6_BOVIN	A5D7H6
F1MBB7	0.317297	0.271658	36.3027	1.168	0.25042	0.684156	TGM1	F1MBB7_BOVIN	F1MBB7
F1MJM0	0.174738	0.149951	40.3027	1.1653	0.250748	0.684156	ZNF326	ZN326_BOVIN	F1MJM0
F1MSM5	-0.0919595	0.0788098	40.0062	-1.16685	0.250178	0.684156	MTPAP	F1MSM5_BOVIN	F1MSM5
P82669	-0.156902	0.134546	38.0938	-1.16616	0.2508	0.684156	MRPS25	RT25_BOVIN	P82669
Q08DM8	-0.170548	0.146085	40.3027	-1.16745	0.249888	0.684156	TSN	TSN_BOVIN	Q08DM8
[truncated: 3,459 more rows]

## Sheet: Table S21
Protein	logFC	se	df	t	pval	adjPval	Genes	Protein.Names	Protein.Ids
E1BNJ6;Q32L81;F1MZC5	0.781417	0.161914	38.0787	4.82612	2.27239e-05	0.124186	TAMM41	TAM41_BOVIN	E1BNJ6;Q32L81;F1MZC5
E1BFN6	-1.06241	0.235953	29.2641	-4.50262	9.90673e-05	0.143322	DPYS	E1BFN6_BOVIN	E1BFN6
F1MMR6;P80209	0.984205	0.234065	36.5325	4.20484	0.000161716	0.143322	CTSD	CATD_BOVIN	F1MMR6;P80209
G3MWZ7	-0.748035	0.176018	35.872	-4.24976	0.000145299	0.143322	KCTD8	G3MWZ7_BOVIN	G3MWZ7
G3X6L8	-0.929758	0.223098	34.2941	-4.16749	0.000197406	0.143322	NIPSNAP3A	G3X6L8_BOVIN	G3X6L8
P13213	-2.08377	0.499438	38.0787	-4.17223	0.00016837	0.143322	SPARC	SPRC_BOVIN	P13213
Q08DX0;A0A3Q1N0T4	-0.570212	0.138272	35.9882	-4.12383	0.000209804	0.143322	SNX29	SNX29_BOVIN	Q08DX0;A0A3Q1N0T4
Q3SZ73	0.672951	0.153162	36.6203	4.39372	9.15897e-05	0.143322	ABHD11	ABHDB_BOVIN	Q3SZ73
A6H704	0.422045	0.104986	36.3114	4.02001	0.000281341	0.144467	CHMP7	A6H704_BOVIN	A6H704
A6QQR1	0.818271	0.20031	34.0787	4.08501	0.000252828	0.144467	NSUN5	A6QQR1_BOVIN	A6QQR1
Q2TBU2	0.795379	0.197982	35.5769	4.01743	0.000290785	0.144467	TMX2	TMX2_BOVIN	Q2TBU2
Q3ZBA8	-0.952103	0.242705	36.0712	-3.92289	0.000376475	0.171453	NDRG2	NDRG2_BOVIN	Q3ZBA8
F1MGR1	-1.17147	0.309928	37.0787	-3.77982	0.000553093	0.20151	SLC28A3	F1MGR1_BOVIN	F1MGR1
P15497	-1.03357	0.271262	35.6975	-3.81024	0.000527201	0.20151	APOA1	APOA1_BOVIN	P15497
Q3T0H4	0.570247	0.148319	34.6021	3.84473	0.000494276	0.20151	ZCCHC17	Q3T0H4_BOVIN	Q3T0H4
Q3SZN4	-0.951565	0.261178	35.274	-3.64335	0.000857505	0.292892	CIRBP	Q3SZN4_BOVIN	Q3SZN4
A2VDL2;P58352;A0A3Q1MA30	-1.20021	0.334385	35.4394	-3.5893	0.000993921	0.319516	SLC2A3	GTR3_BOVIN	A2VDL2;P58352;A0A3Q1MA30
Q3SZY9	-0.547692	0.153007	34.1225	-3.57952	0.00105709	0.320944	MED6	MED6_BOVIN	Q3SZY9
Q5EAC7	-0.375536	0.106834	37.9362	-3.51514	0.00115605	0.332515	CIAPIN1	CPIN1_BOVIN	Q5EAC7
A0A3Q1M8B1	0.492294	0.140409	36.2082	3.50614	0.00123169	0.33656	LOC112443502	A0A3Q1M8B1_BOVIN	A0A3Q1M8B1
A0A3Q1LTD8	0.732155	0.222484	36.6138	3.29082	0.00221637	0.379737		A0A3Q1LTD8_BOVIN	A0A3Q1LTD8
A0A3Q1MH73;A6QQA9	-0.816901	0.242504	36.0394	-3.36861	0.00181046	0.379737	ACOT2	A0A3Q1MH73_BOVIN;A6QQA9_BOVIN	A0A3Q1MH73;A6QQA9
A0A3Q1MXM3	-0.545391	0.162939	31.0787	-3.34721	0.00214762	0.379737	ARID1B	A0A3Q1MXM3_BOVIN	A0A3Q1MXM3
A6QLP3	0.477021	0.139665	35.5845	3.41546	0.00160656	0.379737	PPP1R11	A6QLP3_BOVIN	A6QLP3
A6QPY5	0.560343	0.162786	33.9223	3.44221	0.00155056	0.379737	USF2	A6QPY5_BOVIN	A6QPY5
E1BE97	-0.434575	0.130747	38.0787	-3.32377	0.00197113	0.379737	KDM3B	E1BE97_BOVIN	E1BE97
F1MLZ2	-0.580177	0.17514	38.0787	-3.31265	0.00203282	0.379737	SLC20A1	F1MLZ2_BOVIN	F1MLZ2
G3MX85;A0A3Q1N5H9;E1BHM3	-0.850269	0.24645	35.318	-3.45006	0.00146888	0.379737	LIN28A	E1BHM3_BOVIN	G3MX85;A0A3Q1N5H9;E1BHM3
PRDX1_HUMAN;Q5E947;A0A3Q1MIR5	-0.513535	0.152863	35.7204	-3.35945	0.00186871	0.379737	PRDX1	PRDX1_BOVIN	PRDX1_HUMAN;Q5E947;A0A3Q1MIR5
Q2KIX2;A0A452DIS7	0.788244	0.23889	38.0787	3.29962	0.00210738	0.379737	GDAP2	GDAP2_BOVIN	Q2KIX2;A0A452DIS7
Q2KJB6	0.649707	0.193927	36.2952	3.35026	0.00189443	0.379737	ATP6V0D2	VA0D2_BOVIN	Q2KJB6
Q58DM8	0.642892	0.195993	38.0787	3.28018	0.00222353	0.379737	ECHS1	ECHM_BOVIN	Q58DM8
C7FFR6;Q1JQ93	0.569078	0.174486	38.0787	3.26145	0.00234116	0.38771	DPM1	DPM1_BOVIN	C7FFR6;Q1JQ93
E1BFB0	-0.359362	0.111992	38.0787	-3.20883	0.00270417	0.394792	SPTAN1	E1BFB0_BOVIN	E1BFB0
E1BL68	0.523223	0.162535	35.549	3.21914	0.00274512	0.394792	MPP2	E1BL68_BOVIN	E1BL68
F6Q234	-0.649677	0.201832	36.0449	-3.2189	0.00272265	0.394792	PEPD	F6Q234_BOVIN	F6Q234
Q58DC0;A0A3Q1MPJ7	-0.835507	0.259734	35.9111	-3.21678	0.00274474	0.394792	CPPED1	CPPED_BOVIN	Q58DC0;A0A3Q1MPJ7
A0A3Q1LN00	-0.438358	0.145069	38.0787	-3.02171	0.00447622	0.400492	CBL	A0A3Q1LN00_BOVIN	A0A3Q1LN00
A0A3Q1LTV2;G5E6N7	-0.724556	0.230698	36.3555	-3.14072	0.00334204	0.400492	CBX1	G5E6N7_BOVIN	A0A3Q1LTV2;G5E6N7
A4IFD7	-0.652324	0.211121	32.5419	-3.0898	0.00408278	0.400492	SLC30A7	ZNT7_BOVIN	A4IFD7
A5PKK1	0.732202	0.236118	32.0154	3.10101	0.0040057	0.400492	NAA40	A5PKK1_BOVIN	A5PKK1
A6QQZ7	0.514733	0.163485	38.0787	3.1485	0.00318605	0.400492	MPP7	MPP7_BOVIN	A6QQZ7
A7YY65	0.793552	0.254479	38.0787	3.11834	0.00345648	0.400492	MTCH1	A7YY65_BOVIN	A7YY65
E1B899	0.381076	0.125777	37.1347	3.02978	0.00443794	0.400492	MIOS	E1B899_BOVIN	E1B899
E1BJQ3	-0.495287	0.157797	36.0787	-3.13876	0.00337471	0.400492	IL6R	E1BJQ3_BOVIN	E1BJQ3
E1BLS3	0.541168	0.178167	37.4402	3.03741	0.00433069	0.400492	SEC31B	E1BLS3_BOVIN	E1BLS3
E1BP30	0.602747	0.190977	35.58	3.15613	0.00324864	0.400492	RTN1	E1BP30_BOVIN	E1BP30
E1BPZ1	-0.904677	0.291321	33.0853	-3.10543	0.00388103	0.400492	SORL1	E1BPZ1_BOVIN	E1BPZ1
F1MF74	0.771052	0.249159	36.2474	3.09462	0.00378585	0.400492	MICAL2	MICA2_BOVIN	F1MF74
F1MQP7;Q865R1	0.427174	0.140542	38.0787	3.03947	0.00426969	0.400492	PAOX	PAOX_BOVIN	F1MQP7;Q865R1
F1MUP1	-0.571854	0.189213	36.6535	-3.02227	0.0045575	0.400492	FOLH1B	F1MUP1_BOVIN	F1MUP1
F1N690	0.681624	0.226907	38.0787	3.00398	0.00469184	0.400492	DLAT	F1N690_BOVIN	F1N690
G3N3N1	0.49977	0.165935	35.9103	3.01184	0.00473423	0.400492	ARF6	G3N3N1_BOVIN	G3N3N1
G5E534;Q3T186	-0.645625	0.209152	35.4177	-3.08687	0.00391524	0.400492	RPIA	RPIA_BOVIN	G5E534;Q3T186
P22600	-0.717256	0.236394	35.4651	-3.03415	0.00449477	0.400492	FECH	HEMH_BOVIN	P22600
P26882	-0.38499	0.128106	37.7094	-3.00524	0.00469888	0.400492	PPID	PPID_BOVIN	P26882
P58354;F1MZY9	-0.592088	0.196632	37.2925	-3.01115	0.00465195	0.400492	SLC2A8	SL2A8_BOVIN	P58354;F1MZY9
Q08DH7	-0.675933	0.225263	38.0787	-3.00064	0.00473352	0.400492	INA	AINX_BOVIN	Q08DH7
Q0P5H7	0.462207	0.146838	36.5862	3.14773	0.0032676	0.400492	RARS2	SYRM_BOVIN	Q0P5H7
Q1RMU4	0.471073	0.148754	38.0787	3.1668	0.00303188	0.400492	ERLIN2	ERLN2_BOVIN	Q1RMU4
Q2KJJ5;A0A3Q1MY06	-0.464784	0.145521	35.4581	-3.19393	0.00294232	0.400492	TBL3	TBL3_BOVIN	Q2KJJ5;A0A3Q1MY06
Q58CN8	0.575764	0.185405	38.0787	3.10543	0.00357865	0.400492	SESN2	SESN2_BOVIN	Q58CN8
Q5E965	0.485814	0.161012	34.5594	3.01726	0.0047634	0.400492	CYB561D2	C56D2_BOVIN	Q5E965
A0A3Q1MHE5;P11179	0.57833	0.193535	35.8162	2.98824	0.00504247	0.410674	DLST	ODO2_BOVIN	A0A3Q1MHE5;P11179
A0A3Q1MKX0	-0.4662	0.156703	37.3276	-2.97505	0.00511346	0.410674	MAN1A2	A0A3Q1MKX0_BOVIN	A0A3Q1MKX0
A0A3Q1N033	-0.711665	0.238526	36.0787	-2.98359	0.00508528	0.410674	CLIP2	A0A3Q1N033_BOVIN	A0A3Q1N033
A2VE79	-0.524798	0.17636	36.1605	-2.97571	0.00518509	0.410674	NUDT3	NUDT3_BOVIN	A2VE79
A0A3Q1LZ00	0.680003	0.23428	37.0787	2.90252	0.00619847	0.41358	UCK2	A0A3Q1LZ00_BOVIN	A0A3Q1LZ00
A0A3Q1M069	0.389322	0.139263	37.0787	2.7956	0.00815862	0.41358	CNNM3	A0A3Q1M069_BOVIN	A0A3Q1M069
A0A3Q1M614	0.397397	0.141498	34.1499	2.80849	0.00817321	0.41358	MAPKAPK2	A0A3Q1M614_BOVIN	A0A3Q1M614
A6QNS6	-1.80752	0.629129	37.0787	-2.87305	0.00668942	0.41358	NID1	A6QNS6_BOVIN	A6QNS6
A6QPI6	0.492217	0.174835	37.6506	2.81533	0.00770975	0.41358	TOMM22	TOM22_BOVIN	A6QPI6
A6QQT4	0.409505	0.139427	38.0787	2.93706	0.00559644	0.41358	ALDH3A2	A6QQT4_BOVIN	A6QQT4
CYB5_HUMAN;P00171	0.76037	0.262021	37.7886	2.90195	0.00615511	0.41358	CYB5A	CYB5_BOVIN	CYB5_HUMAN;P00171
E1BC94	0.340385	0.120903	38.0787	2.81536	0.00767393	0.41358	IBA57	E1BC94_BOVIN	E1BC94
F1MPB1	-0.386038	0.135484	38.0787	-2.84931	0.00703156	0.41358	GNPTAB	F1MPB1_BOVIN	F1MPB1
F1MQB8	-0.451583	0.15651	35.9462	-2.88534	0.00657151	0.41358	SIRT1	F1MQB8_BOVIN	F1MQB8
F1MRL0	-0.663078	0.232863	35.8275	-2.8475	0.00725096	0.41358	DAPK1	F1MRL0_BOVIN	F1MRL0
F1MUI1	0.655579	0.233255	36.6718	2.81056	0.00788884	0.41358	TDRKH	F1MUI1_BOVIN	F1MUI1
F1MZ74	-0.40463	0.139443	27.3473	-2.90175	0.00724736	0.41358	TBC1D22A	F1MZ74_BOVIN	F1MZ74
F1N4I7	0.447113	0.15629	38.0787	2.86079	0.006826	0.41358	DCP1A	F1N4I7_BOVIN	F1N4I7
G3MXX9	0.539118	0.191461	33.8068	2.81582	0.00805976	0.41358	SGPP2	G3MXX9_BOVIN	G3MXX9
G3N186	-0.620204	0.211296	35.0787	-2.93524	0.00584613	0.41358	PARP2	G3N186_BOVIN	G3N186
K2C1_HUMAN;G3N0V2	2.38645	0.822615	38.0553	2.90105	0.00615023	0.41358	KRT1	G3N0V2_BOVIN	K2C1_HUMAN;G3N0V2
O46382;E1BP90	-0.32823	0.114526	36.0746	-2.86598	0.00689525	0.41358	ARFGEF1	BIG1_BOVIN	O46382;E1BP90
P02070	0.907279	0.324635	38.0787	2.79477	0.00808974	0.41358	HBB	HBB_BOVIN	P02070
P12624	-1.05916	0.378218	36.2451	-2.8004	0.00813446	0.41358	MARCKS	MARCS_BOVIN	P12624
P28801	-1.59221	0.560512	32.2601	-2.84063	0.00773727	0.41358	GSTP1	GSTP1_BOVIN	P28801
P30931	0.950753	0.323798	36.0787	2.93626	0.00575207	0.41358	F3	TF_BOVIN	P30931
P56658	0.979905	0.333761	36.6551	2.93595	0.00571337	0.41358	ADA	ADA_BOVIN	P56658
P61257	0.778354	0.268237	36.0724	2.90174	0.00628966	0.41358	RPL26	RL26_BOVIN	P61257
P82908	0.514437	0.17997	36.7334	2.85845	0.00697408	0.41358	MRPS36	KGD4_BOVIN	P82908
Q05KJ0	0.572685	0.196044	37.8082	2.92121	0.00585235	0.41358	BCL2L1	Q05KJ0_BOVIN	Q05KJ0
Q08DM3	0.584093	0.198967	38.0787	2.93562	0.00561762	0.41358	ME2	Q08DM3_BOVIN	Q08DM3
Q0P5I6	-0.381819	0.132628	35.4452	-2.87887	0.00672425	0.41358	PRPF38A	PR38A_BOVIN	Q0P5I6
Q1LZF6	0.967854	0.34302	38.0787	2.82157	0.00755254	0.41358	ACSL5	Q1LZF6_BOVIN	Q1LZF6
Q2HJE5	-0.446454	0.158248	36.7748	-2.82122	0.00766829	0.41358	FAM234A	F234A_BOVIN	Q2HJE5
Q2KJJ8	-0.576693	0.201633	36.1348	-2.86012	0.00699448	0.41358	PLD3	PLD3_BOVIN	Q2KJJ8
Q2TBW2;Q58CW1	0.577689	0.2055	38.0787	2.81115	0.00775742	0.41358	COQ7	COQ7_BOVIN	Q2TBW2;Q58CW1
Q3MHV9	0.399569	0.13683	31.3287	2.92019	0.00643171	0.41358	SERINC1	SERC1_BOVIN	Q3MHV9
Q3T067;F1MX05	0.832726	0.294183	38.0787	2.83064	0.00737834	0.41358	SCCPDH	SCPDL_BOVIN	Q3T067;F1MX05
Q3T0C9;F1MQE8	0.428192	0.152729	35.6882	2.80361	0.00812062	0.41358	SYNJ2BP	SYJ2B_BOVIN	Q3T0C9;F1MQE8
Q3ZCJ6	0.821153	0.288782	37.7025	2.8435	0.00716747	0.41358	EPHX1	Q3ZCJ6_BOVIN	Q3ZCJ6
Q58D55	-0.89155	0.298218	29.8585	-2.98959	0.00554799	0.41358	GLB1	BGAL_BOVIN	Q58D55
Q5E9T8	0.574221	0.199259	38.0787	2.88178	0.00646451	0.41358	MVK	KIME_BOVIN	Q5E9T8
Q95KV0	0.500485	0.169575	37.0787	2.95141	0.00545773	0.41358	IKBKB	IKKB_BOVIN	Q95KV0
G3X8F1;F1MQI2	-0.849497	0.305023	35.829	-2.78502	0.0084976	0.42605	DPPA2	F1MQI2_BOVIN	G3X8F1;F1MQI2
F1MBQ2	0.416488	0.150106	37.0787	2.77463	0.00860508	0.427516	UBE2J1	F1MBQ2_BOVIN	F1MBQ2
A0A3Q1LLD7	-0.41613	0.156978	34.2101	-2.65088	0.0120745	0.430881	GPR107	A0A3Q1LLD7_BOVIN	A0A3Q1LLD7
A0A3Q1LVM1;Q29S14	0.804247	0.297352	34.839	2.7047	0.0105045	0.430881	TVP23B	TV23B_BOVIN	A0A3Q1LVM1;Q29S14
A0A3Q1M528;Q28165;A0A3Q1LT38	-0.413084	0.152547	37.5109	-2.70791	0.0101392	0.430881	PABPN1	PABP2_BOVIN	A0A3Q1M528;Q28165;A0A3Q1LT38
A0A3Q1M6S6	0.684996	0.265617	36.6595	2.57889	0.0140642	0.430881	DHTKD1	A0A3Q1M6S6_BOVIN	A0A3Q1M6S6
A0A3Q1MBP1	0.450053	0.174429	36.6031	2.58015	0.0140278	0.430881	HYOU1	A0A3Q1MBP1_BOVIN	A0A3Q1MBP1
A0A3Q1MF39	0.313943	0.118701	38.0787	2.64482	0.0118097	0.430881	NBAS	A0A3Q1MF39_BOVIN	A0A3Q1MF39
A0A3Q1MQN5	-0.374792	0.140135	38.0787	-2.67451	0.0109666	0.430881	MTERF4	A0A3Q1MQN5_BOVIN	A0A3Q1MQN5
A0A3Q1MUS6	-0.455643	0.167414	36.2527	-2.72166	0.0099195	0.430881	KPNA3	A0A3Q1MUS6_BOVIN	A0A3Q1MUS6
A0A3Q1MWS0	0.303352	0.115414	35.8664	2.62838	0.0125487	0.430881	CTDP1	A0A3Q1MWS0_BOVIN	A0A3Q1MWS0
A0A3Q1N0G2;Q1JPD2	0.362273	0.141153	37.1926	2.56653	0.0144302	0.430881	ABHD16A	ABHGA_BOVIN	A0A3Q1N0G2;Q1JPD2
A0A3Q1N424	1.17951	0.455139	37.0787	2.59155	0.0135866	0.430881		A0A3Q1N424_BOVIN	A0A3Q1N424
A0A3Q1N5Z4	-1.31999	0.481746	33.0787	-2.74001	0.00982547	0.430881		A0A3Q1N5Z4_BOVIN	A0A3Q1N5Z4
A0A3Q1N9H8;A0A3Q1LPF1	0.407138	0.149502	37.2028	2.72329	0.00978412	0.430881	DNAJA3	A0A3Q1N9H8_BOVIN	A0A3Q1N9H8;A0A3Q1LPF1
A0A452DIX0;Q0P5H1	0.889715	0.345341	38.0787	2.57634	0.0139868	0.430881	PCYOX1L	PCYXL_BOVIN	A0A452DIX0;Q0P5H1
A1A4J8	0.350985	0.135166	38.0787	2.5967	0.0133038	0.430881	SCO1	SCO1_BOVIN	A1A4J8
A5D7I1	-0.336163	0.129512	36.2323	-2.59562	0.0135517	0.430881	EPS15	A5D7I1_BOVIN	A5D7I1
A5PJK1	0.615372	0.228476	35.9435	2.69338	0.0106785	0.430881	TMPPE	TMPPE_BOVIN	A5PJK1
A6QPS2	-0.564501	0.204114	33.3525	-2.76562	0.00919003	0.430881	GRAMD1C	A6QPS2_BOVIN	A6QPS2
A6QQ47;F1MJ84	-0.272986	0.0987756	35.7071	-2.7637	0.00897919	0.430881	VPS51	VPS51_BOVIN	A6QQ47;F1MJ84
A6QQP9	0.632027	0.235403	28.0787	2.68487	0.0120384	0.430881	ANKRD40	A6QQP9_BOVIN	A6QQP9
A8E658	0.445029	0.166127	35.5366	2.67884	0.0111169	0.430881	PPIG	A8E658_BOVIN	A8E658
E1B9I1	0.559681	0.214248	38.0787	2.61231	0.0128011	0.430881	MICOS13	E1B9I1_BOVIN	E1B9I1
E1B9N6	-0.841203	0.325709	36.0787	-2.58268	0.0140057	0.430881	EVPL	E1B9N6_BOVIN	E1B9N6
E1BB88	0.634852	0.244599	35.8505	2.59548	0.0136032	0.430881	SIDT2	E1BB88_BOVIN	E1BB88
E1BBM0	0.393647	0.14665	36.1315	2.68426	0.0109027	0.430881	MRM3	E1BBM0_BOVIN	E1BBM0
E1BG80	0.365152	0.141795	35.7324	2.57522	0.0143064	0.430881	NCKIPSD	E1BG80_BOVIN	E1BG80
E1BJZ5	-0.313111	0.121553	36.2377	-2.57593	0.0142179	0.430881	SALL4	E1BJZ5_BOVIN	E1BJZ5
E1BKL9	0.428425	0.164568	38.0787	2.60333	0.0130879	0.430881	FAT1	E1BKL9_BOVIN	E1BKL9
E1BLZ5	-0.532671	0.206747	37.0787	-2.57644	0.0140984	0.430881	KDM2B	E1BLZ5_BOVIN	E1BLZ5
E1BMU6	0.438203	0.167096	37.5751	2.62247	0.0125373	0.430881	AKAP1	E1BMU6_BOVIN	E1BMU6
E1BP29	-0.347874	0.133234	36.2029	-2.611	0.0130547	0.430881	GRK6	E1BP29_BOVIN	E1BP29
E1BPZ7	0.358934	0.138984	34.0787	2.58256	0.0142741	0.430881	FBXO38	E1BPZ7_BOVIN	E1BPZ7
E1BQ03	-0.448177	0.167157	36.1668	-2.68117	0.0109828	0.430881	NACC1	E1BQ03_BOVIN	E1BQ03
F1ME46	0.313367	0.116104	35.4616	2.69902	0.0105828	0.430881	LMAN1	F1ME46_BOVIN	F1ME46
F1MFZ6	-0.419076	0.159618	35.0787	-2.62549	0.0127346	0.430881	PPM1H	F1MFZ6_BOVIN	F1MFZ6
F1MGK3	0.49113	0.188201	36.2905	2.60961	0.0130887	0.430881	ERLEC1	F1MGK3_BOVIN	F1MGK3
F1MGT4	0.649477	0.235366	38.0787	2.75943	0.00885243	0.430881	SNAP91	F1MGT4_BOVIN	F1MGT4
F1MJ18	-0.448605	0.16595	27.7716	-2.70326	0.0115814	0.430881	CBFA2T2	F1MJ18_BOVIN	F1MJ18
F1MJ64	-0.533877	0.207425	33.0787	-2.57383	0.0147244	0.430881	CCDC28A	F1MJ64_BOVIN	F1MJ64
F1MKY0	-0.356277	0.134887	36.2462	-2.64129	0.0121128	0.430881	GGA2	F1MKY0_BOVIN	F1MKY0
F1MRE2;P27628	0.461931	0.178692	36.056	2.58507	0.0139272	0.430881	TUFT1	TUFT1_BOVIN	F1MRE2;P27628
F1MSF3;Q3SZL5	0.469786	0.172409	37.0787	2.72484	0.00975817	0.430881	PIGS	PIGS_BOVIN	F1MSF3;Q3SZL5
F1MX21;Q9TU34	0.745652	0.275333	38.0787	2.70818	0.0100779	0.430881	ITPR1	ITPR1_BOVIN	F1MX21;Q9TU34
F1N1B0	0.38046	0.148592	36.2953	2.56043	0.0147567	0.430881	METTL27	F1N1B0_BOVIN	F1N1B0
F1N2K8	-0.456154	0.1707	33.3313	-2.67226	0.0115703	0.430881	PPL	F1N2K8_BOVIN	F1N2K8
F1N3B9	0.4979	0.188012	36.3181	2.64824	0.0118987	0.430881	TRIP13	F1N3B9_BOVIN	F1N3B9
F6R6Q1	0.413741	0.161618	38.0787	2.55999	0.0145584	0.430881	FLAD1	F6R6Q1_BOVIN	F6R6Q1
G3MY77	0.353927	0.136111	38.0787	2.60029	0.0131867	0.430881	MAGT1	G3MY77_BOVIN	G3MY77
K1C10_HUMAN;A6QNZ7;P06394	2.31326	0.887343	37.1448	2.60695	0.0130747	0.430881	KRT10	K1C10_BOVIN	K1C10_HUMAN;A6QNZ7;P06394
P01252	-0.629318	0.240556	32.4784	-2.61609	0.013388	0.430881	PTMA	PTMA_BOVIN	P01252
P11116	-0.448695	0.17398	35.2162	-2.57901	0.0142422	0.430881	LGALS1	LEG1_BOVIN	P11116
Q02372	-0.786141	0.304706	36.7966	-2.58	0.0140098	0.430881	NDUFB8	NDUB8_BOVIN	Q02372
Q05B67	0.494255	0.182539	36.8005	2.70767	0.0102161	0.430881	FAM210A	F210A_BOVIN	Q05B67
Q08DA3;A0A3Q1MY85	-0.473915	0.184619	38.0787	-2.56699	0.0143113	0.430881	USP16	UBP16_BOVIN	Q08DA3;A0A3Q1MY85
Q0IIJ1	0.618124	0.231024	38.0787	2.67558	0.0109373	0.430881	ERGIC2	Q0IIJ1_BOVIN	Q0IIJ1
Q0P5D0	0.27787	0.108435	35.6698	2.56255	0.0147609	0.430881	PPIH	PPIH_BOVIN	Q0P5D0
Q0VCJ2	-0.481901	0.183105	36.4668	-2.63183	0.012373	0.430881	APIP	MTNB_BOVIN	Q0VCJ2
Q0Z7W6	0.636087	0.240923	38.0787	2.64021	0.0119458	0.430881	TMX1	TMX1_BOVIN	Q0Z7W6
Q1JQC5	0.875753	0.34263	36.6308	2.55597	0.014875	0.430881	RMDN3	RMD3_BOVIN	Q1JQC5
Q2KIG1	-0.530885	0.196586	38.0787	-2.70052	0.0102741	0.430881	ASF1A	ASF1A_BOVIN	Q2KIG1
Q2KJ28	0.65652	0.251813	38.0787	2.60718	0.0129644	0.430881	PGS1	PGPS1_BOVIN	Q2KJ28
Q2KJI3	-0.475474	0.17551	35.9504	-2.7091	0.0102679	0.430881	CYRIB	CYRIB_BOVIN	Q2KJI3
Q2NL17	0.390405	0.148467	36.7643	2.62957	0.0124083	0.430881	CLPTM1	CLPT1_BOVIN	Q2NL17
Q2NL21	0.31053	0.115456	38.0787	2.6896	0.0105597	0.430881	DNAJC11	DJC11_BOVIN	Q2NL21
Q2NL34	0.643687	0.246751	38.0787	2.60865	0.0129175	0.430881	COQ9	COQ9_BOVIN	Q2NL34
Q32L10	0.716579	0.275356	38.0787	2.60237	0.013119	0.430881	TMEM205	TM205_BOVIN	Q32L10
Q3SWX2	0.447473	0.175567	38.0787	2.54873	0.0149643	0.430881	ACOT9	ACOT9_BOVIN	Q3SWX2
Q3SYU7	-0.33397	0.123844	35.7682	-2.69669	0.0106101	0.430881	TNPO1	TNPO1_BOVIN	Q3SYU7
Q3T0C7;F1N1C2	-0.768949	0.294282	38.0787	-2.61296	0.0127804	0.430881	STMN1	STMN1_BOVIN	Q3T0C7;F1N1C2
Q3T0E1	-0.351276	0.130384	35.5308	-2.69417	0.0107032	0.430881	EXOSC3	EXOS3_BOVIN	Q3T0E1
Q3T0V3	0.849266	0.323655	36.7176	2.62398	0.0125856	0.430881	EIF3K	EIF3K_BOVIN	Q3T0V3
Q3T0Z5	0.337462	0.123293	35.401	2.73709	0.0096314	0.430881	LENG1	LENG1_BOVIN	Q3T0Z5
Q3T100	0.799473	0.301283	37.0787	2.65356	0.0116598	0.430881	MGST3	MGST3_BOVIN	Q3T100
Q3T131;F1N5A4	0.39609	0.143706	38.0787	2.75625	0.00892443	0.430881	COQ3	COQ3_BOVIN	Q3T131;F1N5A4
Q56JX8;A0A3Q1MB96	1.25121	0.471959	32.6202	2.65109	0.0122823	0.430881	RPS13	RS13_BOVIN	Q56JX8;A0A3Q1MB96
Q58DS7	0.551741	0.201895	35.3317	2.73281	0.0097423	0.430881	PON2	PON2_BOVIN	Q58DS7
Q5EAC2;A0A140T850	0.450917	0.176827	37.534	2.55005	0.0149803	0.430881	GSS	GSHB_BOVIN	Q5EAC2;A0A140T850
Q5KR49	-0.693296	0.270662	37.0631	-2.56148	0.0146243	0.430881	TPM1	TPM1_BOVIN	Q5KR49
Q70VZ7	0.868463	0.335535	34.9847	2.58829	0.013955	0.430881	MOGAT1	MOGT1_BOVIN	Q70VZ7
Q9BGI2;A0A452DI43	0.886097	0.324306	36.0902	2.73228	0.00967558	0.430881	PRDX4	PRDX4_BOVIN	Q9BGI2;A0A452DI43
A0A3Q1N9H8	0.462552	0.181955	37.6584	2.54213	0.0152568	0.436536	DNAJA3	A0A3Q1N9H8_BOVIN	A0A3Q1N9H8
A0A3Q1MDF2;Q3ZCI8	0.474076	0.18766	37.5965	2.52625	0.0158642	0.440867	REEP4	REEP4_BOVIN	A0A3Q1MDF2;Q3ZCI8
A0A3S5ZP35	-0.378621	0.149572	35.3356	-2.53137	0.0159613	0.440867	BZW2	A0A3S5ZP35_BOVIN	A0A3S5ZP35
A5D7H7	0.330728	0.130362	36.4735	2.53699	0.0155958	0.440867	NOP9	A5D7H7_BOVIN	A5D7H7
A5PKF6	-0.306788	0.121648	38.0787	-2.52193	0.0159729	0.440867	SMARCE1	A5PKF6_BOVIN	A5PKF6
F1MN23;Q3T0R4	0.367647	0.145571	38.0787	2.52554	0.0158333	0.440867	DHRS7B	DRS7B_BOVIN	F1MN23;Q3T0R4
G3MX45;Q56JX3	0.467178	0.18441	36.5312	2.53336	0.0157258	0.440867	RPL31	RL31_BOVIN	G3MX45;Q56JX3
P35478;P25417;A0A140T831;A6QPZ0	-0.669675	0.264195	35.3821	-2.53478	0.0158245	0.440867	CSTB	CYTB_BOVIN	P35478;P25417;A0A140T831;A6QPZ0
A8E4P2	0.653688	0.260222	38.0787	2.51204	0.0163603	0.449293	FARSB	A8E4P2_BOVIN	A8E4P2
A0A3Q1LRT4;F1MXI4	-0.536928	0.215695	38.0787	-2.4893	0.0172844	0.453325	MATR3	F1MXI4_BOVIN	A0A3Q1LRT4;F1MXI4
A0A3Q1M1D9	-0.342071	0.136522	37.0373	-2.50561	0.0167475	0.453325	PUM2	A0A3Q1M1D9_BOVIN	A0A3Q1M1D9
A0A3Q1M6Z7	-0.379265	0.151524	37.4697	-2.50301	0.0167975	0.453325	POLR3G	A0A3Q1M6Z7_BOVIN	A0A3Q1M6Z7
A0A3Q1MUI7	0.640615	0.257914	38.0205	2.48383	0.0175207	0.453325	NADK2	A0A3Q1MUI7_BOVIN	A0A3Q1MUI7
A0A3S5ZPE0	-0.480453	0.192513	35.4641	-2.49569	0.0173669	0.453325	KPNA4	A0A3S5ZPE0_BOVIN	A0A3S5ZPE0
A5PKI3	-0.486874	0.195294	37.8035	-2.49303	0.0171639	0.453325	FAM3C	FAM3C_BOVIN	A5PKI3
A6H7B5	0.327818	0.131339	36.9912	2.49598	0.0171462	0.453325	COPS3	CSN3_BOVIN	A6H7B5
A6QQZ0	0.747382	0.301106	38.0787	2.48213	0.0175855	0.453325	GDAP1	GDAP1_BOVIN	A6QQZ0
E1BNL3	0.434908	0.173448	35.3449	2.50742	0.0169032	0.453325	ZAN	E1BNL3_BOVIN	E1BNL3
F1MRT5;Q5EA84	0.474045	0.190021	35.0787	2.4947	0.0174635	0.453325	DOK1	DOK1_BOVIN	F1MRT5;Q5EA84
Q0P569;A0A452DHZ5	-0.587417	0.235752	38.0787	-2.49167	0.0171858	0.453325	NUCB1	NUCB1_BOVIN	Q0P569;A0A452DHZ5
Q5EA90	1.37258	0.550766	38.0787	2.49212	0.0171672	0.453325	TMEM106A	T106A_BOVIN	Q5EA90
P17870	0.636722	0.253641	30.0787	2.51033	0.0176696	0.453353	ARRB1	ARRB1_BOVIN	P17870
A0A3Q1LT52	0.283116	0.114038	36.2473	2.48264	0.0178047	0.454687		A0A3Q1LT52_BOVIN	A0A3Q1LT52
A4FV46	0.762661	0.309038	38.0787	2.46786	0.0181988	0.4597	PARP16	A4FV46_BOVIN	A4FV46
A6QPV3	-0.794666	0.320471	34.0787	-2.47968	0.0182525	0.4597	GBP4	A6QPV3_BOVIN	A6QPV3
Q58CR1	0.519671	0.210112	35.9123	2.4733	0.0182534	0.4597	MTFR2	MTFR2_BOVIN	Q58CR1
Q17R07	-0.403863	0.163973	38.0787	-2.46298	0.0184129	0.461589	ARFGAP3	ARFG3_BOVIN	Q17R07
A0A3Q1LQ77	0.434896	0.17531	30.0462	2.48072	0.018935	0.469871	RAB11FIP5	A0A3Q1LQ77_BOVIN	A0A3Q1LQ77
A3KMY8;A0A3Q1NKM6	0.475312	0.193949	38.0787	2.45071	0.0189615	0.469871	GUSB	A3KMY8_BOVIN	A3KMY8;A0A3Q1NKM6
Q5E9E1;A6H7E3	-0.512984	0.209395	38.0787	-2.44984	0.0190012	0.469871	PDLIM1	PDLI1_BOVIN	Q5E9E1;A6H7E3
F1N148;Q3MHJ5	-0.539455	0.219689	34.3707	-2.45553	0.0192756	0.472381	MRPL54	RM54_BOVIN	F1N148;Q3MHJ5
F1N332	0.531133	0.217239	38.0787	2.44492	0.0192256	0.472381	ULK3	F1N332_BOVIN	F1N332
F1MSL9	0.895001	0.367069	38.0787	2.43823	0.0195348	0.474486	UGGT2	F1MSL9_BOVIN	F1MSL9
Q3SZD7	0.614646	0.252088	38.0787	2.43823	0.0195351	0.474486	CBR1	CBR1_BOVIN	Q3SZD7
A0A3S5ZPU2	0.527987	0.217061	37.0044	2.43244	0.0199524	0.47611	AGPAT5	A0A3S5ZPU2_BOVIN	A0A3S5ZPU2
A5D7B3	-0.318533	0.131011	36.4032	-2.43135	0.0200901	0.47611	NUP58	A5D7B3_BOVIN	A5D7B3
E1BMM0	-0.4249	0.174545	35.5506	-2.43433	0.0200753	0.47611	NCBP1	E1BMM0_BOVIN	E1BMM0
F6RSR1	-0.491495	0.201901	36.8211	-2.43434	0.0198885	0.47611	HNRNPA0	F6RSR1_BOVIN	F6RSR1
Q148J8;P41563	0.362953	0.149626	38.0787	2.42573	0.0201247	0.47611	IDH3A	IDH3A_BOVIN	Q148J8;P41563
Q32LQ1;A0A3Q1MKV8	-0.581981	0.238051	34.0787	-2.44478	0.0198175	0.47611	PLEKHO2	PKHO2_BOVIN	Q32LQ1;A0A3Q1MKV8
F1MHR4	-0.389355	0.160651	38.0787	-2.4236	0.020227	0.476467	PIP4K2A	F1MHR4_BOVIN	F1MHR4
A0A3Q1N453;Q17QK8	-0.307606	0.126809	35.5937	-2.42573	0.0204793	0.478288	SPR	SPRE_BOVIN	A0A3Q1N453;Q17QK8
Q3T0M2	0.696718	0.288022	38.0787	2.41897	0.0204504	0.478288	SFXN4	SFXN4_BOVIN	Q3T0M2
A0A3Q1LNA4	0.609271	0.251591	35.0787	2.42167	0.0207565	0.4827	UBAC2	A0A3Q1LNA4_BOVIN	A0A3Q1LNA4
A0A3Q1LVQ9;A6QQR1	0.393758	0.163812	35.2951	2.40372	0.0216133	0.500495	NSUN5	A6QQR1_BOVIN	A0A3Q1LVQ9;A6QQR1
O77480	0.324691	0.135854	35.7174	2.39001	0.0222498	0.510903	MTFMT	FMT_BOVIN	O77480
P20000	0.453487	0.190144	38.0787	2.38497	0.0221625	0.510903	ALDH2	ALDH2_BOVIN	P20000
E1BJX6	-0.697765	0.292269	35.856	-2.38741	0.0223634	0.511363	SCUBE3	E1BJX6_BOVIN	E1BJX6
Q2KJB7;F1N1M7	0.387912	0.162611	35.5897	2.38552	0.0225044	0.512445	CPT2	CPT2_BOVIN	Q2KJB7;F1N1M7
G3X6Y3	-0.341992	0.142803	31.2329	-2.39486	0.0228081	0.512947	MED14	G3X6Y3_BOVIN	G3X6Y3
Q2HJ88	0.480155	0.201678	36.3233	2.38081	0.022638	0.512947	RTCA	RTCA_BOVIN	Q2HJ88
Q5E9B4	0.29238	0.123193	38.0787	2.37335	0.0227767	0.512947	EIF2B2	EI2BB_BOVIN	Q5E9B4
A5PJT2	0.253876	0.107398	38.0787	2.36388	0.0232884	0.519474	INTS10	A5PJT2_BOVIN	A5PJT2
Q3SYT6	0.747015	0.315863	38.0787	2.365	0.0232277	0.519474	CLGN	CLGN_BOVIN	Q3SYT6
A6H768	0.305076	0.129185	36.6457	2.36154	0.0236286	0.52492	GALK1	GALK1_BOVIN	A6H768
A0A3Q1LP69;Q58DT1;E1BLQ8	0.448642	0.190371	36.2747	2.35667	0.0239564	0.527894	RPL7	RL7_BOVIN	A0A3Q1LP69;Q58DT1;E1BLQ8
A6QNM2	0.529936	0.225625	38.0787	2.34875	0.0241277	0.527894	GFM2	RRF2M_BOVIN	A6QNM2
F6QIT9	-0.622123	0.264639	37.1404	-2.35084	0.0241489	0.527894	RNASET2	F6QIT9_BOVIN	F6QIT9
P12344	0.32231	0.137151	38.0787	2.35004	0.0240553	0.527894	GOT2	AATM_BOVIN	P12344
A6QQR5	0.602249	0.256721	38.0787	2.34593	0.0242874	0.528807	TMEM43	A6QQR5_BOVIN	A6QQR5
Q58D07	0.302055	0.128829	37.0787	2.34461	0.0245107	0.531552	PIGG	Q58D07_BOVIN	Q58D07
F1MMK7	-0.461022	0.197336	37.1274	-2.33623	0.0249851	0.537633	RRAD	F1MMK7_BOVIN	F1MMK7
Q5E9V6	0.322148	0.13804	38.0787	2.33373	0.0249879	0.537633	COMMD4	COMD4_BOVIN	Q5E9V6
E1BEK3	0.341538	0.14635	36.0787	2.33371	0.0252982	0.542175	GEMIN2	E1BEK3_BOVIN	E1BEK3
Q32KV2;F1MMI4	0.505496	0.217265	38.0787	2.32664	0.0254035	0.542306	MAEL	MAEL_BOVIN	Q32KV2;F1MMI4
Q0VCG0	0.399176	0.171552	36.8075	2.32684	0.0255853	0.544062	LYRM4	LYRM4_BOVIN	Q0VCG0
A0A3Q1LPT9	0.346651	0.152001	36.7274	2.28058	0.028473	0.547906	STEAP3	A0A3Q1LPT9_BOVIN	A0A3Q1LPT9
A0A3Q1LXK7;A0A3Q1N0B5;P04038;A0A3Q1M1C3	1.18627	0.518529	35.4329	2.28775	0.0282302	0.547906	COX6C	COX6C_BOVIN	A0A3Q1LXK7;A0A3Q1N0B5;P04038;A0A3Q1M1C3
A0A3Q1M0N2	0.365973	0.159472	36.2408	2.2949	0.0276339	0.547906	RNASEH1	A0A3Q1M0N2_BOVIN	A0A3Q1M0N2
A0A3Q1M537	0.531459	0.229471	36.5847	2.31602	0.0262692	0.547906	C10H15orf48	A0A3Q1M537_BOVIN	A0A3Q1M537
E1BIM8	-0.355051	0.154195	36.5199	-2.30261	0.0271036	0.547906	SRC	E1BIM8_BOVIN	E1BIM8
E1BNT2	0.557032	0.243287	35.0028	2.28961	0.0281877	0.547906	TSC2	E1BNT2_BOVIN	E1BNT2
F1MG06	-0.341751	0.148821	38.0787	-2.29639	0.0272469	0.547906	RPTOR	F1MG06_BOVIN	F1MG06
F1MM71	-0.616663	0.266314	29.0787	-2.31555	0.027836	0.547906	IFIT1	F1MM71_BOVIN	F1MM71
F1MRP0	0.871085	0.377574	36.3216	2.30706	0.0268602	0.547906	GHDC	F1MRP0_BOVIN	F1MRP0
F1MUW5;Q92180	0.496276	0.214037	27.0787	2.31865	0.0282023	0.547906	GCNT1	GCNT1_BOVIN	F1MUW5;Q92180
F1N401	0.645929	0.27956	38.0787	2.31052	0.0263712	0.547906	COL12A1	F1N401_BOVIN	F1N401
F1N4R4;Q32KY6	-0.41508	0.180455	38.0787	-2.30019	0.0270091	0.547906	DCTPP1	DCTP1_BOVIN	F1N4R4;Q32KY6
F2Z4F0	0.338036	0.147923	36.3573	2.28522	0.0282338	0.547906	ACTR1A	F2Z4F0_BOVIN	F2Z4F0
F6Q087	-0.381043	0.165301	38.0787	-2.30514	0.0267016	0.547906	GSPT1	F6Q087_BOVIN	F6Q087
O97817;F1MZ68	-0.459337	0.19846	37.0787	-2.31451	0.0262821	0.547906	ADGRL2	AGRL2_BOVIN	O97817;F1MZ68
P35816	0.419989	0.182377	37.4585	2.30286	0.0269378	0.547906	PDP1	PDP1_BOVIN	P35816
P46198	0.35202	0.154236	36.7201	2.28235	0.028359	0.547906	MTIF2	IF2M_BOVIN	P46198
Q08DS7	0.253211	0.110438	38.0787	2.29278	0.027475	0.547906	AP2B1	AP1B1_BOVIN	Q08DS7
Q0P5A5	0.426832	0.184434	38.0787	2.31427	0.026143	0.547906	CKS1B	CKS1_BOVIN	Q0P5A5
Q0VC30	0.393006	0.169481	35.5977	2.31888	0.0262597	0.547906	POLG2	DPOG2_BOVIN	Q0VC30
Q17QQ1	0.319312	0.138675	38.0787	2.3026	0.0268588	0.547906	LAMTOR3	LTOR3_BOVIN	Q17QQ1
Q1JQD9;A0A3Q1MS74	-0.508523	0.221192	30.9908	-2.29901	0.0284078	0.547906	L3MBTL2	LMBL2_BOVIN	Q1JQD9;A0A3Q1MS74
Q2KIH4;F1MPT7	0.319403	0.138154	38.0787	2.31194	0.0262846	0.547906	RRS1	RRS1_BOVIN	Q2KIH4;F1MPT7
Q3SX02	0.522345	0.228652	38.0787	2.28445	0.028007	0.547906	HTATIP2	Q3SX02_BOVIN	Q3SX02
Q3T083	0.395699	0.172745	34.9197	2.29066	0.0281355	0.547906	SDF2L1	SDF2L_BOVIN	Q3T083
Q3T0F7	-0.559938	0.244857	36.496	-2.2868	0.0281087	0.547906	MTPN	MTPN_BOVIN	Q3T0F7
Q8HXG5	0.661716	0.286319	35.4726	2.31111	0.0267543	0.547906	NDUFB11	NDUBB_BOVIN	Q8HXG5
A4FV84	0.33332	0.146442	37.8018	2.27612	0.0285914	0.548254	MRTO4	MRT4_BOVIN	A4FV84
A2VDV9	-0.458524	0.202886	38.0787	-2.26	0.0296227	0.549127	SMIM8	SMIM8_BOVIN	A2VDV9
A3KMY8	0.587675	0.259418	36.2686	2.26536	0.0295581	0.549127	GUSB	A3KMY8_BOVIN	A3KMY8
A5D960	-0.565019	0.246405	30.7649	-2.29305	0.028843	0.549127	ST3GAL1	A5D960_BOVIN	A5D960
E1BND0	-0.33426	0.147	35.795	-2.27388	0.0290724	0.549127	USP24	E1BND0_BOVIN	E1BND0
F1N3S5	-0.272501	0.120591	38.0787	-2.25972	0.0296418	0.549127	USP32	F1N3S5_BOVIN	F1N3S5
Q0VC17	-0.481079	0.212606	38.0787	-2.26277	0.0294355	0.549127	PMM1	Q0VC17_BOVIN	Q0VC17
Q1JQA0	-0.451925	0.198549	35.2563	-2.27613	0.0290192	0.549127	PPT2	PPT2_BOVIN	Q1JQA0
Q2M2S8	-0.387952	0.171006	35.9521	-2.26865	0.0293929	0.549127	ALKBH7	ALKB7_BOVIN	Q2M2S8
Q2TBV3	0.325825	0.143872	38.0787	2.26469	0.0293069	0.549127	ETFB	ETFB_BOVIN	Q2TBV3
Q5E9M8	0.3957	0.174665	38.0787	2.26548	0.0292537	0.549127	SFXN1	SFXN1_BOVIN	Q5E9M8
A0A3Q1MK64	0.457981	0.203082	38.0787	2.25515	0.0299533	0.549189	ARMC10	A0A3Q1MK64_BOVIN	A0A3Q1MK64
A5D7K0	-0.474935	0.210218	35.5668	-2.25925	0.0300964	0.549189	BLVRA	A5D7K0_BOVIN	A5D7K0
F6QBF9;Q3ZCE8	-0.463174	0.204921	35.6925	-2.26026	0.0300047	0.549189	RBM8A	RBM8A_BOVIN	F6QBF9;Q3ZCE8
F6QH94	-0.796231	0.35207	35.7324	-2.26157	0.0299087	0.549189	PDIA6	F6QH94_BOVIN	F6QH94
P31407	0.426831	0.189309	37.0787	2.25467	0.0301476	0.549189	ATP6V1B1	VATB1_BOVIN	P31407
A0A3Q1MBM6	0.376885	0.167114	36.1336	2.25526	0.0302687	0.549563	COA1	A0A3Q1MBM6_BOVIN	A0A3Q1MBM6
E1BPG0	0.454136	0.201644	36.7807	2.25217	0.0303697	0.549572	MCAT	E1BPG0_BOVIN	E1BPG0
F6QCG0	0.503921	0.224216	37.0787	2.24748	0.0306452	0.552726	AAAS	F6QCG0_BOVIN	F6QCG0
Q5EAC6	-0.359086	0.160124	36.9024	-2.24255	0.0310203	0.55765	CDC37	CDC37_BOVIN	Q5EAC6
A0A3Q1M7I8	0.398155	0.178092	38.0787	2.23566	0.0313135	0.559426	APAF1	A0A3Q1M7I8_BOVIN	A0A3Q1M7I8
A4IFP7	0.562361	0.251259	36.9363	2.23817	0.0313238	0.559426	ARF5	A4IFP7_BOVIN	A4IFP7
A0A3Q1MY63	0.41389	0.18473	34.7882	2.24051	0.0315455	0.559729	MGRN1	A0A3Q1MY63_BOVIN	A0A3Q1MY63
F1MGS8	-0.416293	0.186453	38.0787	-2.2327	0.0315251	0.559729	NAALAD2	F1MGS8_BOVIN	F1MGS8
E1BI28	-0.488689	0.219217	35.6841	-2.22925	0.0321853	0.563014	GM2A	E1BI28_BOVIN	E1BI28
E1BNL6	0.374294	0.167292	33.4332	2.23736	0.0320414	0.563014	GMEB2	E1BNL6_BOVIN	E1BNL6
F1MTR3	-0.268698	0.120734	38.0787	-2.22554	0.0320419	0.563014	SIN3A	F1MTR3_BOVIN	F1MTR3
F1N1D5;Q2KHZ8	0.476626	0.214325	38.0787	2.22385	0.0321649	0.563014	GBA1	GBA1_BOVIN	F1N1D5;Q2KHZ8
Q148H0	0.456319	0.204944	36.4362	2.22655	0.0322458	0.563014	APOO	MIC26_BOVIN	Q148H0
Q29S21	-0.572871	0.258178	38.0787	-2.2189	0.0325279	0.566131	KRT7	K2C7_BOVIN	Q29S21
E1BD49	-0.55999	0.25288	38.0764	-2.21445	0.0328575	0.569538	FOXRED2	E1BD49_BOVIN	E1BD49
E1BP85	0.436371	0.196667	35.7729	2.21883	0.0329321	0.569538	UCKL1	E1BP85_BOVIN	E1BP85
A0A3Q1LVW6	0.43026	0.195234	37.0787	2.20381	0.0338252	0.569931	ZDHHC13	A0A3Q1LVW6_BOVIN	A0A3Q1LVW6
A3KN15	-0.292815	0.132768	35.4466	-2.20546	0.0339967	0.569931	VPS41	A3KN15_BOVIN	A3KN15
A6H6W9;A0A3Q1LQ57	-0.264854	0.120465	36.1933	-2.1986	0.0343823	0.569931	SUDS3	SDS3_BOVIN	A6H6W9;A0A3Q1LQ57
E1BAG2	0.464245	0.210645	35.7881	2.20393	0.034049	0.569931	EXOSC5	E1BAG2_BOVIN	E1BAG2
E1BN58	-0.292175	0.133257	38.0787	-2.19257	0.0345192	0.569931	OTUD4	E1BN58_BOVIN	E1BN58
F1MM52;Q1LZ78	0.339101	0.154221	38.0787	2.19879	0.0340391	0.569931	NTPCR	NTPCR_BOVIN	F1MM52;Q1LZ78
F1N7G8	-0.244037	0.111277	38.0787	-2.19305	0.0344821	0.569931	PDS5B	F1N7G8_BOVIN	F1N7G8
P01096	0.659042	0.297412	34.5731	2.21592	0.0333777	0.569931	ATP5IF1	ATIF1_BOVIN	P01096
Q08DX3	0.708117	0.322176	36.0787	2.19792	0.0344554	0.569931	TM7SF3	Q08DX3_BOVIN	Q08DX3
Q2KIY7;A0A452DIE1	-0.608196	0.27645	36.3325	-2.20002	0.0342472	0.569931	BTF3L4	BT3L4_BOVIN	Q2KIY7;A0A452DIE1
Q32L19;F1MGT0	-0.434394	0.197615	38.0787	-2.19818	0.0340863	0.569931	MND1	MND1_BOVIN	Q32L19;F1MGT0
Q3MHN2	-1.29013	0.584027	38.0787	-2.20902	0.0332627	0.569931	C9	CO9_BOVIN	Q3MHN2
Q3T058;A0A3Q1LPP5	0.333403	0.151992	38.0787	2.19356	0.0344426	0.569931	EIF2B4	EI2BD_BOVIN	Q3T058;A0A3Q1LPP5
Q3T0X6	0.610151	0.276474	35.7474	2.2069	0.0338303	0.569931	RPS16	RS16_BOVIN	Q3T0X6
Q5E9K1	0.583345	0.264349	35.6164	2.20672	0.0338683	0.569931	COMMD5	COMD5_BOVIN	Q5E9K1
A0A452DIX8;Q2KIW9	-0.274228	0.125306	38.0787	-2.18847	0.0348394	0.573486	CMPK1	KCY_BOVIN	A0A452DIX8;Q2KIW9
E1BPI7	0.308631	0.141087	36.788	2.18753	0.035136	0.574905	MON2	E1BPI7_BOVIN	E1BPI7
P04467	-0.690135	0.315479	37.1337	-2.18758	0.0350708	0.574905	CALB1	CALB1_BOVIN	P04467
Q5EA55	0.352114	0.160952	36.0577	2.18769	0.0352567	0.575159	GOLGA7	GOGA7_BOVIN	Q5EA55
A0A3Q1LW97	-0.383614	0.175875	36.6545	-2.18118	0.0356623	0.577999	JARID2	A0A3Q1LW97_BOVIN	A0A3Q1LW97
A6QPY0;F1N632	0.353693	0.16238	38.0787	2.17819	0.0356527	0.577999	DDOST	OST48_BOVIN	A6QPY0;F1N632
Q148L6	-0.507406	0.232462	35.5266	-2.18275	0.0357482	0.577999	DHDH	DHDH_BOVIN	Q148L6
A0A3Q1N3P7	0.392499	0.180377	35.2333	2.17599	0.0363468	0.582508	GGA3	A0A3Q1N3P7_BOVIN	A0A3Q1N3P7
E1BNB4	0.78987	0.363955	38.0787	2.17024	0.0362928	0.582508	PABPC1L	E1BNB4_BOVIN	E1BNB4
Q3ZC84	-0.353034	0.162624	37.5616	-2.17086	0.036331	0.582508	CNDP2	CNDP2_BOVIN	Q3ZC84
F1MDB6	1.09094	0.502027	35.8882	2.17307	0.0364566	0.582559	TESC	F1MDB6_BOVIN	F1MDB6
A2VE18	0.427658	0.19771	38.0787	2.16306	0.0368798	0.583877	STX6	A2VE18_BOVIN	A2VE18
E1B9I9	0.247277	0.114987	36.3056	2.15048	0.0382485	0.583877	PITPNM1	E1B9I9_BOVIN	E1B9I9
E1BKY9	0.298937	0.138439	37.7719	2.15934	0.0372398	0.583877	CPOX	E1BKY9_BOVIN	E1BKY9
F1MME1	-0.460737	0.214574	38.0787	-2.14722	0.0382048	0.583877	PTPRK	F1MME1_BOVIN	F1MME1
F1MNI4	0.55662	0.257259	36.3114	2.16365	0.0371464	0.583877	RAB5B	F1MNI4_BOVIN	F1MNI4
P08165;Q148K8	0.331229	0.153237	38.0787	2.16154	0.037005	0.583877	FDXR	ADRO_BOVIN	P08165;Q148K8
P30932	-1.0341	0.476986	35.3334	-2.16798	0.0369784	0.583877	CD9	CD9_BOVIN	P30932
Q0P572	-0.482244	0.22249	32.8476	-2.16749	0.0375472	0.583877	MBIP	Q0P572_BOVIN	Q0P572
Q0VCX2	0.47702	0.221276	35.9186	2.15577	0.0378767	0.583877	HSPA5	BIP_BOVIN	Q0VCX2
Q148D3	0.330636	0.153822	38.0787	2.14947	0.0380142	0.583877	FH	Q148D3_BOVIN	Q148D3
Q17QJ7	0.37396	0.173101	35.6588	2.16035	0.0375445	0.583877	PYCR2	P5CR2_BOVIN	Q17QJ7
Q28852;E1BAB3;A0A0N4STN0	0.499065	0.230896	34.401	2.16143	0.037709	0.583877	ATP5MG	ATP5L_BOVIN	Q28852;E1BAB3;A0A0N4STN0
Q3T025;G3N288;F1MQJ8;E1B871;A0A452DJL1;F1N0W3;A0A452DJF6;E1BG46;A0A3Q1MGH0	-0.424397	0.197376	36.7326	-2.15019	0.0381931	0.583877	RPL17	RL17_BOVIN	Q3T025;G3N288;F1MQJ8;E1B871;A0A452DJL1;F1N0W3;A0A452DJF6;E1BG46;A0A3Q1MGH0
Q3T0I5	0.582608	0.268764	35.5496	2.16773	0.0369562	0.583877	FIS1	FIS1_BOVIN	Q3T0I5
Q56JV3;A0A3Q1LSR3;F2Z4I1	0.24061	0.111751	38.0787	2.15309	0.0377088	0.583877	RHEB	RHEB_BOVIN	Q56JV3;A0A3Q1LSR3;F2Z4I1
A0A3Q1MT80;Q0III3	-0.49983	0.232529	36.0983	-2.14954	0.0383678	0.584067	DYNC1I2	DC1I2_BOVIN	A0A3Q1MT80;Q0III3
A7MBJ4	-0.351684	0.164094	37.0787	-2.14319	0.0387263	0.584699	PTPRF	PTPRF_BOVIN	A7MBJ4
F1MU85	0.334328	0.155879	36.3194	2.14479	0.0387303	0.584699	BROX	F1MU85_BOVIN	F1MU85
Q9BGI3	0.42657	0.198825	36.5167	2.14546	0.0386359	0.584699	PRDX2	PRDX2_BOVIN	Q9BGI3
F1N353	0.209564	0.0979088	36.9549	2.14041	0.0389883	0.585858	BNIP1	F1N353_BOVIN	F1N353
Q4JIJ3;A0A3Q1M346	0.356437	0.16623	35.0787	2.14424	0.0390215	0.585858	MTR	METH_BOVIN	Q4JIJ3;A0A3Q1M346
F1MJK3	0.398436	0.186406	36.4321	2.13746	0.0393408	0.588486	LOC506828	F1MJK3_BOVIN	F1MJK3
Q2KIF1	-0.380081	0.17818	38.0787	-2.13312	0.0394192	0.588486	GATC	GATC_BOVIN	Q2KIF1
Q3T0R7	0.40975	0.192192	38.0787	2.13198	0.0395196	0.588486	ACAA2	THIM_BOVIN	Q3T0R7
A0A3Q1LXP8;Q3ZBP8	0.33891	0.159212	36.6989	2.12867	0.0400604	0.58851	C21H15orf40	A0A3Q1LXP8_BOVIN	A0A3Q1LXP8;Q3ZBP8
A0A452DHW0;Q08DQ2	-0.415945	0.19532	35.7391	-2.12956	0.0401673	0.58851	GFPT2	GFPT2_BOVIN	A0A452DHW0;Q08DQ2
P67868	0.310304	0.145884	38.0787	2.12706	0.0399524	0.58851	CSNK2B	CSK2B_BOVIN	P67868
Q2KIH2	-0.523369	0.243895	31.5557	-2.14587	0.0396806	0.58851	APON	Q2KIH2_BOVIN	Q2KIH2
Q2TBX2;G5E5K1	-0.339021	0.159238	36.6509	-2.12902	0.040038	0.58851	VBP1	PFD3_BOVIN	Q2TBX2;G5E5K1
Q3T099	0.212532	0.0999526	38.0787	2.12633	0.0400169	0.58851	WARS2	SYWM_BOVIN	Q3T099
Q2TBL9	0.344937	0.16246	38.0787	2.12322	0.0402929	0.588772	TRAPPC4	TPPC4_BOVIN	Q2TBL9
A2VDP5	-0.34423	0.162055	34.4578	-2.12416	0.0409113	0.589186	ENPP4	ENPP4_BOVIN	A2VDP5
A3KN22	-0.267378	0.126233	36.8652	-2.11814	0.0409681	0.589186	UBE2M	UBC12_BOVIN	A3KN22
E1BHZ5	0.349657	0.164711	35.0787	2.12286	0.0408968	0.589186	TBC1D25	E1BHZ5_BOVIN	E1BHZ5
Q0VCX5	-0.274895	0.1295	35.806	-2.12274	0.0407599	0.589186	ETF1	ERF1_BOVIN	Q0VCX5
Q2HJH2;A0A3Q1MWA3	0.509418	0.239938	36.2051	2.12312	0.0406472	0.589186	RAB1B	RAB1B_BOVIN	Q2HJH2;A0A3Q1MWA3
Q3B7N6	-0.344927	0.162577	37.2215	-2.12162	0.0405892	0.589186	ERCC5	Q3B7N6_BOVIN	Q3B7N6
A0A3Q1LZX3	0.335167	0.158378	34.8109	2.11625	0.0415484	0.592851	TAF1	A0A3Q1LZX3_BOVIN	A0A3Q1LZX3
A0A3Q1MMA1	0.420048	0.198628	35.667	2.11475	0.0415079	0.592851	SEC22B	A0A3Q1MMA1_BOVIN	A0A3Q1MMA1
Q2KIW6;F1MLV1	0.204298	0.0968005	38.0787	2.11051	0.0414389	0.592851	PSMC6	PRS10_BOVIN	Q2KIW6;F1MLV1
E1B7S3	-0.410812	0.19485	37.0787	-2.10835	0.0418184	0.593604	EPB41L3	E1B7S3_BOVIN	E1B7S3
Q0VCE9	-0.671022	0.315466	29.9122	-2.12708	0.0417748	0.593604	RIMKLB	RIMKB_BOVIN	Q0VCE9
A6QL88	0.3581	0.170663	37.3744	2.09828	0.0426963	0.594402	SACM1L	SAC1_BOVIN	A6QL88
E1BA77;F1MUC3	-0.402472	0.191127	37.3934	-2.10578	0.0419959	0.594402	DPPA4	F1MUC3_BOVIN	E1BA77;F1MUC3
E1BCF2	0.420384	0.199725	36.0708	2.10481	0.0423386	0.594402	CRLF3	E1BCF2_BOVIN	E1BCF2
P19483;F1MLB8;A0A3Q1LZQ9	0.317597	0.15108	35.4023	2.10218	0.0427179	0.594402	ATP5F1A	ATPA_BOVIN	P19483;F1MLB8;A0A3Q1LZQ9
Q0P5I8	0.478404	0.227612	36.6284	2.10184	0.0425051	0.594402	GET4	GET4_BOVIN	Q0P5I8
Q27967	0.9444	0.450488	38.0787	2.0964	0.0427447	0.594402	SPP2	SPP24_BOVIN	Q27967
Q32PI5;A5D973	-0.289482	0.137922	38.0787	-2.09888	0.0425121	0.594402	PPP2R1A	2AAA_BOVIN	Q32PI5;A5D973
Q3T0T0	0.529369	0.251718	36.0685	2.10303	0.0425043	0.594402	GDE1	GDE1_BOVIN	Q3T0T0
A6H7H0	0.257251	0.12278	36.601	2.09522	0.0431297	0.594521	IQGAP3	A6H7H0_BOVIN	A6H7H0
E1BEL9	0.307098	0.146641	38.0787	2.09421	0.0429502	0.594521	COASY	E1BEL9_BOVIN	E1BEL9
Q0P5F3;A0A452DHU4	0.285778	0.136617	38.0787	2.09181	0.0431763	0.594521	LIN7C	LIN7C_BOVIN	Q0P5F3;A0A452DHU4
Q6T8E9	0.338091	0.161581	37.7096	2.09239	0.0431884	0.594521	CCNT1	CCNT1_BOVIN	Q6T8E9
A0A3Q1MST8;A4IFQ7	-0.536017	0.256253	36.0172	-2.09175	0.0435739	0.59477	BCAT1	A4IFQ7_BOVIN	A0A3Q1MST8;A4IFQ7
E1BDN1	0.433887	0.207103	35.0787	2.09503	0.0434559	0.59477	WLS	E1BDN1_BOVIN	E1BDN1
Q2HJE1;A0A452DIW5	0.366715	0.17547	38.0787	2.0899	0.0433577	0.59477	WDR91	WDR91_BOVIN	Q2HJE1;A0A452DIW5
Q3SZ41	0.353989	0.169623	38.0787	2.08692	0.0436419	0.59477	RBPJ	SUH_BOVIN	Q3SZ41
A0JN43	0.699383	0.336745	38.0787	2.07689	0.0446087	0.600709	ESYT1	A0JN43_BOVIN	A0JN43
A7MBD2	0.343678	0.164873	35.5394	2.0845	0.0443646	0.600709	MRM1	A7MBD2_BOVIN	A7MBD2
E1BDN4	0.480473	0.23094	35.0787	2.08051	0.0448471	0.600709	DHX35	E1BDN4_BOVIN	E1BDN4
F1MT65	-0.393077	0.189104	36.256	-2.07862	0.044787	0.600709	HDGFL2	F1MT65_BOVIN	F1MT65
P23934	-0.419859	0.202136	37.437	-2.07712	0.0447054	0.600709	NDUFS6	NDUS6_BOVIN	P23934
Q32LM8	-0.403939	0.19343	32.5433	-2.08829	0.0446776	0.600709	NRM	NRM_BOVIN	Q32LM8
Q3ZKN0;F1MB67	-0.417659	0.200724	37.0787	-2.08076	0.0444187	0.600709	SLC27A1	S27A1_BOVIN	Q3ZKN0;F1MB67
A0A3Q1LV07	0.503364	0.241465	32.0787	2.08463	0.0451474	0.600735	ILRUN	A0A3Q1LV07_BOVIN	A0A3Q1LV07
A0A452DJR2;Q58DS6	0.351782	0.169478	35.7388	2.07569	0.0451788	0.600735	JMJD6	JMJD6_BOVIN	A0A452DJR2;Q58DS6
Q27968;F1N036	0.345546	0.166784	38.0787	2.07182	0.0451057	0.600735	DNAJC3	DNJC3_BOVIN	Q27968;F1N036
A4FUF0	0.27446	0.13284	36.9373	2.06609	0.0458861	0.605273	GLYR1	GLYR1_BOVIN	A4FUF0
A5PJZ1	0.517735	0.250967	38.0787	2.06296	0.045984	0.605273	SLC25A24	SCMC1_BOVIN	A5PJZ1
F1MEK3	0.282716	0.137113	37.4011	2.06192	0.0462139	0.605273	SCAF1	F1MEK3_BOVIN	F1MEK3
F1MRG0	0.540001	0.260906	32.5787	2.06971	0.0464856	0.605273	GSTK1	F1MRG0_BOVIN	F1MRG0
F6RBS0	0.479975	0.232935	38.0787	2.06056	0.0462247	0.605273	GLIPR2	F6RBS0_BOVIN	F6RBS0
Q02373	0.297821	0.144396	35.5821	2.06252	0.0465169	0.605273	NDUFB10	NDUBA_BOVIN	Q02373
Q32LG5	0.337092	0.16313	35.0787	2.06641	0.0462349	0.605273	REEP6	REEP6_BOVIN	Q32LG5
Q3MHY1	-0.422562	0.205002	38.0787	-2.06125	0.0461547	0.605273	CSRP1	CSRP1_BOVIN	Q3MHY1
Q5E9D3	0.37127	0.180022	36.6339	2.06235	0.0463194	0.605273	CHCHD3	MIC19_BOVIN	Q5E9D3
A0A3Q1MHH4	-0.263754	0.128382	38.0787	-2.05445	0.0468417	0.606612	BRD4	A0A3Q1MHH4_BOVIN	A0A3Q1MHH4
F1MAZ4	-0.376365	0.182968	37.1488	-2.057	0.0467581	0.606612	CHRDL1	F1MAZ4_BOVIN	F1MAZ4
Q29RL2	0.26129	0.127278	38.0787	2.05291	0.0469988	0.607207	CHORDC1	CHRD1_BOVIN	Q29RL2
A0A452DIR0;Q2TBR0	0.363731	0.177541	38.0787	2.04872	0.0474277	0.611303	PCCB	PCCB_BOVIN	A0A452DIR0;Q2TBR0
E1BCV0	-0.366395	0.178996	38.0787	-2.04695	0.0476099	0.612207	HELLS	E1BCV0_BOVIN	E1BCV0
A0A3Q1LP69;Q58DT1;E1BLQ8;A0A3Q1LKR0;F1N7A3	0.414442	0.203482	35.3786	2.03675	0.0492121	0.613351	RPL7	RL7_BOVIN	A0A3Q1LP69;Q58DT1;E1BLQ8;A0A3Q1LKR0;F1N7A3
A0A3Q1M4K7	0.37815	0.185577	36.1698	2.0377	0.0489458	0.613351	NEK7	A0A3Q1M4K7_BOVIN	A0A3Q1M4K7
A0A3Q1MAA7	0.324952	0.160949	38.0787	2.01897	0.0505715	0.613351	USP28	A0A3Q1MAA7_BOVIN	A0A3Q1MAA7
A0A3Q1MEN0;F1N6Y7	-0.338009	0.165781	35.4816	-2.03889	0.0489654	0.613351	EIF5B	F1N6Y7_BOVIN	A0A3Q1MEN0;F1N6Y7
A0A3Q1MG98;Q27960	-0.816669	0.401198	35.6198	-2.03558	0.0492845	0.613351	SLC34A2	NPT2B_BOVIN	A0A3Q1MG98;Q27960
A0A3Q1MPE0	0.387789	0.189181	34.4603	2.04983	0.0480514	0.613351	LPCAT2	A0A3Q1MPE0_BOVIN	A0A3Q1MPE0
A0A452DHZ7;Q3T0E5	0.546582	0.27245	38.0787	2.00617	0.0519793	0.613351	APMAP	APMAP_BOVIN	A0A452DHZ7;Q3T0E5
A0JBZ9	-0.299435	0.148046	37.2343	-2.02258	0.0503428	0.613351	p97bcnt2	A0JBZ9_BOVIN	A0JBZ9
A4IFB6	0.19656	0.0982	38.0787	2.00163	0.0524865	0.613351	CNOT10	CNO10_BOVIN	A4IFB6
A6QQX0	0.329041	0.16465	38.0787	1.99843	0.0528471	0.613351	PBK	A6QQX0_BOVIN	A6QQX0
A6QR33	-0.310853	0.154601	37.0787	-2.01068	0.0516736	0.613351	VPS18	A6QR33_BOVIN	A6QR33
E1BAB6	0.342114	0.16877	32.9274	2.0271	0.0508112	0.613351	ANAPC1	E1BAB6_BOVIN	E1BAB6
E1BCT6	-0.449405	0.22326	36.0787	-2.01293	0.0516308	0.613351	DCBLD2	E1BCT6_BOVIN	E1BCT6
E1BGB0	-0.295262	0.146182	38.0787	-2.01983	0.0504785	0.613351	KIF13B	E1BGB0_BOVIN	E1BGB0
E1BJV8	0.341306	0.168262	36.7223	2.02842	0.0498171	0.613351	DTL	E1BJV8_BOVIN	E1BJV8
E1BN74	-0.278013	0.137041	38.0787	-2.02869	0.049525	0.613351	SGF29	E1BN74_BOVIN	E1BN74
F1MG82	-0.243394	0.120795	38.0787	-2.01493	0.0510123	0.613351	HIF1AN	F1MG82_BOVIN	F1MG82
F1MHD7	0.312276	0.155396	35.7297	2.00955	0.0520777	0.613351	YIPF4	F1MHD7_BOVIN	F1MHD7
F1MUC1	-0.431095	0.215353	35.5875	-2.00181	0.0529738	0.613351	LOC515333	F1MUC1_BOVIN	F1MUC1
F1N0J0;Q2NKY8	0.208043	0.103911	36.6693	2.00211	0.0527105	0.613351	DHX30	DHX30_BOVIN	F1N0J0;Q2NKY8
F1N0K9	-0.417948	0.207516	33.8129	-2.01405	0.0520158	0.613351	ESRRB	F1N0K9_BOVIN	F1N0K9
F1N194	0.333588	0.165365	38.0787	2.01728	0.0507551	0.613351	ZNF622	F1N194_BOVIN	F1N194
F1N7V2	-0.412823	0.2039	33.0787	-2.02464	0.0510396	0.613351	RAB17	F1N7V2_BOVIN	F1N7V2
F6QV99	-0.609556	0.302016	35.5322	-2.01829	0.0511593	0.613351	ATAD1	ATAD1_BOVIN	F6QV99
G3MWN1;Q58DL1	-0.429973	0.213103	35.9454	-2.01768	0.0511381	0.613351	ARG2	ARGI2_BOVIN	G3MWN1;Q58DL1
G3N0U8	0.266259	0.130629	36.0709	2.03828	0.0489052	0.613351	ERLIN1	G3N0U8_BOVIN	G3N0U8
O02703	0.411722	0.203005	37.6701	2.02814	0.0496614	0.613351	BAX	BAX_BOVIN	O02703
P10949	0.940193	0.465475	37.0787	2.01986	0.0506684	0.613351	RAB3C	RAB3C_BOVIN	P10949
P26884	-0.380904	0.187074	38.0787	-2.03611	0.0487388	0.613351	FKBP3	FKBP3_BOVIN	P26884
P35509;G3X7B2	0.468314	0.231847	36.2841	2.01992	0.0508221	0.613351	CSNK1G3	KC1G3_BOVIN	P35509;G3X7B2
P57709	0.572976	0.282331	36.8288	2.02945	0.0496858	0.613351	ATP2C1	AT2C1_BOVIN	P57709
P61286;A0A3Q1N424	0.279497	0.139457	35.3525	2.00418	0.0527584	0.613351	PABPC1	PABP1_BOVIN	P61286;A0A3Q1N424
P84798	0.268289	0.133804	35.7812	2.0051	0.0525627	0.613351	POLD3	DPOD3_BOVIN	P84798
Q1LZ72	0.254963	0.125619	35.9715	2.02966	0.0498381	0.613351	CNPY2	Q1LZ72_BOVIN	Q1LZ72
Q28036	-0.3391	0.165983	38.0787	-2.04298	0.0480203	0.613351	SLC9A1	SL9A1_BOVIN	Q28036
Q2KJ86	-0.417153	0.205457	37.4235	-2.03036	0.0494712	0.613351	PUDP	Q2KJ86_BOVIN	Q2KJ86
Q2NL05;G3N277	-0.326514	0.162217	36.5936	-2.01282	0.0515352	0.613351	KIF2A	KIF2A_BOVIN	Q2NL05;G3N277
Q2YDF6	-0.381551	0.190628	36.3805	-2.00155	0.0528336	0.613351	MRPS35	RT35_BOVIN	Q2YDF6
Q32LH4;A0A3Q1NJ32	0.497826	0.247719	35.6864	2.00963	0.0520781	0.613351	NIT1	NIT1_BOVIN	Q32LH4;A0A3Q1NJ32
Q3SYT8;A0A3Q1M7U0	0.333853	0.165114	38.0787	2.02196	0.0502481	0.613351	POR	NCPR_BOVIN	Q3SYT8;A0A3Q1M7U0
Q3SZ00	0.471742	0.234439	38.0787	2.01221	0.0513105	0.613351	HADHA	Q3SZ00_BOVIN	Q3SZ00
Q3T0D8	0.357542	0.17787	36.5043	2.01013	0.0518514	0.613351	LAMTOR1	LTOR1_BOVIN	Q3T0D8
Q3ZBP2	0.358864	0.17943	37.0787	2.00002	0.0528629	0.613351	CNEP1R1	NEPR1_BOVIN	Q3ZBP2
Q3ZCA8	-0.381776	0.187162	36.7946	-2.03981	0.0485974	0.613351	TPD52	Q3ZCA8_BOVIN	Q3ZCA8
Q5EA92	0.277739	0.136946	33.3464	2.02808	0.0506017	0.613351	ARL14EP	AL14E_BOVIN	Q5EA92
Q8SQ21	0.37151	0.182236	35.4707	2.03863	0.0489949	0.613351	HINT2	HINT2_BOVIN	Q8SQ21
Q9TR36	-0.278599	0.136898	36.2097	-2.03508	0.0492133	0.613351	PITPNB	PIPNB_BOVIN	Q9TR36
Q1LZ95;A0A140T853	-0.380273	0.190004	35.2715	-2.00139	0.0530901	0.613399	IDI1	IDI1_BOVIN	Q1LZ95;A0A140T853
A0A3Q1M1J7;Q2KHU8	0.328839	0.16506	38.0787	1.99224	0.0535495	0.614597	EIF2S3	IF2G_BOVIN	A0A3Q1M1J7;Q2KHU8
A0A3Q1M6B2;A2VE07	-0.246039	0.12337	36.1259	-1.99432	0.053706	0.614597	STK24	A2VE07_BOVIN	A0A3Q1M6B2;A2VE07
A6QLJ6	0.549212	0.275832	38.0787	1.99111	0.0536792	0.614597	SCEL	A6QLJ6_BOVIN	A6QLJ6
A6QNR1	-0.39096	0.196201	37.0787	-1.99265	0.0536995	0.614597	RRP36	RRP36_BOVIN	A6QNR1
F1MEM9	0.387366	0.194805	38.0787	1.98848	0.0539811	0.614597	TTC19	F1MEM9_BOVIN	F1MEM9
Q3SZT2	-0.509205	0.256067	38.0787	-1.98856	0.0539719	0.614597	NQO2	Q3SZT2_BOVIN	Q3SZT2
Q3ZCK3	0.349054	0.175387	38.0787	1.99019	0.0537842	0.614597	BPNT1	BPNT1_BOVIN	Q3ZCK3
A6QQL0	0.479895	0.241422	36.4944	1.98779	0.0543777	0.616009	SLC15A4	S15A4_BOVIN	A6QQL0
F1MYW5	0.445232	0.224358	38.0787	1.98448	0.0544433	0.616009	MPND	F1MYW5_BOVIN	F1MYW5
F6RS49	-0.321864	0.161928	37.0787	-1.98769	0.0542686	0.616009	STAM	F6RS49_BOVIN	F6RS49
A0A3Q1LUZ8	0.395353	0.199812	38.0787	1.97863	0.0551246	0.616798	TOP3B	A0A3Q1LUZ8_BOVIN	A0A3Q1LUZ8
A0A3Q1M5C4	0.501942	0.253324	36.5693	1.98142	0.0551006	0.616798	TMEM33	A0A3Q1M5C4_BOVIN	A0A3Q1M5C4
A6QLP7	0.322129	0.1628	37.047	1.97868	0.0553222	0.616798	SSR1	SSRA_BOVIN	A6QLP7
E1BAV2	0.309804	0.156277	35.733	1.98241	0.0551637	0.616798	HERC4	E1BAV2_BOVIN	E1BAV2
E1BHR5	0.323655	0.16312	33.8083	1.98415	0.0554052	0.616798	HEATR6	E1BHR5_BOVIN	E1BHR5
E1BJ20;Q3SZ32;G3MXN8	-0.356939	0.180344	38.0787	-1.97921	0.0550562	0.616798	TCEB2	Q3SZ32_BOVIN	E1BJ20;Q3SZ32;G3MXN8
Q3T035	0.407628	0.20571	37.0638	1.98156	0.0549822	0.616798	ARPC3	ARPC3_BOVIN	Q3T035
Q5E9A3;A0A452DKH0	0.371705	0.187839	36.4982	1.97885	0.0554158	0.616798	PCBP1	PCBP1_BOVIN	Q5E9A3;A0A452DKH0
A0A3Q1MFE2	0.376476	0.190658	38.0787	1.97461	0.0555965	0.61755	PTDSS2	A0A3Q1MFE2_BOVIN	A0A3Q1MFE2
A0A452DK61;Q05B71	0.516139	0.261984	38.0787	1.97012	0.0561291	0.621316	CISD2	CISD2_BOVIN	A0A452DK61;Q05B71
E1BM06	0.339738	0.172554	38.0787	1.96888	0.0562765	0.621316	NDC1	E1BM06_BOVIN	E1BM06
Q17QX9;F1MBE0	-0.303131	0.153906	38.0787	-1.96959	0.056192	0.621316	CWC27	CWC27_BOVIN	Q17QX9;F1MBE0
A0A3Q1LUG2	-0.457555	0.230583	28.5355	-1.98434	0.0569099	0.621509	APP	A0A3Q1LUG2_BOVIN	A0A3Q1LUG2
A5D9H4	0.250291	0.1275	38.0787	1.96307	0.0569724	0.621509	CHAF1B	A5D9H4_BOVIN	A5D9H4
A5PJD6	0.369715	0.188087	35.818	1.96566	0.057128	0.621509	ATL3	A5PJD6_BOVIN	A5PJD6
A7YWD2	0.296463	0.151092	36.3928	1.96214	0.0574277	0.621509	IPO13	IPO13_BOVIN	A7YWD2
F1MD77	-0.238175	0.121491	37.9522	-1.96043	0.0573166	0.621509	LAMC1	F1MD77_BOVIN	F1MD77
F1MHR5	-0.265606	0.135537	38.0787	-1.95965	0.0573863	0.621509	ZMYM4	F1MHR5_BOVIN	F1MHR5
Q0IIM2	0.303799	0.154665	36.4272	1.96424	0.0571672	0.621509	ARL6	ARL6_BOVIN	Q0IIM2
Q32KV6	0.380293	0.193752	38.0787	1.96278	0.0570074	0.621509	SIL1	SIL1_BOVIN	Q32KV6
Q3MHI8	0.304481	0.155404	38.0787	1.95928	0.0574313	0.621509	TRMT10A	TM10A_BOVIN	Q3MHI8
Q58DG7	-0.308168	0.155997	33.3029	-1.97547	0.0565496	0.621509	TAF6	Q58DG7_BOVIN	Q58DG7
A7MB76	0.401669	0.204704	35.0787	1.96219	0.0577117	0.623309	TRAPPC13	TPC13_BOVIN	A7MB76
A0A3Q1LWU4	-0.232002	0.119167	35.6702	-1.94686	0.0594591	0.623372	TNS3	A0A3Q1LWU4_BOVIN	A0A3Q1LWU4
A0A3Q1LZY6	-0.530805	0.2726	35.3511	-1.94719	0.0594903	0.623372	LOC615989	A0A3Q1LZY6_BOVIN	A0A3Q1LZY6
A0A3Q1M334;E1BK52	0.341413	0.175283	35.4728	1.94778	0.0593895	0.623372	STK10	STK10_BOVIN	A0A3Q1M334;E1BK52
A0A3Q1M3M3	0.305148	0.156874	38.0787	1.94518	0.059165	0.623372	KDM2A	A0A3Q1M3M3_BOVIN	A0A3Q1M3M3
A0A3Q1M766	-0.249216	0.127584	36.0715	-1.95336	0.0585679	0.623372	RELCH	A0A3Q1M766_BOVIN	A0A3Q1M766
A0A3Q1ME13	-0.249256	0.128383	38.0787	-1.9415	0.0596241	0.623372	GPHN	A0A3Q1ME13_BOVIN	A0A3Q1ME13
A0A3Q1MSB2	-0.389654	0.199723	38.0787	-1.95097	0.0584474	0.623372	AKAP12	A0A3Q1MSB2_BOVIN	A0A3Q1MSB2
A0A3Q1MSZ4	0.29242	0.14991	34.0655	1.95064	0.0593655	0.623372	DVL2	A0A3Q1MSZ4_BOVIN	A0A3Q1MSZ4
A0A452DI42;Q3ZBS0	0.489998	0.252461	38.0787	1.94089	0.0597012	0.623372	DCAKD	DCAKD_BOVIN	A0A452DI42;Q3ZBS0
A0A452DIR5;P43896	0.33578	0.172762	36.2347	1.94361	0.059741	0.623372	TSFM	EFTS_BOVIN	A0A452DIR5;P43896
A7YWP6	0.297063	0.153038	38.0787	1.94111	0.0596731	0.623372	COMMD2	A7YWP6_BOVIN	A7YWP6
F1MJP7	-0.60841	0.313064	35.9801	-1.9434	0.0598219	0.623372	UAP1	F1MJP7_BOVIN	F1MJP7
F1MNT2;Q0VCR1	-0.277429	0.142327	35.6415	-1.94924	0.0591708	0.623372	RTF2	RTF2_BOVIN	F1MNT2;Q0VCR1
G3MWU2	0.420934	0.216097	38.0787	1.94789	0.0588275	0.623372	SUN1	G3MWU2_BOVIN	G3MWU2
P56965	0.345579	0.177352	35.7833	1.94855	0.059224	0.623372	DDAH1	DDAH1_BOVIN	P56965
Q08DQ8	0.484638	0.249977	38.0787	1.93873	0.0599721	0.623372	SLC26A6	Q08DQ8_BOVIN	Q08DQ8
Q2HJG5	-0.383137	0.196441	36.3276	-1.95039	0.0588773	0.623372	VPS35	VPS35_BOVIN	Q2HJG5
Q2KIA2	0.335602	0.172973	37.0367	1.94019	0.0599989	0.623372	TRMT112	TR112_BOVIN	Q2KIA2
Q3SZ26	0.352872	0.181369	38.0787	1.94561	0.0591112	0.623372	GET1	GET1_BOVIN	Q3SZ26
Q3T145	-0.352971	0.18152	35.9764	-1.94453	0.0596815	0.623372	MDH1	MDHC_BOVIN	Q3T145
A0A3Q1M590	-0.212971	0.110142	36.6484	-1.9336	0.0609148	0.623919	PARD3	A0A3Q1M590_BOVIN	A0A3Q1M590
A0A3Q1MRG4	-0.37605	0.1944	38.0787	-1.93442	0.0605176	0.623919	RALBP1	A0A3Q1MRG4_BOVIN	A0A3Q1MRG4
D3K0R6	-0.217669	0.112476	35.5414	-1.93524	0.0609487	0.623919	ATP2B4	AT2B4_BOVIN	D3K0R6
E1BG08	0.385684	0.199392	36.3015	1.9343	0.0608999	0.623919	AIDA	E1BG08_BOVIN	E1BG08
F1MNG3;P62998	-0.467818	0.241862	37.1424	-1.93424	0.06073	0.623919	RAC1	RAC1_BOVIN	F1MNG3;P62998
Q148N0	0.35354	0.182689	36.4853	1.9352	0.0607459	0.623919	OGDH	ODO1_BOVIN	Q148N0
Q3SYZ4	0.256553	0.132867	38.0787	1.93091	0.0609648	0.623919	DARS1	SYDC_BOVIN	Q3SYZ4
Q3SZB0	-0.314842	0.162157	34.0787	-1.94158	0.0604921	0.623919	B3GAT3	Q3SZB0_BOVIN	Q3SZB0
Q3SZY7	-0.299215	0.155018	37.0787	-1.93019	0.0612593	0.625761	ZFAND6	ZFAN6_BOVIN	Q3SZY7
E1BG49	0.247779	0.128516	35.7986	1.928	0.0618173	0.627389	CENPE	E1BG49_BOVIN	E1BG49
F1MFQ9	-0.318122	0.165328	38.0787	-1.92419	0.0618282	0.627389	CHAMP1	F1MFQ9_BOVIN	F1MFQ9
P45879	0.398599	0.206793	36.1244	1.92753	0.0618051	0.627389	VDAC1	VDAC1_BOVIN	P45879
Q2TA42	-0.328835	0.17079	37.0787	-1.92538	0.0618779	0.627389	ARGLU1	ARGL1_BOVIN	Q2TA42
F1MZ00	-0.399531	0.207434	35.4147	-1.92607	0.062153	0.628457	SNRPD3	F1MZ00_BOVIN	F1MZ00
Q58DC8;A0A140T8C7	-0.283345	0.147361	37.0787	-1.92279	0.0622132	0.628457	ORC1	ORC1_BOVIN	Q58DC8;A0A140T8C7
A0JNA1	-0.404572	0.21014	35.0787	-1.92525	0.0623359	0.628534	SGPP1	A0JNA1_BOVIN	A0JNA1
A6QQQ3;Q9GKN8	-0.508525	0.264918	37.3685	-1.91956	0.0625736	0.629769	PRELP	PRELP_BOVIN	A6QQQ3;Q9GKN8
Q0II87;E1BA21	0.2652	0.13844	38.0787	1.91564	0.0629429	0.632322	TFAM	TFAM_BOVIN	Q0II87;E1BA21
CATD_HUMAN;F1MMR6;P80209	0.437311	0.228267	36.2173	1.91579	0.0633117	0.63486	CTSD	CATD_BOVIN	CATD_HUMAN;F1MMR6;P80209
Q863C3	-1.06897	0.556286	32.0787	-1.92162	0.0635762	0.636344	GRP	GRP_BOVIN	Q863C3
A0A3Q1LG34	0.433246	0.227355	38.0787	1.90559	0.0642741	0.63663	CORO6	A0A3Q1LG34_BOVIN	A0A3Q1LG34
A0A452DII8;P00829	0.243991	0.128129	38.0787	1.90426	0.0644525	0.63663	ATP5F1B	ATPB_BOVIN	A0A452DII8;P00829
F1N2X1	0.264507	0.138738	35.9564	1.90652	0.0645988	0.63663	SLC12A6	F1N2X1_BOVIN	F1N2X1
F1N7I5	-0.236281	0.124036	38.0787	-1.90493	0.0643619	0.63663	NUMA1	F1N7I5_BOVIN	F1N7I5
G3MWG5	-0.336936	0.176702	38.0787	-1.9068	0.0641127	0.63663	XIAP	G3MWG5_BOVIN	G3MWG5
P29105	-0.367564	0.192846	35.5151	-1.90599	0.0647696	0.63663	HPCAL1	HPCL1_BOVIN	P29105
Q28104	-0.269292	0.140994	36.1342	-1.90995	0.0641017	0.63663	COPE	COPE_BOVIN	Q28104
Q2KIN2	0.413431	0.216417	35.4318	1.91034	0.0642088	0.63663	DGUOK	Q2KIN2_BOVIN	Q2KIN2
Q2KIS5	-0.544152	0.285109	35.3766	-1.90857	0.0644571	0.63663	HSD17B11	Q2KIS5_BOVIN	Q2KIS5
Q3SWZ6	0.23626	0.124181	38.0787	1.90254	0.0646825	0.63663	SBDS	SBDS_BOVIN	Q3SWZ6
A0A3Q1MKP5	0.341595	0.179718	32.9621	1.90073	0.0661125	0.636874	PMS1	A0A3Q1MKP5_BOVIN	A0A3Q1MKP5
A0A3Q1MXQ0;Q9XSJ4	-0.372606	0.19612	35.5669	-1.89988	0.0655803	0.636874	ENO1	ENOA_BOVIN	A0A3Q1MXQ0;Q9XSJ4
A2VE47	0.285414	0.150837	38.0787	1.8922	0.0660867	0.636874	ADPGK	ADPGK_BOVIN	A2VE47
A4IFL0	0.487441	0.256671	37.0322	1.89909	0.0653645	0.636874	TIMM23	TIM23_BOVIN	A4IFL0
A6QP55	0.50543	0.267463	38.0787	1.88972	0.066426	0.636874	SFXN3	SFXN3_BOVIN	A6QP55
F1MIM5	0.249954	0.131899	35.4136	1.89505	0.066273	0.636874	VWA8	F1MIM5_BOVIN	F1MIM5
F1MMS1	-0.238067	0.125737	38.0787	-1.89338	0.0659249	0.636874	TAF4	F1MMS1_BOVIN	F1MMS1
F1MX37	-0.30848	0.162935	36.1119	-1.89327	0.0663573	0.636874	CACNA2D2	F1MX37_BOVIN	F1MX37
F1MX49	-0.448943	0.235941	34.0787	-1.90278	0.0655462	0.636874	PDGFRA	F1MX49_BOVIN	F1MX49
P51122	-0.570435	0.30129	36.1014	-1.89331	0.0663537	0.636874	ANP32A	AN32A_BOVIN	P51122
Q29466;F1MH43	0.473929	0.249456	38.0787	1.89985	0.0650455	0.636874	ATP6V0A1	VPP1_BOVIN	Q29466;F1MH43
Q2TA08	0.316079	0.165231	28.2646	1.91295	0.065935	0.636874	BAG5	BAG5_BOVIN	Q2TA08
Q3ZBQ0	0.317032	0.167201	38.0787	1.89612	0.0655518	0.636874	SIRT5	SIR5_BOVIN	Q3ZBQ0
Q5E9A6	-0.292188	0.153807	38.0787	-1.8997	0.0650656	0.636874	VPS25	VPS25_BOVIN	Q5E9A6
F6R5E4	-0.279975	0.148063	36.6044	-1.89092	0.0665703	0.63714	CHEK2	F6R5E4_BOVIN	F6R5E4
A5PK90	0.370864	0.196337	37.2275	1.88892	0.0667125	0.637384	LYPLAL1	A5PK90_BOVIN	A5PK90
E1BBR9	0.282218	0.149467	36.5138	1.88816	0.0669698	0.637876	SPTY2D1	E1BBR9_BOVIN	E1BBR9
F1MYC9	-0.272782	0.144667	38.0787	-1.88558	0.0669974	0.637876	SPTBN1	F1MYC9_BOVIN	F1MYC9
Q24K03	-0.314353	0.166585	36.1052	-1.88704	0.0672157	0.638842	THUMPD1	THUM1_BOVIN	Q24K03
A0A3Q1MPX4	-0.42386	0.225169	36.8437	-1.88241	0.067696	0.640067	CDC42EP4	A0A3Q1MPX4_BOVIN	A0A3Q1MPX4
A5D7H3	-0.383353	0.203312	35.3695	-1.88554	0.0675919	0.640067	SLC44A2	CTL2_BOVIN	A5D7H3
A7MBA1	0.284245	0.150742	35.8396	1.88564	0.06747	0.640067	KIFC1	A7MBA1_BOVIN	A7MBA1
A0A3Q1LWF1	-0.268031	0.144072	37.8132	-1.8604	0.0706192	0.640322	MARK3	A0A3Q1LWF1_BOVIN	A0A3Q1LWF1
A0A3Q1LZU8	0.258152	0.139732	38.0223	1.84748	0.0724698	0.640322	GANAB	A0A3Q1LZU8_BOVIN	A0A3Q1LZU8
A0A3Q1M7H9;P23004;A0A3Q1MCJ8	0.280595	0.151216	37.0211	1.85559	0.0714874	0.640322	UQCRC2	QCR2_BOVIN	A0A3Q1M7H9;P23004;A0A3Q1MCJ8
A0A3Q1M913	-0.319825	0.172776	35.8658	-1.8511	0.0724045	0.640322	PFAS	A0A3Q1M913_BOVIN	A0A3Q1M913
A0A3Q1M9P3	-0.415363	0.220781	36.2472	-1.88134	0.0679771	0.640322	LRBA	A0A3Q1M9P3_BOVIN	A0A3Q1M9P3
A0A3Q1MS98	-0.433395	0.233047	36.1269	-1.85969	0.0710878	0.640322	ACSS1	A0A3Q1MS98_BOVIN	A0A3Q1MS98
A0A3Q1MUB7	0.281792	0.151765	38.0787	1.85677	0.0710932	0.640322	ABCB7	A0A3Q1MUB7_BOVIN	A0A3Q1MUB7
A0A3Q1N4S4	-0.250753	0.134424	35.304	-1.86538	0.0704555	0.640322	NUP205	A0A3Q1N4S4_BOVIN	A0A3Q1N4S4
A0A3Q1NAH5	-0.19373	0.104046	35.8686	-1.86196	0.0708175	0.640322	SPAG9	A0A3Q1NAH5_BOVIN	A0A3Q1NAH5
A4FV40;A5PJI7	0.201577	0.107775	38.0787	1.87035	0.0691361	0.640322	EIF2B3	EI2BG_BOVIN	A4FV40;A5PJI7
A5PK97	-0.830509	0.447707	37.1596	-1.85503	0.0715393	0.640322	HAPLN3	A5PK97_BOVIN	A5PK97
A6H773;A0A452DJC9	0.420559	0.22525	37.6713	1.86707	0.069688	0.640322	TMEM70	TMM70_BOVIN	A6H773;A0A452DJC9
A6QNS3	-0.255847	0.137247	38.0787	-1.86414	0.0700255	0.640322	ABR	ABR_BOVIN	A6QNS3
A6QPH1	-0.271219	0.144543	38.0787	-1.87639	0.0682819	0.640322	PYM1	PYM1_BOVIN	A6QPH1
A6QR07	0.440453	0.237703	38.0787	1.85296	0.0716499	0.640322	AGK	A6QR07_BOVIN	A6QR07
A7MAZ4	-0.282567	0.150502	37.0787	-1.8775	0.0683337	0.640322	TAF8	TAF8_BOVIN	A7MAZ4
E1B887	0.450888	0.240277	28.0787	1.87653	0.0710117	0.640322	RIOK1	E1B887_BOVIN	E1B887
E1BDI3	0.227004	0.121246	38.0787	1.87226	0.0688654	0.640322	POLG	E1BDI3_BOVIN	E1BDI3
E1BFH5	0.374366	0.200337	30.7522	1.86868	0.0712187	0.640322	TSC22D4	E1BFH5_BOVIN	E1BFH5
F1MDS5	-0.351063	0.189373	37.0787	-1.85382	0.0717337	0.640322	LRCH1	F1MDS5_BOVIN	F1MDS5
F1MKR0	0.293244	0.156631	33.7881	1.87219	0.0698567	0.640322	RIC1	F1MKR0_BOVIN	F1MKR0
F1MN45	0.338831	0.183548	38.0787	1.84601	0.0726754	0.640322	CLCN5	F1MN45_BOVIN	F1MN45
F2Z4H3	-0.267957	0.143472	35.7058	-1.86767	0.0700342	0.640322	POLR2H	F2Z4H3_BOVIN	F2Z4H3
F6R2J7	-0.290563	0.155062	33.5168	-1.87385	0.069691	0.640322	SETD3	F6R2J7_BOVIN	F6R2J7
G3MWG4	0.317724	0.170897	37.3028	1.85915	0.0709079	0.640322	IARS2	G3MWG4_BOVIN	G3MWG4
G5E5S2	-0.206488	0.110848	38.0787	-1.86279	0.0702192	0.640322	NELFB	G5E5S2_BOVIN	G5E5S2
O02691	0.358564	0.19145	38.0787	1.87289	0.0687761	0.640322	HSD17B10	HCD2_BOVIN	O02691
O46629	0.404632	0.215961	38.0787	1.87363	0.0686705	0.640322	HADHB	ECHB_BOVIN	O46629
P30274;G8JKW1	0.359638	0.193283	37.0787	1.86068	0.0707337	0.640322	CCNA2	CCNA2_BOVIN	P30274;G8JKW1
Q05443	-0.422349	0.22674	30.6245	-1.8627	0.0721219	0.640322	LUM	LUM_BOVIN	Q05443
Q24K12;G1K130	0.278256	0.148606	36.0787	1.87244	0.0692677	0.640322	GPATCH1	GPTC1_BOVIN	Q24K12;G1K130
Q29RY9	0.651867	0.349081	35.9774	1.86738	0.0700121	0.640322	NPL	NPL_BOVIN	Q29RY9
Q2HJM9;F1MZU5	-0.785968	0.422839	32.9337	-1.85878	0.0720136	0.640322	MEST	MEST_BOVIN	Q2HJM9;F1MZU5
Q2KHZ9	0.37824	0.20412	38.0787	1.85302	0.0716403	0.640322	GCDH	GCDH_BOVIN	Q2KHZ9
Q2KIF8;A0A3Q1NB71	0.523892	0.283816	38.0787	1.84589	0.0726935	0.640322	CARS2	SYCM_BOVIN	Q2KIF8;A0A3Q1NB71
Q2YDD2;F1MBJ5	0.267737	0.144085	35.4353	1.85819	0.0714656	0.640322	SMG9	SMG9_BOVIN	Q2YDD2;F1MBJ5
Q3MHW6	-0.306518	0.162896	35.5324	-1.88168	0.0680917	0.640322	SLC16A1	MOT1_BOVIN	Q3MHW6
Q3SZ22	-0.255141	0.138197	37.5955	-1.84621	0.0727457	0.640322	MRPL46	RM46_BOVIN	Q3SZ22
Q3SZM9;A0A452DJF8	0.318843	0.1718	36.0987	1.8559	0.0716462	0.640322	NAGK	NAGK_BOVIN	Q3SZM9;A0A452DJF8
Q3T0G5	0.190966	0.103353	36.497	1.84771	0.0727612	0.640322	PLPBP	PLPHP_BOVIN	Q3T0G5
Q4A1L4	-0.319638	0.17069	36.0787	-1.87262	0.0692423	0.640322	BECN1	BECN1_BOVIN	Q4A1L4
Q58DU7	-0.711342	0.384505	36.3675	-1.85002	0.0724488	0.640322	SH3BGRL	SH3L1_BOVIN	Q58DU7
Q5E9D6;A0A452DHL8	0.354376	0.188318	35.6617	1.8818	0.0680448	0.640322	HDHD3	HDHD3_BOVIN	Q5E9D6;A0A452DHL8
F1MKF8	0.541779	0.293835	38.0632	1.84382	0.0730045	0.641231	SQOR	F1MKF8_BOVIN	F1MKF8
F1MWF0	-0.214159	0.116114	37.2136	-1.84438	0.0730992	0.641231	HIP1	F1MWF0_BOVIN	F1MWF0
Q32LD1	-0.222549	0.120824	38.0787	-1.84193	0.0732842	0.641824	BAP18	BAP18_BOVIN	Q32LD1
A0A3Q1MTL1	-0.431404	0.234461	35.0787	-1.83998	0.0742447	0.643669	SCAF4	A0A3Q1MTL1_BOVIN	A0A3Q1MTL1
A0A3Q1NBQ6	-0.21599	0.117324	36.0261	-1.84098	0.0738719	0.643669	PPP6R3	A0A3Q1NBQ6_BOVIN	A0A3Q1NBQ6
A0A3Q1NCG7	0.265995	0.144961	38.0787	1.83494	0.0743357	0.643669	NCLN	A0A3Q1NCG7_BOVIN	A0A3Q1NCG7
E1BAX1	0.279705	0.152656	36.9182	1.83226	0.0749893	0.643669	GOPC	E1BAX1_BOVIN	E1BAX1
E1BCN1	-0.393555	0.214761	37.4643	-1.83253	0.0748306	0.643669	LPIN2	E1BCN1_BOVIN	E1BCN1
E1BHY4;Q3T0S6	0.522844	0.284339	35.8652	1.8388	0.0742362	0.643669	RPL8	RL8_BOVIN	E1BHY4;Q3T0S6
Q24K19;F1N741	-0.199499	0.109009	38.0787	-1.83011	0.0750698	0.643669	NUP54	Q24K19_BOVIN	Q24K19;F1N741
Q2HJ97	0.295081	0.160897	38.0787	1.83398	0.0744806	0.643669	PHB2	PHB2_BOVIN	Q2HJ97
Q2KHU0	0.379658	0.207408	38.0787	1.83049	0.0750119	0.643669	PSPH	SERB_BOVIN	Q2KHU0
Q2KI14	-0.509759	0.278086	35.6758	-1.83309	0.0751438	0.643669	NAA10	NAA10_BOVIN	Q2KI14
Q3SWY5	-0.229393	0.125096	36.0523	-1.83374	0.0749587	0.643669	NOSIP	NOSIP_BOVIN	Q3SWY5
Q3SZJ0	-0.385519	0.209662	36.0248	-1.83876	0.074205	0.643669	ASL	ARLY_BOVIN	Q3SZJ0
Q56JZ1;F1MK30	0.501778	0.273207	35.4411	1.83662	0.0746641	0.643669	RPL13	RL13_BOVIN	Q56JZ1;F1MK30
Q5E9H9	0.456537	0.248585	38.0787	1.83654	0.0740931	0.643669	ABHD10	ABHDA_BOVIN	Q5E9H9
A0A3Q1MJD5;A0A3Q1M8F3	0.688978	0.377708	38.0787	1.82411	0.0759912	0.643863	HNRNPM	A0A3Q1MJD5_BOVIN	A0A3Q1MJD5;A0A3Q1M8F3
A0A452DHU1;A6QR46	0.719175	0.394183	38.0787	1.82447	0.0759349	0.643863	RAB6B	RAB6B_BOVIN	A0A452DHU1;A6QR46
E1BG87	-0.225302	0.123319	36.3266	-1.82699	0.0759266	0.643863	HAUS6	E1BG87_BOVIN	E1BG87
F1MST4;A6QP11	0.29037	0.158055	32.7226	1.83714	0.0752853	0.643863	SNAP47	SNP47_BOVIN	F1MST4;A6QP11
F1MX70	0.537124	0.29436	37.9125	1.82472	0.0759315	0.643863	ANO10	F1MX70_BOVIN	F1MX70
P00125	0.287295	0.157448	38.0556	1.8247	0.0759046	0.643863	CYC1	CY1_BOVIN	P00125
Q2T9V5	0.243388	0.133283	38.0787	1.8261	0.0756834	0.643863	TRMT6	TRM6_BOVIN	Q2T9V5
A5D7C4	-0.460455	0.252354	35.561	-1.82464	0.0764659	0.646883	TNPO3	A5D7C4_BOVIN	A5D7C4
F1MJB1	0.305658	0.168023	38.0787	1.81915	0.0767591	0.648205	DTYMK	F1MJB1_BOVIN	F1MJB1
F1MVP8	0.502427	0.276401	38.0787	1.81774	0.0769781	0.648205	HACL1	F1MVP8_BOVIN	F1MVP8
Q0VCT3	0.23518	0.129359	38.0787	1.81803	0.0769327	0.648205	TERF2IP	TE2IP_BOVIN	Q0VCT3
F1MU30	0.218403	0.120064	36.091	1.81906	0.0772069	0.648369	TBC1D23	F1MU30_BOVIN	F1MU30
P11024	0.424962	0.233997	38.0787	1.8161	0.0772348	0.648369	NNT	NNTM_BOVIN	P11024
F1MBG5	0.227197	0.125006	35.4361	1.8175	0.0776048	0.64948	PRKAA1	F1MBG5_BOVIN	F1MBG5
F1MN93	0.219696	0.121081	38.0787	1.81445	0.0774928	0.64948	TOP1	F1MN93_BOVIN	F1MN93
A0A3Q1MAR1	0.246821	0.136423	38.0787	1.80923	0.0783151	0.649794	SHROOM3	A0A3Q1MAR1_BOVIN	A0A3Q1MAR1
A0A3Q1MJE8	0.242689	0.134007	38.0787	1.81101	0.0780337	0.649794	HMMR	A0A3Q1MJE8_BOVIN	A0A3Q1MJE8
F1MDV2	0.420276	0.232252	37.0787	1.80957	0.0784746	0.649794	SLC30A9	F1MDV2_BOVIN	F1MDV2
F1MMF7	0.316903	0.174039	30.6071	1.82088	0.0784153	0.649794	C19H17orf80	F1MMF7_BOVIN	F1MMF7
P48452	0.237058	0.130674	36.4599	1.81412	0.077895	0.649794	PPP3CA	PP2BA_BOVIN	P48452
Q0VCK5	0.205711	0.11353	35.4717	1.81195	0.0784663	0.649794	AP2A2	AP2A2_BOVIN	Q0VCK5
Q1LZB5	0.320995	0.177495	38.0787	1.80847	0.0784354	0.649794	TOMM40	TOM40_BOVIN	Q1LZB5
A5D7L6	0.248623	0.13763	38.0464	1.80647	0.0787604	0.651173	MRAS	A5D7L6_BOVIN	A5D7L6
Q3ZC13	0.234644	0.129932	37.6129	1.8059	0.0789419	0.651688	AP2M1	AP2M1_BOVIN	Q3ZC13
Q58DA7;F1ML12	-0.2378	0.13184	36.8909	-1.8037	0.07945	0.654893	GLRX3	GLRX3_BOVIN	Q58DA7;F1ML12
P39942;A0A3Q1M4W9	0.226241	0.125597	38.0787	1.80133	0.0795741	0.654929	ATP6V1D	VATD_BOVIN	P39942;A0A3Q1M4W9
A2VEA3	-0.318112	0.176929	36.0063	-1.79796	0.0805723	0.656671	ARIH1	ARI1_BOVIN	A2VEA3
E1BKT4	0.194069	0.108173	38.0787	1.79406	0.0807471	0.656671	PTPN13	E1BKT4_BOVIN	E1BKT4
E1BNI6	0.206087	0.114617	35.9885	1.79805	0.0805626	0.656671	TMED8	E1BNI6_BOVIN	E1BNI6
F1MCR2	0.310324	0.172678	36.3755	1.79713	0.0806217	0.656671	WDR75	F1MCR2_BOVIN	F1MCR2
O62768	-0.281771	0.156634	35.2196	-1.79891	0.0806066	0.656671	TXNRD1	TRXR1_BOVIN	O62768
Q0VCD2	-0.224626	0.12493	37.0181	-1.79802	0.0803342	0.656671	TUBG1	TBG1_BOVIN	Q0VCD2
Q28141	-0.235791	0.130802	35.6109	-1.80266	0.0799103	0.656671	DHX9	DHX9_BOVIN	Q28141
Q3ZBG5	-0.566865	0.315373	35.8442	-1.79744	0.0806947	0.656671		BAG2_BOVIN	Q3ZBG5
A6QPE8	0.240099	0.134197	36.4961	1.78916	0.0818917	0.660302	KIF2C	A6QPE8_BOVIN	A6QPE8
E1BCI8	0.363687	0.203362	36.9478	1.78837	0.0819185	0.660302	SLC12A4	E1BCI8_BOVIN	E1BCI8
F1MDB2	0.340606	0.189952	35.4387	1.79312	0.0814928	0.660302	SMIM20	SIM20_BOVIN	F1MDB2
F1MHP4	0.477979	0.267358	38.0787	1.78778	0.0817714	0.660302	RAB22A	F1MHP4_BOVIN	F1MHP4
P62248	0.375937	0.210047	36.1402	1.78977	0.0818724	0.660302	MYDGF	MYDGF_BOVIN	P62248
Q2KJJ7	-0.398203	0.222657	38.0787	-1.78841	0.0816684	0.660302	SPINT1	Q2KJJ7_BOVIN	Q2KJJ7
A0A3Q1LRF2	-0.175379	0.098097	35.5812	-1.78782	0.0823253	0.661064	UPF2	A0A3Q1LRF2_BOVIN	A0A3Q1LRF2
A0A3Q1NNG9	-0.330691	0.18662	36.0787	-1.772	0.0848408	0.661064	FCHO2	A0A3Q1NNG9_BOVIN	A0A3Q1NNG9
A0JNH9	-0.266782	0.150651	36.2787	-1.77086	0.0849867	0.661064	APLF	APLF_BOVIN	A0JNH9
A2VE14	-0.29413	0.165964	35.7492	-1.77225	0.0848761	0.661064	SAE1	SAE1_BOVIN	A2VE14
A6QQS9	0.693758	0.390287	35.7278	1.77756	0.0839899	0.661064	NBR1	A6QQS9_BOVIN	A6QQS9
F1MBS9	-0.315844	0.177893	36.4328	-1.77547	0.0841755	0.661064	CDC40	F1MBS9_BOVIN	F1MBS9
F1MFH0	0.209097	0.117498	35.5828	1.77957	0.083689	0.661064	TMEM199	F1MFH0_BOVIN	F1MFH0
F1MIZ7	-0.324154	0.181129	32.0787	-1.78964	0.0829576	0.661064	RO60	F1MIZ7_BOVIN	F1MIZ7
F1MUP3	0.290722	0.164188	36.3431	1.77067	0.0850032	0.661064	SEC62	F1MUP3_BOVIN	F1MUP3
F1MYW0	-0.361601	0.20359	37.2318	-1.77612	0.0838866	0.661064	NT5DC3	F1MYW0_BOVIN	F1MYW0
G3MXX3	-0.313102	0.176087	38.0787	-1.77811	0.0833728	0.661064	CHD2	G3MXX3_BOVIN	G3MXX3
O46504;F1N4M3	0.36148	0.203178	37.9164	1.77912	0.0832374	0.661064	PDPR	PDPR_BOVIN	O46504;F1N4M3
P42026	0.2945	0.165846	35.5162	1.77575	0.0843439	0.661064	NDUFS7	NDUS7_BOVIN	P42026
Q08DM7	0.431926	0.244074	37.1928	1.76965	0.0849841	0.661064	SEPTIN3	SEPT3_BOVIN	Q08DM7
Q0VCL5	-0.351738	0.197473	36.2191	-1.7812	0.0832679	0.661064	HMG20A	Q0VCL5_BOVIN	Q0VCL5
Q0VCS9	-0.313336	0.176897	35.7512	-1.77129	0.0850368	0.661064	ANKMY2	ANKY2_BOVIN	Q0VCS9
Q17QU3	-0.212429	0.119252	37.3957	-1.78135	0.0829792	0.661064	ARPIN	ARPIN_BOVIN	Q17QU3
Q1LZA9	0.431052	0.242685	33.0787	1.77618	0.0849028	0.661064	TRIM27	Q1LZA9_BOVIN	Q1LZA9
Q2KIV2	0.288485	0.16261	36.6695	1.77409	0.0843516	0.661064	TIMM9	TIM9_BOVIN	Q2KIV2
Q2KJH4;F1MTP5	0.221073	0.124016	38.0787	1.78262	0.0826221	0.661064	WDR1	WDR1_BOVIN	Q2KJH4;F1MTP5
Q2T9X3	0.351244	0.198498	38.0787	1.7695	0.0848182	0.661064	SPRYD7	SPRY7_BOVIN	Q2T9X3
Q2TBG8	0.382745	0.216459	38.0787	1.76821	0.0850372	0.661064	UCHL3	UCHL3_BOVIN	Q2TBG8
Q3SZP5	-0.313984	0.176843	33.5445	-1.7755	0.0848902	0.661064	ACOX1	ACOX1_BOVIN	Q3SZP5
Q3T0N3	0.306135	0.172133	38.0787	1.77848	0.0833104	0.661064	TMCO1	TMCO1_BOVIN	Q3T0N3
Q5E9K0	-0.307365	0.17289	38.0787	-1.7778	0.0834235	0.661064	PSMB2	PSB2_BOVIN	Q5E9K0
A0A3Q1LTK7	-0.247752	0.140548	38.0787	-1.76276	0.0859662	0.662467	ERC1	A0A3Q1LTK7_BOVIN	A0A3Q1LTK7
A0A3Q1MDC6	0.518312	0.295199	36.4576	1.75581	0.0875208	0.662467	NCSTN	A0A3Q1MDC6_BOVIN	A0A3Q1MDC6
A0A3Q1MFE4	0.273222	0.155528	38.0787	1.75674	0.0870022	0.662467	IMMT	A0A3Q1MFE4_BOVIN	A0A3Q1MFE4
A0A3Q1MNA8;Q3ZBL0;A0A3Q1M4V2;A0A3Q1N9V4;G5E6E7	-0.691342	0.393325	37.6282	-1.75769	0.0869344	0.662467	SNRPG	RUXG_BOVIN	A0A3Q1MNA8;Q3ZBL0;A0A3Q1M4V2;A0A3Q1N9V4;G5E6E7
A0A3Q1MPT9	-0.362528	0.205896	33.6642	-1.76074	0.0873658	0.662467	FGFR3	A0A3Q1MPT9_BOVIN	A0A3Q1MPT9
A0JNE8	0.314658	0.178632	36.2717	1.76149	0.086584	0.662467	LPCAT4	A0JNE8_BOVIN	A0JNE8
A6QLA6;A0A452DI86	-0.236088	0.133958	38.0787	-1.7624	0.0860271	0.662467	CHAF1A	CAF1A_BOVIN	A6QLA6;A0A452DI86
E1BBC4	0.415604	0.23601	38.0488	1.76096	0.0862807	0.662467	OPA1	E1BBC4_BOVIN	E1BBC4
F1MFL0	-0.30477	0.172992	38.0787	-1.76176	0.086138	0.662467	PRUNE2	F1MFL0_BOVIN	F1MFL0
F1N0F2	0.332978	0.188982	35.5605	1.76196	0.0866716	0.662467	SIAE	F1N0F2_BOVIN	F1N0F2
F6RM04	0.198435	0.112915	35.4094	1.75739	0.0874959	0.662467	RBM15B	F6RM04_BOVIN	F6RM04
Q1JP75;A5PJR3	0.45466	0.257665	35.57	1.76454	0.0862277	0.662467	DCXR	DCXR_BOVIN	Q1JP75;A5PJR3
Q2HJD0	0.234215	0.132835	36.1149	1.7632	0.0863263	0.662467	FAF2	FAF2_BOVIN	Q2HJD0
Q2KIC5	-0.293777	0.166684	36.0787	-1.76248	0.0864592	0.662467	ITPA	ITPA_BOVIN	Q2KIC5
Q2TBP7;A0A452DJ80	-0.170609	0.0967877	36.6451	-1.76272	0.0862872	0.662467	MYCBP	MYCBP_BOVIN	Q2TBP7;A0A452DJ80
Q32LE4	-0.327484	0.186003	36.0905	-1.76064	0.0867722	0.662467	GGCT	GGCT_BOVIN	Q32LE4
Q3ZBD9	0.257672	0.146764	36.7041	1.75569	0.0874849	0.662467	MAPRE1	MARE1_BOVIN	Q3ZBD9
Q3ZBT5	-0.311589	0.177153	38.0787	-1.75887	0.0866333	0.662467	STX7	STX7_BOVIN	Q3ZBT5
Q59A32	0.184044	0.104641	36.1704	1.75882	0.087066	0.662467	GART	PUR2_BOVIN	Q59A32
A0A3Q1LGN5;Q2KIG0	0.488914	0.279236	36.8796	1.75089	0.088279	0.664507	ETFDH	ETFD_BOVIN	A0A3Q1LGN5;Q2KIG0
A0A3Q1LR44	-0.360035	0.2054	34.0028	-1.75285	0.0886417	0.664507	MICU2	A0A3Q1LR44_BOVIN	A0A3Q1LR44
A0A3Q1MVG1	-0.216033	0.123656	38.0787	-1.74705	0.0886908	0.664507	EML4	A0A3Q1MVG1_BOVIN	A0A3Q1MVG1
E1BM34	0.298494	0.170607	35.7933	1.7496	0.0887577	0.664507	ANAPC7	E1BM34_BOVIN	E1BM34
F1MGF7	-0.237953	0.136086	36.5572	-1.74855	0.0887631	0.664507	CDK5RAP2	F1MGF7_BOVIN	F1MGF7
Q0VD48	0.173506	0.0990931	38.0787	1.75094	0.0880091	0.664507	VPS4B	VPS4B_BOVIN	Q0VD48
Q2HJ90	-0.220634	0.126109	37.0787	-1.74955	0.0884702	0.664507	LRRC42	LRC42_BOVIN	Q2HJ90
Q5E9Y2	0.400243	0.228563	37.0061	1.75113	0.0882098	0.664507	STX17	STX17_BOVIN	Q5E9Y2
A0A3Q1MN97	-0.231045	0.132555	38.0787	-1.74302	0.0894018	0.668373	VCL	A0A3Q1MN97_BOVIN	A0A3Q1MN97
E1BFK3	0.28157	0.161658	38.0787	1.74176	0.0896242	0.669121	ZNG1A	E1BFK3_BOVIN	E1BFK3
A0A3Q1NI32	-0.210793	0.121144	38.0787	-1.74002	0.0899331	0.670511	THRAP3	A0A3Q1NI32_BOVIN	A0A3Q1NI32
A0A3Q1LG88	0.430743	0.250645	33.3986	1.71853	0.0949576	0.67168	EZHIP	A0A3Q1LG88_BOVIN	A0A3Q1LG88
A0A3Q1LM77;Q2KI41	0.287807	0.166746	30.0787	1.72602	0.094604	0.67168	CYTH2	CYH2_BOVIN	A0A3Q1LM77;Q2KI41
A0A3Q1MD64	0.185416	0.10726	38.0787	1.72865	0.0919728	0.67168	SYNJ1	A0A3Q1MD64_BOVIN	A0A3Q1MD64
A0A3Q1MG90	-0.256784	0.147901	35.8225	-1.73619	0.0911255	0.67168	STRN4	A0A3Q1MG90_BOVIN	A0A3Q1MG90
A0A3Q1MKK9	-0.36251	0.208558	38.0787	-1.73817	0.0902625	0.67168	TFDP2	A0A3Q1MKK9_BOVIN	A0A3Q1MKK9
A0A3Q1MQ40	-0.4056	0.235658	37.6434	-1.72114	0.0934363	0.67168	PPAN	A0A3Q1MQ40_BOVIN	A0A3Q1MQ40
A0A3Q1MR38	0.224347	0.130797	35.7219	1.71522	0.094968	0.67168	PRMT1	A0A3Q1MR38_BOVIN	A0A3Q1MR38
A0A3Q1MS82;Q3SZI6	0.259621	0.152124	38.0787	1.70664	0.0960332	0.67168	RPN2	RPN2_BOVIN	A0A3Q1MS82;Q3SZI6
A4FUE5	0.312035	0.181263	38.0787	1.72145	0.0932849	0.67168	RAB3GAP1	A4FUE5_BOVIN	A4FUE5
A5PK43	0.27412	0.158132	37.0787	1.73349	0.0913176	0.67168	ERAL1	ERAL1_BOVIN	A5PK43
A5PKI6	-0.214429	0.123263	36.5422	-1.73961	0.0903463	0.67168	CC2D1A	A5PKI6_BOVIN	A5PKI6
A6QLG3	0.482582	0.28084	38.0787	1.71835	0.0938552	0.67168	PDK3	A6QLG3_BOVIN	A6QLG3
A6QQL4	0.358994	0.20963	36.0441	1.71251	0.0953941	0.67168	UBFD1	A6QQL4_BOVIN	A6QQL4
E1B9S8	-0.268639	0.155415	36.4148	-1.72853	0.0923649	0.67168	CBFB	E1B9S8_BOVIN	E1B9S8
E1BC46	0.294981	0.171184	34.0787	1.72318	0.0939193	0.67168	KIF18B	E1BC46_BOVIN	E1BC46
E1BF96	-0.219098	0.126473	38.0787	-1.73237	0.0913017	0.67168	PPP1R10	E1BF96_BOVIN	E1BF96
E1BGA6	-0.133379	0.0767626	35.8586	-1.73755	0.0908735	0.67168	COG3	E1BGA6_BOVIN	E1BGA6
E1BIH4	0.340594	0.195956	30.9193	1.73811	0.092142	0.67168	PTPN3	E1BIH4_BOVIN	E1BIH4
E1BK71	-0.492024	0.287418	38.0787	-1.71188	0.095054	0.67168	PACSIN3	E1BK71_BOVIN	E1BK71
E1BKS1	-0.271612	0.159165	37.907	-1.70649	0.0960989	0.67168	SDC4	E1BKS1_BOVIN	E1BKS1
F1MDA6	0.205211	0.119544	38.0787	1.71662	0.0941748	0.67168	VPS45	F1MDA6_BOVIN	F1MDA6
F1MER7	0.349605	0.204605	36.0269	1.70869	0.0961123	0.67168	HSPG2	F1MER7_BOVIN	F1MER7
F1ML45	-0.376868	0.215911	30.3462	-1.74548	0.0910205	0.67168	SPTLC3	F1ML45_BOVIN	F1ML45
F1MUZ9	0.341843	0.199845	36.0429	1.71054	0.0957617	0.67168	HSPD1	F1MUZ9_BOVIN	F1MUZ9
F1MWE0	0.179916	0.104879	36.1005	1.71546	0.0948334	0.67168	PSMC3	F1MWE0_BOVIN	F1MWE0
F1MY28	0.173218	0.101017	38.0787	1.71475	0.0945203	0.67168	BAG6	F1MY28_BOVIN	F1MY28
F1N261	-0.206516	0.119511	35.9715	-1.728	0.0925648	0.67168	LYN	F1N261_BOVIN	F1N261
G3N3V3	0.268417	0.155858	36.5697	1.72219	0.0934839	0.67168	ZNF281	G3N3V3_BOVIN	G3N3V3
P08037	-0.382526	0.22378	36.2194	-1.70938	0.0959365	0.67168	B4GALT1	B4GT1_BOVIN	P08037
P08760	0.242445	0.140056	38.0787	1.73106	0.0915379	0.67168	AK3	KAD3_BOVIN	P08760
P10575;E1B773;G8JKV3	-0.572018	0.334658	38.0787	-1.70926	0.095542	0.67168	GLRX	GLRX1_BOVIN	P10575;E1B773;G8JKV3
P11181	0.207915	0.121513	38.0787	1.71105	0.0952086	0.67168	DBT	ODB2_BOVIN	P11181
P13621	0.317057	0.182617	38.0787	1.73618	0.0906171	0.67168	ATP5PO	ATPO_BOVIN	P13621
P14769	-0.392348	0.229612	38.0787	-1.70874	0.0956393	0.67168	GGTA1	GGTA1_BOVIN	P14769
Q0IIL1	-0.308212	0.177539	32.8916	-1.73602	0.0919208	0.67168	MICU1	MICU1_BOVIN	Q0IIL1
Q0VC50	0.247346	0.14331	38.0787	1.72594	0.0924649	0.67168	RTN4IP1	RT4I1_BOVIN	Q0VC50
Q17QK3	0.37337	0.217624	35.8579	1.71567	0.0948527	0.67168	CPQ	CBPQ_BOVIN	Q17QK3
Q1RML1	-0.314405	0.182852	38.0787	-1.71945	0.0936525	0.67168	UBE2S	UBE2S_BOVIN	Q1RML1
Q1ZYR0	0.473322	0.273632	38.0787	1.72978	0.0917695	0.67168	CLN5	CLN5_BOVIN	Q1ZYR0
Q27976;A0A3Q1LTX4	0.509394	0.295797	36.1822	1.72211	0.0935895	0.67168	CALD1	CALD1_BOVIN	Q27976;A0A3Q1LTX4
Q2HJD7	0.370708	0.216723	38.0787	1.71052	0.0953075	0.67168	HIBADH	3HIDH_BOVIN	Q2HJD7
Q2KJ39	0.415255	0.242807	36.4233	1.71022	0.0957312	0.67168	RCN3	RCN3_BOVIN	Q2KJ39
Q2KJI7	0.378618	0.22006	37.6097	1.72052	0.0935572	0.67168	AFG3L2	AFG32_BOVIN	Q2KJI7
Q2TBR6	0.271671	0.158389	36.4253	1.71521	0.0948028	0.67168	PFDN4	PFD4_BOVIN	Q2TBR6
Q32LC3	0.73163	0.42316	35.5219	1.72897	0.0924982	0.67168	EIF1AX	Q32LC3_BOVIN	Q32LC3
Q32LL2;A5PJA6	0.361433	0.209964	38.0787	1.72141	0.0932933	0.67168	STOML2	STML2_BOVIN	Q32LL2;A5PJA6
Q3MHF8	-0.25716	0.150646	38.0787	-1.70705	0.0959558	0.67168	LSM14A	LS14A_BOVIN	Q3MHF8
Q3T0E0	-0.369689	0.216049	35.7067	-1.71113	0.0957327	0.67168	ATOX1	ATOX1_BOVIN	Q3T0E0
Q5E9F7	-0.472078	0.271834	38.0787	-1.73664	0.0905362	0.67168	CFL1	COF1_BOVIN	Q5E9F7
A4FUY8	-0.258435	0.152015	37.5694	-1.70006	0.0973858	0.673688	IK	A4FUY8_BOVIN	A4FUY8
D7GLD0	0.505289	0.297024	37.2863	1.70118	0.0972366	0.673688	MFN2	D7GLD0_BOVIN	D7GLD0
E1BFX4	0.560372	0.32888	35.6209	1.70388	0.097114	0.673688	SGSH	E1BFX4_BOVIN	E1BFX4
E1BM92	0.291981	0.171414	37.0787	1.70336	0.0968692	0.673688	PROM2	E1BM92_BOVIN	E1BM92
E1BMI4	0.350463	0.205881	38.0787	1.70226	0.0968589	0.673688	UXS1	E1BMI4_BOVIN	E1BMI4
F1MBB7	-0.593964	0.348424	34.0787	-1.70471	0.0973497	0.673688	TGM1	F1MBB7_BOVIN	F1MBB7
P00432	-0.222872	0.130728	35.5105	-1.70486	0.0969557	0.673688	CAT	CATA_BOVIN	P00432
P22439	0.294488	0.172976	38.0787	1.70248	0.0968171	0.673688	PDHX	ODPX_BOVIN	P22439
F1MV19	-0.241169	0.141927	36.6077	-1.69924	0.0977583	0.674557	CCDC117	F1MV19_BOVIN	F1MV19
Q5E9N3;F1MWS4	-0.227534	0.133918	37.0787	-1.69906	0.0976845	0.674557	RNF25	RNF25_BOVIN	Q5E9N3;F1MWS4
E1BEX4	0.244323	0.143937	37.0224	1.69744	0.0980068	0.674568	UROD	E1BEX4_BOVIN	E1BEX4
P23196;A0A140T846	-0.242012	0.142466	36.1447	-1.69874	0.0979626	0.674568	APEX1	APEX1_BOVIN	P23196;A0A140T846
A0A3Q1LS67	0.456218	0.271163	38.0787	1.68245	0.100666	0.675111	ECH1	A0A3Q1LS67_BOVIN	A0A3Q1LS67
A0A3Q1LXL8;Q2TBS1	0.181864	0.108332	38.0787	1.67877	0.101386	0.675111	MTX1	MTX1_BOVIN	A0A3Q1LXL8;Q2TBS1
A0A3Q1MZC5	-0.364107	0.217045	35.7229	-1.67756	0.102162	0.675111	CAST	A0A3Q1MZC5_BOVIN	A0A3Q1MZC5
A0JNK3	0.268053	0.159512	38.0787	1.68045	0.101056	0.675111	HTRA2	HTRA2_BOVIN	A0JNK3
A2VDZ9	0.296975	0.176778	36.2196	1.67993	0.101577	0.675111	VAPB	VAPB_BOVIN	A2VDZ9
A4FV64	-0.174765	0.103077	35.889	-1.69548	0.0986452	0.675111	SUGP1	A4FV64_BOVIN	A4FV64
A5PJF6	0.496948	0.29463	38.0787	1.68669	0.0998412	0.675111	HSDL1	HSDL1_BOVIN	A5PJF6
A6QLB1;G3MYK6	0.560542	0.333668	38.0787	1.67994	0.101157	0.675111	RAB27A	A6QLB1_BOVIN	A6QLB1;G3MYK6
A6QLD1	-0.167068	0.0991416	36.7017	-1.68515	0.100446	0.675111	EXOC4	A6QLD1_BOVIN	A6QLD1
A6QQV8	-0.302981	0.180269	38.0787	-1.68072	0.101004	0.675111	LBR	A6QQV8_BOVIN	A6QQV8
A7E307	-0.329892	0.195008	37.132	-1.69169	0.0990833	0.675111	DDX17	A7E307_BOVIN	A7E307
A8YXX8	-0.306858	0.182536	36.2615	-1.68108	0.101342	0.675111	BRK1	A8YXX8_BOVIN	A8YXX8
F1MC99	0.356254	0.210886	35.6134	1.68932	0.0998961	0.675111	FOXI3	F1MC99_BOVIN	F1MC99
F1MFC6	-0.261864	0.155663	38.0787	-1.68225	0.100705	0.675111	FARP1	F1MFC6_BOVIN	F1MFC6
F1MK36;Q1LZB0	0.332555	0.197455	36.354	1.6842	0.100711	0.675111	DDRGK1	DDRGK_BOVIN	F1MK36;Q1LZB0
F1MNV8	0.215921	0.128732	36.4635	1.67728	0.10204	0.675111	FKBP15	F1MNV8_BOVIN	F1MNV8
F1MUK8;A6H7H1	-0.237246	0.141141	38.0787	-1.68092	0.100965	0.675111	FAM120A	F120A_BOVIN	F1MUK8;A6H7H1
F1MW97	0.199142	0.118395	35.8454	1.68201	0.10126	0.675111	HGH1	F1MW97_BOVIN	F1MW97
G1K192;Q2TBW6	0.25221	0.15023	35.5223	1.67882	0.101963	0.675111	ARL3	ARL3_BOVIN	G1K192;Q2TBW6
G3MZ52	-0.240279	0.143208	38.0787	-1.67783	0.101571	0.675111	CGGBP1	G3MZ52_BOVIN	G3MZ52
P49410	0.30122	0.179032	37.1622	1.68249	0.100859	0.675111	TUFM	EFTU_BOVIN	P49410
Q08DE8	-0.293988	0.173519	35.9661	-1.69427	0.0988572	0.675111	RAB7B	RAB7B_BOVIN	Q08DE8
Q0IIG8;A0A452DIB1;A0A3Q1LLK2	0.349035	0.20678	36.3024	1.68795	0.0999958	0.675111	RAB18	RAB18_BOVIN	Q0IIG8;A0A452DIB1;A0A3Q1LLK2
Q29RH9	0.293431	0.174955	38.0787	1.67718	0.101699	0.675111	TMEM109	Q29RH9_BOVIN	Q29RH9
Q2TBH2	0.304682	0.181826	38.0787	1.67568	0.101995	0.675111	RRAS	Q2TBH2_BOVIN	Q2TBH2
Q3SYS9	0.22813	0.134864	37.2464	1.69156	0.0990826	0.675111	KIFBP	KBP_BOVIN	Q3SYS9
Q3SZ23	-0.244735	0.145564	38.0787	-1.68129	0.100893	0.675111	DNAJC30	Q3SZ23_BOVIN	Q3SZ23
Q3SZ62	-0.461908	0.274643	36.0839	-1.68185	0.101235	0.675111	PGAM1	PGAM1_BOVIN	Q3SZ62
Q3ZCI9	0.181731	0.108254	38.0787	1.67875	0.10139	0.675111	CCT8	TCPQ_BOVIN	Q3ZCI9
Q4U5R3;Q2KJE7	-0.358732	0.213337	38.0787	-1.68153	0.100846	0.675111	PSME1	PSME1_BOVIN	Q4U5R3;Q2KJE7
Q5EA28	-0.332628	0.196619	30.0787	-1.69173	0.101033	0.675111	CXXC1	CXXC1_BOVIN	Q5EA28
Q5NDF2	0.363242	0.214289	34.4478	1.6951	0.0990786	0.675111	POMGNT2	PMGT2_BOVIN	Q5NDF2
Q95L54	-0.354593	0.210154	35.9172	-1.6873	0.100213	0.675111	ANXA8	ANXA8_BOVIN	Q95L54
A0A3Q1M022	0.187691	0.112255	38.0787	1.67201	0.102721	0.677983	GNL3	A0A3Q1M022_BOVIN	A0A3Q1M022
F1N652	0.341366	0.204146	36.6925	1.67217	0.102999	0.679001	GOSR2	F1N652_BOVIN	F1N652
A0A140T842;Q59HJ6	0.281798	0.168934	35.8298	1.66809	0.104015	0.683226	LONP1	LONM_BOVIN	A0A140T842;Q59HJ6
Q2KJG2	0.565692	0.339321	36.6427	1.66713	0.104014	0.683226	UFM1	UFM1_BOVIN	Q2KJG2
Q5E954;A0A3Q1LUN8	-0.28497	0.170725	35.487	-1.66917	0.103883	0.683226	DNAJA1	DNJA1_BOVIN	Q5E954;A0A3Q1LUN8
E1BGH2	0.229142	0.137515	35.6841	1.6663	0.104408	0.683344	KLHDC4	E1BGH2_BOVIN	E1BGH2
E1BJA2	0.238696	0.143432	38.0787	1.66417	0.104287	0.683344	AIFM1	E1BJA2_BOVIN	E1BJA2
F1N0R7	-0.534368	0.321136	38.0787	-1.66399	0.104324	0.683344	FLRT3	F1N0R7_BOVIN	F1N0R7
Q02380	-0.362503	0.217769	35.6172	-1.66462	0.104762	0.68484	NDUFB5	NDUB5_BOVIN	Q02380
A0A3Q1MN70	-0.421873	0.254438	37.9513	-1.65806	0.105549	0.685883	GALNT7	A0A3Q1MN70_BOVIN	A0A3Q1MN70
A0A452DJD3;P82925	-0.284363	0.171257	35.8468	-1.66045	0.105548	0.685883	MRPS31	RT31_BOVIN	A0A452DJD3;P82925
E1BCU8	-0.32955	0.198507	36.4759	-1.66014	0.10546	0.685883	ICOSLG	E1BCU8_BOVIN	E1BCU8
Q0VBZ9	-0.43095	0.259174	35.3194	-1.66278	0.105207	0.685883	MARCKSL1	MRP_BOVIN	Q0VBZ9
Q2NKZ7	0.449101	0.268667	29.1069	1.67159	0.105324	0.685883	PTPMT1	Q2NKZ7_BOVIN	Q2NKZ7
G3N172	-0.427654	0.25774	35.9351	-1.65925	0.10577	0.6865	CCNK	G3N172_BOVIN	G3N172
F1MJN7	-0.353994	0.212916	32.246	-1.6626	0.106084	0.686987	ZNF318	F1MJN7_BOVIN	F1MJN7
G5E619;Q3T054	-0.445521	0.268668	35.4236	-1.65826	0.106096	0.686987	RAN	RAN_BOVIN	G5E619;Q3T054
A6QR30	0.28561	0.172536	36.0787	1.65536	0.106525	0.687317	CDK16	A6QR30_BOVIN	A6QR30
F1MEH3	0.456945	0.276467	37.1804	1.6528	0.106793	0.687317	JMJD7	F1MEH3_BOVIN	F1MEH3
F1MZE4	-0.280804	0.169894	36.6924	-1.65282	0.106901	0.687317	SPAG7	F1MZE4_BOVIN	F1MZE4
F1MZM2	-0.404246	0.244805	38.0787	-1.6513	0.106902	0.687317	RYBP	F1MZM2_BOVIN	F1MZM2
F1N206	0.339052	0.205059	35.6323	1.65343	0.107028	0.687317	DLD	F1N206_BOVIN	F1N206
Q24K19	-0.180681	0.109252	35.3499	-1.65381	0.107021	0.687317	NUP54	Q24K19_BOVIN	Q24K19
Q2HJF8	0.350385	0.212242	38.0787	1.65087	0.10699	0.687317	RHOT1	MIRO1_BOVIN	Q2HJF8
F1MY85	-0.965841	0.58483	36.0787	-1.65149	0.107317	0.687952	C5	F1MY85_BOVIN	F1MY85
Q3T0P5;G3X702	-0.363559	0.220136	35.8021	-1.65152	0.107378	0.687952	CASP6	CASP6_BOVIN	Q3T0P5;G3X702
A0A140T8C3;Q32PE3	-0.465445	0.28739	33.0787	-1.61956	0.114823	0.690938	SELENOK	SELK_BOVIN	A0A140T8C3;Q32PE3
A0A3Q1LIE9	0.300881	0.183944	36.0787	1.63572	0.110594	0.690938	VANGL1	A0A3Q1LIE9_BOVIN	A0A3Q1LIE9
A0A3Q1LM43	0.295973	0.184774	36.5326	1.60181	0.11781	0.690938	DNAJB6	A0A3Q1LM43_BOVIN	A0A3Q1LM43
A0A3Q1LQ26;Q29449	0.387208	0.240791	36.9603	1.60807	0.11633	0.690938	ATP8A1	AT8A1_BOVIN	A0A3Q1LQ26;Q29449
A0A3Q1LSJ2	-0.194284	0.118386	38.0787	-1.64112	0.109009	0.690938	MAP3K4	A0A3Q1LSJ2_BOVIN	A0A3Q1LSJ2
A0A3Q1LSV8	0.382362	0.237409	30.7913	1.61056	0.11748	0.690938	TROAP	A0A3Q1LSV8_BOVIN	A0A3Q1LSV8
A0A3Q1LWL2	-0.251294	0.155521	38.0787	-1.61582	0.11439	0.690938	PPP1R13B	A0A3Q1LWL2_BOVIN	A0A3Q1LWL2
A0A3Q1LXY5	0.349034	0.214032	36.882	1.63076	0.111453	0.690938	DPYSL3	A0A3Q1LXY5_BOVIN	A0A3Q1LXY5
A0A3Q1M231	0.2359	0.146127	38.0787	1.61435	0.114708	0.690938	NEDD4L	A0A3Q1M231_BOVIN	A0A3Q1M231
A0A3Q1M5Z8;Q3MHR0	0.249105	0.15149	35.9026	1.64437	0.10883	0.690938	LYPLA1	LYPA1_BOVIN	A0A3Q1M5Z8;Q3MHR0
A0A3Q1MA97	0.412262	0.251554	38.0787	1.63886	0.109479	0.690938	ARHGEF16	A0A3Q1MA97_BOVIN	A0A3Q1MA97
A0A3Q1MBS7	0.204761	0.128083	38.0787	1.59866	0.118162	0.690938	RAB6A	A0A3Q1MBS7_BOVIN	A0A3Q1MBS7
A0A3Q1MG44	-0.240352	0.149843	35.5166	-1.60402	0.117566	0.690938	SS18	A0A3Q1MG44_BOVIN	A0A3Q1MG44
A0A3Q1MYD5	-0.270555	0.167796	35.7512	-1.6124	0.115668	0.690938	NOP58	A0A3Q1MYD5_BOVIN	A0A3Q1MYD5
A0A3Q1N3E8	0.170859	0.105361	36.5067	1.62165	0.113484	0.690938	UFD1	A0A3Q1N3E8_BOVIN	A0A3Q1N3E8
A0JNH7	-0.369088	0.2272	37.0787	-1.6245	0.11274	0.690938	PRKCZ	A0JNH7_BOVIN	A0JNH7
A2VDR8;A0A452DKB6	-0.284015	0.174072	35.5084	-1.6316	0.111603	0.690938	COG7	COG7_BOVIN	A2VDR8;A0A452DKB6
A2VDZ9;A0A3Q1LIG6	0.348896	0.218022	36.8278	1.60028	0.118082	0.690938	VAPB	VAPB_BOVIN	A2VDZ9;A0A3Q1LIG6
A4FUD0	0.377883	0.236408	38.0787	1.59844	0.118212	0.690938	MTHFD1	A4FUD0_BOVIN	A4FUD0
A4FV97	0.204491	0.127772	38.0787	1.60043	0.117768	0.690938	RSL1D1	RL1D1_BOVIN	A4FV97
A4IFQ6	-0.702872	0.43624	36.3686	-1.61121	0.115781	0.690938	CALML5	A4IFQ6_BOVIN	A4IFQ6
A5D7H5	-0.23152	0.141917	36.0787	-1.63138	0.11151	0.690938	CASC3	CASC3_BOVIN	A5D7H5
A5D7H6	-0.185153	0.113353	38.0787	-1.63341	0.110624	0.690938	PPP1R21	A5D7H6_BOVIN	A5D7H6
A5D977	0.484127	0.300896	38.0787	1.60895	0.115888	0.690938	RALB	A5D977_BOVIN	A5D977
A5PJN2	-0.254868	0.156404	37.3036	-1.62955	0.111614	0.690938	ERO1A	ERO1A_BOVIN	A5PJN2
A5PJQ1	-0.281457	0.175753	36.0692	-1.60143	0.118004	0.690938	DEK	A5PJQ1_BOVIN	A5PJQ1
A6H7H3	-0.33738	0.205903	35.4623	-1.63853	0.110154	0.690938	HSD17B12	A6H7H3_BOVIN	A6H7H3
A6QL93;A0A3Q1MJS7	0.616088	0.373994	35.2756	1.64732	0.108372	0.690938	TACC3	A6QL93_BOVIN	A6QL93;A0A3Q1MJS7
E1BBJ7	-0.163507	0.100489	37.0787	-1.62711	0.112183	0.690938	INPPL1	E1BBJ7_BOVIN	E1BBJ7
E1BFV0	0.210247	0.130855	38.0787	1.60672	0.116378	0.690938	KPNB1	E1BFV0_BOVIN	E1BFV0
E1BGC3	-0.215699	0.133901	38.0787	-1.61088	0.115466	0.690938	WAPL	E1BGC3_BOVIN	E1BGC3
E1BGL5	0.303979	0.18835	36.8411	1.6139	0.115083	0.690938	CANT1	E1BGL5_BOVIN	E1BGL5
E1BKP4	0.255144	0.155669	38.0787	1.63902	0.109447	0.690938	TBK1	E1BKP4_BOVIN	E1BKP4
E1BKQ6	-0.187706	0.114219	38.0787	-1.64339	0.108536	0.690938	MYO18A	E1BKQ6_BOVIN	E1BKQ6
E1BLP2	0.373597	0.230147	37.8175	1.6233	0.112834	0.690938	SLC12A9	E1BLP2_BOVIN	E1BLP2
E1BLX2	-0.186237	0.114844	38.0787	-1.62165	0.11313	0.690938	SETD1A	E1BLX2_BOVIN	E1BLX2
E1BN25	0.203132	0.123399	36.064	1.64614	0.108424	0.690938	BAZ1A	E1BN25_BOVIN	E1BN25
E1BNV4	-0.244869	0.151409	38.0787	-1.61727	0.114075	0.690938	SRPK1	E1BNV4_BOVIN	E1BNV4
E1BPP1	-0.190974	0.116978	38.0787	-1.63257	0.110804	0.690938	TTK	E1BPP1_BOVIN	E1BPP1
F1MCY7	-0.262704	0.161114	32.9183	-1.63055	0.112519	0.690938	TUT4	F1MCY7_BOVIN	F1MCY7
F1MF50	-0.178373	0.110577	38.0787	-1.61311	0.114978	0.690938	ROCK1	F1MF50_BOVIN	F1MF50
F1MGJ5	0.305023	0.18861	37.9636	1.61722	0.114112	0.690938	SEL1L	F1MGJ5_BOVIN	F1MGJ5
F1MJ59;Q2T9R6	0.324133	0.199967	38.0787	1.62094	0.113284	0.690938	NIT2	NIT2_BOVIN	F1MJ59;Q2T9R6
F1MMR8	-0.269742	0.168576	38.0787	-1.60013	0.117835	0.690938	NUDT5	F1MMR8_BOVIN	F1MMR8
F1MSE7	-0.364103	0.223835	38.0787	-1.62665	0.112059	0.690938	SUSD2	F1MSE7_BOVIN	F1MSE7
F1MSR6	0.249886	0.153376	38.0787	1.62924	0.111509	0.690938	TSR1	F1MSR6_BOVIN	F1MSR6
F1MT69;A5PK00	0.176132	0.109471	38.0787	1.60894	0.115889	0.690938	VPS36	VPS36_BOVIN	F1MT69;A5PK00
F1MXL8;A6QLC7	0.26613	0.162359	38.0787	1.63915	0.10942	0.690938	TRAPPC11	TPC11_BOVIN	F1MXL8;A6QLC7
F1N301	0.194392	0.119243	35.8529	1.63021	0.111812	0.690938	RPL22	F1N301_BOVIN	F1N301
F1N3I6	0.295912	0.182199	38.0787	1.62412	0.1126	0.690938	WWC1	F1N3I6_BOVIN	F1N3I6
F1N7D3	0.217847	0.136158	38.0787	1.59995	0.117875	0.690938	COMMD8	F1N7D3_BOVIN	F1N7D3
F2Z4J5;Q3ZC12	-0.265626	0.165389	38.0787	-1.60607	0.116521	0.690938	EIF3G	EIF3G_BOVIN	F2Z4J5;Q3ZC12
F6QDZ3	0.249746	0.151632	36.0092	1.64705	0.108248	0.690938	USE1	F6QDZ3_BOVIN	F6QDZ3
G3N2D8	-0.465349	0.290041	33.2676	-1.60443	0.118073	0.690938	GGT1	G3N2D8_BOVIN	G3N2D8
G3X6H0	0.201111	0.124914	38.0787	1.61	0.115658	0.690938	CEP170B	G3X6H0_BOVIN	G3X6H0
G3X743	0.262131	0.162805	38.0787	1.61009	0.115637	0.690938	RNPEP	G3X743_BOVIN	G3X743
G8JKZ0;Q5E9W3	0.251248	0.153544	36.139	1.63633	0.110451	0.690938	DHODH	PYRD_BOVIN	G8JKZ0;Q5E9W3
P0C2B8;A0A452DIY8	-0.3715	0.230901	37.2132	-1.60891	0.116087	0.690938	MRPL55	RM55_BOVIN	P0C2B8;A0A452DIY8
P19483;F1MLB8	0.253919	0.157181	36.4975	1.61545	0.114825	0.690938	ATP5F1A	ATPA_BOVIN	P19483;F1MLB8
P68102	0.209381	0.129396	37.2785	1.61815	0.114062	0.690938	EIF2S1	IF2A_BOVIN	P68102
Q05B84	0.428762	0.262252	38.0787	1.63492	0.110307	0.690938	FSD1	FSD1_BOVIN	Q05B84
Q148C9;A0A3Q1MAC3;G5E6G2	-0.426785	0.261797	38.0787	-1.63021	0.111302	0.690938	HEBP1	HEBP1_BOVIN	Q148C9;A0A3Q1MAC3;G5E6G2
Q148J6	0.230649	0.140566	38.0787	1.64086	0.109062	0.690938	ARPC4	ARPC4_BOVIN	Q148J6
Q1JQD2	0.225007	0.140403	36.0044	1.60258	0.117766	0.690938	GRWD1	GRWD1_BOVIN	Q1JQD2
Q1LZF3	0.20477	0.125525	36.096	1.6313	0.111522	0.690938		CS025_BOVIN	Q1LZF3
Q1LZF9	-0.470118	0.293912	37.5175	-1.59952	0.118094	0.690938	MYL9	Q1LZF9_BOVIN	Q1LZF9
Q29RK2	0.183476	0.112753	35.3979	1.62723	0.112558	0.690938	PC	PYC_BOVIN	Q29RK2
Q29RZ5;A0A3Q1N6A7	0.321154	0.199859	32.0787	1.6069	0.117876	0.690938	TANGO2	TNG2_BOVIN	Q29RZ5;A0A3Q1N6A7
Q2KII4	-0.219159	0.135399	36.0135	-1.61861	0.114258	0.690938	ELOC	ELOC_BOVIN	Q2KII4
Q2KJ42	0.383768	0.237119	38.0787	1.61846	0.113817	0.690938	NONO	Q2KJ42_BOVIN	Q2KJ42
Q2KJ54	0.284626	0.172943	34.9015	1.64578	0.108786	0.690938	SPINT2	Q2KJ54_BOVIN	Q2KJ54
Q2M2U3	0.440002	0.268877	35.9829	1.63645	0.110465	0.690938	LAMTOR4	LTOR4_BOVIN	Q2M2U3
Q32PD5;A0A3Q1MEE4	0.653619	0.401385	35.5431	1.62841	0.112272	0.690938	RPS19	RS19_BOVIN	Q32PD5;A0A3Q1MEE4
Q3MHR7	0.265459	0.164105	38.0787	1.61762	0.114	0.690938	ARPC2	ARPC2_BOVIN	Q3MHR7
Q3T0B7	-0.256862	0.158443	35.9118	-1.62116	0.113731	0.690938	RPS27L	RS27L_BOVIN	Q3T0B7
Q3T0K8	0.240711	0.14658	35.5427	1.64218	0.109373	0.690938	EMC4	EMC4_BOVIN	Q3T0K8
Q3T0S7	-0.379858	0.234889	35.3172	-1.61718	0.114737	0.690938	RTRAF	Q3T0S7_BOVIN	Q3T0S7
Q3T0V6	0.275901	0.170567	35.9352	1.61755	0.114505	0.690938	CDCA3	Q3T0V6_BOVIN	Q3T0V6
Q3T132	0.258683	0.161503	38.0787	1.60172	0.117482	0.690938	LAMTOR2	LTOR2_BOVIN	Q3T132
Q58CQ7	-0.22249	0.137111	38.0787	-1.6227	0.112904	0.690938	RASSF8	Q58CQ7_BOVIN	Q58CQ7
Q5E9M7;Q9BG99	0.590051	0.360384	37.0787	1.63729	0.110031	0.690938	TREX1	TREX1_BOVIN	Q5E9M7;Q9BG99
Q95JH2	0.401565	0.250616	36.0787	1.60231	0.117808	0.690938	AGPAT1	PLCA_BOVIN	Q95JH2
A4IFQ7	-0.403999	0.25303	38.0787	-1.59665	0.118612	0.692535	BCAT1	A4IFQ7_BOVIN	A4IFQ7
G5E601	0.312326	0.195808	38.0787	1.59506	0.118967	0.692568	RAB3GAP2	G5E601_BOVIN	G5E601
Q08DP3	0.354481	0.22203	36.4637	1.59655	0.118998	0.692568	RELL1	RELL1_BOVIN	Q08DP3
Q58DV5;A0A140T852	-0.300458	0.188089	36.019	-1.59743	0.118908	0.692568	MRPL30	RM30_BOVIN	Q58DV5;A0A140T852
A0A3Q1M864	-0.222855	0.140214	36.0787	-1.58939	0.120698	0.692609	GAB2	A0A3Q1M864_BOVIN	A0A3Q1M864
A0A3Q1NGN7	0.362523	0.229073	38.0787	1.58256	0.121793	0.692609	GRHPR	A0A3Q1NGN7_BOVIN	A0A3Q1NGN7
A0A3S5ZPN1	-0.540407	0.339157	34.4572	-1.59338	0.120207	0.692609	ANGPTL6	A0A3S5ZPN1_BOVIN	A0A3S5ZPN1
C1JZ66	0.816164	0.515236	38.0787	1.58406	0.121451	0.692609	KPNA7	IMA8_BOVIN	C1JZ66
E1BKY4	-0.199506	0.125881	38.0787	-1.58488	0.121263	0.692609	ITSN1	E1BKY4_BOVIN	E1BKY4
F1MI38;Q95132	0.563959	0.354887	37.8591	1.58912	0.12035	0.692609	ICAM1	ICAM1_BOVIN	F1MI38;Q95132
F1MSM5	0.164958	0.104123	37.7031	1.58425	0.121489	0.692609	MTPAP	F1MSM5_BOVIN	F1MSM5
F1MSM9	-0.217575	0.136444	36.2648	-1.59461	0.119479	0.692609	FNBP1L	F1MSM9_BOVIN	F1MSM9
F1MTY9	0.254485	0.160134	36.7491	1.5892	0.120583	0.692609	HMOX2	F1MTY9_BOVIN	F1MTY9
F1MUI0	-0.161217	0.101682	36.056	-1.5855	0.121585	0.692609	HIP1R	F1MUI0_BOVIN	F1MUI0
F6QEU6	-0.330428	0.207349	35.4473	-1.59359	0.119908	0.692609	PGM2	F6QEU6_BOVIN	F6QEU6
F6QJJ8	0.233945	0.147678	37.3238	1.58416	0.121595	0.692609	PGRMC2	F6QJJ8_BOVIN	F6QJJ8
F6QNX4	0.313438	0.197651	37.2617	1.58581	0.121232	0.692609	ERGIC1	F6QNX4_BOVIN	F6QNX4
P05630	-0.319951	0.200902	35.3904	-1.59257	0.12015	0.692609	ATP5F1D	ATPD_BOVIN	P05630
P25500	-0.327648	0.20639	36.0618	-1.58752	0.121125	0.692609	PAPOLA	PAPOA_BOVIN	P25500
P48427	-0.299377	0.188481	37.2968	-1.58836	0.120647	0.692609	TBCA	TBCA_BOVIN	P48427
Q08DK4	0.339952	0.213183	36.7234	1.59465	0.119361	0.692609	SLC25A22	GHC1_BOVIN	Q08DK4
Q08DQ6	0.313974	0.198359	38.0787	1.58286	0.121725	0.692609	ZYX	Q08DQ6_BOVIN	Q08DQ6
Q08E52	-0.30178	0.189842	38.0787	-1.58964	0.120186	0.692609	PAK1	PAK1_BOVIN	Q08E52
Q5E9F1	0.329249	0.207359	35.6655	1.58782	0.121154	0.692609	BCAP31	Q5E9F1_BOVIN	Q5E9F1
Q5EA64;F1N103	0.886265	0.559447	38.0787	1.58418	0.121424	0.692609	COCH	COCH_BOVIN	Q5EA64;F1N103
Q9BH10;A0A3Q1MHW1	0.296084	0.185728	35.4813	1.59418	0.119766	0.692609	ZP2	ZP2_BOVIN	Q9BH10;A0A3Q1MHW1
P82669	0.276234	0.174404	35.8963	1.58388	0.121994	0.69303	MRPS25	RT25_BOVIN	P82669
A0A3Q1LP31	0.257704	0.16556	36.2096	1.55656	0.128273	0.693365	ATL2	A0A3Q1LP31_BOVIN	A0A3Q1LP31
A0A3Q1LX34	-0.348134	0.220022	35.7304	-1.58227	0.122401	0.693365	PCBP2	A0A3Q1LX34_BOVIN	A0A3Q1LX34
A0A3Q1LXW0	-0.181247	0.116403	36.0029	-1.55707	0.128201	0.693365	TRIM33	A0A3Q1LXW0_BOVIN	A0A3Q1LXW0
A0A3Q1M3X4;Q28055	-0.253935	0.162162	35.676	-1.56593	0.126193	0.693365	ARPP19	ARP19_BOVIN	A0A3Q1M3X4;Q28055
A0A3Q1M4B7	0.210564	0.135314	38.0787	1.55612	0.127953	0.693365	ESYT2	A0A3Q1M4B7_BOVIN	A0A3Q1M4B7
A0A3Q1MIE9	0.603157	0.381594	34.9924	1.58062	0.122962	0.693365	HGSNAT	A0A3Q1MIE9_BOVIN	A0A3Q1MIE9
A0A3Q1MLV0	0.531841	0.337901	35.5016	1.57396	0.124368	0.693365	TPM4	A0A3Q1MLV0_BOVIN	A0A3Q1MLV0
A0A3Q1MPW0;A3KMV8	-0.209456	0.132997	37.0787	-1.57489	0.123776	0.693365	RANBP10	RBP10_BOVIN	A0A3Q1MPW0;A3KMV8
A0A3Q1N184	-0.284716	0.183279	37.8063	-1.55346	0.128645	0.693365	NHSL1	A0A3Q1N184_BOVIN	A0A3Q1N184
A0A3Q1NEH7	-0.221506	0.140643	38.0787	-1.57495	0.123542	0.693365	CARMIL1	A0A3Q1NEH7_BOVIN	A0A3Q1NEH7
A0A3Q1NHB1	0.393664	0.250148	35.6019	1.57373	0.124397	0.693365	SYNGR1	A0A3Q1NHB1_BOVIN	A0A3Q1NHB1
A0A452DIJ0;Q3ZBI9	0.342869	0.220014	36.8996	1.5584	0.127676	0.693365	TMUB1	TMUB1_BOVIN	A0A452DIJ0;Q3ZBI9
A1A4L8	0.256092	0.163854	37.3594	1.56293	0.126502	0.693365	MOCS3	MOCS3_BOVIN	A1A4L8
A1L5B7	-0.255394	0.164366	38.0787	-1.55381	0.128503	0.693365	SERBP1	A1L5B7_BOVIN	A1L5B7
A4FV48	-0.623593	0.395024	34.4937	-1.57862	0.123551	0.693365	FADS2	FADS2_BOVIN	A4FV48
A5PJC3	0.484225	0.307419	35.8303	1.57513	0.124017	0.693365	NARS2	A5PJC3_BOVIN	A5PJC3
A6QP94	-0.18487	0.117228	36.2188	-1.57701	0.123489	0.693365	LAS1L	A6QP94_BOVIN	A6QP94
A6QQI8	0.273879	0.175882	36.3885	1.55717	0.128085	0.693365	MMAA	A6QQI8_BOVIN	A6QQI8
E1B891	0.280103	0.178254	38.0787	1.57137	0.12437	0.693365	NTAN1	E1B891_BOVIN	E1B891
E1BIU3;A0A452DI18;Q32L31	-0.283885	0.18241	35.763	-1.5563	0.128444	0.693365	HMGB3	HMGB3_BOVIN	E1BIU3;A0A452DI18;Q32L31
E1BIU3;F1N1P2;A0A452DI18;Q32L31	-0.383268	0.246157	35.8754	-1.55701	0.128247	0.693365	HMGB3	HMGB3_BOVIN	E1BIU3;F1N1P2;A0A452DI18;Q32L31
E1BKB7	-0.210945	0.135022	37.118	-1.5623	0.126704	0.693365	MGA	E1BKB7_BOVIN	E1BKB7
E1BKT3	-0.195125	0.124037	37.0787	-1.57312	0.124187	0.693365	ERBIN	E1BKT3_BOVIN	E1BKT3
E1BNE0	0.397843	0.255159	36.3466	1.5592	0.127616	0.693365	FER	E1BNE0_BOVIN	E1BNE0
F1MFD1	0.187605	0.119198	35.55	1.5739	0.124369	0.693365	PXN	F1MFD1_BOVIN	F1MFD1
F1MHJ5	-0.390179	0.249183	38.0787	-1.56583	0.125661	0.693365	SNX6	F1MHJ5_BOVIN	F1MHJ5
F1MLG1	-0.191904	0.122854	35.6803	-1.56206	0.127102	0.693365	SRPRB	F1MLG1_BOVIN	F1MLG1
F1MNK0	-0.233585	0.149842	35.3209	-1.55888	0.127942	0.693365	BCL2L13	F1MNK0_BOVIN	F1MNK0
F1MS81	0.364354	0.23296	35.0787	1.56402	0.12679	0.693365	RMND1	F1MS81_BOVIN	F1MS81
F1MY06	0.229728	0.145439	36.732	1.57954	0.122785	0.693365	TNRC6B	F1MY06_BOVIN	F1MY06
F1MYG5	-0.255151	0.161966	38.0787	-1.57534	0.123451	0.693365	LMNA	F1MYG5_BOVIN	F1MYG5
F1MYV9	-0.188085	0.119188	36.8039	-1.57806	0.12311	0.693365	OXSR1	F1MYV9_BOVIN	F1MYV9
F1N1E3;Q9GLE4	-0.265333	0.170489	35.9256	-1.5563	0.128402	0.693365	MMP14	MMP14_BOVIN	F1N1E3;Q9GLE4
F6Q9Q9;P05307	0.237765	0.150354	35.9376	1.58137	0.122556	0.693365	P4HB	PDIA1_BOVIN	F6Q9Q9;P05307
G1K1X0;P31800	0.237164	0.151059	36.7719	1.57001	0.124979	0.693365	UQCRC1	QCR1_BOVIN	G1K1X0;P31800
G3MZK0	-0.176867	0.112798	35.7552	-1.56799	0.125691	0.693365	ADO	G3MZK0_BOVIN	G3MZK0
G5E5M5;Q17QC0	0.437572	0.278315	35.7076	1.57222	0.12472	0.693365	PGRMC1	PGRC1_BOVIN	G5E5M5;Q17QC0
O18875	-0.405826	0.260508	38.0787	-1.55782	0.127549	0.693365	SLC6A8	SC6A8_BOVIN	O18875
P11456	0.361817	0.232354	36.091	1.55718	0.128155	0.693365	M6PR	MPRD_BOVIN	P11456
Q1JPF1	-0.285314	0.182044	33.0034	-1.56728	0.126588	0.693365	NKIRAS2	Q1JPF1_BOVIN	Q1JPF1
Q29RJ9	0.305643	0.19458	35.8232	1.57079	0.125024	0.693365	PSRC1	PSRC1_BOVIN	Q29RJ9
Q2KI54	0.217662	0.138037	35.7706	1.57683	0.123638	0.693365	ARMC8	ARMC8_BOVIN	Q2KI54
Q2KIL4	0.232496	0.148252	38.0787	1.56824	0.125098	0.693365	COQ6	COQ6_BOVIN	Q2KIL4
Q2NL21;A0A3Q1MCN5	0.185268	0.117895	36.3165	1.57147	0.124747	0.693365	DNAJC11	DJC11_BOVIN	Q2NL21;A0A3Q1MCN5
Q32P83	0.353642	0.226588	35.639	1.56073	0.127425	0.693365	RABIF	Q32P83_BOVIN	Q32P83
Q3MHG0	0.223065	0.142087	36.67	1.56991	0.125026	0.693365	COG4	COG4_BOVIN	Q3MHG0
Q3SZB4;A0A3Q1MKZ2	0.273781	0.173816	38.0787	1.57512	0.123503	0.693365	ACADM	ACADM_BOVIN	Q3SZB4;A0A3Q1MKZ2
Q3T000	-0.157607	0.101438	37.4994	-1.55373	0.12865	0.693365	YKT6	YKT6_BOVIN	Q3T000
Q3T0X5	-0.246319	0.157637	38.0787	-1.56257	0.126427	0.693365	PSMA1	PSA1_BOVIN	Q3T0X5
Q3ZCH0	0.24985	0.160351	36.6472	1.55814	0.127796	0.693365	HSPA9	GRP75_BOVIN	Q3ZCH0
Q58CS7	0.195637	0.124829	36.1088	1.56725	0.12578	0.693365	CHMP3	CHMP3_BOVIN	Q58CS7
Q5E9F2	-0.686592	0.438713	33.5483	-1.56501	0.126965	0.693365	HMOX1	HMOX1_BOVIN	Q5E9F2
A0A3Q1MNJ2;Q3T148;F1N5F7	-0.449493	0.289533	35.3981	-1.55248	0.129444	0.694528	EIF3M	EIF3M_BOVIN	A0A3Q1MNJ2;Q3T148;F1N5F7
Q1LZG6	-0.247786	0.159641	37.356	-1.55214	0.12906	0.694528	CCNB1	CCNB1_BOVIN	Q1LZG6
Q2NKS3	-0.247097	0.158967	34.4259	-1.55439	0.129237	0.694528	PSMG3	PSMG3_BOVIN	Q2NKS3
Q3SZ20	0.270118	0.174033	35.6444	1.55211	0.129471	0.694528	SHMT2	GLYM_BOVIN	Q3SZ20
Q5EA71;F1MQ25	-0.265176	0.170826	35.3202	-1.55232	0.129501	0.694528	MRPL49	RM49_BOVIN	Q5EA71;F1MQ25
A5PJC5	0.319765	0.206524	38.0787	1.54832	0.129817	0.695542	MLYCD	A5PJC5_BOVIN	A5PJC5
A0A3Q1M9I5	0.37896	0.244865	36.8197	1.54763	0.130265	0.696843	ITGB4	A0A3Q1M9I5_BOVIN	A0A3Q1M9I5
E1BBI8	0.195306	0.126309	38.0787	1.54625	0.130315	0.696843	DCTN4	E1BBI8_BOVIN	E1BBI8
F1N1N6;Q9TUM6	0.366776	0.237151	35.638	1.54659	0.130796	0.697367	PLIN2	PLIN2_BOVIN	F1N1N6;Q9TUM6
Q2KJC8	-0.426978	0.276424	38.0787	-1.54465	0.130703	0.697367	FKBP9	FKBP9_BOVIN	Q2KJC8
Q3SZA0	0.145691	0.0942905	38.0787	1.54513	0.130586	0.697367	COPS4	CSN4_BOVIN	Q3SZA0
A0A3Q1LMN6	-0.598424	0.386203	31.8877	-1.54951	0.131129	0.697436	PXDN	A0A3Q1LMN6_BOVIN	A0A3Q1LMN6
G3MZK6	-0.474406	0.307185	35.9778	-1.54437	0.131251	0.697436	MAP7D3	G3MZK6_BOVIN	G3MZK6
Q17QW3	0.22932	0.148706	38.0787	1.5421	0.13132	0.697436	RDH14	RDH14_BOVIN	Q17QW3
Q2HJD5	-0.325821	0.211121	37.0481	-1.54329	0.13126	0.697436	ECHDC1	ECHD1_BOVIN	Q2HJD5
A0A452DIP3;Q0II91	0.272943	0.176976	36.0787	1.54226	0.131738	0.697842	DNAJC21	DJC21_BOVIN	A0A452DIP3;Q0II91
E1BCN8	0.290214	0.188829	37.1009	1.53691	0.132801	0.697842	PHOSPHO1	E1BCN8_BOVIN	E1BCN8
E1BEB4	-0.244772	0.1592	38.0787	-1.53752	0.132436	0.697842	FBLN2	E1BEB4_BOVIN	E1BEB4
F1MB54;Q3SWZ4	-0.314335	0.20441	37.5611	-1.53777	0.132488	0.697842	EXOSC9	EXOS9_BOVIN	F1MB54;Q3SWZ4
F1ML95	0.268562	0.173812	33.0787	1.54513	0.131829	0.697842	STK11IP	F1ML95_BOVIN	F1ML95
F1N088	0.201763	0.131069	37.323	1.53937	0.13215	0.697842	RPUSD2	F1N088_BOVIN	F1N088
G3N2L2	-0.368029	0.239587	38.0787	-1.5361	0.132783	0.697842	RCN1	G3N2L2_BOVIN	G3N2L2
G3N348	0.26743	0.173878	37.0787	1.53803	0.132532	0.697842	WFS1	G3N348_BOVIN	G3N348
P00570	0.451762	0.293439	36.4078	1.53954	0.132319	0.697842	AK1	KAD1_BOVIN	P00570
P68210;A0A140T869	-0.213094	0.138443	38.0787	-1.53922	0.132021	0.697842	ENSA	ENSA_BOVIN	P68210;A0A140T869
Q3ZC83	-0.330562	0.214784	35.1294	-1.53905	0.132753	0.697842	SLC29A1	Q3ZC83_BOVIN	Q3ZC83
A0A3Q1LNW7	0.432985	0.285126	38.0787	1.51858	0.137129	0.699509	DECR1	A0A3Q1LNW7_BOVIN	A0A3Q1LNW7
A0A3Q1MEP1	-0.240034	0.156604	34.4679	-1.53275	0.134467	0.699509	CEP170	A0A3Q1MEP1_BOVIN	A0A3Q1MEP1
A0A3Q1MK72	0.284465	0.185444	38.0787	1.53396	0.133306	0.699509	EWSR1	A0A3Q1MK72_BOVIN	A0A3Q1MK72
A0A3Q1N8P4	0.491165	0.321835	35.5446	1.52614	0.135826	0.699509	LAMP2	A0A3Q1N8P4_BOVIN	A0A3Q1N8P4
A0A452DIZ2;Q3T087	-0.235341	0.154455	35.7941	-1.52368	0.136376	0.699509	RPL11	RL11_BOVIN	A0A452DIZ2;Q3T087
A1A4I4	-0.313981	0.204744	27.8912	-1.53352	0.136413	0.699509	PKN1	PKN1_BOVIN	A1A4I4
A3KN05	0.227681	0.149459	38.0787	1.52337	0.135929	0.699509	MAIP1	MAIP1_BOVIN	A3KN05
A5PKF9	-0.248792	0.163742	38.0787	-1.51942	0.136918	0.699509	USP11	A5PKF9_BOVIN	A5PKF9
A6QL97	0.244769	0.161109	35.8924	1.51927	0.137454	0.699509	TMX3	A6QL97_BOVIN	A6QL97
E1BGX4	0.202107	0.133074	37.3778	1.51876	0.137238	0.699509	WBP2	E1BGX4_BOVIN	E1BGX4
E1BIX3	0.261609	0.171355	38.0787	1.52671	0.135098	0.699509	CAPN7	E1BIX3_BOVIN	E1BIX3
E1BKG4	-0.185412	0.121341	35.8634	-1.52802	0.135281	0.699509	PDS5A	E1BKG4_BOVIN	E1BKG4
E1BKW3	-0.224855	0.147213	34.0671	-1.52741	0.135892	0.699509	MED23	E1BKW3_BOVIN	E1BKW3
E1BMM8	-0.457241	0.299696	35.4172	-1.52568	0.135971	0.699509	CHPF	E1BMM8_BOVIN	E1BMM8
E1BP16	-0.234023	0.154061	35.7673	-1.51903	0.137546	0.699509	SRRM1	E1BP16_BOVIN	E1BP16
E1BPX1	0.199275	0.131203	37.7901	1.51882	0.13713	0.699509	VPS13C	E1BPX1_BOVIN	E1BPX1
F1MKY1	0.245092	0.159899	32.4615	1.5328	0.135015	0.699509	AGGF1	F1MKY1_BOVIN	F1MKY1
F1MP49	-0.183121	0.119492	36.7653	-1.5325	0.13396	0.699509	TRIM24	F1MP49_BOVIN	F1MP49
F1MPP1;Q17R06	0.38165	0.249523	36.3032	1.52952	0.134803	0.699509	RAB21	RAB21_BOVIN	F1MPP1;Q17R06
F1MWG1	0.454547	0.298222	38.0787	1.52419	0.135724	0.699509	OGDHL	F1MWG1_BOVIN	F1MWG1
F1MX38	0.32549	0.213814	36.4773	1.5223	0.136556	0.699509	STAT3	F1MX38_BOVIN	F1MX38
G5E6K6	-0.339889	0.222751	36.8532	-1.52587	0.135581	0.699509	FNBP1	G5E6K6_BOVIN	G5E6K6
P22292	0.250999	0.164974	35.376	1.52145	0.137037	0.699509	SLC25A11	M2OM_BOVIN	P22292
P23004	0.321688	0.210736	38.0499	1.5265	0.135157	0.699509	UQCRC2	QCR2_BOVIN	P23004
P31404	0.267288	0.175336	36.7578	1.52443	0.135959	0.699509	ATP6V1A	VATA_BOVIN	P31404
Q0P584	-0.316903	0.207237	38.0787	-1.52918	0.134486	0.699509	ZMAT2	Q0P584_BOVIN	Q0P584
Q0P5L8	0.385533	0.252108	38.0787	1.52924	0.13447	0.699509	GCAT	KBL_BOVIN	Q0P5L8
Q0VCC3	0.351033	0.228758	37.0787	1.53452	0.133392	0.699509	BLOC1S4	Q0VCC3_BOVIN	Q0VCC3
Q1JPH6;G3MXI7	-0.325899	0.213192	38.0787	-1.52866	0.134613	0.699509	EIF4H	IF4H_BOVIN	Q1JPH6;G3MXI7
Q2KHX4	-0.41995	0.276074	33.5307	-1.52115	0.137598	0.699509	SEC61A2	S61A2_BOVIN	Q2KHX4
Q2T9S0	0.247314	0.162516	36.5517	1.52178	0.136669	0.699509	TUBB3	TBB3_BOVIN	Q2T9S0
Q32LG3	0.212826	0.139159	38.0787	1.52938	0.134437	0.699509	MDH2	MDHM_BOVIN	Q32LG3
Q32LP2	-0.19449	0.12807	36.022	-1.51863	0.137586	0.699509	RDX	RADI_BOVIN	Q32LP2
Q3SZD1	-0.293947	0.191906	38.0787	-1.53172	0.133857	0.699509	PEX19	PEX19_BOVIN	Q3SZD1
Q3T087	0.421774	0.277654	36.8822	1.51906	0.137274	0.699509	RPL11	RL11_BOVIN	Q3T087
Q08DM2;A0A140T8A2	-0.248889	0.164188	38.0787	-1.51588	0.137807	0.699923	DPH2	DPH2_BOVIN	Q08DM2;A0A140T8A2
Q5E9N4;A0A3Q1LKR3	0.396787	0.261855	38.0787	1.51529	0.137957	0.700032	AADAT	AADAT_BOVIN	Q5E9N4;A0A3Q1LKR3
A0A140T894;P68250	0.163185	0.107741	38.0787	1.5146	0.13813	0.700082	YWHAB	1433B_BOVIN	A0A140T894;P68250
O18973;Q2TBX8	-0.223483	0.147602	37.0787	-1.5141	0.138479	0.700082	RABGEF1	RABX5_BOVIN	O18973;Q2TBX8
Q3ZBG0	-0.261006	0.172425	38.0787	-1.51373	0.13835	0.700082	PSMA7	PSA7_BOVIN	Q3ZBG0
Q3ZBK6	0.27667	0.182801	38.0787	1.5135	0.13841	0.700082	LSM4	LSM4_BOVIN	Q3ZBK6
Q32KW2	-0.229915	0.151879	36.2286	-1.51381	0.138751	0.700809	UBXN1	UBXN1_BOVIN	Q32KW2
P08166;A0A3Q1M447	0.369438	0.244433	35.4424	1.51141	0.13955	0.704192	AK2	KAD2_BOVIN	P08166;A0A3Q1M447
A5PJA8;A7YWQ2	0.237145	0.157129	37.217	1.50924	0.139681	0.704206	EMC7	EMC7_BOVIN	A5PJA8;A7YWQ2
Q2LGB5	0.21007	0.139345	37.9198	1.50754	0.139958	0.704949	TOLLIP	TOLIP_BOVIN	Q2LGB5
Q0P5I0	-0.240549	0.159341	34.1398	-1.50965	0.140333	0.70554	MEN1	MEN1_BOVIN	Q0P5I0
Q148G4	-0.32454	0.214393	30.6574	-1.51377	0.140327	0.70554	TATDN1	TATD1_BOVIN	Q148G4
F1MX73	0.227017	0.150845	38.0787	1.50496	0.140584	0.705651	MIPEP	F1MX73_BOVIN	F1MX73
Q32PG1	0.18621	0.123642	36.7151	1.50604	0.140614	0.705651	AP3B1	AP3B1_BOVIN	Q32PG1
Q32L99	-0.231642	0.153821	36.0428	-1.50592	0.140802	0.705949	PTGR2	PTGR2_BOVIN	Q32L99
A0A3S5ZP65	-0.208179	0.138807	38.0787	-1.49977	0.14192	0.706483	MEPCE	A0A3S5ZP65_BOVIN	A0A3S5ZP65
E1BH46	-0.262112	0.174082	35.0787	-1.50568	0.141102	0.706483	ETFBKMT	E1BH46_BOVIN	E1BH46
E1BLQ5	0.180334	0.119934	35.9685	1.5036	0.141414	0.706483	RPS6KB2	E1BLQ5_BOVIN	E1BLQ5
F1MDC7	-0.155444	0.103678	37.6886	-1.49929	0.142128	0.706483	MSANTD2	F1MDC7_BOVIN	F1MDC7
F6QS88	-0.355346	0.23654	35.8703	-1.50227	0.141781	0.706483	EPHX2	F6QS88_BOVIN	F6QS88
G3MY78	0.283781	0.189364	37.011	1.4986	0.14246	0.706483	VPS13A	G3MY78_BOVIN	G3MY78
G3N094	0.18975	0.126691	38.0787	1.49774	0.142446	0.706483	EIPR1	G3N094_BOVIN	G3N094
P31081;F1MUZ9	0.203622	0.135505	38.0787	1.50269	0.141168	0.706483	HSPD1	CH60_BOVIN	P31081;F1MUZ9
Q04467	-0.375718	0.250376	35.5231	-1.50062	0.142291	0.706483	IDH2	IDHP_BOVIN	Q04467
Q2T9P4	-0.263753	0.175735	38.0787	-1.50086	0.141639	0.706483	NASP	NASP_BOVIN	Q2T9P4
Q2TBU5	-0.217697	0.145045	36.0442	-1.50089	0.142094	0.706483	NT5DC1	NT5D1_BOVIN	Q2TBU5
Q58DT4	0.370577	0.246834	34.7749	1.50132	0.142299	0.706483	PYCR1	P5CR1_BOVIN	Q58DT4
A0A3Q1LXA8	-0.204861	0.136868	36.9052	-1.49678	0.142955	0.707726	PPA2	A0A3Q1LXA8_BOVIN	A0A3Q1LXA8
Q08DB5	0.2504	0.167411	38.0787	1.49572	0.14297	0.707726	STX5	STX5_BOVIN	Q08DB5
A0A3Q1LW57	0.384802	0.255773	28.0787	1.50447	0.143627	0.70854	FNDC3A	A0A3Q1LW57_BOVIN	A0A3Q1LW57
E1BE32	0.28474	0.190573	36.8641	1.49413	0.143653	0.70854	NUBPL	E1BE32_BOVIN	E1BE32
F1MYZ4	-0.42232	0.282316	36.4147	-1.49591	0.143294	0.70854	SEMA4B	F1MYZ4_BOVIN	F1MYZ4
Q3T0M7	-0.216424	0.14479	36.6401	-1.49474	0.143545	0.70854	RANBP1	RANG_BOVIN	Q3T0M7
A0A3S5ZPC1	0.522683	0.350334	38.0787	1.49195	0.14395	0.709366	SYPL1	A0A3S5ZPC1_BOVIN	A0A3S5ZPC1
G3MZU4	0.206606	0.138482	36.4412	1.49193	0.144325	0.709933	MYO19	G3MZU4_BOVIN	G3MZU4
Q3MHP3	-0.502361	0.33644	35.2702	-1.49317	0.144285	0.709933	S100A14	S10AE_BOVIN	Q3MHP3
A7Z057;P68252	-0.187065	0.125639	38.0787	-1.48891	0.144748	0.710913	YWHAG	1433G_BOVIN	A7Z057;P68252
Q3ZCE0	-0.204617	0.137345	36.861	-1.4898	0.144784	0.710913	LSM8	LSM8_BOVIN	Q3ZCE0
A0A3Q1LMB5	0.165551	0.111596	38.0787	1.48348	0.146177	0.712054	AP1B1	A0A3Q1LMB5_BOVIN	A0A3Q1LMB5
A0A3Q1LUX4	0.269889	0.181393	31.9083	1.48787	0.146603	0.712054	SNX21	A0A3Q1LUX4_BOVIN	A0A3Q1LUX4
A0A3Q1MIV9	0.237679	0.160523	37.8249	1.48066	0.146981	0.712054	AFG2A	A0A3Q1MIV9_BOVIN	A0A3Q1MIV9
A2VDV0	-0.176707	0.119124	38.0787	-1.48339	0.146203	0.712054	NUDT4	A2VDV0_BOVIN	A2VDV0
A5PK75	0.19536	0.132039	38.0787	1.47957	0.147215	0.712054	TOR1A	A5PK75_BOVIN	A5PK75
A6QP36	0.248834	0.167753	36.5119	1.48333	0.146568	0.712054	LMAN2	A6QP36_BOVIN	A6QP36
B0JYL0;Q1HE26	-0.258132	0.172781	30.3247	-1.49398	0.145514	0.712054	SMAD4	SMAD4_BOVIN	B0JYL0;Q1HE26
E1BC58	0.528147	0.356716	37.1009	1.48058	0.147161	0.712054	RAB2B	E1BC58_BOVIN	E1BC58
E1BCH9	0.198778	0.133955	38.0787	1.48391	0.146063	0.712054	VCPIP1	E1BCH9_BOVIN	E1BCH9
E1BKB2	0.235758	0.159075	38.0786	1.48205	0.146555	0.712054	NGLY1	E1BKB2_BOVIN	E1BKB2
E1BKM4	0.135363	0.0911215	36.2456	1.48552	0.146052	0.712054	PDCD6IP	E1BKM4_BOVIN	E1BKM4
E1BPL5	-0.223098	0.150459	36.6574	-1.48278	0.146679	0.712054	KDM4A	E1BPL5_BOVIN	E1BPL5
F1N0I9	-0.224199	0.151316	35.5812	-1.48167	0.147232	0.712054	SART3	F1N0I9_BOVIN	F1N0I9
F1N5I2	-0.215198	0.145027	36.2312	-1.48384	0.146499	0.712054	DLGAP4	F1N5I2_BOVIN	F1N5I2
F1N5S7	0.26579	0.179469	37.0787	1.48098	0.147061	0.712054	PDF	F1N5S7_BOVIN	F1N5S7
G5E6J3	-0.229837	0.154633	37.5138	-1.48634	0.145546	0.712054	MED16	G5E6J3_BOVIN	G5E6J3
Q29RT6	0.196117	0.132057	36.1436	1.48509	0.14619	0.712054	KIF20A	KI20A_BOVIN	Q29RT6
F1MRX4	0.185139	0.125314	38.0787	1.4774	0.147793	0.712589	BOP1	F1MRX4_BOVIN	F1MRX4
Q2TBN1;F1MTG9	-0.163256	0.110407	36.2522	-1.47868	0.147864	0.712589	SMARCD1	SMRD1_BOVIN	Q2TBN1;F1MTG9
Q3T0F5;A0A3Q1LUM6	0.266076	0.180102	38.0787	1.47736	0.147802	0.712589	RAB7A	RAB7A_BOVIN	Q3T0F5;A0A3Q1LUM6
Q9TRY0;F1MU79	-0.212378	0.143449	35.8076	-1.48051	0.147482	0.712589	FKBP4	FKBP4_BOVIN	Q9TRY0;F1MU79
A6QR31	0.204221	0.137749	31.0787	1.48256	0.148261	0.713872	FAM32A	FA32A_BOVIN	A6QR31
A7MAZ3	0.235627	0.160181	37.0642	1.47101	0.149729	0.714647	UBA5	UBA5_BOVIN	A7MAZ3
E1BHS9;Q58DR5	0.282005	0.191389	35.8695	1.47346	0.149349	0.714647	SCAMP3	SCAM3_BOVIN	E1BHS9;Q58DR5
E1BLF0	0.335235	0.227731	38.0787	1.47206	0.149222	0.714647	PRRC1	E1BLF0_BOVIN	E1BLF0
E1BMT3	0.32468	0.220565	37.0787	1.47204	0.149448	0.714647	CLN6	E1BMT3_BOVIN	E1BMT3
F1N413	-0.224853	0.152777	36.4688	-1.47177	0.149661	0.714647	EHMT2	F1N413_BOVIN	F1N413
F1N469	-0.358223	0.243523	37.5785	-1.471	0.149616	0.714647		F1N469_BOVIN	F1N469
Q10741	-0.238389	0.16178	38.0787	-1.47354	0.148824	0.714647	ADAM10	ADA10_BOVIN	Q10741
Q2NKW0	0.214443	0.145463	37.0787	1.47421	0.148866	0.714647	BLOC1S1	BL1S1_BOVIN	Q2NKW0
Q3MHP8	-0.272787	0.185008	36.7141	-1.47446	0.148882	0.714647	BET1L	BET1L_BOVIN	Q3MHP8
Q5EAB0	-0.462295	0.314079	36.1595	-1.47191	0.149697	0.714647	MPZL2	MPZL2_BOVIN	Q5EAB0
P45478;F1MSA1	-0.430405	0.292945	38.0787	-1.46923	0.149983	0.715234	PPT1	PPT1_BOVIN	P45478;F1MSA1
Q148F1	0.372228	0.253337	36.8368	1.4693	0.15024	0.715834	CFL2	COF2_BOVIN	Q148F1
F1MM20	-0.26211	0.178625	35.9994	-1.46737	0.150958	0.718001	CCDC86	F1MM20_BOVIN	F1MM20
Q1RMX9	0.23355	0.159175	36.4187	1.46725	0.150892	0.718001	DCUN1D5	DCNL5_BOVIN	Q1RMX9
E1BKF4	0.22157	0.151281	38.0787	1.46463	0.151229	0.718668	USP43	E1BKF4_BOVIN	E1BKF4
A0A3Q1MHB0	-0.187356	0.127913	35.7614	-1.46472	0.151735	0.719196	EGFR	A0A3Q1MHB0_BOVIN	A0A3Q1MHB0
Q2YDE7	-0.221776	0.151607	38.0787	-1.46284	0.151717	0.719196	ZBTB8OS	ARCH_BOVIN	Q2YDE7
Q3MHY7	0.340754	0.232591	36.3909	1.46503	0.151499	0.719196	MRPL10	RM10_BOVIN	Q3MHY7
A0A3Q1NNN2	0.265461	0.181718	37.287	1.46084	0.152435	0.719467	SLC7A5	A0A3Q1NNN2_BOVIN	A0A3Q1NNN2
E1B8C2	-0.193982	0.132906	37.6314	-1.45954	0.152714	0.719467	NOM1	E1B8C2_BOVIN	E1B8C2
F1MSK0	0.345401	0.235398	30.0787	1.4673	0.152673	0.719467	TANC2	F1MSK0_BOVIN	F1MSK0
F6RFP6	-0.276291	0.188958	36.4488	-1.46218	0.152261	0.719467	BSG	F6RFP6_BOVIN	F6RFP6
P81644	0.388903	0.266035	35.2046	1.46185	0.152653	0.719467	APOA2	APOA2_BOVIN	P81644
Q3MHE2	-0.217482	0.149015	38.0787	-1.45946	0.152639	0.719467	PRPF4	PRP4_BOVIN	Q3MHE2
Q5EAE0	0.300223	0.205179	36.1812	1.46322	0.15204	0.719467	ERGIC3	ERGI3_BOVIN	Q5EAE0
Q17QP9	0.224296	0.153764	36.3031	1.4587	0.153246	0.72135	PSMD14	Q17QP9_BOVIN	Q17QP9
A5PKC2	-0.234589	0.16092	35.9128	-1.4578	0.153586	0.721709	SHBG	A5PKC2_BOVIN	A5PKC2
Q0VFX9	-0.243746	0.167298	37.2721	-1.45696	0.153501	0.721709	GGACT	GGACT_BOVIN	Q0VFX9
Q58DS5;A0A140T898	0.280857	0.19291	37.0787	1.4559	0.153836	0.722261	RAB13	RAB13_BOVIN	Q58DS5;A0A140T898
A8E4P3	0.268543	0.184697	38.0787	1.45396	0.15415	0.722493	STOM	A8E4P3_BOVIN	A8E4P3
F1N338	0.298254	0.20482	35.4752	1.45618	0.154138	0.722493	HADH	F1N338_BOVIN	F1N338
A0A3Q1MJF5	0.218046	0.15031	37.2518	1.45064	0.155248	0.723288	SLC25A13	A0A3Q1MJF5_BOVIN	A0A3Q1MJF5
A0A3Q1N5S1	-0.195002	0.134531	38.0787	-1.44949	0.155386	0.723288	RFC1	A0A3Q1N5S1_BOVIN	A0A3Q1N5S1
E1BEI2	-0.288233	0.198714	35.9011	-1.4505	0.155601	0.723288	SPCS2	E1BEI2_BOVIN	E1BEI2
E1BN47	-0.203317	0.140079	37.4467	-1.45145	0.154982	0.723288	CYFIP1	E1BN47_BOVIN	E1BN47
F1MWG3	-0.159271	0.109778	35.3393	-1.45084	0.155643	0.723288	CWC22	F1MWG3_BOVIN	F1MWG3
F1N2P6	0.248898	0.171646	38.0787	1.45006	0.155228	0.723288	FKBP8	F1N2P6_BOVIN	F1N2P6
F1N5F9	-0.276337	0.19033	37.929	-1.45188	0.154757	0.723288	FAM169A	F1N5F9_BOVIN	F1N5F9
Q2KHU8	0.285157	0.196294	38.0787	1.4527	0.154498	0.723288	EIF2S3	IF2G_BOVIN	Q2KHU8
Q2KJE0	0.310847	0.214344	37.6445	1.45023	0.155277	0.723288	TAX1BP1	TAXB1_BOVIN	Q2KJE0
Q58CQ5	0.197768	0.136419	38.0787	1.44971	0.155326	0.723288	ANKZF1	ANKZ1_BOVIN	Q58CQ5
E1BH64	0.273244	0.188693	38.0787	1.44809	0.155777	0.723297	GTPBP3	E1BH64_BOVIN	E1BH64
A7MB57	-0.152625	0.105676	37.1917	-1.44427	0.157035	0.724615	YES1	A7MB57_BOVIN	A7MB57
E1BN13	0.234202	0.162328	37.6649	1.44277	0.15735	0.724615	PDCD2L	E1BN13_BOVIN	E1BN13
F1MYV8	0.417004	0.288873	37.0787	1.44356	0.157261	0.724615	MLF2	F1MYV8_BOVIN	F1MYV8
F1N444	-0.295823	0.204056	32.5649	-1.44971	0.156702	0.724615	LTBP1	F1N444_BOVIN	F1N444
P83095;A5PJ81	-0.219975	0.151888	35.7095	-1.44827	0.156266	0.724615	LACTB	LACTB_BOVIN	P83095;A5PJ81
Q3B7M2	0.254145	0.176138	38.0787	1.44288	0.157232	0.724615	HAGH	GLO2_BOVIN	Q3B7M2
Q3ZC04	-0.327576	0.226819	36.2225	-1.44422	0.157273	0.724615	MRPL57	RT63_BOVIN	Q3ZC04
Q5E948	0.546449	0.377425	33.7109	1.44783	0.156901	0.724615	Ociad1	OCAD1_BOVIN	Q5E948
Q5I598;A0A3Q1NGK6	0.195276	0.13523	35.97	1.44402	0.157387	0.724615	MTHFR	MTHR_BOVIN	Q5I598;A0A3Q1NGK6
Q8WN55	0.260196	0.179842	36.2938	1.4468	0.156535	0.724615	PTBP1	PTBP1_BOVIN	Q8WN55
A7MB83	-0.410229	0.28444	37.0693	-1.44224	0.157632	0.725135	PLOD2	A7MB83_BOVIN	A7MB83
Q8MJ50	0.248108	0.172043	35.9596	1.44213	0.157919	0.725843	OSTF1	OSTF1_BOVIN	Q8MJ50
A0A3Q1M8R6	-0.187902	0.130494	35.0781	-1.43993	0.158754	0.72658	PML	A0A3Q1M8R6_BOVIN	A0A3Q1M8R6
F1MU62	-0.216982	0.150863	36.8684	-1.43827	0.158792	0.72658	CPSF7	F1MU62_BOVIN	F1MU62
F1N673	0.231555	0.160345	32.4075	1.4441	0.15831	0.72658	ABHD18	F1N673_BOVIN	F1N673
Q17QI5;A0A3Q1MDN3	0.364827	0.253747	38.0787	1.43776	0.15867	0.72658	VAMP7	VAMP7_BOVIN	Q17QI5;A0A3Q1MDN3
Q32LP9	-0.204732	0.142358	36.6507	-1.43815	0.158877	0.72658	CORO2A	COR2A_BOVIN	Q32LP9
Q3ZBU2	0.476745	0.331322	37.1405	1.43892	0.158549	0.72658	CISD1	CISD1_BOVIN	Q3ZBU2
E1BMJ5	0.177759	0.123747	38.0787	1.43648	0.159033	0.726683	PNPLA6	E1BMJ5_BOVIN	E1BMJ5
A5D962	-0.216928	0.150987	36.4233	-1.43674	0.159328	0.726818	PHF23	PHF23_BOVIN	A5D962
Q32PB8	-0.317598	0.220932	35.5915	-1.43754	0.1593	0.726818	RPS21	RS21_BOVIN	Q32PB8
F1MQ89	-0.188816	0.131635	38.0787	-1.43439	0.159624	0.727095	COG2	F1MQ89_BOVIN	F1MQ89
G3MWU5;A0A3Q1M1J7;Q2KHU8	0.207316	0.144544	38.0787	1.43428	0.159655	0.727095	EIF2S3	IF2G_BOVIN	G3MWU5;A0A3Q1M1J7;Q2KHU8
E1BI46	0.361591	0.252306	38.0787	1.43315	0.159976	0.72749	LIPT2	E1BI46_BOVIN	E1BI46
Q2TBQ9;A0A3Q1MR65	0.345697	0.24067	34.0787	1.43639	0.160008	0.72749	KLC3	KLC3_BOVIN	Q2TBQ9;A0A3Q1MR65
A0A3Q1MY58	-0.360388	0.25053	30.0787	-1.4385	0.160616	0.728253	PALM2	A0A3Q1MY58_BOVIN	A0A3Q1MY58
E1BNP8	-0.171702	0.120069	37.6363	-1.43002	0.16096	0.728253	SUPT16H	E1BNP8_BOVIN	E1BNP8
G3MYJ0;G3X7M4;E1B8K6	-0.282697	0.197327	35.8881	-1.43263	0.160617	0.728253	NCL	E1B8K6_BOVIN	G3MYJ0;G3X7M4;E1B8K6
P06623	0.363164	0.253866	38.0787	1.43053	0.16072	0.728253	CNP	CN37_BOVIN	P06623
Q05752	0.275846	0.192948	38.0787	1.42964	0.160975	0.728253	NDUFA7	NDUA7_BOVIN	Q05752
Q58DG5	0.230659	0.161017	37.0787	1.43251	0.160375	0.728253	FAM110A	F110A_BOVIN	Q58DG5
A0A3Q1LS33	0.381738	0.26781	31.0787	1.42541	0.164007	0.728446	MGMT	A0A3Q1LS33_BOVIN	A0A3Q1LS33
A0A3Q1LVN1	0.269042	0.188913	38.0787	1.42416	0.162544	0.728446	ARMH3	A0A3Q1LVN1_BOVIN	A0A3Q1LVN1
A0A3Q1LYQ7	0.274494	0.194839	36.5143	1.40882	0.167347	0.728446	SRP9	A0A3Q1LYQ7_BOVIN	A0A3Q1LYQ7
A0A3Q1M7A3	-0.270975	0.191942	33.0787	-1.41175	0.167361	0.728446	PLEKHA1	A0A3Q1M7A3_BOVIN	A0A3Q1M7A3
A0A3Q1MAB7	-0.195646	0.13796	36.5324	-1.41813	0.164626	0.728446	DCUN1D1	A0A3Q1MAB7_BOVIN	A0A3Q1MAB7
A0A3Q1MAH3	0.353914	0.247833	38.0787	1.42803	0.161433	0.728446	LNPK	A0A3Q1MAH3_BOVIN	A0A3Q1MAH3
A0A3Q1MK17	-0.256473	0.17989	36.8883	-1.42572	0.162356	0.728446	MTA1	A0A3Q1MK17_BOVIN	A0A3Q1MK17
A0A3Q1NA56	0.168011	0.118798	38.0787	1.41426	0.16541	0.728446	NOC3L	A0A3Q1NA56_BOVIN	A0A3Q1NA56
A0A3Q1NC33	-0.187008	0.131216	38.0787	-1.4252	0.162246	0.728446	TCERG1	A0A3Q1NC33_BOVIN	A0A3Q1NC33
A2VE99	-0.192816	0.136146	35.6897	-1.41625	0.165373	0.728446	SEPTIN11	SEP11_BOVIN	A2VE99
A4FV54	-0.31146	0.220941	37.443	-1.4097	0.166882	0.728446	RAB8A	RAB8A_BOVIN	A4FV54
A4IFD1	0.311276	0.21994	38.0787	1.41528	0.165114	0.728446	PDCD4	A4IFD1_BOVIN	A4IFD1
A8E4M4;A0A3Q1N7Q8	-0.346201	0.244695	37.4573	-1.41483	0.165379	0.728446	MCRIP1	MCRI1_BOVIN	A8E4M4;A0A3Q1N7Q8
A8YXY3	0.429946	0.30384	35.7028	1.41504	0.16572	0.728446	SELENOF	SEP15_BOVIN	A8YXY3
ALDOA_RABIT;A6QLL8	-0.229862	0.162044	36.2078	-1.41851	0.164592	0.728446	ALDOA	A6QLL8_BOVIN	ALDOA_RABIT;A6QLL8
E1B9H1	0.263573	0.184188	34.1937	1.431	0.161506	0.728446	TINAGL1	E1B9H1_BOVIN	E1B9H1
E1BA60	0.381833	0.270737	38.0787	1.41034	0.166555	0.728446	RAB32	E1BA60_BOVIN	E1BA60
E1BE60	-0.330601	0.232363	38.0787	-1.42277	0.162943	0.728446	PPP1R14A	E1BE60_BOVIN	E1BE60
E1BE68	-0.155812	0.109917	36.6444	-1.41754	0.164772	0.728446	PIK3C2A	E1BE68_BOVIN	E1BE68
E1BGT1	0.430903	0.305115	38.0787	1.41226	0.165993	0.728446	CDH3	E1BGT1_BOVIN	E1BGT1
E1BM66	-0.189973	0.133663	36.7024	-1.42128	0.163676	0.728446	NSD1	E1BM66_BOVIN	E1BM66
E1BMP2	-0.159594	0.11194	35.4221	-1.42571	0.162705	0.728446	SEC31A	E1BMP2_BOVIN	E1BMP2
E1BNE2	0.26235	0.186052	36.191	1.41009	0.167049	0.728446	CAND2	E1BNE2_BOVIN	E1BNE2
F1MC50;A0A3Q1LZL4	0.276898	0.194701	36.566	1.42217	0.163451	0.728446	ITSN2	F1MC50_BOVIN	F1MC50;A0A3Q1LZL4
F1MIH9;Q2KIY5	0.219233	0.155769	38.0787	1.40742	0.167413	0.728446	PLBD2	PLBL2_BOVIN	F1MIH9;Q2KIY5
F1MJZ7	-0.213359	0.15044	38.0787	-1.41824	0.164254	0.728446	TBC1D10B	F1MJZ7_BOVIN	F1MJZ7
F1MLS2	-0.359935	0.254903	34.0787	-1.41205	0.167003	0.728446	TRIO	F1MLS2_BOVIN	F1MLS2
F1MQ47;Q5E9L7	0.190054	0.133756	38.0787	1.4209	0.163485	0.728446	VPS16	VPS16_BOVIN	F1MQ47;Q5E9L7
F1N2H1;Q3HNG7	0.46945	0.330055	38.0787	1.42234	0.163068	0.728446	H1-8	H18_BOVIN	F1N2H1;Q3HNG7
F1N6T4	-0.307047	0.214965	37.0787	-1.42836	0.161558	0.728446	NME4	F1N6T4_BOVIN	F1N6T4
F6Q334;P81125	-0.223746	0.157132	35.3836	-1.42393	0.163225	0.728446	NAPA	SNAA_BOVIN	F6Q334;P81125
G3MXE1;Q00361	0.176934	0.124257	37.1228	1.42394	0.162816	0.728446	ATP5ME	ATP5I_BOVIN	G3MXE1;Q00361
G3N0Q3;F1MYD0	0.278999	0.198363	38.0787	1.40651	0.167683	0.728446	CUL1	F1MYD0_BOVIN	G3N0Q3;F1MYD0
G3N3S3;E1BLY1;Q76I82	0.564831	0.397693	29.8539	1.42027	0.165889	0.728446	RPS15A	RS15A_BOVIN	G3N3S3;E1BLY1;Q76I82
P01252;Q2LDY9	-0.497985	0.353513	36.0787	-1.40867	0.167492	0.728446	PTMA	PTMA_BOVIN	P01252;Q2LDY9
P08166	0.205774	0.14496	36.1177	1.41952	0.164322	0.728446	AK2	KAD2_BOVIN	P08166
P81623	0.206119	0.145592	35.7733	1.41574	0.165501	0.728446	ERP29	ERP29_BOVIN	P81623
Q0P5I7	-0.159703	0.112254	37.2361	-1.42268	0.163152	0.728446	UBA3	Q0P5I7_BOVIN	Q0P5I7
Q1JQB5	-0.289757	0.204051	34.0561	-1.42002	0.164692	0.728446	FBLIM1	FBLI1_BOVIN	Q1JQB5
Q28147;A4FUE1	-0.170979	0.120217	37.5295	-1.42226	0.16321	0.728446	PPP1R8	PP1R8_BOVIN	Q28147;A4FUE1
Q29RI6	-0.425201	0.297631	35.7333	-1.42862	0.161797	0.728446	CAB39	CAB39_BOVIN	Q29RI6
Q2KJA2	0.148166	0.10494	35.3266	1.41192	0.166722	0.728446	ABCF2	ABCF2_BOVIN	Q2KJA2
Q2KJG4	0.588748	0.412044	38.0787	1.42885	0.1612	0.728446	MGST2	MGST2_BOVIN	Q2KJG4
Q2NKS2	0.229782	0.162475	38.0787	1.41426	0.16541	0.728446	COX16	COX16_BOVIN	Q2NKS2
Q2TA14;F1MAU4	0.240225	0.170029	35.4895	1.41285	0.166411	0.728446	PRCP	PCP_BOVIN	Q2TA14;F1MAU4
Q3SX24	-0.312165	0.220809	37.0787	-1.41373	0.165783	0.728446	FBXO6	FBX6_BOVIN	Q3SX24
Q3SYV9;F1MWJ3	0.212751	0.150558	38.0787	1.41309	0.165753	0.728446	ADPRS	ADPRS_BOVIN	Q3SYV9;F1MWJ3
Q3SZX5	-0.281312	0.199727	35.5158	-1.40849	0.167682	0.728446	MRPL22	RM22_BOVIN	Q3SZX5
Q3T0Y1	-0.283943	0.198766	35.6092	-1.42853	0.161853	0.728446	OTUB1	Q3T0Y1_BOVIN	Q3T0Y1
Q5E9E6	0.416307	0.294607	36.0831	1.41309	0.166197	0.728446	RPL10A	RL10A_BOVIN	Q5E9E6
A0A140T876;A5PJ65	0.27794	0.197868	36.1209	1.40468	0.168659	0.729741	RER1	RER1_BOVIN	A0A140T876;A5PJ65
F1MQI1	-0.179291	0.127727	38.0787	-1.40371	0.168509	0.729741	TLN2	F1MQI1_BOVIN	F1MQI1
F1MXR0	0.167822	0.119419	36.8667	1.40532	0.168298	0.729741	BAIAP2L1	F1MXR0_BOVIN	F1MXR0
P07589;G5E5A9	-0.377942	0.269422	38.0787	-1.40279	0.168782	0.729741	FN1	FINC_BOVIN	P07589;G5E5A9
Q05204	0.382285	0.272145	36.535	1.40471	0.168553	0.729741	LAMP1	LAMP1_BOVIN	Q05204
Q3ZC42	0.20599	0.146829	38.0787	1.40292	0.168741	0.729741	ADH5	ADHX_BOVIN	Q3ZC42
A0A3Q1LPV4	-0.286713	0.205035	38.0787	-1.39836	0.170095	0.729925	CASK	A0A3Q1LPV4_BOVIN	A0A3Q1LPV4
A0A3Q1LTM1	0.339869	0.243872	38.0787	1.39364	0.171508	0.729925	NLRP2	A0A3Q1LTM1_BOVIN	A0A3Q1LTM1
A0A3Q1LZU5;Q2HJ33	0.341316	0.24361	36.8067	1.40108	0.169567	0.729925	OLA1	OLA1_BOVIN	A0A3Q1LZU5;Q2HJ33
A0A3Q1M2B6	-0.198746	0.141705	37.0787	-1.40254	0.169072	0.729925	EGLN1	A0A3Q1M2B6_BOVIN	A0A3Q1M2B6
A0A3Q1MUL6	0.272705	0.195839	38.0787	1.3925	0.17185	0.729925	IREB2	A0A3Q1MUL6_BOVIN	A0A3Q1MUL6
A4IFB2	-0.290949	0.208337	38.0787	-1.39653	0.170642	0.729925	KLF5	A4IFB2_BOVIN	A4IFB2
E1B735	0.210851	0.15062	35.3373	1.39989	0.170266	0.729925	XPNPEP2	E1B735_BOVIN	E1B735
E1BEC1	0.330177	0.235662	37.0787	1.40106	0.169511	0.729925	WDR7	E1BEC1_BOVIN	E1BEC1
F1MD32	-0.22658	0.161609	35.5568	-1.40203	0.169578	0.729925	CREBBP	F1MD32_BOVIN	F1MD32
F1MKA0	0.374992	0.268839	37.8215	1.39486	0.171198	0.729925	B3GLCT	F1MKA0_BOVIN	F1MKA0
F1N546	0.279793	0.199981	37.0787	1.3991	0.170093	0.729925	TMCC3	F1N546_BOVIN	F1N546
F6QGE6	0.298158	0.214022	35.8838	1.39312	0.172155	0.729925	ACOT13	F6QGE6_BOVIN	F6QGE6
G3MXQ8	0.189504	0.136191	38.0787	1.39146	0.172163	0.729925	MAN1B1	G3MXQ8_BOVIN	G3MXQ8
P01888;A0A3Q1MU93	-0.450407	0.323291	38.0787	-1.3932	0.17164	0.729925	B2M	B2MG_BOVIN	P01888;A0A3Q1MU93
P13384	-0.740512	0.53072	38.0787	-1.3953	0.171011	0.729925	IGFBP2	IBP2_BOVIN	P13384
P52175	-0.34135	0.244978	35.5799	-1.39339	0.172146	0.729925	NME1-2	NDKA2_BOVIN	P52175
Q0P5H9	-0.14164	0.101391	35.7655	-1.39697	0.17103	0.729925	TTC5	TTC5_BOVIN	Q0P5H9
Q0VCP5	0.299084	0.21431	38.0787	1.39557	0.170929	0.729925	TRIM32	Q0VCP5_BOVIN	Q0VCP5
Q2KHU5	-0.321942	0.230325	33.0465	-1.39777	0.171494	0.729925	MACROD1	MACD1_BOVIN	Q2KHU5
Q3SYU6	0.384853	0.275591	38.0787	1.39646	0.170663	0.729925	CNN2	CNN2_BOVIN	Q3SYU6
Q3SZ12	0.257802	0.184349	32.3938	1.39844	0.171481	0.729925	RSL24D1	RLP24_BOVIN	Q3SZ12
Q3SZM7	-0.486799	0.3478	38.0787	-1.39965	0.169713	0.729925	DPEP1	DPEP1_BOVIN	Q3SZM7
Q58D06	0.212776	0.152398	38.0787	1.39618	0.170746	0.729925	WDR74	WDR74_BOVIN	Q58D06
Q862I1	0.215143	0.153413	36.3741	1.40237	0.169281	0.729925	RPL24	RL24_BOVIN	Q862I1
A0A3Q1M6R7	0.219683	0.157907	33.7912	1.39122	0.173253	0.730546	GGNBP2	A0A3Q1M6R7_BOVIN	A0A3Q1M6R7
A4IFN7	-0.166734	0.119873	35.563	-1.39092	0.172893	0.730546	UBE3A	A4IFN7_BOVIN	A4IFN7
E1B8Z0	0.224454	0.161705	37.1981	1.38805	0.173379	0.730546	BRPF3	E1B8Z0_BOVIN	E1B8Z0
F1N3G9	0.190216	0.136893	35.401	1.38952	0.173353	0.730546	KIRREL1	F1N3G9_BOVIN	F1N3G9
G3N327	0.520942	0.374885	36.9829	1.38961	0.172958	0.730546	NPM2	G3N327_BOVIN	G3N327
P63212	-0.43514	0.313108	36.1861	-1.38975	0.173098	0.730546	GNG2	GBG2_BOVIN	P63212
Q08DZ3	0.19882	0.142512	31.3213	1.39511	0.172796	0.730546	ELMOD2	ELMD2_BOVIN	Q08DZ3
Q5E9I7	0.224526	0.161508	36.8783	1.39019	0.172807	0.730546	WDR77	MEP50_BOVIN	Q5E9I7
A0A3Q1M7Q7	0.338954	0.244337	35.6419	1.38724	0.173982	0.731604	HM13	A0A3Q1M7Q7_BOVIN	A0A3Q1M7Q7
P20959	-0.416178	0.299972	35.0787	-1.38739	0.174074	0.731604	IGFBP3	IBP3_BOVIN	P20959
P79106	0.311355	0.224529	35.555	1.3867	0.174166	0.731604	PAFAH2	PAFA2_BOVIN	P79106
Q17QJ1	-0.385756	0.278249	36.0111	-1.38637	0.174158	0.731604	ACSF2	ACSF2_BOVIN	Q17QJ1
A0A3Q1LTM9	0.220963	0.159862	38.0787	1.38221	0.174961	0.73208	GOLGA2	A0A3Q1LTM9_BOVIN	A0A3Q1LTM9
A6QLS2	0.236261	0.170635	37.0787	1.3846	0.174451	0.73208	RSRC2	RSRC2_BOVIN	A6QLS2
A7E2Z6	0.25896	0.187273	36.6478	1.3828	0.175096	0.73208	SPG7	A7E2Z6_BOVIN	A7E2Z6
F1MKE9	0.227821	0.16401	29.8965	1.38906	0.175074	0.73208	SPTB	F1MKE9_BOVIN	F1MKE9
F1N5T0;P69678	0.587441	0.424606	36.0564	1.38349	0.17502	0.73208	CUTA	CUTA_BOVIN	F1N5T0;P69678
O46411	0.225935	0.163228	35.0787	1.38417	0.175049	0.73208	NT5C2	5NTC_BOVIN	O46411
Q3T050	-0.228412	0.165351	38.0787	-1.38137	0.175217	0.73208	RAMAC	Q3T050_BOVIN	Q3T050
E1B9G8	-0.214537	0.155599	38.0787	-1.37878	0.176008	0.733484	ARHGEF18	E1B9G8_BOVIN	E1B9G8
E1BK29	0.154952	0.112405	38.0787	1.37852	0.17609	0.733484	COG1	E1BK29_BOVIN	E1BK29
G3N0D9	0.186157	0.134839	36.5561	1.38058	0.17579	0.733484	BRD1	G3N0D9_BOVIN	G3N0D9
Q1LZE9	-0.555986	0.403072	37.0787	-1.37937	0.176044	0.733484	PRSS23	PRS23_BOVIN	Q1LZE9
A0A3Q1LQV4;Q5EA11	-0.178389	0.129548	38.0787	-1.37701	0.17655	0.733833	TTC4	TTC4_BOVIN	A0A3Q1LQV4;Q5EA11
F1MKX7	-0.183667	0.133326	38.0787	-1.37758	0.176377	0.733833	XRN2	F1MKX7_BOVIN	F1MKX7
Q32L30	0.180239	0.130736	35.7261	1.37864	0.176577	0.733833	TEX264	Q32L30_BOVIN	Q32L30
F1MKJ7;F1MH37	0.511457	0.371759	37.5612	1.37578	0.177039	0.734638	GDF3	F1MH37_BOVIN	F1MKJ7;F1MH37
Q3SX46	-0.293389	0.212999	35.6055	-1.37742	0.176981	0.734638	C1GALT1C1	C1GLC_BOVIN	Q3SX46
F1MSF1	-0.279271	0.202967	35.4684	-1.37594	0.177467	0.735855	RRM1	F1MSF1_BOVIN	F1MSF1
A0A3Q1LXU2	0.252784	0.184494	36.2092	1.37015	0.179077	0.736245	LRCH4	A0A3Q1LXU2_BOVIN	A0A3Q1LXU2
A0A3Q1LZW1	0.359003	0.265386	38.0787	1.35276	0.184111	0.736245	PALM3	A0A3Q1LZW1_BOVIN	A0A3Q1LZW1
A0A3Q1M6K1	-0.312084	0.230527	36.4411	-1.35379	0.184142	0.736245	PTPRJ	A0A3Q1M6K1_BOVIN	A0A3Q1M6K1
A0A3Q1M7W5	-0.163768	0.121375	35.3704	-1.34927	0.185824	0.736245	NCKAP1	A0A3Q1M7W5_BOVIN	A0A3Q1M7W5
A0A3Q1MGQ6;Q3T052	-0.39559	0.293254	37.0787	-1.34896	0.185529	0.736245	ITIH4	ITIH4_BOVIN	A0A3Q1MGQ6;Q3T052
A0A3Q1MH63	0.229878	0.167871	35.4714	1.36938	0.17949	0.736245	XPO5	A0A3Q1MH63_BOVIN	A0A3Q1MH63
A0A3Q1MIS9;Q2HJ94	-0.343941	0.252029	38.0787	-1.36469	0.180362	0.736245	DNAJA2	DNJA2_BOVIN	A0A3Q1MIS9;Q2HJ94
A0A3Q1MKY0	-0.185802	0.135732	36.3184	-1.36889	0.17944	0.736245		A0A3Q1MKY0_BOVIN	A0A3Q1MKY0
A0A3Q1MT24	0.314742	0.231715	38.0787	1.35831	0.182358	0.736245	DMGDH	A0A3Q1MT24_BOVIN	A0A3Q1MT24
A0A3S5ZPU0	0.303123	0.222922	38.0787	1.35977	0.1819	0.736245	LIG1	A0A3S5ZPU0_BOVIN	A0A3S5ZPU0
A0A452DJ01;Q27970	-0.222773	0.164653	35.6661	-1.35299	0.184574	0.736245	CAPN1	CAN1_BOVIN	A0A452DJ01;Q27970
A4IFE3	0.317073	0.230708	30.139	1.37435	0.179468	0.736245	ACTR1B	ACTY_BOVIN	A4IFE3
A6H709;P0C1G6	-0.201818	0.14789	37.4789	-1.36465	0.1805	0.736245	SWAP70	SWP70_BOVIN	A6H709;P0C1G6
A7YW33	0.205902	0.151477	36.6694	1.3593	0.182354	0.736245	POLDIP3	A7YW33_BOVIN	A7YW33
E1BE31	0.453829	0.332826	35.9494	1.36356	0.181184	0.736245	JMY	E1BE31_BOVIN	E1BE31
E1BJL8	-0.357443	0.263676	37.6269	-1.35562	0.183302	0.736245	FOLR1	E1BJL8_BOVIN	E1BJL8
E1BJW7	0.151786	0.1122	36.4514	1.35281	0.184448	0.736245	VPS53	E1BJW7_BOVIN	E1BJW7
E1BMF9	-0.226218	0.167893	36.3968	-1.34739	0.186183	0.736245	LLGL1	E1BMF9_BOVIN	E1BMF9
E1BNQ4	0.315536	0.233144	35.9483	1.3534	0.184378	0.736245	NAXD	NNRD_BOVIN	E1BNQ4
E1BNU4	-0.249238	0.183477	36.9623	-1.35841	0.182566	0.736245	ANTKMT	E1BNU4_BOVIN	E1BNU4
E1BQ16	-0.20421	0.151429	35.9246	-1.34856	0.185921	0.736245	OGA	E1BQ16_BOVIN	E1BQ16
F1MM78	-0.22198	0.162718	38.0787	-1.3642	0.180512	0.736245	ZCCHC8	F1MM78_BOVIN	F1MM78
F1MMQ6	0.37463	0.273397	38.0787	1.37028	0.178626	0.736245	MYO5B	F1MMQ6_BOVIN	F1MMQ6
F1MTZ3	-0.322549	0.237411	36.0787	-1.35861	0.182705	0.736245	UBASH3B	F1MTZ3_BOVIN	F1MTZ3
G5E518	0.295139	0.217528	37.3068	1.35678	0.183004	0.736245	CDK12	G5E518_BOVIN	G5E518
O97594;A7Z065	-0.147709	0.108728	38.0787	-1.35852	0.182293	0.736245	SMC3	SMC3_BOVIN	O97594;A7Z065
P07688	0.287718	0.209409	36.2707	1.37396	0.177888	0.736245	CTSB	CATB_BOVIN	P07688
P23805	0.310334	0.228527	35.6005	1.35798	0.183016	0.736245	CGN1	CONG_BOVIN	P23805
P31408	-0.132577	0.0969003	38.0787	-1.36818	0.179275	0.736245	ATP6V1B2	VATB2_BOVIN	P31408
P48616	-0.442078	0.328077	37.0787	-1.34748	0.186002	0.736245	VIM	VIME_BOVIN	P48616
P62194	-0.142865	0.105535	35.4614	-1.35372	0.184391	0.736245	PSMC5	PRS8_BOVIN	P62194
P63097	0.484215	0.357149	36.5169	1.35578	0.183496	0.736245	GNAI1	GNAI1_BOVIN	P63097
Q0P5E8	0.194578	0.143245	35.768	1.35836	0.182855	0.736245	CHRAC1	Q0P5E8_BOVIN	Q0P5E8
Q0P5H6	0.167636	0.124323	38.0787	1.34839	0.185499	0.736245	TBL2	Q0P5H6_BOVIN	Q0P5H6
Q0P5L7	0.285406	0.210449	36.1121	1.35618	0.183463	0.736245	GLMP	GLMP_BOVIN	Q0P5L7
Q0VC16;A0A3Q1M2R2	-0.187982	0.138068	37.3024	-1.36152	0.181517	0.736245	MIA3	TGO1_BOVIN	Q0VC16;A0A3Q1M2R2
Q0VC82	-0.263468	0.193816	36.9046	-1.35937	0.182278	0.736245	SEPHS1	SPS1_BOVIN	Q0VC82
Q1JQA3	-0.183757	0.135094	38.0787	-1.36021	0.181761	0.736245	AP3S2	AP3S2_BOVIN	Q1JQA3
Q1LZB6	-0.324725	0.240185	38.0147	-1.35198	0.184372	0.736245	CAPRIN1	CAPR1_BOVIN	Q1LZB6
Q1RMI2	-0.216084	0.160232	35.6133	-1.34857	0.185988	0.736245	RHOG	Q1RMI2_BOVIN	Q1RMI2
Q29448	0.265851	0.194009	38.0787	1.3703	0.178617	0.736245	HMGCL	HMGCL_BOVIN	Q29448
Q29RZ2	0.153693	0.113444	38.0787	1.35479	0.183467	0.736245	PPWD1	PPWD1_BOVIN	Q29RZ2
Q2HJH1	0.185476	0.137112	38.0787	1.35273	0.18412	0.736245	DNPEP	DNPEP_BOVIN	Q2HJH1
Q2HJI3	0.291177	0.213009	36.8447	1.36697	0.179917	0.736245	FAM136A	F136A_BOVIN	Q2HJI3
Q3MHF5;P68265	-0.304076	0.221575	33.0662	-1.37234	0.179197	0.736245	GLTP	GLTP_BOVIN	Q3MHF5;P68265
Q3MHJ0	-0.271361	0.19967	32.9755	-1.35905	0.183355	0.736245		K1143_BOVIN	Q3MHJ0
Q3MHW9	0.375616	0.27588	38.0787	1.36152	0.181351	0.736245	CYB5R1	NB5R1_BOVIN	Q3MHW9
Q3SWW9	-0.358022	0.263437	37.8648	-1.35904	0.182174	0.736245	PPP1CB	PP1B_BOVIN	Q3SWW9
Q3SWX4	0.286177	0.211116	35.7956	1.35554	0.183737	0.736245	NIPSNAP2	Q3SWX4_BOVIN	Q3SWX4
Q3SYU9;F1MNN6	0.27737	0.202266	35.6977	1.37131	0.178837	0.736245	MVP	MVP_BOVIN	Q3SYU9;F1MNN6
Q3SYW9;A0A452DJ60	0.260478	0.192656	35.7523	1.35204	0.184855	0.736245	CHTOP	CHTOP_BOVIN	Q3SYW9;A0A452DJ60
Q3SZP2	0.323782	0.240475	38.0787	1.34643	0.186125	0.736245	MAPRE2	MARE2_BOVIN	Q3SZP2
Q3T0K1	0.33646	0.247635	36.1172	1.35869	0.182669	0.736245	CALU	CALU_BOVIN	Q3T0K1
Q3T0W9	-0.239	0.174303	37.0744	-1.37117	0.178565	0.736245	RPL19	RL19_BOVIN	Q3T0W9
Q3ZBH0	0.128468	0.0946892	38.0787	1.35673	0.182855	0.736245	CCT2	TCPB_BOVIN	Q3ZBH0
Q3ZBR7	0.333736	0.244579	33.8029	1.36453	0.181416	0.736245	MRPL18	RM18_BOVIN	Q3ZBR7
Q5E993	0.168156	0.123636	38.0787	1.36009	0.181799	0.736245	EMC2	EMC2_BOVIN	Q5E993
Q5E9Z7;A0A3Q1LQF7	-0.240297	0.175629	37.0787	-1.36821	0.17948	0.736245	POLR3D	RPC4_BOVIN	Q5E9Z7;A0A3Q1LQF7
Q5EA37	0.217203	0.161083	38.0787	1.34839	0.185499	0.736245	YJU2B	YJU2B_BOVIN	Q5EA37
Q5KR47	-0.320909	0.23795	35.6682	-1.34864	0.185953	0.736245	TPM3	TPM3_BOVIN	Q5KR47
Q76LV2	0.17597	0.12812	36.2627	1.37349	0.178034	0.736245	HSP90AA1	HS90A_BOVIN	Q76LV2
Q95142	0.30864	0.226528	37.5104	1.36248	0.181173	0.736245	PDE6D	PDE6D_BOVIN	Q95142
Q9N2J2	0.267081	0.198112	35.8819	1.34813	0.186064	0.736245	GPX4	GPX4_BOVIN	Q9N2J2
SYH_HUMAN;Q2KI84	-0.163307	0.120176	36.5378	-1.3589	0.182509	0.736245	HARS1	HARS1_BOVIN	SYH_HUMAN;Q2KI84
A0A3Q1MT44	0.367093	0.273063	35.6637	1.34435	0.187323	0.736572	DUT	A0A3Q1MT44_BOVIN	A0A3Q1MT44
A4IFL1	0.304161	0.226365	37.0787	1.34368	0.187219	0.736572	GJA4	CXA4_BOVIN	A4IFL1
E1BBU6	-0.158031	0.117508	36.0787	-1.34485	0.187067	0.736572	TLK2	E1BBU6_BOVIN	E1BBU6
F1N3I4	-0.258382	0.192277	38.0787	-1.3438	0.186964	0.736572	MYOF	F1N3I4_BOVIN	F1N3I4
F6RA54	-0.190901	0.141693	35.5796	-1.34729	0.186406	0.736572	OGFR	F6RA54_BOVIN	F6RA54
Q0IIF2	0.231645	0.172224	34.6952	1.34502	0.187344	0.736572	EIF2B1	EI2BA_BOVIN	Q0IIF2
Q2KHW4	0.470482	0.350282	37.5701	1.34315	0.187281	0.736572	SLC25A15	Q2KHW4_BOVIN	Q2KHW4
Q3ZBH8;A0A3Q1MN57;A0A3Q1MZK6	-0.233196	0.173207	35.9504	-1.34635	0.186619	0.736572	RPS20	RS20_BOVIN	Q3ZBH8;A0A3Q1MN57;A0A3Q1MZK6
F1MWT0	0.331115	0.246936	38.0787	1.34089	0.187899	0.737815	MAN2C1	F1MWT0_BOVIN	F1MWT0
Q58D05	-0.247128	0.18418	36.6188	-1.34178	0.18793	0.737815	TRAFD1	TRAD1_BOVIN	Q58D05
E1B9V4	0.193371	0.144253	35.9778	1.3405	0.188487	0.738941	TTF1	E1B9V4_BOVIN	E1B9V4
Q2HJ56	0.179119	0.133751	38.0787	1.3392	0.188445	0.738941	PWP1	PWP1_BOVIN	Q2HJ56
A0A3Q1M4C1	0.301025	0.225054	37.0787	1.33757	0.189185	0.741067	ABI2	A0A3Q1M4C1_BOVIN	A0A3Q1M4C1
A0A3Q1NDZ8;P05059	0.518212	0.387453	36.0787	1.33748	0.189437	0.741067	CHGA	CMGA_BOVIN	A0A3Q1NDZ8;P05059
E1BET1	0.194746	0.144796	28.1824	1.34497	0.189359	0.741067	SIPA1L2	E1BET1_BOVIN	E1BET1
A0A3Q1MHX8	0.262621	0.196602	37.7686	1.3358	0.189608	0.741209	RAB2A	A0A3Q1MHX8_BOVIN	A0A3Q1MHX8
A0A3Q1N8V6	0.211521	0.158321	36.2285	1.33603	0.189872	0.741707		A0A3Q1N8V6_BOVIN	A0A3Q1N8V6
Q5E963	-0.216465	0.162103	35.7657	-1.33536	0.190196	0.742443	ARPC5L	ARP5L_BOVIN	Q5E963
F1MMA0	-0.178632	0.134018	38.0787	-1.3329	0.190487	0.742845	ILF3	F1MMA0_BOVIN	F1MMA0
Q0P5J8;A0A3Q1MT54	0.134882	0.101215	38.0787	1.33264	0.190571	0.742845	STRIP1	STRP1_BOVIN	Q0P5J8;A0A3Q1MT54
A5D7H2	-0.127821	0.0958875	35.8965	-1.33303	0.19092	0.743676	STRN3	STRN3_BOVIN	A5D7H2
F1MGE9	-0.209227	0.157282	38.0787	-1.33026	0.191344	0.744798	HYPK	F1MGE9_BOVIN	F1MGE9
A0A3Q1NE05	-0.203674	0.153166	37.0349	-1.32976	0.191731	0.745721	KHSRP	A0A3Q1NE05_BOVIN	A0A3Q1NE05
Q5E951	-0.156972	0.11814	38.0787	-1.3287	0.191854	0.745721	TBCB	TBCB_BOVIN	Q5E951
E1BGJ0	0.290144	0.217722	30.0787	1.33263	0.19266	0.748041	LRP1	E1BGJ0_BOVIN	E1BGJ0
F1MHD4	0.178855	0.134917	38.0787	1.32566	0.19285	0.748041	PARS2	F1MHD4_BOVIN	F1MHD4
Q2HJI2	0.294056	0.221824	38.0787	1.32563	0.192862	0.748041	NDUFAF3	NDUF3_BOVIN	Q2HJI2
E1BGW4	0.257127	0.19311	29.8425	1.3315	0.193105	0.748455	USP36	E1BGW4_BOVIN	E1BGW4
F1MET2	-0.3174	0.239929	38.0787	-1.32289	0.193762	0.750467	ERF	F1MET2_BOVIN	F1MET2
F1MEK6;P07106	-0.202059	0.152592	33.9988	-1.32418	0.194278	0.751481	ACBD5	ACBD5_BOVIN	F1MEK6;P07106
Q2KJ81	0.306672	0.231686	34.5966	1.32365	0.194299	0.751481	AP1M1	AP1M1_BOVIN	Q2KJ81
E1BN70	-0.249805	0.189112	36.2682	-1.32094	0.194797	0.752875	INTS3	E1BN70_BOVIN	E1BN70
A0A3Q1LHD2	-0.144542	0.109769	38.0787	-1.31678	0.195782	0.752993	PBRM1	A0A3Q1LHD2_BOVIN	A0A3Q1LHD2
A0A3Q1MKE9;O77482	-0.391897	0.297565	38.0787	-1.31701	0.195706	0.752993	IL1RN	IL1RA_BOVIN	A0A3Q1MKE9;O77482
A0A3Q1MM88	-0.157649	0.119675	35.4261	-1.31731	0.196192	0.752993	DCAF1	A0A3Q1MM88_BOVIN	A0A3Q1MM88
A0A3Q1MNS5;Q3SZ43	-0.177551	0.134848	38.0787	-1.31668	0.195816	0.752993	UBE2V2	UB2V2_BOVIN	A0A3Q1MNS5;Q3SZ43
E1BMC8	-0.186171	0.141226	38.0787	-1.31826	0.195293	0.752993	ISY1	E1BMC8_BOVIN	E1BMC8
P49004	0.227097	0.172515	36.5174	1.31638	0.196248	0.752993	POLD2	DPOD2_BOVIN	P49004
P62157;F1MLH6	0.749879	0.569063	35.8176	1.31774	0.195957	0.752993	CALM	CALM_BOVIN	P62157;F1MLH6
Q2T9M7;E1BJX8	0.363506	0.276073	38.0787	1.3167	0.195809	0.752993	PM20D1	P20D1_BOVIN	Q2T9M7;E1BJX8
Q32LN7	-0.12375	0.0939313	38.0787	-1.31746	0.195558	0.752993	SKIC8	SKI8_BOVIN	Q32LN7
Q5EA46;F1N3P8	0.234089	0.177841	36.2455	1.31628	0.196343	0.752993	CRELD1	CREL1_BOVIN	Q5EA46;F1N3P8
Q5EA99;F1MRA9	0.17284	0.131211	38.0787	1.31726	0.195622	0.752993	PAK1IP1	PK1IP_BOVIN	Q5EA99;F1MRA9
P67827;A0A3Q1MI36	-0.24347	0.185399	35.8453	-1.31322	0.197452	0.753753	CSNK1A1	KC1A_BOVIN	P67827;A0A3Q1MI36
Q0II26	0.33854	0.25779	37.0787	1.31324	0.197171	0.753753	AIMP2	AIMP2_BOVIN	Q0II26
Q0V8C2	0.136247	0.103727	36.2614	1.31352	0.197259	0.753753	EXOC3	EXOC3_BOVIN	Q0V8C2
Q0VC36	-0.382844	0.29189	38.0787	-1.31161	0.197507	0.753753	SFN	1433S_BOVIN	Q0VC36
Q3MHK9	-0.293309	0.223323	36.5834	-1.31339	0.197231	0.753753	FSCN1	Q3MHK9_BOVIN	Q3MHK9
Q56JY8	0.407087	0.309949	36.3135	1.3134	0.197286	0.753753	BTF3	Q56JY8_BOVIN	Q56JY8
Q58CY2	-0.214804	0.163471	38.0787	-1.31402	0.1967	0.753753	EIF1AD	EIF1A_BOVIN	Q58CY2
A0A3Q1MCZ4	-0.243664	0.18615	38.0787	-1.30896	0.198391	0.754289	ATP11A	A0A3Q1MCZ4_BOVIN	A0A3Q1MCZ4
A0A452DIX7;A7Z052	-0.215453	0.164299	33.6727	-1.31134	0.198613	0.754289	WDR6	WDR6_BOVIN	A0A452DIX7;A7Z052
A5D7U0	0.282264	0.215371	38.0787	1.31059	0.197845	0.754289	CKAP2	CKAP2_BOVIN	A5D7U0
E1B9V6	0.207004	0.157914	34.7153	1.31087	0.198508	0.754289	RBSN	E1B9V6_BOVIN	E1B9V6
E1BP11	0.150481	0.114868	38.0787	1.31003	0.198033	0.754289	RFX1	E1BP11_BOVIN	E1BP11
E1BPW1	-0.1643	0.125318	35.4458	-1.31106	0.198268	0.754289	OSBP	E1BPW1_BOVIN	E1BPW1
Q2T9S4	0.182127	0.139048	38.0787	1.30981	0.198107	0.754289	PGP	PGP_BOVIN	Q2T9S4
E1BKE3	0.212423	0.162448	38.0787	1.30764	0.198836	0.754335	KIF3A	E1BKE3_BOVIN	E1BKE3
F1MS25;P23709	0.19756	0.150975	36.2215	1.30857	0.198924	0.754335	NDUFS3	NDUS3_BOVIN	F1MS25;P23709
P00257	0.238386	0.182266	36.7078	1.3079	0.199039	0.754335	FDX1	ADX_BOVIN	P00257
A0A3Q1MS44	0.171483	0.13157	38.0787	1.30336	0.200277	0.758497	DDX51	A0A3Q1MS44_BOVIN	A0A3Q1MS44
A0A3Q1LMM5	-0.186242	0.143005	38.0787	-1.30234	0.200622	0.759156	SRGAP2	A0A3Q1LMM5_BOVIN	A0A3Q1LMM5
E1BBP0	-0.189408	0.145329	36.0787	-1.3033	0.200728	0.759156	CHFR	E1BBP0_BOVIN	E1BBP0
Q5E9F6	-0.313517	0.240199	32.2097	-1.30524	0.20106	0.759884	VPS72	VPS72_BOVIN	Q5E9F6
E1BCI3	-0.321572	0.246961	35.4479	-1.30211	0.201276	0.760173	SLC7A4	E1BCI3_BOVIN	E1BCI3
A0A3Q1LUW4	-0.184228	0.143011	38.0787	-1.28821	0.205446	0.760381	AKAP13	A0A3Q1LUW4_BOVIN	A0A3Q1LUW4
A0A3Q1LXT8;Q3SYZ4	0.16572	0.127402	35.5035	1.30076	0.201719	0.760381	DARS1	SYDC_BOVIN	A0A3Q1LXT8;Q3SYZ4
A0A3Q1M5M9;P56658	0.378734	0.293956	38.0787	1.2884	0.20538	0.760381	ADA	ADA_BOVIN	A0A3Q1M5M9;P56658
A0A3Q1M9H9	-0.208505	0.160964	37.5452	-1.29535	0.203108	0.760381	NUP62	A0A3Q1M9H9_BOVIN	A0A3Q1M9H9
A0A3Q1MSK9	0.201535	0.156375	36.9297	1.28879	0.205486	0.760381	EPN2	A0A3Q1MSK9_BOVIN	A0A3Q1MSK9
A5PJJ5	0.239934	0.18546	35.8704	1.29372	0.20403	0.760381	LRRC14	LRC14_BOVIN	A5PJJ5
A6QLU1	0.384342	0.297272	38.0787	1.2929	0.203836	0.760381	GPD2	GPDM_BOVIN	A6QLU1
A7MB88	0.225866	0.174629	36.3837	1.29341	0.204022	0.760381	TMEM63A	A7MB88_BOVIN	A7MB88
E1B756	0.139804	0.107593	33.9118	1.29938	0.202579	0.760381	ALG11	E1B756_BOVIN	E1B756
E1BK67	0.28627	0.220552	33.5632	1.29797	0.203147	0.760381	MADD	E1BK67_BOVIN	E1BK67
F1ME38	0.242072	0.18692	37.9007	1.29506	0.203135	0.760381	UBA6	F1ME38_BOVIN	F1ME38
F1MG05;Q3SZV3	0.169643	0.131692	37.844	1.28818	0.205505	0.760381	EEF1G	EF1G_BOVIN	F1MG05;Q3SZV3
F1MZE7	0.192023	0.147771	25.4824	1.29946	0.20542	0.760381	TDRD1	F1MZE7_BOVIN	F1MZE7
F1N6E9	-0.228061	0.176524	38.0787	-1.29196	0.204158	0.760381	RTF1	F1N6E9_BOVIN	F1N6E9
F6QZC9	-0.205289	0.158405	35.3945	-1.29597	0.203373	0.760381	BCLAF3	F6QZC9_BOVIN	F6QZC9
P07994	-0.278825	0.215277	36.5004	-1.29519	0.203386	0.760381	INHA	INHA_BOVIN	P07994
P11966	0.228859	0.17696	38.0787	1.29328	0.203706	0.760381	PDHB	ODPB_BOVIN	P11966
P13619	-0.277071	0.213351	35.253	-1.29866	0.20249	0.760381	ATP5PB	AT5F1_BOVIN	P13619
P23727	0.153432	0.118757	37.0787	1.29198	0.20436	0.760381	PIK3R1	P85A_BOVIN	P23727
Q02365	0.251064	0.19457	38.0787	1.29035	0.204709	0.760381	NDUFB3	NDUB3_BOVIN	Q02365
Q2HJ64	0.171422	0.132351	35.5781	1.29521	0.203589	0.760381	ZFYVE19	Q2HJ64_BOVIN	Q2HJ64
Q2KJ42;A0A3Q1MRN8	0.273712	0.211391	38.0787	1.29481	0.203181	0.760381	NONO	Q2KJ42_BOVIN	Q2KJ42;A0A3Q1MRN8
Q2KJ57	0.305445	0.234814	36.0787	1.3008	0.201575	0.760381	ABCD1	Q2KJ57_BOVIN	Q2KJ57
Q2TBM8	0.172032	0.132995	36.8385	1.29352	0.203885	0.760381	WDR26	Q2TBM8_BOVIN	Q2TBM8
Q3SYV3	0.193935	0.150343	37.1488	1.28995	0.205042	0.760381	OXA1L	OXA1L_BOVIN	Q3SYV3
Q3SZV5	-0.276381	0.214403	37.0787	-1.28908	0.205356	0.760381	POMP	POMP_BOVIN	Q3SZV5
Q3T0B2;F1MXE4	-0.153052	0.118507	35.3145	-1.2915	0.204919	0.760381	PSMD6	PSMD6_BOVIN	Q3T0B2;F1MXE4
Q5W5U4;F1MYC6	0.384631	0.296681	34.0787	1.29645	0.203532	0.760381	DDX4	DDX4_BOVIN	Q5W5U4;F1MYC6
Q70E76	-0.288015	0.222097	36.6296	-1.29679	0.202812	0.760381	ST3GAL4	Q70E76_BOVIN	Q70E76
Q8MJJ1	0.394678	0.304207	36.8292	1.2974	0.202563	0.760381	SPG21	SPG21_BOVIN	Q8MJJ1
A6H707	-0.227454	0.176604	35.9638	-1.28794	0.205994	0.761677	THEM6	THEM6_BOVIN	A6H707
F1MCN8	0.177844	0.138352	38.0787	1.28544	0.206402	0.76179	AMACR	F1MCN8_BOVIN	F1MCN8
P27674	-0.295969	0.230057	37.1842	-1.2865	0.206221	0.76179	SLC2A1	GTR1_BOVIN	P27674
Q3T122	0.180217	0.140148	37.0995	1.28591	0.206443	0.76179	EIF3D	EIF3D_BOVIN	Q3T122
Q3SZK1	-0.234375	0.182418	38.0787	-1.28482	0.206615	0.761912	AAMP	AAMP_BOVIN	Q3SZK1
A0A3Q1MD15	-0.179985	0.140088	36.1855	-1.2848	0.207025	0.762075	ANKFY1	A0A3Q1MD15_BOVIN	A0A3Q1MD15
F1MEI8	-0.17088	0.13311	37.6406	-1.28374	0.207078	0.762075	GTF3C2	F1MEI8_BOVIN	F1MEI8
Q0P5G4	0.219838	0.171008	35.8087	1.28555	0.206854	0.762075	KYAT3	KAT3_BOVIN	Q0P5G4
F1MKJ9	-0.240339	0.187354	38.0787	-1.28281	0.207312	0.762424	MARVELD2	F1MKJ9_BOVIN	F1MKJ9
E1BIZ3	-0.231754	0.180754	38.0787	-1.28215	0.207542	0.762754	UNC119B	E1BIZ3_BOVIN	E1BIZ3
A0A3Q1LPE8	-0.166429	0.129869	38.0787	-1.28152	0.207761	0.762868	PIAS2	A0A3Q1LPE8_BOVIN	A0A3Q1LPE8
A0A3Q1MEC8;Q28035	-0.396063	0.308953	35.5336	-1.28195	0.20816	0.762868	GSTA1	GSTA1_BOVIN	A0A3Q1MEC8;Q28035
A2VDX0	-0.202276	0.157813	35.3753	-1.28174	0.208271	0.762868	TWF2	A2VDX0_BOVIN	A2VDX0
Q2HJF1	-0.254489	0.198715	37.4123	-1.28067	0.208191	0.762868	MRPL53	RM53_BOVIN	Q2HJF1
Q3ZBN4	-0.318196	0.248309	36.2623	-1.28145	0.208169	0.762868	CUEDC2	CUED2_BOVIN	Q3ZBN4
A0A3Q1LFT5;Q0VD29	0.239352	0.187289	38.0787	1.27798	0.208993	0.762956	RRAGC	Q0VD29_BOVIN	A0A3Q1LFT5;Q0VD29
A5PJL0	-0.212506	0.166002	37.0787	-1.28014	0.208447	0.762956	HPDL	A5PJL0_BOVIN	A5PJL0
G3MYS0	0.541505	0.423331	38.0787	1.27916	0.208583	0.762956		G3MYS0_BOVIN	G3MYS0
Q1RMM9;Q58DH9	-0.284025	0.222009	37.0087	-1.27934	0.208742	0.762956	NAGA	NAGAB_BOVIN	Q1RMM9;Q58DH9
Q24K21	-0.262061	0.204379	32.0787	-1.28223	0.208952	0.762956	DPCD	DPCD_BOVIN	Q24K21
A7MBB7	0.220513	0.172473	36.0227	1.27854	0.209236	0.763311	NFKB2	A7MBB7_BOVIN	A7MBB7
E1BHG2	-0.169049	0.132359	37.5652	-1.2772	0.209369	0.763311	BEND3	E1BHG2_BOVIN	E1BHG2
A0A3Q1M4A1	0.202922	0.159412	37.8471	1.27294	0.210803	0.763315	BIN3	A0A3Q1M4A1_BOVIN	A0A3Q1M4A1
A0A452DHX3;P43481	-0.202318	0.158682	38.0787	-1.27499	0.210039	0.763315	KIT	KIT_BOVIN	A0A452DHX3;P43481
A6H7A8	-0.187987	0.147761	38.0787	-1.27224	0.211003	0.763315	DNTTIP1	TDIF1_BOVIN	A6H7A8
A6H7H1	-0.240882	0.18895	38.0787	-1.27485	0.210088	0.763315	FAM120A	F120A_BOVIN	A6H7H1
A6QLT4	-0.249556	0.19606	37.0787	-1.27285	0.210993	0.763315	MTM1	MTM1_BOVIN	A6QLT4
F1MM99	0.20327	0.159725	38.0787	1.27263	0.210866	0.763315	TSC1	F1MM99_BOVIN	F1MM99
F1MMU3	-0.193656	0.152232	38.0787	-1.27211	0.211046	0.763315	BRD3	F1MMU3_BOVIN	F1MMU3
F1MN80	-0.126855	0.0995136	38.0787	-1.27475	0.210122	0.763315	WTAP	F1MN80_BOVIN	F1MN80
Q08DU9	-0.15332	0.120351	38.0787	-1.27394	0.210407	0.763315	HP1BP3	HP1B3_BOVIN	Q08DU9
Q0VCQ9	-0.287658	0.225629	38.0787	-1.27492	0.210063	0.763315	RCN2	Q0VCQ9_BOVIN	Q0VCQ9
Q3SZQ6	0.294358	0.230897	35.9057	1.27485	0.210551	0.763315	RPL32	RL32_BOVIN	Q3SZQ6
Q3T165	0.1988	0.155883	38.0787	1.27532	0.209923	0.763315	PHB1	PHB1_BOVIN	Q3T165
A0A3Q1MS08	0.216517	0.170465	38.0787	1.27015	0.211737	0.764296	GORASP2	A0A3Q1MS08_BOVIN	A0A3Q1MS08
G3MZH8	0.622461	0.489732	37.0787	1.27103	0.211636	0.764296	OCM	G3MZH8_BOVIN	G3MZH8
P48305	0.295194	0.232008	34.7443	1.27234	0.2117	0.764296	NDUFB4	NDUB4_BOVIN	P48305
A5D796	-0.153794	0.121241	38.0787	-1.26849	0.212323	0.764895	VIPAS39	SPE39_BOVIN	A5D796
F1MLE1	0.150209	0.118285	36.3058	1.26989	0.212204	0.764895	DIP2B	F1MLE1_BOVIN	F1MLE1
Q08DN8	0.186953	0.147316	37.3435	1.26906	0.212271	0.764895	FLOT1	FLOT1_BOVIN	Q08DN8
A0A3Q1LQN6	0.31855	0.253137	35.5948	1.25841	0.216435	0.765841	SPRYD4	A0A3Q1LQN6_BOVIN	A0A3Q1LQN6
A0A3Q1LR40	-0.240114	0.190421	32.0787	-1.26096	0.216417	0.765841	LIPG	A0A3Q1LR40_BOVIN	A0A3Q1LR40
A0A3Q1LSP6	-0.255305	0.204	36.0857	-1.2515	0.218805	0.765841	HS1BP3	A0A3Q1LSP6_BOVIN	A0A3Q1LSP6
A0A3Q1LWW3	-0.217825	0.172932	38.0787	-1.2596	0.21548	0.765841	ZNF598	A0A3Q1LWW3_BOVIN	A0A3Q1LWW3
A0A3Q1LZ44	0.33403	0.266396	35.8423	1.25389	0.218	0.765841	STS	A0A3Q1LZ44_BOVIN	A0A3Q1LZ44
A0A3Q1M066	-0.339339	0.269114	29.6973	-1.26095	0.217144	0.765841	CAMK2G	A0A3Q1M066_BOVIN	A0A3Q1M066
A0A3Q1M1R8;Q1RMH9	0.160691	0.128543	38.0787	1.2501	0.218892	0.765841	DNAJC2	DNJC2_BOVIN	A0A3Q1M1R8;Q1RMH9
A0A3Q1MBP7	0.330691	0.263018	35.3481	1.2573	0.216891	0.765841	SPPL2A	A0A3Q1MBP7_BOVIN	A0A3Q1MBP7
A0A3Q1ME66;P02722	0.349622	0.277548	36.0822	1.25968	0.215871	0.765841	SLC25A4	ADT1_BOVIN	A0A3Q1ME66;P02722
A0A3Q1MJY5	0.302456	0.238961	37.369	1.26571	0.213451	0.765841	ARRDC1	A0A3Q1MJY5_BOVIN	A0A3Q1MJY5
A0A452DJD2;E1B7X9	-0.286744	0.227849	34.2692	-1.25848	0.216723	0.765841	SMARCAD1	SMRCD_BOVIN	A0A452DJD2;E1B7X9
A1A4I9	0.148455	0.118228	38.0787	1.25567	0.216887	0.765841	UFL1	UFL1_BOVIN	A1A4I9
A6QLA4	-0.354238	0.27903	29.114	-1.26953	0.214305	0.765841	METAP1	MAP1_BOVIN	A6QLA4
A6QLR3;F1MIX0	0.194238	0.154106	35.8734	1.26042	0.215656	0.765841	ABRAXAS2	ABRX2_BOVIN	A6QLR3;F1MIX0
D3JUI8	-0.194539	0.154947	38.0787	-1.25552	0.216941	0.765841	RBMX	D3JUI8_BOVIN	D3JUI8
E1B844	0.15016	0.119145	36.9975	1.26031	0.215447	0.765841	TIMM44	E1B844_BOVIN	E1B844
E1B8E7	-0.163768	0.129325	38.0787	-1.26632	0.21309	0.765841	HTT	E1B8E7_BOVIN	E1B8E7
E1B9V7	-0.163731	0.13059	36.3971	-1.25378	0.217917	0.765841	WDR37	E1B9V7_BOVIN	E1B9V7
E1BE06	-0.143327	0.114462	38.0787	-1.25219	0.218139	0.765841	AFTPH	E1BE06_BOVIN	E1BE06
E1BGC2	-0.35551	0.28165	37.0787	-1.26224	0.214744	0.765841	FA2H	E1BGC2_BOVIN	E1BGC2
F1MC48	-0.145285	0.115336	35.6929	-1.25966	0.215966	0.765841	IQGAP1	F1MC48_BOVIN	F1MC48
F1MC50	0.183167	0.145749	34.7208	1.25673	0.217241	0.765841	ITSN2	F1MC50_BOVIN	F1MC50
F1MF26	-0.209223	0.167113	38.0787	-1.25198	0.218212	0.765841	SH3PXD2A	F1MF26_BOVIN	F1MF26
F1MFU5	-0.148355	0.117925	38.0787	-1.25804	0.216036	0.765841	RPAP3	F1MFU5_BOVIN	F1MFU5
F1MS34	-0.167102	0.133584	37.0787	-1.25091	0.218802	0.765841	RTKN	F1MS34_BOVIN	F1MS34
F1MSI9	0.282818	0.225268	35.0787	1.25547	0.217607	0.765841	DLG5	F1MSI9_BOVIN	F1MSI9
F1MYW4	0.156921	0.124661	38.0787	1.25878	0.215771	0.765841	GTPBP4	F1MYW4_BOVIN	F1MYW4
G5E5D4	0.184811	0.147168	36.4827	1.25579	0.217177	0.765841	MARK1	G5E5D4_BOVIN	G5E5D4
P10103	-0.372197	0.296057	37.6281	-1.25718	0.216436	0.765841	HMGB1	HMGB1_BOVIN	P10103
P32007	0.345165	0.272251	35.7451	1.26782	0.213059	0.765841	SLC25A6	ADT3_BOVIN	P32007
P42029	0.152859	0.122269	38.0787	1.25018	0.218863	0.765841	NDUFA8	NDUA8_BOVIN	P42029
Q08DJ7	0.282559	0.225594	36.2925	1.25251	0.218395	0.765841	AAR2	AAR2_BOVIN	Q08DJ7
Q17QT7	-0.344973	0.274592	34.8304	-1.25631	0.217365	0.765841	CYRIA	CYRIA_BOVIN	Q17QT7
Q17QV6	0.34315	0.272678	37.0086	1.25844	0.216113	0.765841	CADM3	Q17QV6_BOVIN	Q17QV6
Q1JQ91	-0.244113	0.194934	38.0787	-1.25228	0.218104	0.765841	POLR2D	Q1JQ91_BOVIN	Q1JQ91
Q2KIB1	-0.177755	0.141417	38.0787	-1.25695	0.216427	0.765841	INTS13	Q2KIB1_BOVIN	Q2KIB1
Q2KII7	0.315184	0.249744	32.6995	1.26203	0.215866	0.765841	PEX16	PEX16_BOVIN	Q2KII7
Q2NKR1	0.275057	0.217318	38.0787	1.26568	0.213316	0.765841	TIMM10	TIM10_BOVIN	Q2NKR1
Q2TBQ8;F1MM83	0.281783	0.225012	38.0787	1.2523	0.218096	0.765841	PGLS	6PGL_BOVIN	Q2TBQ8;F1MM83
Q3MHG1	-0.247988	0.198032	36.4619	-1.25226	0.218447	0.765841	SPTLC1	SPTC1_BOVIN	Q3MHG1
Q3SWY7	-0.185526	0.148009	36.5994	-1.25348	0.217981	0.765841	SF3A3	Q3SWY7_BOVIN	Q3SWY7
Q3SZK3	0.294464	0.232757	36.7861	1.26511	0.213787	0.765841	GHITM	Q3SZK3_BOVIN	Q3SZK3
Q3T0X6;E1BAT6	0.301987	0.238175	36.5593	1.26792	0.212843	0.765841	RPS16	RS16_BOVIN	Q3T0X6;E1BAT6
Q3ZBY8	0.228782	0.18138	37.251	1.26134	0.215028	0.765841	GMDS	Q3ZBY8_BOVIN	Q3ZBY8
Q8HZR3;F1MDG4	-0.245861	0.196062	34.0787	-1.254	0.218377	0.765841	FUT4	FUT4_BOVIN	Q8HZR3;F1MDG4
Q8SPU8;F1MZD5	0.310418	0.248579	38.0787	1.24877	0.219371	0.767027	DHRS4	DHRS4_BOVIN	Q8SPU8;F1MZD5
F1MYJ4	0.235351	0.187829	31.1861	1.25301	0.219515	0.76704	AKT3	F1MYJ4_BOVIN	F1MYJ4
A0A3Q1LP66;A0A452DHZ3;Q9N2I2	-0.338356	0.271391	36.3666	-1.24675	0.22046	0.76885	SERPINA5	IPSP_BOVIN	A0A3Q1LP66;A0A452DHZ3;Q9N2I2
F1MNU5	0.255797	0.205383	38.0787	1.24546	0.220571	0.76885	PLA2G4F	F1MNU5_BOVIN	F1MNU5
F1MTX1	0.228509	0.182995	33.2907	1.24872	0.220479	0.76885	C18H19orf47	F1MTX1_BOVIN	F1MTX1
G3MXT3	0.126546	0.101611	38.0787	1.24539	0.220596	0.76885	PRPF40A	G3MXT3_BOVIN	G3MXT3
Q3ZBK2	0.244161	0.196118	36.9694	1.24497	0.220978	0.76969	PRXL2A	PXL2A_BOVIN	Q3ZBK2
A0A3Q1M380;P00423	0.167768	0.134786	35.8086	1.2447	0.221327	0.769926	COX4I1	COX41_BOVIN	A0A3Q1M380;P00423
Q3ZBG1	-0.167709	0.134837	37.6114	-1.24379	0.221274	0.769926	RAB14	Q3ZBG1_BOVIN	Q3ZBG1
Q2NKU4	0.455108	0.36617	38.0787	1.24289	0.221509	0.770067	CARHSP1	Q2NKU4_BOVIN	Q2NKU4
A0A3Q1LL67	-0.195288	0.157522	38.0787	-1.23975	0.222654	0.772573	GLG1	A0A3Q1LL67_BOVIN	A0A3Q1LL67
A0A3Q1M3D1	-0.152621	0.123071	37.6153	-1.24011	0.222616	0.772573	ATG16L1	A0A3Q1M3D1_BOVIN	A0A3Q1M3D1
E1BC65	-0.13718	0.110644	38.0787	-1.23982	0.222627	0.772573	RBM6	E1BC65_BOVIN	E1BC65
A0A3Q1ML13;Q3ZBL9	-0.212142	0.171127	36.0787	-1.23968	0.223099	0.772646	CCNH	CCNH_BOVIN	A0A3Q1ML13;Q3ZBL9
F1MD95	-0.37169	0.299924	37.0787	-1.23928	0.223029	0.772646	CLSTN1	F1MD95_BOVIN	F1MD95
G5E5X0	-0.143089	0.115268	34.5577	-1.24135	0.222836	0.772646	LIMD1	LIMD1_BOVIN	G5E5X0
A0A3Q1LTY7	-0.344704	0.278496	38.0787	-1.23773	0.223393	0.773175	AGRN	A0A3Q1LTY7_BOVIN	A0A3Q1LTY7
E1BM93	0.366474	0.296418	35.9953	1.23634	0.224339	0.775958	RDH11	E1BM93_BOVIN	E1BM93
A0A3Q1MR04	0.319612	0.259108	38.0787	1.23351	0.224946	0.777072	NSF	A0A3Q1MR04_BOVIN	A0A3Q1MR04
A0A3Q1N7H0;Q56JV9;G3N262	0.257639	0.208537	35.35	1.23546	0.224808	0.777072	RPS3A	RS3A_BOVIN	A0A3Q1N7H0;Q56JV9;G3N262
F1MJS7	0.270602	0.218388	29.0787	1.23909	0.22522	0.777087	WDR24	F1MJS7_BOVIN	F1MJS7
Q1LZA3	0.195709	0.158689	36.3853	1.23329	0.225377	0.777087	ASNS	ASNS_BOVIN	Q1LZA3
Q32PF2	-0.253565	0.205523	35.8282	-1.23375	0.225327	0.777087	ACLY	ACLY_BOVIN	Q32PF2
Q1RMU3	0.270964	0.219897	36.7133	1.23223	0.225697	0.777701	P4HA1	P4HA1_BOVIN	Q1RMU3
F1MF76	0.180733	0.146875	38.0787	1.23052	0.22605	0.778426	LOC515570	F1MF76_BOVIN	F1MF76
A4FUC6;A0A3Q1LQP2	-0.194415	0.158056	36.2241	-1.23004	0.226612	0.779872	SRSF9	A4FUC6_BOVIN	A4FUC6;A0A3Q1LQP2
A0A3Q1NDE1	-0.157498	0.128231	36.5995	-1.22823	0.227201	0.780576	ADD3	A0A3Q1NDE1_BOVIN	A0A3Q1NDE1
A4FUZ6	0.168018	0.137023	36.9874	1.22621	0.227871	0.780576	HSDL2	HSDL2_BOVIN	A4FUZ6
A6H7C4	-0.21746	0.177139	36.6356	-1.22762	0.227418	0.780576	CBX3	A6H7C4_BOVIN	A6H7C4
F1MGZ7	0.249257	0.202498	30.0599	1.23091	0.227901	0.780576	ZNF384	F1MGZ7_BOVIN	F1MGZ7
F1N6C2	0.232147	0.189234	36.9752	1.22677	0.227663	0.780576	TMED4	F1N6C2_BOVIN	F1N6C2
Q0III3	-0.279663	0.228031	38.0787	-1.22642	0.227569	0.780576	DYNC1I2	DC1I2_BOVIN	Q0III3
Q3T004	0.289233	0.235594	34.1703	1.22767	0.22796	0.780576	APCS	SAMP_BOVIN	Q3T004
Q5E9B1	-0.208757	0.170135	36.1262	-1.22701	0.227755	0.780576	LDHB	LDHB_BOVIN	Q5E9B1
A0A3Q1MZJ6	0.208215	0.169548	27.9243	1.22806	0.229676	0.780814	DNAJB2	A0A3Q1MZJ6_BOVIN	A0A3Q1MZJ6
A2VDW3	0.216432	0.177441	36.4857	1.21975	0.230387	0.780814	XRCC4	A2VDW3_BOVIN	A2VDW3
A5D9D4	-0.263374	0.215163	30.5358	-1.22407	0.230286	0.780814	MSTO1	MSTO1_BOVIN	A5D9D4
A7E323	0.145911	0.119535	38.0787	1.22065	0.229725	0.780814	EXOSC10	A7E323_BOVIN	A7E323
A7YY55	0.333641	0.27339	38.0787	1.22038	0.229824	0.780814	HACD3	HACD3_BOVIN	A7YY55
F1MSU6	0.268482	0.219807	36.0395	1.22144	0.229849	0.780814	PHF8	F1MSU6_BOVIN	F1MSU6
P00514	-0.188472	0.154416	38.0787	-1.22055	0.229763	0.780814	PRKAR1A	KAP0_BOVIN	P00514
Q0P5A1	0.164051	0.13457	37.6958	1.21907	0.230391	0.780814	DCTN3	DCTN3_BOVIN	Q0P5A1
Q0VCP0	0.186273	0.152638	37.0787	1.22036	0.230035	0.780814	SLC33A1	Q0VCP0_BOVIN	Q0VCP0
Q148E7	-0.183345	0.149825	37.0787	-1.22373	0.228775	0.780814	SNX15	SNX15_BOVIN	Q148E7
Q17QR2	0.124745	0.101826	36.3079	1.22509	0.228431	0.780814	STAMBP	Q17QR2_BOVIN	Q17QR2
Q29RZ0	0.175362	0.143729	36.5179	1.22008	0.230254	0.780814	ACAT1	THIL_BOVIN	Q29RZ0
Q2TBI4	0.205747	0.168106	38.0787	1.22391	0.228503	0.780814	TRAP1	TRAP1_BOVIN	Q2TBI4
Q32L35;A0A3Q1LN56	0.346638	0.28318	38.0787	1.22409	0.228438	0.780814	CHCHD6	MIC25_BOVIN	Q32L35;A0A3Q1LN56
Q3B7N2	0.153785	0.125877	38.0787	1.22171	0.229326	0.780814	ACTN1	ACTN1_BOVIN	Q3B7N2
Q3ZCJ8;F1N455	-0.22299	0.182158	36.1624	-1.22416	0.228809	0.780814	CTSC	CATC_BOVIN	Q3ZCJ8;F1N455
Q5E994	0.268685	0.22047	38.0787	1.21869	0.230458	0.780814	CHMP1B	CHM1B_BOVIN	Q5E994
A5PKG4	0.181871	0.149229	35.6579	1.21874	0.230946	0.781982	NFS1	A5PKG4_BOVIN	A5PKG4
A6H714	-0.179819	0.147764	36.1259	-1.21693	0.231521	0.782648	MTREX	A6H714_BOVIN	A6H714
A6QLS9	-0.221384	0.181871	35.517	-1.21725	0.231534	0.782648	RAB10	A6QLS9_BOVIN	A6QLS9
E1B7K0	0.227031	0.186745	38.0787	1.21573	0.231572	0.782648	GALC	E1B7K0_BOVIN	E1B7K0
A0A3Q1LPH8	-0.185227	0.153232	36.3729	-1.2088	0.23454	0.783071	TAOK3	A0A3Q1LPH8_BOVIN	A0A3Q1LPH8
A0A3Q1MBG5	-0.176238	0.146052	35.3402	-1.20668	0.235571	0.783071	ZNF451	A0A3Q1MBG5_BOVIN	A0A3Q1MBG5
A0A3Q1MD54;E1BEG2;G3N220;A0A3Q1NDU9	0.559167	0.463528	35.4784	1.20633	0.235674	0.783071	HNRNPA3	E1BEG2_BOVIN	A0A3Q1MD54;E1BEG2;G3N220;A0A3Q1NDU9
A0A3Q1MNT5	0.139561	0.115279	38.0787	1.21064	0.233496	0.783071	EXOC7	A0A3Q1MNT5_BOVIN	A0A3Q1MNT5
A0JN37	-0.250638	0.207723	33.749	-1.2066	0.235977	0.783071	ARL6IP1	A0JN37_BOVIN	A0JN37
A3KMV6	-0.1763	0.146747	38.0787	-1.20139	0.237019	0.783071	HNRNPR	A3KMV6_BOVIN	A3KMV6
A5D989;A0A452DIM3	0.167389	0.138969	38.0787	1.2045	0.235828	0.783071	EEF1D	EF1D_BOVIN	A5D989;A0A452DIM3
A6H732	-0.216947	0.180462	36.6549	-1.20218	0.237004	0.783071	TMX4	A6H732_BOVIN	A6H732
A6QQ81	-0.16958	0.141026	36.0787	-1.20247	0.237014	0.783071	DSN1	A6QQ81_BOVIN	A6QQ81
A6QQR7	-0.258429	0.214723	35.5422	-1.20354	0.236721	0.783071	GPD1L	A6QQR7_BOVIN	A6QQR7
E1BAG3	-0.257479	0.212763	36.0288	-1.21017	0.234093	0.783071	TXNDC16	E1BAG3_BOVIN	E1BAG3
E1BCT9	-0.118704	0.0977036	36.4331	-1.21493	0.232206	0.783071	RBM27	E1BCT9_BOVIN	E1BCT9
E1BF29	0.12554	0.104523	38.0787	1.20107	0.237142	0.783071	KIF11	E1BF29_BOVIN	E1BF29
E1BKN1	0.139085	0.115092	36.8215	1.20846	0.234573	0.783071	RRP1B	E1BKN1_BOVIN	E1BKN1
F1MIE6;P08169	-0.154377	0.127528	38.0787	-1.21053	0.233535	0.783071	IGF2R	MPRI_BOVIN	F1MIE6;P08169
F1MSS2	0.482311	0.398539	37.0787	1.2102	0.233862	0.783071	DDHD2	F1MSS2_BOVIN	F1MSS2
F1MY22	0.400703	0.330576	34.0787	1.21214	0.233798	0.783071	TMEM63B	F1MY22_BOVIN	F1MY22
F1N214	0.181637	0.150756	36.7786	1.20484	0.235961	0.783071	ENAH	F1N214_BOVIN	F1N214
F6RBQ9	-0.373851	0.310367	35.5971	-1.20455	0.236327	0.783071	RBM3	F6RBQ9_BOVIN	F6RBQ9
G5E5C8	0.231117	0.190506	35.9784	1.21317	0.232968	0.783071	TALDO1	G5E5C8_BOVIN	G5E5C8
P12234	0.226389	0.186355	38.0787	1.21483	0.231911	0.783071	SLC25A3	S25A3_BOVIN	P12234
Q08D81	0.221567	0.183118	36.2773	1.20997	0.234116	0.783071	WDR13	Q08D81_BOVIN	Q08D81
Q08E34	0.18681	0.15408	36.1396	1.21242	0.233218	0.783071	TOMM70	Q08E34_BOVIN	Q08E34
Q0P5F6	-0.234965	0.195359	36.4907	-1.20273	0.236826	0.783071	CYB5B	Q0P5F6_BOVIN	Q0P5F6
Q0VC25	0.19029	0.156057	29.0296	1.21936	0.232521	0.783071	HMCES	Q0VC25_BOVIN	Q0VC25
Q0VC88	-0.286153	0.237048	37.3971	-1.20715	0.234953	0.783071	PAPSS2	Q0VC88_BOVIN	Q0VC88
Q17QC2	0.203254	0.167784	37.1536	1.2114	0.23339	0.783071	RDH13	Q17QC2_BOVIN	Q17QC2
Q1JQA5	-0.200065	0.165363	38.0787	-1.20985	0.233794	0.783071	NENF	NENF_BOVIN	Q1JQA5
Q2YDD3	-0.276515	0.229294	38.0787	-1.20594	0.235281	0.783071	ZFPL1	ZFPL1_BOVIN	Q2YDD3
Q32KR9	0.188953	0.156357	37.6572	1.20847	0.234401	0.783071	CHMP1A	Q32KR9_BOVIN	Q32KR9
Q3MHL3	-0.257447	0.212481	38.0787	-1.21162	0.233122	0.783071	RBBP4	RBBP4_BOVIN	Q3MHL3
Q3MHY8	-0.17363	0.144276	38.0787	-1.20345	0.23623	0.783071	RBM7	RBM7_BOVIN	Q3MHY8
Q3T054;G3MZP2;A0A3Q1M6P9	-0.328958	0.271445	35.5319	-1.21188	0.233557	0.783071	RAN	RAN_BOVIN	Q3T054;G3MZP2;A0A3Q1M6P9
Q6EWQ6	0.173098	0.143705	33.627	1.20453	0.236793	0.783071	DHPS	DHYS_BOVIN	Q6EWQ6
Q7SIB2	0.368788	0.305463	35.0787	1.20731	0.235391	0.783071	COL4A1	CO4A1_BOVIN	Q7SIB2
Q8SQB9;P80747	0.195654	0.162424	36.8112	1.20458	0.236051	0.783071	ITGB5	ITB5_BOVIN	Q8SQB9;P80747
Q8WMV3	-0.139756	0.116037	35.7834	-1.20441	0.236339	0.783071	CXADR	CXAR_BOVIN	Q8WMV3
Q9XT56	0.211108	0.175528	36.3825	1.2027	0.236859	0.783071	F11R	JAM1_BOVIN	Q9XT56
A0A3Q1LN50	-0.18869	0.158461	34.7074	-1.19077	0.241826	0.785427	AVEN	A0A3Q1LN50_BOVIN	A0A3Q1LN50
A0A3Q1LV79	-0.247773	0.207784	32.0787	-1.19245	0.24183	0.785427	MTMR10	A0A3Q1LV79_BOVIN	A0A3Q1LV79
A0A3Q1MGV7;Q58DR2	0.163935	0.136956	38.0787	1.19699	0.238708	0.785427	DNAJB12	DJB12_BOVIN	A0A3Q1MGV7;Q58DR2
A0A3Q1MP25	0.257441	0.216492	36.6817	1.18914	0.242024	0.785427	ACAD9	A0A3Q1MP25_BOVIN	A0A3Q1MP25
A0A3Q1NB16;G3MYJ0;G3X7M4;E1B8K6	-0.171905	0.143775	38.0787	-1.19566	0.239223	0.785427	NCL	E1B8K6_BOVIN	A0A3Q1NB16;G3MYJ0;G3X7M4;E1B8K6
A0A452DIA7;A0A3Q1LT23;O18789	-0.157416	0.132343	36.4995	-1.18946	0.24194	0.785427	RPS2	RS2_BOVIN	A0A452DIA7;A0A3Q1LT23;O18789
A0A8P0LEB5;Q04173	-0.192362	0.16077	36.4545	-1.1965	0.239224	0.785427	RAP1GDS1	GDS1_BOVIN	A0A8P0LEB5;Q04173
A7YW45;F1N443	0.114474	0.0961084	35.8854	1.19109	0.241438	0.785427	PRMT5	ANM5_BOVIN	A7YW45;F1N443
E1BEN4	0.212683	0.177989	38.0787	1.19492	0.239508	0.785427	GMPPA	E1BEN4_BOVIN	E1BEN4
E1BGD1	0.313961	0.262205	38.0787	1.19739	0.238556	0.785427	TOMM34	E1BGD1_BOVIN	E1BGD1
E1BM48	-0.170039	0.141855	36.8611	-1.19868	0.238302	0.785427	PRPF31	E1BM48_BOVIN	E1BM48
F1MC13	0.234917	0.197461	38.0787	1.18969	0.241533	0.785427	LAMA5	F1MC13_BOVIN	F1MC13
F1MDA7;Q2T9S7	0.179748	0.150989	37.9108	1.19047	0.241264	0.785427	FBXO7	FBX7_BOVIN	F1MDA7;Q2T9S7
F1MIE2	0.230597	0.193117	38.0787	1.19408	0.239832	0.785427	SQSTM1	F1MIE2_BOVIN	F1MIE2
F1MUA8	-0.188018	0.156899	38.0787	-1.19834	0.238191	0.785427	UBXN7	F1MUA8_BOVIN	F1MUA8
F1MW69	-0.252258	0.210676	35.644	-1.19737	0.239064	0.785427	NELFCD	F1MW69_BOVIN	F1MW69
F1MZ14	-0.211327	0.176895	32.0787	-1.19465	0.240984	0.785427	GCH1	F1MZ14_BOVIN	F1MZ14
F6QX85	-0.187827	0.157727	38.0787	-1.19084	0.241087	0.785427	CCDC9	F6QX85_BOVIN	F6QX85
G3MYB8	0.144973	0.12176	35.4813	1.19064	0.241699	0.785427	ASPSCR1	G3MYB8_BOVIN	G3MYB8
O18870	0.196355	0.164455	38.0787	1.19397	0.239873	0.785427	SMN1	SMN_BOVIN	O18870
P34933;A7E3Q2	0.308248	0.257448	36.9306	1.19732	0.23881	0.785427	HSPA2	HSP72_BOVIN	P34933;A7E3Q2
P52556	-0.300277	0.250917	38.0787	-1.19672	0.238815	0.785427	BLVRB	BLVRB_BOVIN	P52556
Q08DH9	0.206573	0.173634	38.0787	1.18971	0.241527	0.785427	CTCF	Q08DH9_BOVIN	Q08DH9
Q148G7	0.159545	0.133484	36.9562	1.19524	0.239607	0.785427	DCTN6	DCTN6_BOVIN	Q148G7
Q29RJ2;A0A3Q1MU35	0.24138	0.202423	37.0787	1.19245	0.240659	0.785427	TBC1D24	TBC24_BOVIN	Q29RJ2;A0A3Q1MU35
Q2HJ55	0.279033	0.234062	38.0787	1.19213	0.240586	0.785427	SAMM50	SAM50_BOVIN	Q2HJ55
Q3MHX6;F1MX65	-0.181665	0.152579	38.0787	-1.19063	0.241168	0.785427	OS9	OS9_BOVIN	Q3MHX6;F1MX65
Q3SZA4	0.298449	0.249942	35.8238	1.19408	0.240295	0.785427	SLC25A20	Q3SZA4_BOVIN	Q3SZA4
Q9XSK7	-0.198976	0.167233	38.0787	-1.18981	0.241488	0.785427	HDGF	HDGF_BOVIN	Q9XSK7
A0A3Q1LLJ2	-0.163935	0.137292	27.3358	-1.19406	0.242713	0.785797	MRTFA	A0A3Q1LLJ2_BOVIN	A0A3Q1LLJ2
A0A493UA87	0.316475	0.266371	35.5245	1.1881	0.242677	0.785797	AKR1B1	A0A493UA87_BOVIN	A0A493UA87
A5D7U0;A0A3Q1M6K8	0.182203	0.153522	38.0787	1.18682	0.242649	0.785797	CKAP2	CKAP2_BOVIN	A5D7U0;A0A3Q1M6K8
O97593	-0.135732	0.114284	38.0787	-1.18767	0.24232	0.785797	SMC1A	SMC1A_BOVIN	O97593
A0A3Q1M3F3;Q2HJ60;A0A3Q1MJF8	0.788269	0.665154	35.99	1.18509	0.243747	0.785937	HNRNPA2B1	ROA2_BOVIN	A0A3Q1M3F3;Q2HJ60;A0A3Q1MJF8
A0A3Q1MLB6	-0.140812	0.11875	38.0787	-1.18579	0.243051	0.785937	UBE2R2	A0A3Q1MLB6_BOVIN	A0A3Q1MLB6
A0A452DJ29;E1BJS7	-0.172977	0.146098	37.3362	-1.18398	0.243905	0.785937	TRIM71	LIN41_BOVIN	A0A452DJ29;E1BJS7
F1MFS2;Q3B7N1	-0.171691	0.144917	38.0787	-1.18476	0.243455	0.785937	CHD1L	CHD1L_BOVIN	F1MFS2;Q3B7N1
F1N2T0	-0.26084	0.220288	38.0787	-1.18409	0.243718	0.785937	HNRNPDL	F1N2T0_BOVIN	F1N2T0
Q0IIH0	0.154219	0.130193	36.2493	1.18454	0.243906	0.785937	WDR45	Q0IIH0_BOVIN	Q0IIH0
Q32L97	0.183751	0.15495	34.9221	1.18587	0.24368	0.785937	VAMP4	VAMP4_BOVIN	Q32L97
Q66LN0;A0A3Q1LFK5	0.191308	0.161371	38.0787	1.18552	0.243157	0.785937	PTGES2	PGES2_BOVIN	Q66LN0;A0A3Q1LFK5
A6QLN5	0.194994	0.164868	37.9308	1.18272	0.244279	0.786673	PI4K2A	A6QLN5_BOVIN	A6QLN5
A0A3Q1LU21	0.156847	0.132865	36.0198	1.1805	0.245539	0.786798	SEC24C	A0A3Q1LU21_BOVIN	A0A3Q1LU21
A0A3Q1MMV9	-0.128979	0.109352	38.0787	-1.17948	0.245522	0.786798	AHCTF1	A0A3Q1MMV9_BOVIN	A0A3Q1MMV9
A0A452DI13;Q08DD6	0.15296	0.129606	38.0787	1.18019	0.245246	0.786798	IRF6	IRF6_BOVIN	A0A452DI13;Q08DD6
A0A452DK75	-0.184105	0.15612	38.0787	-1.17925	0.245613	0.786798	SLC35A4	A0A452DK75_BOVIN	A0A452DK75
E1B7F5	-0.159899	0.135448	38.0787	-1.18052	0.245116	0.786798	WDHD1	E1B7F5_BOVIN	E1B7F5
E1BFF9	0.195303	0.164863	29.8271	1.18464	0.245515	0.786798	GOLGA1	E1BFF9_BOVIN	E1BFF9
F1MXJ5;Q3ZBV1	-0.138296	0.116877	35.6025	-1.18326	0.244549	0.786798	IST1	IST1_BOVIN	F1MXJ5;Q3ZBV1
Q0P5M8	0.196892	0.166724	35.4004	1.18094	0.245499	0.786798	PMPCA	MPPA_BOVIN	Q0P5M8
Q0VCH8	0.23463	0.198789	38.0787	1.1803	0.245202	0.786798	TMEM65	TMM65_BOVIN	Q0VCH8
A0A3Q1LPK0;Q3ZBM6	-0.186478	0.158456	38.0787	-1.17685	0.246561	0.786866	GPALPP1	GPAM1_BOVIN	A0A3Q1LPK0;Q3ZBM6
A0A3Q1ME19	-0.171699	0.14624	38.0787	-1.17409	0.247651	0.786866	CD2AP	A0A3Q1ME19_BOVIN	A0A3Q1ME19
A6QLW3	-0.170888	0.145232	38.0787	-1.17665	0.246637	0.786866	RPRD1B	A6QLW3_BOVIN	A6QLW3
F1MFJ6	-0.213531	0.181118	37.6685	-1.17896	0.245808	0.786866	TBL1XR1	F1MFJ6_BOVIN	F1MFJ6
F1MG81	-0.223582	0.190065	35.2597	-1.17635	0.247338	0.786866	ATPAF1	F1MG81_BOVIN	F1MG81
F1MN55	0.194927	0.165783	34.8896	1.1758	0.247636	0.786866	TAPT1	F1MN55_BOVIN	F1MN55
F1MNN6	0.457707	0.38943	38.0787	1.17533	0.247161	0.786866	MVP	F1MNN6_BOVIN	F1MNN6
F1MU35;P05128	-0.339335	0.288654	36.4941	-1.17558	0.247376	0.786866	PRKCG	KPCG_BOVIN	F1MU35;P05128
F1MV22	-0.163218	0.138864	36.0003	-1.17537	0.24756	0.786866	PPAT	F1MV22_BOVIN	F1MV22
F1MZD1	0.442508	0.37677	38.0787	1.17448	0.247496	0.786866	WEE2	F1MZD1_BOVIN	F1MZD1
Q08E42	-0.193522	0.164401	37.4152	-1.17713	0.246578	0.786866	LRRC8A	Q08E42_BOVIN	Q08E42
Q17QQ4	0.183096	0.155758	37.9084	1.17552	0.247118	0.786866	TAF9	TAF9_BOVIN	Q17QQ4
Q3SZ52;A0A452DJ78	-0.1588	0.134806	38.0787	-1.17799	0.246109	0.786866	UBE2V1	UB2V1_BOVIN	Q3SZ52;A0A452DJ78
Q7YRD0	0.203	0.172414	35.5204	1.1774	0.246864	0.786866	PNO1	PNO1_BOVIN	Q7YRD0
Q5EA82	-0.131572	0.112006	35.8888	-1.17469	0.247854	0.787055	WDR46	Q5EA82_BOVIN	Q5EA82
A5PKH0	0.149229	0.127082	35.7901	1.17428	0.248039	0.787186	TOR1AIP2	A5PKH0_BOVIN	A5PKH0
A5PK70	-0.197519	0.168356	36.2328	-1.17322	0.248361	0.787749	NME3	A5PK70_BOVIN	A5PK70
A6QNM9	0.24509	0.208982	36.2113	1.17278	0.248541	0.787865	SLC25A12	A6QNM9_BOVIN	A6QNM9
A0A3Q1LMY1;A0A3Q1M9U7;G5E6N7	-0.362271	0.30937	38.0787	-1.171	0.248876	0.788005	CBX1	G5E6N7_BOVIN	A0A3Q1LMY1;A0A3Q1M9U7;G5E6N7
A7YY47	-0.166247	0.141854	36.4249	-1.17196	0.248823	0.788005	LMNB1	A7YY47_BOVIN	A7YY47
F1MCP5	0.17054	0.145675	37.6847	1.17069	0.249071	0.788005	KIF4A	F1MCP5_BOVIN	F1MCP5
O97764	0.161058	0.137567	37.1031	1.17075	0.249162	0.788005	CRYZ	QOR_BOVIN	O97764
P79101	-0.169283	0.144612	35.9525	-1.17061	0.249458	0.788109	CPSF3	CPSF3_BOVIN	P79101
Q08DX7	-0.343241	0.293684	38.0787	-1.16874	0.249772	0.788109	SPNS1	SPNS1_BOVIN	Q08DX7
Q29RK1	0.244333	0.208963	37.544	1.16926	0.249669	0.788109	CS	CISY_BOVIN	Q29RK1
Q29RM7;A0A3Q1MKW5	0.260553	0.222687	35.9335	1.17004	0.249686	0.788109	FAF1	Q29RM7_BOVIN	Q29RM7;A0A3Q1MKW5
E1BM96	-0.156698	0.134156	38.0787	-1.16802	0.250059	0.78856	MAGI3	E1BM96_BOVIN	E1BM96
A8YXZ8	-0.338358	0.2897	36.896	-1.16796	0.250315	0.788647	TOMM5	TOM5_BOVIN	A8YXZ8
F1MC71	-0.164617	0.14093	35.6904	-1.16808	0.25052	0.788647	EXOC5	F1MC71_BOVIN	F1MC71
Q2HJH9	0.285657	0.244523	35.4496	1.16822	0.250514	0.788647	PDCD5	PDCD5_BOVIN	Q2HJH9
F1MKN2	0.165091	0.141679	38.0787	1.16525	0.251164	0.789312	MPG	F1MKN2_BOVIN	F1MKN2
F1N0V9	-0.209188	0.179385	36.8087	-1.16614	0.251059	0.789312	SFT2D3	F1N0V9_BOVIN	F1N0V9
Q08DF7	0.176125	0.15101	36.7146	1.16632	0.251006	0.789312	PDE12	PDE12_BOVIN	Q08DF7
A0A3Q1LVS2	-0.125763	0.107972	38.0787	-1.16478	0.251355	0.789456	KTN1	A0A3Q1LVS2_BOVIN	A0A3Q1LVS2
F1MPV5	-0.2354	0.20203	35.4333	-1.16517	0.251733	0.789737	NFXL1	F1MPV5_BOVIN	F1MPV5
F1N469;G3MZK6	-0.253633	0.217753	36.5476	-1.16478	0.251656	0.789737	MAP7D3	G3MZK6_BOVIN	F1N469;G3MZK6
Q08DT0	0.119765	0.102969	38.0787	1.16311	0.25202	0.790184	DDX10	Q08DT0_BOVIN	Q08DT0
Q9N0W2;F1N4H9	-0.239073	0.205655	37.0787	-1.1625	0.252462	0.791115	FUT8	FUT8_BOVIN	Q9N0W2;F1N4H9
P07514	0.202441	0.174273	38.0787	1.16163	0.252616	0.791144	CYB5R3	NB5R3_BOVIN	P07514
F1MPG0	0.167853	0.144595	38.0787	1.16085	0.252928	0.791666	MLH1	F1MPG0_BOVIN	F1MPG0
Q3T0I2	-0.196148	0.168895	36.316	-1.16136	0.253072	0.791666	CTSH	CATH_BOVIN	Q3T0I2
A0A3Q1M1J8	-0.1849	0.159321	35.6056	-1.16055	0.253547	0.791687	GAR1	A0A3Q1M1J8_BOVIN	A0A3Q1M1J8
F1MBS4	0.215294	0.185405	35.679	1.16121	0.253267	0.791687	SLC25A10	F1MBS4_BOVIN	F1MBS4
F2Z4I9	0.159963	0.138014	38.0787	1.15904	0.253659	0.791687	PAM16	F2Z4I9_BOVIN	F2Z4I9
Q08DW2	0.172733	0.148854	36.0926	1.16042	0.253496	0.791687	PRPSAP1	KPRA_BOVIN	Q08DW2
A0A452DIL5;Q32LE9	-0.377109	0.325896	38.0787	-1.15715	0.25442	0.791803	CSRP2	CSRP2_BOVIN	A0A452DIL5;Q32LE9
A7MAZ2	0.145427	0.125631	38.0787	1.15757	0.254249	0.791803	STX12	A7MAZ2_BOVIN	A7MAZ2
A7MBA2	-0.110528	0.0953743	35.6935	-1.15888	0.254198	0.791803	PSMD1	A7MBA2_BOVIN	A7MBA2
F1MJ73	0.23212	0.200595	38.0787	1.15716	0.254415	0.791803	DOCK5	F1MJ73_BOVIN	F1MJ73
Q0VC53	-0.165326	0.142762	36.9772	-1.15806	0.254267	0.791803	DOHH	DOHH_BOVIN	Q0VC53
A0A3Q1MG95	-0.192053	0.166448	37.4646	-1.15383	0.255877	0.793175	AAK1	A0A3Q1MG95_BOVIN	A0A3Q1MG95
E1BIF3	0.130749	0.113204	35.8379	1.15499	0.255738	0.793175	SRBD1	E1BIF3_BOVIN	E1BIF3
E1BMF4	0.230214	0.199468	38.0787	1.15414	0.255635	0.793175	KIDINS220	E1BMF4_BOVIN	E1BMF4
Q3SZ16	0.261149	0.226163	36.0708	1.15469	0.255809	0.793175	IAH1	IAH1_BOVIN	Q3SZ16
Q3T161	-0.198221	0.171538	38.0787	-1.15555	0.255063	0.793175	SYAP1	Q3T161_BOVIN	Q3T161
Q58DN7	0.182004	0.157523	36.0787	1.15541	0.255516	0.793175	ACSF3	ACSF3_BOVIN	Q58DN7
Q8MJJ7;G5E535	-0.134573	0.116539	38.0787	-1.15475	0.255389	0.793175	DCPS	DCPS_BOVIN	Q8MJJ7;G5E535
A0A3Q1MH77	0.157159	0.1363	38.0787	1.15303	0.256083	0.793364	CUX1	A0A3Q1MH77_BOVIN	A0A3Q1MH77
A0A3Q1LJI0;Q58D91	-0.244077	0.213018	35.0787	-1.1458	0.259633	0.793669	CARD19	CAR19_BOVIN	A0A3Q1LJI0;Q58D91
A0A3Q1MQD7	0.189787	0.164754	36.3657	1.15194	0.256862	0.793669	TPD52L2	A0A3Q1MQD7_BOVIN	A0A3Q1MQD7
A0A3Q1NH43	0.320064	0.280001	38.0787	1.14308	0.260141	0.793669	PTBP2	A0A3Q1NH43_BOVIN	A0A3Q1NH43
A0A3Q1NJR8;P41361	0.283237	0.246109	36.0787	1.15086	0.25736	0.793669	SERPINC1	ANT3_BOVIN	A0A3Q1NJR8;P41361
A4FUD9	-0.157764	0.138411	35.991	-1.13982	0.26189	0.793669	MCM3	MCM3_BOVIN	A4FUD9
A4IFM5	0.230475	0.20043	37.4033	1.1499	0.257483	0.793669	CDCA8	A4IFM5_BOVIN	A4IFM5
A5D7E8;P38657	0.191635	0.166511	36.5045	1.15088	0.257263	0.793669	PDIA3	PDIA3_BOVIN	A5D7E8;P38657
A5PJN8	0.209163	0.182227	36.0961	1.14781	0.258596	0.793669	SF3A2	SF3A2_BOVIN	A5PJN8
A6QQH1	0.305583	0.265703	35.8187	1.15009	0.257726	0.793669	PIR	A6QQH1_BOVIN	A6QQH1
A7MBJ6	0.149479	0.130031	32.9412	1.14956	0.258603	0.793669	WDR59	A7MBJ6_BOVIN	A7MBJ6
A7YWA1	-0.166169	0.145984	38.0787	-1.13827	0.26212	0.793669	POLR1F	A7YWA1_BOVIN	A7YWA1
E1B902	0.333209	0.290356	31.7937	1.14759	0.259702	0.793669	MAP4K2	E1B902_BOVIN	E1B902
E1BAI0	-0.173814	0.151101	35.506	-1.15032	0.257702	0.793669	RAB23	E1BAI0_BOVIN	E1BAI0
E1BJD2	-0.151613	0.132802	38.0787	-1.14165	0.260728	0.793669	DDX42	E1BJD2_BOVIN	E1BJD2
E1BJG8	-0.18408	0.160625	33.0685	-1.14602	0.260012	0.793669	CCDC68	E1BJG8_BOVIN	E1BJG8
E1BKE9	0.145199	0.127498	37.1388	1.13883	0.262066	0.793669	SENP3	E1BKE9_BOVIN	E1BKE9
E1BNV7	-0.138187	0.120079	36.2467	-1.1508	0.25735	0.793669	MYO9B	E1BNV7_BOVIN	E1BNV7
F1MDN8	-0.156489	0.136573	38.0787	-1.14582	0.259018	0.793669	GNL2	F1MDN8_BOVIN	F1MDN8
F1MJ58	0.121381	0.105927	37.2592	1.14589	0.259149	0.793669	ECT2	F1MJ58_BOVIN	F1MJ58
F1MJI7	-0.138943	0.1206	38.0787	-1.1521	0.256464	0.793669	LMNB2	F1MJI7_BOVIN	F1MJI7
F1MMD5	-0.15757	0.136795	36.0151	-1.15186	0.256966	0.793669	XRCC6	F1MMD5_BOVIN	F1MMD5
F1MYZ3	-0.186352	0.162668	38.0787	-1.1456	0.25911	0.793669	KMT2C	F1MYZ3_BOVIN	F1MYZ3
F1N1I6;Q3SX14	-0.358267	0.313285	38.0787	-1.14358	0.259936	0.793669	GSN	GELS_BOVIN	F1N1I6;Q3SX14
F1N322	0.222618	0.19366	37.827	1.14953	0.257554	0.793669	NISCH	F1N322_BOVIN	F1N322
F1N381	-0.236744	0.207976	38.0787	-1.13832	0.262097	0.793669	MERTK	F1N381_BOVIN	F1N381
F1N3H0	0.150721	0.132145	38.0787	1.14057	0.261173	0.793669	DCAF8	F1N3H0_BOVIN	F1N3H0
F1N3Q4	0.253467	0.220652	35.5465	1.14872	0.258345	0.793669	PALM	F1N3Q4_BOVIN	F1N3Q4
F1N6K5	0.273533	0.239231	36.4217	1.14339	0.260339	0.793669	HDHD5	F1N6K5_BOVIN	F1N6K5
F6Q200	0.233873	0.205428	36.3526	1.13847	0.262373	0.793669	PDK2	F6Q200_BOVIN	F6Q200
F6QQB6	-0.174509	0.152974	38.0787	-1.14077	0.261088	0.793669	FRMD8	F6QQB6_BOVIN	F6QQB6
P79126	-0.170465	0.149391	36.5256	-1.14107	0.261269	0.793669	PPM1G	PPM1G_BOVIN	P79126
Q08DR9;F1MGX8	-0.266024	0.231767	34.0374	-1.14781	0.259052	0.793669	SPDL1	SPDLY_BOVIN	Q08DR9;F1MGX8
Q08E38	-0.191481	0.167954	37.9745	-1.14008	0.261392	0.793669	PRPF19	PRP19_BOVIN	Q08E38
Q0P565	0.243814	0.212041	35.5637	1.14984	0.257883	0.793669	HDDC2	HDDC2_BOVIN	Q0P565
Q0VC97	0.187507	0.164564	37.88	1.13941	0.261685	0.793669	CBR3	Q0VC97_BOVIN	Q0VC97
Q0VCQ1	-0.242653	0.213034	35.6492	-1.13903	0.262285	0.793669	CTBP2	CTBP2_BOVIN	Q0VCQ1
Q2TBV6	-0.207106	0.182068	38.0787	-1.13752	0.262426	0.793669	CCDC124	CC124_BOVIN	Q2TBV6
Q3B7L9	-0.214273	0.18814	35.8736	-1.1389	0.262294	0.793669	KRR1	KRR1_BOVIN	Q3B7L9
Q3SYV4;A6QLB7	0.180028	0.157509	36.9874	1.14297	0.260395	0.793669	CAP1	CAP1_BOVIN	Q3SYV4;A6QLB7
Q3T0L2	-0.178801	0.156061	38.0787	-1.14571	0.259063	0.793669	ERP44	ERP44_BOVIN	Q3T0L2
Q5E973	0.147882	0.129257	37.0062	1.1441	0.259931	0.793669	RPL18	RL18_BOVIN	Q5E973
Q8WMY2	0.21353	0.186914	38.0787	1.1424	0.260421	0.793669	FDPS	FPPS_BOVIN	Q8WMY2
Q95M18	0.214043	0.187622	36.2991	1.14082	0.261417	0.793669	HSP90B1	ENPL_BOVIN	Q95M18
A0A452DHW8;Q2NL31	-0.176479	0.155041	35.6254	-1.13828	0.262602	0.793761	MRI1	MTNA_BOVIN	A0A452DHW8;Q2NL31
A0A3Q1MTY6	-0.215638	0.189789	36.2649	-1.1362	0.263325	0.795066	MAP1B	A0A3Q1MTY6_BOVIN	A0A3Q1MTY6
Q3T0Z8	0.343766	0.302738	38.0787	1.13552	0.263253	0.795066	SNRPF	RUXF_BOVIN	Q3T0Z8
E1BNM6;A0A3Q1MQG9	-0.206381	0.181668	35.446	-1.13604	0.263564	0.79535	WBP11	E1BNM6_BOVIN	E1BNM6;A0A3Q1MQG9
A4FUI1	0.171781	0.151761	37.4829	1.13192	0.264859	0.796618	MIX23	MIX23_BOVIN	A4FUI1
A5D7L5	-0.35257	0.31091	36.0659	-1.13399	0.264279	0.796618	SLC39A14	S39AE_BOVIN	A5D7L5
A5PJU0	0.109565	0.0966732	38.0483	1.13335	0.264158	0.796618	NOL6	A5PJU0_BOVIN	A5PJU0
F1MGQ5	-0.138225	0.122044	38.0787	-1.13259	0.264469	0.796618	ITCH	F1MGQ5_BOVIN	F1MGQ5
F1MVW5;A2VDL8	0.157925	0.139526	38.0787	1.13187	0.264767	0.796618	SEC23A	SC23A_BOVIN	F1MVW5;A2VDL8
P50227	-0.451039	0.398373	37.0787	-1.1322	0.264818	0.796618	SULT1A1	ST1A1_BOVIN	P50227
A6QLR4	0.187577	0.165806	37.6372	1.13131	0.265083	0.796631	FLOT2	FLOT2_BOVIN	A6QLR4
Q0VC84	0.209049	0.184207	30.9206	1.13486	0.265155	0.796631	C1GALT1	C1GLT_BOVIN	Q0VC84
Q08DX5	-0.129576	0.114648	37.4461	-1.13021	0.265575	0.797456	CDK7	Q08DX5_BOVIN	Q08DX5
F1MYQ1;O18883	0.125577	0.111118	36.6931	1.13013	0.265755	0.797558	TXNDC9	TXND9_BOVIN	F1MYQ1;O18883
F1MU24;Q3B7M9	0.255358	0.226163	36.7111	1.12909	0.266186	0.797625	PYGB	PYGB_BOVIN	F1MU24;Q3B7M9
F1MZZ9	-0.180833	0.160195	37.1021	-1.12883	0.266216	0.797625	CCDC50	F1MZZ9_BOVIN	F1MZZ9
GELS_HUMAN;F1N1I6;Q3SX14	-0.330979	0.293173	38.0787	-1.12895	0.26598	0.797625	GSN	GELS_BOVIN	GELS_HUMAN;F1N1I6;Q3SX14
A0A3Q1LW82;Q3SYX0	-0.220659	0.195779	38.0787	-1.12708	0.266759	0.797656	NDRG1	NDRG1_BOVIN	A0A3Q1LW82;Q3SYX0
F1MRT9	0.18853	0.167288	38.0787	1.12698	0.266804	0.797656	UTRN	F1MRT9_BOVIN	F1MRT9
Q17Q89	-0.198241	0.17578	36.9401	-1.12778	0.266684	0.797656	PFDN6	PFD6_BOVIN	Q17Q89
Q5E9M1	0.215485	0.191057	36.1551	1.12786	0.26681	0.797656	ARL6IP5	PRAF3_BOVIN	Q5E9M1
F2Z4E7	-0.151934	0.134838	35.4615	-1.12679	0.2674	0.798734	ILF2	F2Z4E7_BOVIN	F2Z4E7
P62958;A0A3Q1MQJ9;A0A452DIE9	0.38545	0.342145	35.5965	1.12657	0.267463	0.798734	HINT1	HINT1_BOVIN	P62958;A0A3Q1MQJ9;A0A452DIE9
A0A3Q1LSX9	0.248789	0.222012	38.0787	1.12061	0.26947	0.798975	FMNL2	FMNL2_BOVIN	A0A3Q1LSX9
A0A3Q1M6C3	-0.215455	0.190884	27.1022	-1.12872	0.268908	0.798975	ARID2	A0A3Q1M6C3_BOVIN	A0A3Q1M6C3
A0A3Q1M9T7	0.165014	0.14671	35.0787	1.12477	0.268324	0.798975	ZNF518B	A0A3Q1M9T7_BOVIN	A0A3Q1M9T7
A0A3Q1MAM5	-0.209271	0.186563	38.0787	-1.12172	0.269005	0.798975	TLE6	A0A3Q1MAM5_BOVIN	A0A3Q1MAM5
A0A3Q1MH57	-0.162428	0.144657	38.0787	-1.12285	0.26853	0.798975	SEPTIN9	A0A3Q1MH57_BOVIN	A0A3Q1MH57
A0A3Q1MUD5;F1MUQ7;A0A3Q1LV51;Q2TBY0	0.183423	0.163884	36.6793	1.11922	0.270321	0.798975	SKA2	SKA2_BOVIN	A0A3Q1MUD5;F1MUQ7;A0A3Q1LV51;Q2TBY0
A6H7F7	0.153328	0.136518	34.6693	1.12313	0.269099	0.798975	TRAPPC2L	TPC2L_BOVIN	A6H7F7
E1BPY5	-0.210787	0.187552	35.6847	-1.12389	0.268565	0.798975	MFSD8	E1BPY5_BOVIN	E1BPY5
F1MBL6	-0.147666	0.131548	37.0787	-1.12253	0.268855	0.798975	SMG1	F1MBL6_BOVIN	F1MBL6
F1MI95	-0.194299	0.172846	34.4145	-1.12411	0.268745	0.798975	ERMP1	F1MI95_BOVIN	F1MI95
F1MJ96	0.2346	0.209644	38.0787	1.11904	0.270134	0.798975	ARHGEF37	F1MJ96_BOVIN	F1MJ96
F1MYM5	-0.146182	0.130672	38.0787	-1.1187	0.270278	0.798975	TRIML2	F1MYM5_BOVIN	F1MYM5
F1N1U1	-0.225467	0.200913	33.7241	-1.12221	0.2697	0.798975	SYNJ2	F1N1U1_BOVIN	F1N1U1
G3N0V0	-0.438717	0.391072	36.2661	-1.12183	0.269308	0.798975		G3N0V0_BOVIN	G3N0V0
P82923	0.161055	0.143198	35.3125	1.12471	0.268301	0.798975	MRPS2	RT02_BOVIN	P82923
Q28851	-0.537179	0.479838	36.2869	-1.1195	0.270282	0.798975	ATP5MF	ATPK_BOVIN	Q28851
Q2TA37	0.217429	0.193737	37.9914	1.12229	0.268783	0.798975	ARL2	ARL2_BOVIN	Q2TA37
Q3T0Y8	-0.187396	0.167511	37.9387	-1.11871	0.270297	0.798975	VAMP8	VAMP8_BOVIN	Q3T0Y8
Q56JX3	0.187599	0.167309	36.6228	1.12127	0.26947	0.798975	RPL31	RL31_BOVIN	Q56JX3
E1BF82	-0.126726	0.113406	38.0787	-1.11746	0.270801	0.799253	NDC80	E1BF82_BOVIN	E1BF82
E1BI26	-0.128014	0.114571	38.0787	-1.11733	0.270854	0.799253	MDC1	E1BI26_BOVIN	E1BI26
SUMO1_HUMAN;A0A3Q1M137;Q5E9D1	-0.168276	0.150523	38.0787	-1.11794	0.270594	0.799253	SUMO1	SUMO1_BOVIN	SUMO1_HUMAN;A0A3Q1M137;Q5E9D1
A4IFE0	0.121426	0.109136	35.3583	1.11261	0.273383	0.799377	CCDC93	A4IFE0_BOVIN	A4IFE0
A6QNS9	0.228527	0.204958	38.0787	1.115	0.27184	0.799377	DMAC2	DMAC2_BOVIN	A6QNS9
A7YWI5	-0.253703	0.227838	36.2785	-1.11352	0.272807	0.799377	INO80C	A7YWI5_BOVIN	A7YWI5
E1BBW0;Q2T9W6	-0.176758	0.158823	38.0787	-1.11292	0.272719	0.799377	LRRFIP2	LRRF2_BOVIN	E1BBW0;Q2T9W6
E1BEL5	-0.190936	0.171184	35.6208	-1.11539	0.272153	0.799377	PSMC3IP	E1BEL5_BOVIN	E1BEL5
E1BJ75;A0A3Q1MHP8	0.169184	0.152069	36.0787	1.11255	0.27326	0.799377	CRTAP	E1BJ75_BOVIN	E1BJ75;A0A3Q1MHP8
E1BP79	0.130405	0.116814	37.5368	1.11635	0.271367	0.799377	WDR47	E1BP79_BOVIN	E1BP79
F1MK73	-0.15668	0.140644	36.3625	-1.11402	0.272582	0.799377	YAP1	F1MK73_BOVIN	F1MK73
F1MS56	0.187129	0.168222	35.9749	1.11239	0.27335	0.799377	PGM3	F1MS56_BOVIN	F1MS56
F1N1A3	0.148234	0.132793	37.1577	1.11628	0.271469	0.799377	UBQLN1	F1N1A3_BOVIN	F1N1A3
F1N1J5;Q2YDD1	0.158481	0.142434	35.818	1.11266	0.273265	0.799377	CEP43	CEP43_BOVIN	F1N1J5;Q2YDD1
F1N6G5	0.242567	0.217935	38.0787	1.11302	0.272675	0.799377	HACE1	HACE1_BOVIN	F1N6G5
P05631	0.189149	0.169661	37.3544	1.11486	0.272032	0.799377	ATP5F1C	ATPG_BOVIN	P05631
Q2HJD4	-0.177022	0.159032	35.5937	-1.11312	0.273118	0.799377	CSTF2T	Q2HJD4_BOVIN	Q2HJD4
Q2HJF7	0.283439	0.254299	38.0787	1.11459	0.272012	0.799377	CAMK2D	KCC2D_BOVIN	Q2HJF7
Q3T022;G3X7E1;A0A3Q1MMC8	-0.27913	0.250188	38.0787	-1.11568	0.271549	0.799377	SAP18	SAP18_BOVIN	Q3T022;G3X7E1;A0A3Q1MMC8
Q865S1	-0.18356	0.164364	35.8561	-1.11679	0.271512	0.799377	AP3D1	AP3D1_BOVIN	Q865S1
ANXA5_HUMAN;P81287;A0A3Q1MU33	-0.172303	0.155014	36.0498	-1.11154	0.273696	0.799759	ANXA5	ANXA5_BOVIN	ANXA5_HUMAN;P81287;A0A3Q1MU33
F1MMU4	-0.326763	0.294279	36.9887	-1.11038	0.274	0.799759	H1-10	F1MMU4_BOVIN	F1MMU4
F1N7C3	0.155789	0.140473	38.0787	1.10903	0.274372	0.799759	SOS1	F1N7C3_BOVIN	F1N7C3
P49355	-0.244349	0.220156	35.7132	-1.10989	0.274465	0.799759	FNTB	FNTB_BOVIN	P49355
Q0VD19	-0.219933	0.198346	38.0787	-1.10884	0.274455	0.799759	SMPD1	ASM_BOVIN	Q0VD19
Q2KJ14	-0.114976	0.103576	38.0787	-1.11007	0.273929	0.799759	PAF1	PAF1_BOVIN	Q2KJ14
Q3MHH4	-0.172316	0.155278	35.6935	-1.10973	0.274538	0.799759	QARS1	SYQ_BOVIN	Q3MHH4
F1N2T2	-0.126684	0.114148	34.5031	-1.10983	0.27475	0.79995	BOD1	F1N2T2_BOVIN	F1N2T2
F1N371	0.23891	0.215751	38.0787	1.10734	0.275094	0.8001	DAB2	F1N371_BOVIN	F1N371
Q3SZI0	-0.146278	0.132076	38.0787	-1.10753	0.275013	0.8001	MPI	MPI_BOVIN	Q3SZI0
Q95L14	0.557296	0.503408	37.7202	1.10705	0.275284	0.800226	PTGES	PTGES_BOVIN	Q95L14
A6QM04	0.189985	0.171409	32.9012	1.10838	0.275736	0.80069	ZWILCH	ZWILC_BOVIN	A6QM04
Q08DB2	-0.261024	0.235087	30.0468	-1.11033	0.275663	0.80069	STN1	STN1_BOVIN	Q08DB2
E1B8K9;Q5E995;A0A3Q1N412;F1MKZ5	0.883862	0.795633	28.5372	1.11089	0.275887	0.800703	RPS6	RS6_BOVIN	E1B8K9;Q5E995;A0A3Q1N412;F1MKZ5
F1N4C7	0.188399	0.170589	38.0787	1.1044	0.276348	0.801613	PLCG2	F1N4C7_BOVIN	F1N4C7
A0A3Q1M7L9	-0.198414	0.180589	36.1479	-1.09871	0.27916	0.802025	ATF7IP	A0A3Q1M7L9_BOVIN	A0A3Q1M7L9
A0A3Q1MSJ6	-0.369535	0.336096	32.0787	-1.0995	0.279735	0.802025	PRSS22	A0A3Q1MSJ6_BOVIN	A0A3Q1MSJ6
A1A4J1	-0.198516	0.180187	36.6144	-1.10172	0.277772	0.802025	PFKL	PFKAL_BOVIN	A1A4J1
A2VE10	-0.188481	0.171272	36.3981	-1.10048	0.278349	0.802025	GOLM2	GOLM2_BOVIN	A2VE10
A4FUC9	0.154863	0.140226	36.1958	1.10439	0.276714	0.802025	RHPN2	RHPN2_BOVIN	A4FUC9
A4FUY3	-0.151417	0.137773	36.9335	-1.09903	0.278868	0.802025	P3H1	A4FUY3_BOVIN	A4FUY3
A6H7I6	-0.197678	0.179761	32.6035	-1.09967	0.27953	0.802025	RXRB	A6H7I6_BOVIN	A6H7I6
A8YXY8	0.232118	0.21031	33.8942	1.1037	0.2775	0.802025	AKIRIN2	AKIR2_BOVIN	A8YXY8
E1B731	-0.304978	0.27678	30.4165	-1.10188	0.279157	0.802025	TMEM165	E1B731_BOVIN	E1B731
E1BMS0	0.112298	0.101803	36.4116	1.10309	0.277226	0.802025	SKIC2	E1BMS0_BOVIN	E1BMS0
E1BNN7	0.167647	0.152568	37.3595	1.09884	0.27887	0.802025	ATG7	E1BNN7_BOVIN	E1BNN7
F1MPL1	-0.160599	0.146019	33.0787	-1.09985	0.279338	0.802025	MFN1	F1MPL1_BOVIN	F1MPL1
F1MQP4	0.149093	0.135365	38.0787	1.10142	0.277629	0.802025	NDUFAF5	F1MQP4_BOVIN	F1MQP4
F1MSN2	-0.272087	0.247206	38.0787	-1.10065	0.277959	0.802025	TACSTD2	F1MSN2_BOVIN	F1MSN2
F1MX94	0.325193	0.295978	35.937	1.09871	0.279202	0.802025	PTS	F1MX94_BOVIN	F1MX94
P61286;A0A3Q1LUM7	-0.318804	0.28965	36.3357	-1.10066	0.278285	0.802025	PABPC1	PABP1_BOVIN	P61286;A0A3Q1LUM7
Q0VC06	-0.178335	0.162404	38.0787	-1.0981	0.279057	0.802025	LTV1	LTV1_BOVIN	Q0VC06
Q17QL5	0.146169	0.132639	35.7185	1.10201	0.27783	0.802025	TMEM30A	CC50A_BOVIN	Q17QL5
Q2KI49	-0.107934	0.098334	35.3821	-1.09762	0.279783	0.802025	MRPL50	RM50_BOVIN	Q2KI49
Q3B7M6	0.230583	0.209764	31.9883	1.09925	0.279865	0.802025	NEDD1	NEDD1_BOVIN	Q3B7M6
Q3SWY2	-0.149542	0.136161	35.4509	-1.09827	0.27949	0.802025	ILK	ILK_BOVIN	Q3SWY2
Q3SZE9	0.124924	0.113456	38.0787	1.10108	0.277774	0.802025	TBCC	TBCC_BOVIN	Q3SZE9
Q5E995;A0A3Q1NAF9	0.220727	0.201125	36.436	1.09746	0.27964	0.802025	RPS6	RS6_BOVIN	Q5E995;A0A3Q1NAF9
A7MB16	0.178461	0.162972	35.9404	1.09504	0.280782	0.802236	EIF3B	EIF3B_BOVIN	A7MB16
E1BAK5	-0.173421	0.158485	38.0787	-1.09424	0.280725	0.802236	CENPC	E1BAK5_BOVIN	E1BAK5
E1BH89;Q2KIZ8	-0.156349	0.142873	37.0471	-1.09432	0.280877	0.802236	MCM6	MCM6_BOVIN	E1BH89;Q2KIZ8
E1BMP8	0.143803	0.131292	37.6278	1.09529	0.280351	0.802236	SBNO1	E1BMP8_BOVIN	E1BMP8
F1MHR3	-0.442916	0.403941	35.0787	-1.09649	0.280337	0.802236	ALDH1A3	F1MHR3_BOVIN	F1MHR3
Q32L87	0.159601	0.14593	38.0787	1.09368	0.280966	0.802236	DCAF7	Q32L87_BOVIN	Q32L87
Q32P66;A0A3Q1LX93	-0.204625	0.186738	35.8171	-1.09579	0.280486	0.802236	CZIB	CZIB_BOVIN	Q32P66;A0A3Q1LX93
A0JNA3	0.171651	0.157013	38.0787	1.09323	0.281162	0.802375	IMPDH1	IMDH1_BOVIN	A0JNA3
A6QPE1	0.21814	0.1995	36.0093	1.09344	0.281464	0.802399	RBM48	RBM48_BOVIN	A6QPE1
F1MHJ5;A0A3Q1LYK3	-0.211158	0.193063	35.9016	-1.09373	0.28136	0.802399	SNX6	F1MHJ5_BOVIN	F1MHJ5;A0A3Q1LYK3
Q8HYI9	-0.158591	0.145084	35.5239	-1.0931	0.281707	0.802673	PFDN5	PFD5_BOVIN	Q8HYI9
A0A3Q1N8I9	-0.250201	0.229131	36.4395	-1.09196	0.282019	0.803145	NAF1	A0A3Q1N8I9_BOVIN	A0A3Q1N8I9
A0A3Q1MKH6	0.340212	0.312063	38.0787	1.09021	0.282473	0.803545	HSPA4L	A0A3Q1MKH6_BOVIN	A0A3Q1MKH6
O02756	0.219963	0.201513	35.7939	1.09156	0.282321	0.803545	CEBPD	CEBPD_BOVIN	O02756
Q29RM3	0.231949	0.212387	33.4038	1.09211	0.282601	0.803545	REEP5	REEP5_BOVIN	Q29RM3
Q3T0Q4	-0.263426	0.241506	35.3327	-1.09076	0.28276	0.803578	NME2	NDKB_BOVIN	Q3T0Q4
A0A3Q1LI03;Q2YDL5	-0.352878	0.324473	37.8426	-1.08754	0.283676	0.804393	FKBP11	FKB11_BOVIN	A0A3Q1LI03;Q2YDL5
E1BEZ5	0.187341	0.171231	27.6078	1.09409	0.283371	0.804393	NUFIP1	E1BEZ5_BOVIN	E1BEZ5
Q08DA5	0.253311	0.232709	36.9595	1.08853	0.283407	0.804393	PANK3	PANK3_BOVIN	Q08DA5
Q0VC21	-0.164959	0.151597	36.2796	-1.08814	0.28371	0.804393	MRPL15	RM15_BOVIN	Q0VC21
Q17QC1	0.178101	0.163664	35.7498	1.08822	0.283782	0.804393	LRRC57	Q17QC1_BOVIN	Q17QC1
E1BJ20;Q3SZ32	0.182735	0.168085	36.4219	1.08716	0.284109	0.804524	TCEB2	Q3SZ32_BOVIN	E1BJ20;Q3SZ32
Q3SZI7;F1MLE3	0.143757	0.132322	38.0787	1.08642	0.284123	0.804524	COG6	COG6_BOVIN	Q3SZI7;F1MLE3
A4IFR1	0.163981	0.151174	38.0787	1.08471	0.284869	0.805667	CD2BP2	A4IFR1_BOVIN	A4IFR1
F1MB46	-0.135721	0.125065	35.6415	-1.08521	0.285116	0.805667	TBC1D10A	F1MB46_BOVIN	F1MB46
F1MRM9	0.173584	0.159923	36.0787	1.08542	0.284934	0.805667	EVI5	F1MRM9_BOVIN	F1MRM9
Q5E9Q3	-0.153671	0.141699	37.8426	-1.08449	0.285008	0.805667	CCDC51	MITOK_BOVIN	Q5E9Q3
F1MYK6	-0.139601	0.128821	37.1789	-1.08368	0.285485	0.805875	SCAF8	F1MYK6_BOVIN	F1MYK6
Q3SZ41;A0A3Q1N1M7	0.170408	0.157151	36.1251	1.08436	0.28539	0.805875	RBPJ	SUH_BOVIN	Q3SZ41;A0A3Q1N1M7
P00129;A0A3Q1LTJ5	0.177772	0.164184	36.1869	1.08276	0.286077	0.807131	UQCRB	QCR7_BOVIN	P00129;A0A3Q1LTJ5
Q0V8G3	0.171331	0.158352	36.814	1.08196	0.286307	0.807361	QPCTL	QPCTL_BOVIN	Q0V8G3
A0A3Q1LEU1	-0.196864	0.182092	37.9461	-1.08112	0.286466	0.807393	APLP2	A0A3Q1LEU1_BOVIN	A0A3Q1LEU1
P10895	-0.217774	0.201494	37.3501	-1.0808	0.286716	0.807683	PLCD1	PLCD1_BOVIN	P10895
A6QR12	0.169211	0.156661	38.0567	1.08011	0.28689	0.807756	YME1L1	A6QR12_BOVIN	A6QR12
A0A3Q1M211	0.195415	0.18172	35.9522	1.07536	0.289376	0.807877	MECP2	A0A3Q1M211_BOVIN	A0A3Q1M211
A0A3Q1MC53	0.287839	0.266468	33.0787	1.0802	0.287866	0.807877	OPLAH	A0A3Q1MC53_BOVIN	A0A3Q1MC53
A0A3Q1MED5;Q2T9M8	-0.146605	0.136344	36.6094	-1.07526	0.289296	0.807877	SNAP23	Q2T9M8_BOVIN	A0A3Q1MED5;Q2T9M8
A0A452DHZ5	-0.210616	0.195241	31.0787	-1.07875	0.289	0.807877	NUCB1	A0A452DHZ5_BOVIN	A0A452DHZ5
A7YY77	0.219342	0.203196	35.6487	1.07946	0.287631	0.807877	ENDOD1	A7YY77_BOVIN	A7YY77
E1BGB9	-0.169976	0.158335	38.0787	-1.07352	0.289795	0.807877	GPCPD1	E1BGB9_BOVIN	E1BGB9
E1BGJ7	0.191598	0.178494	37.4548	1.07341	0.289955	0.807877	ATP6V0A4	E1BGJ7_BOVIN	E1BGJ7
E1BJT5	0.158051	0.146986	35.7845	1.07527	0.289449	0.807877	NKTR	E1BJT5_BOVIN	E1BJT5
E1BKN0	-0.13833	0.128155	36.5883	-1.0794	0.287475	0.807877	KMT2B	E1BKN0_BOVIN	E1BKN0
F1MMU6	0.286767	0.265608	31.0787	1.07966	0.2886	0.807877	TEAD3	F1MMU6_BOVIN	F1MMU6
F1N2D3	-0.1446	0.134223	38.0787	-1.07731	0.288118	0.807877	TJP1	F1N2D3_BOVIN	F1N2D3
F1N7F8	0.220979	0.20568	35.3785	1.07439	0.289923	0.807877	PIGU	F1N7F8_BOVIN	F1N7F8
G3N166	-0.172985	0.16058	36.6999	-1.07725	0.288398	0.807877	PRPF38B	G3N166_BOVIN	G3N166
Q08DJ8	-0.160483	0.148523	28.4218	-1.08053	0.288989	0.807877	HSF1	HSF1_BOVIN	Q08DJ8
Q0IIG8;A0A452DIB1	0.238016	0.220736	38.0787	1.07829	0.287689	0.807877	RAB18	RAB18_BOVIN	Q0IIG8;A0A452DIB1
Q17QA0	-0.191801	0.178689	37.0787	-1.07338	0.290037	0.807877	GEMIN7	GEMI7_BOVIN	Q17QA0
Q28161;G3N156	-0.291123	0.26963	34.0787	-1.07971	0.287853	0.807877	PKP1	PKP1_BOVIN	Q28161;G3N156
Q2HJ47	-0.156852	0.145498	38.0787	-1.07804	0.287798	0.807877	DENR	DENR_BOVIN	Q2HJ47
Q3SX44	-0.245773	0.228422	36.3693	-1.07596	0.289032	0.807877	DDAH2	DDAH2_BOVIN	Q3SX44
Q3ZBF3	-0.190764	0.177429	36.0176	-1.07516	0.289455	0.807877	MRPL38	RM38_BOVIN	Q3ZBF3
Q5BIP7	0.113811	0.106033	38.0787	1.07335	0.289869	0.807877	LIAS	LIAS_BOVIN	Q5BIP7
P81287;A0A3Q1MU33	0.213965	0.19932	35.9962	1.07348	0.290201	0.807921	ANXA5	ANXA5_BOVIN	P81287;A0A3Q1MU33
Q3SYT7;F1MYH8	-0.181366	0.169054	35.3802	-1.07283	0.29061	0.808647	PSMD8	PSMD8_BOVIN	Q3SYT7;F1MYH8
Q0V8F1;F1MFD6	-0.208554	0.19453	36.2782	-1.07209	0.290759	0.80865	CORO7	CORO7_BOVIN	Q0V8F1;F1MFD6
A0A3Q1LX43	-0.142117	0.132758	36.3327	-1.07049	0.291458	0.809225	PAN3	A0A3Q1LX43_BOVIN	A0A3Q1LX43
Q02375	-0.167075	0.156098	38.0787	-1.07032	0.291213	0.809225	NDUFS4	NDUS4_BOVIN	Q02375
Q0IIJ9	0.178873	0.167174	38.0787	1.06998	0.291364	0.809225	ASCC1	Q0IIJ9_BOVIN	Q0IIJ9
Q2KHV5;F1MJQ5	0.185288	0.173017	34.88	1.07092	0.291558	0.809225	NDUFAF7	NDUF7_BOVIN	Q2KHV5;F1MJQ5
Q9N2I8	0.286957	0.268133	35.6712	1.0702	0.291716	0.809252	TXNRD2	TRXR2_BOVIN	Q9N2I8
F1MYH7	0.222058	0.207865	38.0787	1.06828	0.29212	0.809963	TCF25	F1MYH7_BOVIN	F1MYH7
P04394	0.24919	0.233187	35.7882	1.06863	0.292393	0.810307	NDUFV2	NDUV2_BOVIN	P04394
A0A3Q1MVC6	-0.166957	0.156402	36.0787	-1.06748	0.292844	0.810327	RAI14	A0A3Q1MVC6_BOVIN	A0A3Q1MVC6
A0JN63	-0.169457	0.1587	35.5837	-1.06778	0.292809	0.810327	CSTF1	A0JN63_BOVIN	A0JN63
Q17QL8	0.224827	0.210664	38.0787	1.06723	0.292589	0.810327	LYPLA2	Q17QL8_BOVIN	Q17QL8
E1B8Q9	-0.177067	0.166016	36.7543	-1.06657	0.293123	0.810686	IPO8	E1B8Q9_BOVIN	E1B8Q9
Q05B87	0.21333	0.200201	37.4429	1.06558	0.293436	0.811143	FXN	FRDA_BOVIN	Q05B87
Q3ZBD2	0.184107	0.172877	37.0787	1.06496	0.293782	0.811687	ACTR10	ARP10_BOVIN	Q3ZBD2
G3N3P0	0.109842	0.10329	36.0386	1.06344	0.294656	0.813368	BICD2	G3N3P0_BOVIN	G3N3P0
Q08DS9	0.138847	0.130574	36.0787	1.06335	0.294688	0.813368	DHX40	Q08DS9_BOVIN	Q08DS9
A7MB26	0.145045	0.136502	37.0371	1.06259	0.294848	0.8134	LARP4	A7MB26_BOVIN	A7MB26
A0A3Q1LP00	-0.181362	0.171732	38.0787	-1.05608	0.297588	0.813515	TACC1	A0A3Q1LP00_BOVIN	A0A3Q1LP00
A0A3Q1LUG0	0.233401	0.220533	37.1424	1.05835	0.296731	0.813515	PPP2R1B	A0A3Q1LUG0_BOVIN	A0A3Q1LUG0
A0A3Q1M539	-0.192504	0.182249	37.0787	-1.05627	0.297679	0.813515	GRAMD1A	A0A3Q1M539_BOVIN	A0A3Q1M539
A4IFJ5	0.161816	0.153369	35.9384	1.05507	0.298433	0.813515	PLA2G4A	PA24A_BOVIN	A4IFJ5
A5PJ71	-0.183544	0.173254	38.0787	-1.05939	0.296096	0.813515	MRPL41	A5PJ71_BOVIN	A5PJ71
A5PKH8	0.301442	0.285817	38.0787	1.05467	0.298224	0.813515	PGM2L1	A5PKH8_BOVIN	A5PKH8
B0JYN4;Q3T0U7	0.124191	0.117109	36.9457	1.06047	0.295812	0.813515	CIAO2A	CIA2A_BOVIN	B0JYN4;Q3T0U7
E1B8X4	-0.145515	0.138022	37.0255	-1.05429	0.298582	0.813515	NAE1	E1B8X4_BOVIN	E1B8X4
E1B9G4	0.176865	0.167311	38.0787	1.05711	0.297124	0.813515	PPIL3	E1B9G4_BOVIN	E1B9G4
E1B9N7	-0.179033	0.169204	36.5038	-1.05809	0.296968	0.813515	DHX29	E1B9N7_BOVIN	E1B9N7
F1MLG8	-0.207066	0.195687	33.0787	-1.05815	0.297652	0.813515	UQCC5	F1MLG8_BOVIN	F1MLG8
F1MLV3	-0.130239	0.123602	36.7505	-1.05369	0.298902	0.813515	TXNL1	F1MLV3_BOVIN	F1MLV3
F1MQA8	0.141366	0.133381	36.8971	1.05986	0.296096	0.813515	EHBP1	F1MQA8_BOVIN	F1MQA8
F1N4V2	-0.111614	0.105899	36.0624	-1.05397	0.298909	0.813515	CTR9	F1N4V2_BOVIN	F1N4V2
F6PWD5;Q3SYR7;G3N2H8;A0A3Q1ME53;G3MYL1;G3N0T8;G3MXR3	0.179189	0.170123	37.9805	1.05329	0.298862	0.813515	RPL9	RL9_BOVIN	F6PWD5;Q3SYR7;G3N2H8;A0A3Q1ME53;G3MYL1;G3N0T8;G3MXR3
G3MWU7	0.183616	0.173222	38.0787	1.06	0.295821	0.813515	TPRN	G3MWU7_BOVIN	G3MWU7
Q03247;A0A140T881	-0.463719	0.440087	38.0787	-1.0537	0.298662	0.813515	APOE	APOE_BOVIN	Q03247;A0A140T881
Q17QI5	0.345145	0.325684	38.0787	1.05975	0.295933	0.813515	VAMP7	VAMP7_BOVIN	Q17QI5
Q2HJ94	0.13826	0.13088	35.4021	1.05639	0.297945	0.813515	DNAJA2	DNJA2_BOVIN	Q2HJ94
Q2KIS1;A0A8Y1QZV6	0.297946	0.280664	38.0787	1.06158	0.295115	0.813515	RENBP	RENBP_BOVIN	Q2KIS1;A0A8Y1QZV6
Q2TBW0;F1MH20	-0.2731	0.258152	35.3715	-1.0579	0.297271	0.813515	ATXN10	ATX10_BOVIN	Q2TBW0;F1MH20
Q2YDK1	0.178136	0.168364	38.0787	1.05804	0.296703	0.813515	ISG20L2	I20L2_BOVIN	Q2YDK1
Q32S26	-0.137904	0.13072	36.3884	-1.05496	0.2984	0.813515	BRD2	BRD2_BOVIN	Q32S26
[truncated: 3,459 more rows]

## Sheet: Table S22
Protein	logFC	se	df	t	pval	adjPval	Genes	Protein.Names	Protein.Ids
Q3T0H4	0.690947	0.147887	34.6021	4.67213	4.39864e-05	0.240386	ZCCHC17	Q3T0H4_BOVIN	Q3T0H4
Q0VCK5	0.486693	0.116458	35.4717	4.17914	0.000181884	0.331332	AP2A2	AP2A2_BOVIN	Q0VCK5
Q3SZ73	0.623181	0.147181	36.6203	4.23412	0.00014771	0.331332	ABHD11	ABHDB_BOVIN	Q3SZ73
Q58D07	0.494774	0.125657	37.0787	3.9375	0.000349457	0.477446	PIGG	Q58D07_BOVIN	Q58D07
A6H704	0.388319	0.101558	36.3114	3.8236	0.000498142	0.544469	CHMP7	A6H704_BOVIN	A6H704
A0A3Q1LK03	0.877808	0.23273	27.1634	3.7718	0.000800948	0.584305	COQ8B	A0A3Q1LK03_BOVIN	A0A3Q1LK03
A0A3Q1LP69;Q58DT1;E1BLQ8	0.688045	0.191475	36.2747	3.5934	0.000962258	0.584305	RPL7	RL7_BOVIN	A0A3Q1LP69;Q58DT1;E1BLQ8
G3MXX9	0.696777	0.192297	33.8068	3.62343	0.000943905	0.584305	SGPP2	G3MXX9_BOVIN	G3MXX9
Q3ZBA8	-0.90914	0.245436	36.0712	-3.70419	0.00070641	0.584305	NDRG2	NDRG2_BOVIN	Q3ZBA8
E1BCN8	0.621748	0.188834	37.1009	3.29257	0.00218623	0.731553	PHOSPHO1	E1BCN8_BOVIN	E1BCN8
F1MIM5	0.439624	0.131675	35.4136	3.3387	0.00199031	0.731553	VWA8	F1MIM5_BOVIN	F1MIM5
F1MZ74	-0.46937	0.136014	27.3473	-3.45089	0.00183068	0.731553	TBC1D22A	F1MZ74_BOVIN	F1MZ74
F1N301	0.40258	0.121624	35.8529	3.31003	0.00213356	0.731553	RPL22	F1N301_BOVIN	F1N301
F1N401	0.92929	0.279679	38.0787	3.32271	0.00197697	0.731553	COL12A1	F1N401_BOVIN	F1N401
G3MY77	0.465448	0.136111	38.0787	3.41963	0.00150882	0.731553	MAGT1	G3MY77_BOVIN	G3MY77
Q3SZ26	0.591236	0.180708	38.0787	3.27177	0.00227564	0.731553	GET1	GET1_BOVIN	Q3SZ26
Q58D55	-1.02333	0.306376	29.8585	-3.3401	0.00225951	0.731553	GLB1	BGAL_BOVIN	Q58D55
E1BBJ7	-0.328922	0.101493	37.0787	-3.24083	0.00251956	0.742185	INPPL1	E1BBJ7_BOVIN	E1BBJ7
Q08DX0;A0A3Q1N0T4	-0.456192	0.140838	35.9882	-3.23913	0.00258033	0.742185	SNX29	SNX29_BOVIN	Q08DX0;A0A3Q1N0T4
A0A3Q1LN00	-0.446581	0.145069	38.0787	-3.0784	0.00384806	0.800342	CBL	A0A3Q1LN00_BOVIN	A0A3Q1LN00
E1B899	0.382894	0.124709	37.1347	3.0703	0.00398544	0.800342	MIOS	E1B899_BOVIN	E1B899
E1BJX6	-0.887945	0.291938	35.856	-3.04156	0.0043823	0.800342	SCUBE3	E1BJX6_BOVIN	E1BJX6
E1BMF9	-0.518567	0.169778	36.3968	-3.05438	0.00420261	0.800342	LLGL1	E1BMF9_BOVIN	E1BMF9
G3MX45;Q56JX3	0.574634	0.185382	36.5312	3.09973	0.00371839	0.800342	RPL31	RL31_BOVIN	G3MX45;Q56JX3
G3X6L8	-0.70548	0.221369	34.2941	-3.18689	0.00306235	0.800342	NIPSNAP3A	G3X6L8_BOVIN	G3X6L8
P61257	0.815413	0.268284	36.0724	3.03937	0.00439346	0.800342	RPL26	RL26_BOVIN	P61257
Q3T058;A0A3Q1LPP5	0.466018	0.150287	38.0787	3.10086	0.00362295	0.800342	EIF2B4	EI2BD_BOVIN	Q3T058;A0A3Q1LPP5
Q3T0H4;F1N7K4	0.537199	0.173035	35.7467	3.10456	0.0037164	0.800342	ZCCHC17	Q3T0H4_BOVIN	Q3T0H4;F1N7K4
Q3ZBR7	0.766437	0.24491	33.8029	3.12947	0.00359685	0.800342	MRPL18	RM18_BOVIN	Q3ZBR7
Q3ZC13	0.402672	0.129298	37.6129	3.1143	0.00351826	0.800342	AP2M1	AP2M1_BOVIN	Q3ZC13
A6H773;A0A452DJC9	0.64645	0.214428	37.6713	3.01476	0.00458423	0.808156	TMEM70	TMM70_BOVIN	A6H773;A0A452DJC9
Q4A1L4	-0.502259	0.167237	36.0787	-3.00327	0.00483005	0.824882	BECN1	BECN1_BOVIN	Q4A1L4
F1MLZ2	-0.511787	0.17514	38.0787	-2.92216	0.00581896	0.889514	SLC20A1	F1MLZ2_BOVIN	F1MLZ2
Q08E22	-0.712287	0.240292	32.0787	-2.96426	0.00568219	0.889514	HID1	Q08E22_BOVIN	Q08E22
Q2TBU2	0.583549	0.198048	35.5769	2.9465	0.0056394	0.889514	TMX2	TMX2_BOVIN	Q2TBU2
Q3SZ15	0.297311	0.101443	35.748	2.93081	0.00585956	0.889514	EEF1E1	Q3SZ15_BOVIN	Q3SZ15
A0A140T861;Q28009	0.478641	0.249822	35.6568	1.91593	0.0634193	0.919346	FUS	FUS_BOVIN	A0A140T861;Q28009
A0A140T871	0.286131	0.167351	35.4212	1.70977	0.0960561	0.919346	GLUD1	A0A140T871_BOVIN	A0A140T871
A0A140T872;P00376	0.287871	0.166682	37.5582	1.72706	0.0923732	0.919346	DHFR	DYR_BOVIN	A0A140T872;P00376
A0A140T894;P68250	0.227273	0.107288	38.0787	2.11835	0.0407285	0.919346	YWHAB	1433B_BOVIN	A0A140T894;P68250
A0A3Q1LIE9	0.357523	0.191945	36.0787	1.86263	0.0706727	0.919346	VANGL1	A0A3Q1LIE9_BOVIN	A0A3Q1LIE9
A0A3Q1LL63	0.423671	0.218621	38.0787	1.93792	0.0600743	0.919346	AASDHPPT	A0A3Q1LL63_BOVIN	A0A3Q1LL63
A0A3Q1LMB5	0.218536	0.111596	38.0787	1.95828	0.0575527	0.919346	AP1B1	A0A3Q1LMB5_BOVIN	A0A3Q1LMB5
A0A3Q1LPT9	0.309566	0.1513	36.7274	2.04604	0.0479624	0.919346	STEAP3	A0A3Q1LPT9_BOVIN	A0A3Q1LPT9
A0A3Q1LQ77	0.338068	0.170886	30.0462	1.97832	0.0571253	0.919346	RAB11FIP5	A0A3Q1LQ77_BOVIN	A0A3Q1LQ77
A0A3Q1LQN6	0.446518	0.249055	35.5948	1.79285	0.0814993	0.919346	SPRYD4	A0A3Q1LQN6_BOVIN	A0A3Q1LQN6
A0A3Q1LR44	-0.404868	0.207101	34.0028	-1.95492	0.058853	0.919346	MICU2	A0A3Q1LR44_BOVIN	A0A3Q1LR44
A0A3Q1LRF2	-0.19525	0.0957738	35.5812	-2.03866	0.0489684	0.919346	UPF2	A0A3Q1LRF2_BOVIN	A0A3Q1LRF2
A0A3Q1LSJ2	-0.206643	0.116514	38.0787	-1.77354	0.0841369	0.919346	MAP3K4	A0A3Q1LSJ2_BOVIN	A0A3Q1LSJ2
A0A3Q1LSV8	0.498801	0.265586	30.7913	1.87811	0.0698647	0.919346	TROAP	A0A3Q1LSV8_BOVIN	A0A3Q1LSV8
A0A3Q1LT52	0.319316	0.116309	36.2473	2.7454	0.00934663	0.919346		A0A3Q1LT52_BOVIN	A0A3Q1LT52
A0A3Q1LTD8	0.525074	0.223297	36.6138	2.35146	0.0241946	0.919346		A0A3Q1LTD8_BOVIN	A0A3Q1LTD8
A0A3Q1LTV2;G5E6N7	-0.450114	0.233254	36.3555	-1.92971	0.0614742	0.919346	CBX1	G5E6N7_BOVIN	A0A3Q1LTV2;G5E6N7
A0A3Q1LUX4	-0.388193	0.175805	31.9083	-2.20809	0.0345449	0.919346	SNX21	A0A3Q1LUX4_BOVIN	A0A3Q1LUX4
A0A3Q1LVQ9;A6QQR1	0.305398	0.166032	35.2951	1.8394	0.0742808	0.919346	NSUN5	A6QQR1_BOVIN	A0A3Q1LVQ9;A6QQR1
A0A3Q1LXK7;A0A3Q1N0B5;P04038;A0A3Q1M1C3	1.16543	0.515124	35.4329	2.26243	0.0299042	0.919346	COX6C	COX6C_BOVIN	A0A3Q1LXK7;A0A3Q1N0B5;P04038;A0A3Q1M1C3
A0A3Q1LXP8;Q3ZBP8	0.311274	0.160701	36.6989	1.93697	0.0604759	0.919346	C21H15orf40	A0A3Q1LXP8_BOVIN	A0A3Q1LXP8;Q3ZBP8
A0A3Q1LXT8;Q3SYZ4	0.353964	0.125234	35.5035	2.82642	0.00768106	0.919346	DARS1	SYDC_BOVIN	A0A3Q1LXT8;Q3SYZ4
A0A3Q1LYQ7	0.340335	0.194848	36.5143	1.74667	0.0891035	0.919346	SRP9	A0A3Q1LYQ7_BOVIN	A0A3Q1LYQ7
A0A3Q1LZ55	0.590427	0.250611	38.0787	2.35595	0.023725	0.919346	ACSL4	A0A3Q1LZ55_BOVIN	A0A3Q1LZ55
A0A3Q1LZU5;Q2HJ33	0.431797	0.239928	36.8067	1.7997	0.0801104	0.919346	OLA1	OLA1_BOVIN	A0A3Q1LZU5;Q2HJ33
A0A3Q1M069	0.340484	0.137145	37.0787	2.48267	0.0176911	0.919346	CNNM3	A0A3Q1M069_BOVIN	A0A3Q1M069
A0A3Q1M0N2	0.283284	0.156316	36.2408	1.81225	0.0782394	0.919346	RNASEH1	A0A3Q1M0N2_BOVIN	A0A3Q1M0N2
A0A3Q1M1I7	0.418719	0.189273	37.0787	2.21224	0.0331893	0.919346		A0A3Q1M1I7_BOVIN	A0A3Q1M1I7
A0A3Q1M1J7;Q2KHU8	0.427371	0.165777	38.0787	2.57799	0.0139301	0.919346	EIF2S3	IF2G_BOVIN	A0A3Q1M1J7;Q2KHU8
A0A3Q1M1R8;Q1RMH9	0.227149	0.128543	38.0787	1.76711	0.0852239	0.919346	DNAJC2	DNJC2_BOVIN	A0A3Q1M1R8;Q1RMH9
A0A3Q1M2E0	0.360852	0.134396	35.6262	2.68499	0.0109387	0.919346	WDR36	A0A3Q1M2E0_BOVIN	A0A3Q1M2E0
A0A3Q1M456	-0.224758	0.129269	38.0787	-1.73868	0.0901724	0.919346	TOM1L1	A0A3Q1M456_BOVIN	A0A3Q1M456
A0A3Q1M5C4	0.607457	0.250698	36.5693	2.42307	0.0204627	0.919346	TMEM33	A0A3Q1M5C4_BOVIN	A0A3Q1M5C4
A0A3Q1M5Z8;Q3MHR0	0.312525	0.151272	35.9026	2.06598	0.0461041	0.919346	LYPLA1	LYPA1_BOVIN	A0A3Q1M5Z8;Q3MHR0
A0A3Q1M6Z7	-0.267297	0.152572	37.4697	-1.75194	0.0879655	0.919346	POLR3G	A0A3Q1M6Z7_BOVIN	A0A3Q1M6Z7
A0A3Q1M7Q7	0.509381	0.245192	35.6419	2.07748	0.0450236	0.919346	HM13	A0A3Q1M7Q7_BOVIN	A0A3Q1M7Q7
A0A3Q1M808	-0.458333	0.183199	36.0787	-2.50182	0.0170284	0.919346	BIN1	A0A3Q1M808_BOVIN	A0A3Q1M808
A0A3Q1M855	0.24375	0.110632	35.9146	2.20326	0.0340762	0.919346	GTF3C5	A0A3Q1M855_BOVIN	A0A3Q1M855
A0A3Q1M8V6	-0.302739	0.147146	38.0787	-2.0574	0.0465432	0.919346	DAZAP1	A0A3Q1M8V6_BOVIN	A0A3Q1M8V6
A0A3Q1M978	0.347012	0.195205	37.6483	1.77768	0.0835352	0.919346	PDCD6	A0A3Q1M978_BOVIN	A0A3Q1M978
A0A3Q1MAF5	0.397137	0.226749	38.0787	1.75144	0.0879217	0.919346	NKRF	A0A3Q1MAF5_BOVIN	A0A3Q1MAF5
A0A3Q1MBS7	0.218481	0.126847	38.0787	1.72239	0.0931123	0.919346	RAB6A	A0A3Q1MBS7_BOVIN	A0A3Q1MBS7
A0A3Q1MCG7;Q3ZC13	0.325208	0.127374	36.5049	2.55317	0.0149923	0.919346	AP2M1	AP2M1_BOVIN	A0A3Q1MCG7;Q3ZC13
A0A3Q1MCZ1	0.264193	0.142797	37.6812	1.85014	0.0721474	0.919346	PURB	A0A3Q1MCZ1_BOVIN	A0A3Q1MCZ1
A0A3Q1ME92	0.260917	0.121774	35.889	2.14263	0.0389987	0.919346	C2CD5	A0A3Q1ME92_BOVIN	A0A3Q1ME92
A0A3Q1MED5;Q2T9M8	-0.275087	0.137359	36.6094	-2.00269	0.0526586	0.919346	SNAP23	Q2T9M8_BOVIN	A0A3Q1MED5;Q2T9M8
A0A3Q1MF39	0.220583	0.116029	38.0787	1.9011	0.0648764	0.919346	NBAS	A0A3Q1MF39_BOVIN	A0A3Q1MF39
A0A3Q1MH73;A6QQA9	-0.497216	0.244676	36.0394	-2.03214	0.0495605	0.919346	ACOT2	A0A3Q1MH73_BOVIN;A6QQA9_BOVIN	A0A3Q1MH73;A6QQA9
A0A3Q1MHC3;Q2KJ98	-0.436144	0.235784	36.9602	-1.84976	0.0723565	0.919346	TTYH1	TTYH1_BOVIN	A0A3Q1MHC3;Q2KJ98
A0A3Q1MHZ2	0.220029	0.126566	36.5224	1.73845	0.0905562	0.919346	UBE4B	A0A3Q1MHZ2_BOVIN	A0A3Q1MHZ2
A0A3Q1ML18	-0.501689	0.208585	33.0787	-2.40521	0.0219158	0.919346	AMPH	A0A3Q1ML18_BOVIN	A0A3Q1ML18
A0A3Q1ML97	0.36591	0.188254	36.0787	1.94371	0.0597621	0.919346	GATB	A0A3Q1ML97_BOVIN	A0A3Q1ML97
A0A3Q1MLV0	0.595275	0.335395	35.5016	1.77485	0.0844989	0.919346	TPM4	A0A3Q1MLV0_BOVIN	A0A3Q1MLV0
A0A3Q1MNG7	-0.320755	0.16385	36.6219	-1.95761	0.0579288	0.919346	DTX2	A0A3Q1MNG7_BOVIN	A0A3Q1MNG7
A0A3Q1MPT9	-0.343926	0.200244	33.6642	-1.71753	0.0950694	0.919346	FGFR3	A0A3Q1MPT9_BOVIN	A0A3Q1MPT9
A0A3Q1MPW0;A3KMV8	-0.243711	0.137751	37.0787	-1.76922	0.0850824	0.919346	RANBP10	RBP10_BOVIN	A0A3Q1MPW0;A3KMV8
A0A3Q1MQ84	-0.243834	0.112178	38.0787	-2.17363	0.0360187	0.919346	TRIP11	A0A3Q1MQ84_BOVIN	A0A3Q1MQ84
A0A3Q1MR38	0.233617	0.129402	35.7219	1.80536	0.079453	0.919346	PRMT1	A0A3Q1MR38_BOVIN	A0A3Q1MR38
A0A3Q1MRZ3	0.225768	0.122282	37.2711	1.84629	0.0728027	0.919346	PRPF39	A0A3Q1MRZ3_BOVIN	A0A3Q1MRZ3
A0A3Q1MS44	0.254556	0.131958	38.0787	1.92907	0.0611998	0.919346	DDX51	A0A3Q1MS44_BOVIN	A0A3Q1MS44
A0A3Q1MS82;Q3SZI6	0.307084	0.152124	38.0787	2.01864	0.0506076	0.919346	RPN2	RPN2_BOVIN	A0A3Q1MS82;Q3SZI6
A0A3Q1MSQ6	-0.27507	0.114515	36.1891	-2.40205	0.0215588	0.919346	ANKS1A	A0A3Q1MSQ6_BOVIN	A0A3Q1MSQ6
A0A3Q1MST8;A4IFQ7	-0.506209	0.265239	36.0172	-1.9085	0.0643209	0.919346	BCAT1	A4IFQ7_BOVIN	A0A3Q1MST8;A4IFQ7
A0A3Q1MSZ4	0.263872	0.14192	34.0655	1.85931	0.0716389	0.919346	DVL2	A0A3Q1MSZ4_BOVIN	A0A3Q1MSZ4
A0A3Q1MUB7	0.396203	0.150308	38.0787	2.63594	0.0120731	0.919346	ABCB7	A0A3Q1MUB7_BOVIN	A0A3Q1MUB7
A0A3Q1MUI7	0.467543	0.254771	38.0205	1.83515	0.0743159	0.919346	NADK2	A0A3Q1MUI7_BOVIN	A0A3Q1MUI7
A0A3Q1MUL6	0.43616	0.18728	38.0787	2.32892	0.025269	0.919346	IREB2	A0A3Q1MUL6_BOVIN	A0A3Q1MUL6
A0A3Q1MUP6;Q8WMY2	0.352754	0.188058	36.9502	1.87578	0.0686034	0.919346	FDPS	FPPS_BOVIN	A0A3Q1MUP6;Q8WMY2
A0A3Q1MVC6	-0.340501	0.153133	36.0787	-2.22356	0.0325279	0.919346	RAI14	A0A3Q1MVC6_BOVIN	A0A3Q1MVC6
A0A3Q1MXH0	0.200715	0.0917745	38.0787	2.18705	0.0349506	0.919346	CUL5	A0A3Q1MXH0_BOVIN	A0A3Q1MXH0
A0A3Q1MY63	0.437291	0.184003	34.7882	2.37654	0.0231127	0.919346	MGRN1	A0A3Q1MY63_BOVIN	A0A3Q1MY63
A0A3Q1N184	-0.388319	0.181397	37.8063	-2.14071	0.0388091	0.919346	NHSL1	A0A3Q1N184_BOVIN	A0A3Q1N184
A0A3Q1N2G9	0.370419	0.172007	38.0787	2.15351	0.0376738	0.919346	TPCN2	A0A3Q1N2G9_BOVIN	A0A3Q1N2G9
A0A3Q1N9H8	0.446968	0.179608	37.6584	2.48857	0.0173674	0.919346	DNAJA3	A0A3Q1N9H8_BOVIN	A0A3Q1N9H8
A0A3Q1N9H8;A0A3Q1LPF1	0.252019	0.145883	37.2028	1.72755	0.0923641	0.919346	DNAJA3	A0A3Q1N9H8_BOVIN	A0A3Q1N9H8;A0A3Q1LPF1
A0A3S5ZP35	-0.305563	0.149618	35.3356	-2.04228	0.0486412	0.919346	BZW2	A0A3S5ZP35_BOVIN	A0A3S5ZP35
A0A3S5ZP40	0.350852	0.202478	36.0787	1.73279	0.0916736	0.919346	ATRN	A0A3S5ZP40_BOVIN	A0A3S5ZP40
A0A3S5ZPA0;O77783	0.318257	0.183837	37.6487	1.73119	0.0916066	0.919346	EXT2	EXT2_BOVIN	A0A3S5ZPA0;O77783
A0A452DHZ5	-0.352322	0.197362	31.0787	-1.78516	0.0839997	0.919346	NUCB1	A0A452DHZ5_BOVIN	A0A452DHZ5
A0A452DIF6;Q28198	0.78727	0.399431	35.3107	1.97098	0.056604	0.919346	PLAT	TPA_BOVIN	A0A452DIF6;Q28198
A0A452DII8;P00829	0.215603	0.12552	38.0787	1.71768	0.0939787	0.919346	ATP5F1B	ATPB_BOVIN	A0A452DII8;P00829
A0A452DIS9;Q5EA59	0.609344	0.313402	33.0787	1.94429	0.0604058	0.919346	ABHD4	ABHD4_BOVIN	A0A452DIS9;Q5EA59
A0A452DIX7;A7Z052	-0.317552	0.156451	33.6727	-2.02972	0.0503471	0.919346	WDR6	WDR6_BOVIN	A0A452DIX7;A7Z052
A0A452DIX8;Q2KIW9	-0.223704	0.121256	38.0787	-1.84489	0.0728426	0.919346	CMPK1	KCY_BOVIN	A0A452DIX8;Q2KIW9
A0A452DJ09;A1A4K3	0.299476	0.122523	36.6302	2.44425	0.0194533	0.919346	DDB1	DDB1_BOVIN	A0A452DJ09;A1A4K3
A0JN52	0.233183	0.105623	38.0787	2.2077	0.0333624	0.919346	SF3B3	SF3B3_BOVIN	A0JN52
A0JN54	-0.381663	0.187482	36.3337	-2.03573	0.0491189	0.919346	DGKA	DGKA_BOVIN	A0JN54
A0JN87	0.528437	0.242837	30.0787	2.1761	0.037533	0.919346	SLC25A21	ODC_BOVIN	A0JN87
A0JNA1	-0.497868	0.207571	35.0787	-2.39855	0.0219113	0.919346	SGPP1	A0JNA1_BOVIN	A0JNA1
A0JNE8	0.390865	0.179816	36.2717	2.17369	0.0363341	0.919346	LPCAT4	A0JNE8_BOVIN	A0JNE8
A0JNI7	0.263057	0.146115	38.0787	1.80034	0.079733	0.919346	GRSF1	A0JNI7_BOVIN	A0JNI7
A1A4I9	0.225322	0.119077	38.0787	1.89224	0.0660802	0.919346	UFL1	UFL1_BOVIN	A1A4I9
A1A4P5	-0.251795	0.112007	38.0787	-2.24803	0.0304442	0.919346	PFDN2	PFD2_BOVIN	A1A4P5
A1L5A6	-0.361714	0.194517	35.7069	-1.85955	0.0712041	0.919346	ADRM1	ADRM1_BOVIN	A1L5A6
A2VDL2;P58352;A0A3Q1MA30	-0.959398	0.330212	35.4394	-2.90539	0.00628229	0.919346	SLC2A3	GTR3_BOVIN	A2VDL2;P58352;A0A3Q1MA30
A2VE47	0.389446	0.149393	38.0787	2.60685	0.012975	0.919346	ADPGK	ADPGK_BOVIN	A2VE47
A3KMW0	-0.507022	0.192229	35.7407	-2.63759	0.0122829	0.919346	CCDC97	A3KMW0_BOVIN	A3KMW0
A4FUC6;A0A3Q1LQP2	-0.378651	0.150841	36.2241	-2.51026	0.0166674	0.919346	SRSF9	A4FUC6_BOVIN	A4FUC6;A0A3Q1LQP2
A4FUE3	0.241995	0.129898	37.8161	1.86297	0.0702483	0.919346	RBBP5	A4FUE3_BOVIN	A4FUE3
A4FUZ6	0.26166	0.136772	36.9874	1.91311	0.063499	0.919346	HSDL2	HSDL2_BOVIN	A4FUZ6
A4FV48	-0.75263	0.402268	34.4937	-1.87097	0.0698526	0.919346	FADS2	FADS2_BOVIN	A4FV48
A4FV84	0.293926	0.142106	37.8018	2.06836	0.0454975	0.919346	MRTO4	MRT4_BOVIN	A4FV84
A4IFB6	0.23158	0.0985658	38.0787	2.34949	0.024086	0.919346	CNOT10	CNO10_BOVIN	A4IFB6
A4IFJ5	0.420837	0.15392	35.9384	2.73414	0.00964632	0.919346	PLA2G4A	PA24A_BOVIN	A4IFJ5
A4IFQ0;A0A140T8B2	0.280476	0.155181	37.0252	1.80742	0.0788278	0.919346	THOC5	THOC5_BOVIN	A4IFQ0;A0A140T8B2
A5D796	-0.225813	0.119971	38.0787	-1.88223	0.0674639	0.919346	VIPAS39	SPE39_BOVIN	A5D796
A5D7B3	-0.238938	0.131032	36.4032	-1.8235	0.0764463	0.919346	NUP58	A5D7B3_BOVIN	A5D7B3
A5D7H7	0.229845	0.13225	36.4735	1.73797	0.0906541	0.919346	NOP9	A5D7H7_BOVIN	A5D7H7
A5PJC3	0.575002	0.306259	35.8303	1.8775	0.0686085	0.919346	NARS2	A5PJC3_BOVIN	A5PJC3
A5PJD6	0.362877	0.187225	35.818	1.93819	0.0605133	0.919346	ATL3	A5PJD6_BOVIN	A5PJD6
A5PJK1	0.550033	0.22619	35.9435	2.43173	0.0201396	0.919346	TMPPE	TMPPE_BOVIN	A5PJK1
A5PJP0	0.318326	0.153992	36.5314	2.06715	0.0458606	0.919346	TBC1D22B	A5PJP0_BOVIN	A5PJP0
A5PJQ0	0.352639	0.15821	36.5302	2.22893	0.0320568	0.919346	FAR1	A5PJQ0_BOVIN	A5PJQ0
A5PJT2	0.202169	0.109288	38.0787	1.84986	0.0721051	0.919346	INTS10	A5PJT2_BOVIN	A5PJT2
A5PK63;A0A140T832	0.379034	0.209141	37.545	1.81233	0.0779377	0.919346	RPS17	RS17_BOVIN	A5PK63;A0A140T832
A5PKF9;A0A3Q1MCE1	0.463522	0.190074	35.0525	2.43864	0.0199487	0.919346	USP11	A5PKF9_BOVIN	A5PKF9;A0A3Q1MCE1
A5PKH0	0.225586	0.127155	35.7901	1.7741	0.084555	0.919346	TOR1AIP2	A5PKH0_BOVIN	A5PKH0
A5PKI3	-0.442871	0.195294	37.8035	-2.26771	0.0291476	0.919346	FAM3C	FAM3C_BOVIN	A5PKI3
A5PKK1	0.635427	0.236176	32.0154	2.69048	0.0112424	0.919346	NAA40	A5PKK1_BOVIN	A5PKK1
A6BMK7	0.286497	0.142979	36.1671	2.00377	0.0526289	0.919346	NEU1	NEUR1_BOVIN	A6BMK7
A6H6X7;P48830	-0.464362	0.203559	35.1939	-2.28122	0.0286967	0.919346	ZP3	ZP3_BOVIN	A6H6X7;P48830
A6H709;P0C1G6	-0.257614	0.150565	37.4789	-1.71098	0.095351	0.919346	SWAP70	SWP70_BOVIN	A6H709;P0C1G6
A6QL85	0.35079	0.157085	37.9278	2.23312	0.0315192	0.919346	RCC2	A6QL85_BOVIN	A6QL85
A6QLA4	-0.541067	0.275546	29.114	-1.96362	0.0591878	0.919346	METAP1	MAP1_BOVIN	A6QLA4
A6QLG5	0.254515	0.145425	38.0787	1.75015	0.0881476	0.919346	RPS9	RS9_BOVIN	A6QLG5
A6QLJ8	0.451105	0.250665	37.0787	1.79963	0.0800602	0.919346	PTER	PTER_BOVIN	A6QLJ8
A6QLL2	0.39536	0.173471	35.3997	2.27911	0.0287974	0.919346	MTX2	A6QLL2_BOVIN	A6QLL2
A6QLP3	0.382194	0.13418	35.5845	2.84837	0.00725662	0.919346	PPP1R11	A6QLP3_BOVIN	A6QLP3
A6QLP7	0.393822	0.163991	37.047	2.40149	0.02146	0.919346	SSR1	SSRA_BOVIN	A6QLP7
A6QNS6	-1.30162	0.629116	37.0787	-2.06896	0.0455739	0.919346	NID1	A6QNS6_BOVIN	A6QNS6
A6QNS9	0.55295	0.201751	38.0787	2.74075	0.00928224	0.919346	DMAC2	DMAC2_BOVIN	A6QNS9
A6QPI6	0.332322	0.17011	37.6506	1.95357	0.0582119	0.919346	TOMM22	TOM22_BOVIN	A6QPI6
A6QPQ5	0.285622	0.145141	37.1772	1.9679	0.0565726	0.919346	MRPL1	RM01_BOVIN	A6QPQ5
A6QPY0;F1N632	0.407198	0.16238	38.0787	2.50769	0.0165335	0.919346	DDOST	OST48_BOVIN	A6QPY0;F1N632
A6QQ59	-0.627281	0.274093	30.9048	-2.28857	0.0291008	0.919346	KRTCAP2	KTAP2_BOVIN	A6QQ59
A6QQR1	0.356492	0.202391	34.0787	1.7614	0.0871408	0.919346	NSUN5	A6QQR1_BOVIN	A6QQR1
A6QQT4	0.248625	0.143541	38.0787	1.73208	0.0913539	0.919346	ALDH3A2	A6QQT4_BOVIN	A6QQT4
A6QR30	0.311389	0.178874	36.0787	1.74083	0.0902359	0.919346	CDK16	A6QR30_BOVIN	A6QR30
A7E323	0.224786	0.118121	38.0787	1.90302	0.0646188	0.919346	EXOSC10	A7E323_BOVIN	A7E323
A7MB16	0.309936	0.160939	35.9404	1.9258	0.0620687	0.919346	EIF3B	EIF3B_BOVIN	A7MB16
A7MBJ4	-0.338335	0.163714	37.0787	-2.06662	0.0458061	0.919346	PTPRF	PTPRF_BOVIN	A7MBJ4
A7YWC9	0.219087	0.111615	38.0787	1.96288	0.0569955	0.919346	UTP25	A7YWC9_BOVIN	A7YWC9
A7YWD2	0.296898	0.149142	36.3928	1.9907	0.0540632	0.919346	IPO13	IPO13_BOVIN	A7YWD2
A7YWP6	0.384333	0.153038	38.0787	2.51136	0.0163873	0.919346	COMMD2	A7YWP6_BOVIN	A7YWP6
A7YY65	0.671323	0.254479	38.0787	2.63803	0.0120108	0.919346	MTCH1	A7YY65_BOVIN	A7YY65
A8E4P2	0.595616	0.260222	38.0787	2.28888	0.0277228	0.919346	FARSB	A8E4P2_BOVIN	A8E4P2
A8E658	0.413067	0.165009	35.5366	2.50331	0.0170432	0.919346	PPIG	A8E658_BOVIN	A8E658
A9Q1J7	0.332677	0.194266	35.0787	1.71248	0.0956358	0.919346	DPPA3	DPPA3_BOVIN	A9Q1J7
D1Z308	0.543668	0.30066	35.8867	1.80825	0.0789544	0.919346	POSTN	D1Z308_BOVIN	D1Z308
E1B789	0.309307	0.128936	38.0787	2.39892	0.021445	0.919346	EDEM3	E1B789_BOVIN	E1B789
E1B7Q0	-0.35175	0.1949	36.7769	-1.80477	0.0793041	0.919346	HOOK3	E1B7Q0_BOVIN	E1B7Q0
E1B820	-0.305608	0.14816	38.0787	-2.06268	0.0460114	0.919346	INPP4A	E1B820_BOVIN	E1B820
E1B8A0	-0.412418	0.223613	36.0787	-1.84434	0.0733572	0.919346	ACP5	E1B8A0_BOVIN	E1B8A0
E1B8L7;Q3T0D5	0.494992	0.216415	38.0787	2.28724	0.0278276	0.919346	RPL30	RL30_BOVIN	E1B8L7;Q3T0D5
E1B8M0	0.274797	0.118355	36.1258	2.3218	0.0259959	0.919346	CEP55	E1B8M0_BOVIN	E1B8M0
E1B8Q4	0.221642	0.117066	35.9454	1.8933	0.0663905	0.919346	CHTF18	E1B8Q4_BOVIN	E1B8Q4
E1B8R6	0.391667	0.166047	38.0787	2.35878	0.0235687	0.919346	ARIH2	E1B8R6_BOVIN	E1B8R6
E1B8Z4	-0.226756	0.124297	33.3688	-1.82432	0.0770697	0.919346	STAT2	E1B8Z4_BOVIN	E1B8Z4
E1B9G4	0.316708	0.168976	38.0787	1.87428	0.0685786	0.919346	PPIL3	E1B9G4_BOVIN	E1B9G4
E1B9G8	-0.290911	0.153237	38.0787	-1.89843	0.0652372	0.919346	ARHGEF18	E1B9G8_BOVIN	E1B9G8
E1B9I1	0.45536	0.214248	38.0787	2.12539	0.0401	0.919346	MICOS13	E1B9I1_BOVIN	E1B9I1
E1B9N6	-0.68559	0.325196	36.0787	-2.10823	0.0420211	0.919346	EVPL	E1B9N6_BOVIN	E1B9N6
E1B9V7	-0.232846	0.131238	36.3971	-1.77423	0.0843908	0.919346	WDR37	E1B9V7_BOVIN	E1B9V7
E1BAB6	0.428744	0.168726	32.9274	2.54106	0.0159477	0.919346	ANAPC1	E1BAB6_BOVIN	E1BAB6
E1BAP5	0.320214	0.175135	38.0787	1.82838	0.0753337	0.919346	FAM20B	E1BAP5_BOVIN	E1BAP5
E1BAV2	0.302407	0.156724	35.733	1.92955	0.0616331	0.919346	HERC4	E1BAV2_BOVIN	E1BAV2
E1BB26	0.333776	0.169479	36.1225	1.96942	0.056611	0.919346	HEATR5B	E1BB26_BOVIN	E1BB26
E1BBM0	0.347909	0.146672	36.1315	2.37203	0.0231369	0.919346	MRM3	E1BBM0_BOVIN	E1BBM0
E1BBR9	0.262016	0.152939	36.5138	1.71321	0.0951543	0.919346	SPTY2D1	E1BBR9_BOVIN	E1BBR9
E1BBS6	0.381191	0.177206	35.3755	2.15112	0.038375	0.919346	QSOX2	E1BBS6_BOVIN	E1BBS6
E1BC14	0.310787	0.169028	35.8262	1.83867	0.0742649	0.919346	NIP7	E1BC14_BOVIN	E1BC14
E1BC94	0.253753	0.118875	38.0787	2.13462	0.0392887	0.919346	IBA57	E1BC94_BOVIN	E1BC94
E1BCI8	0.389813	0.202529	36.9478	1.92472	0.0619905	0.919346	SLC12A4	E1BCI8_BOVIN	E1BCI8
E1BCZ9	0.304718	0.138933	34.9659	2.19327	0.0350285	0.919346	ADNP	E1BCZ9_BOVIN	E1BCZ9
E1BD64	0.331401	0.176331	38.0787	1.87942	0.0678555	0.919346	MPC2	E1BD64_BOVIN	E1BD64
E1BDG6	0.280419	0.130852	36.8556	2.14302	0.0387817	0.919346	RAB11FIP4	E1BDG6_BOVIN	E1BDG6
E1BDN1	0.509136	0.21476	35.0787	2.37072	0.0233783	0.919346	WLS	E1BDN1_BOVIN	E1BDN1
E1BDN4	0.641832	0.225532	35.0787	2.84586	0.00734952	0.919346	DHX35	E1BDN4_BOVIN	E1BDN4
E1BE97	-0.266339	0.130747	38.0787	-2.03705	0.0486397	0.919346	KDM3B	E1BE97_BOVIN	E1BE97
E1BEB8	0.16599	0.0951194	38.0787	1.74507	0.0890397	0.919346	SUPT6H	E1BEB8_BOVIN	E1BEB8
E1BET1	0.436944	0.15211	28.1824	2.87254	0.00765353	0.919346	SIPA1L2	E1BET1_BOVIN	E1BET1
E1BEX4	0.348219	0.139782	37.0224	2.49115	0.0173418	0.919346	UROD	E1BEX4_BOVIN	E1BEX4
E1BFB0	-0.27169	0.11248	38.0787	-2.41545	0.0206223	0.919346	SPTAN1	E1BFB0_BOVIN	E1BFB0
E1BFB4	0.257514	0.127964	36.1104	2.0124	0.0516824	0.919346	MTOR	E1BFB4_BOVIN	E1BFB4
E1BFK3	0.395588	0.161729	38.0787	2.446	0.0191763	0.919346	ZNG1A	E1BFK3_BOVIN	E1BFK3
E1BFN6	-0.575344	0.23356	29.2641	-2.46337	0.0198793	0.919346	DPYS	E1BFN6_BOVIN	E1BFN6
E1BGA6	-0.130418	0.0761036	35.8586	-1.71368	0.0952204	0.919346	COG3	E1BGA6_BOVIN	E1BGA6
E1BGJ7	0.371653	0.178859	37.4548	2.07791	0.0446244	0.919346	ATP6V0A4	E1BGJ7_BOVIN	E1BGJ7
E1BGL5	0.345482	0.186479	36.8411	1.85266	0.071956	0.919346	CANT1	E1BGL5_BOVIN	E1BGL5
E1BHK2	0.220553	0.114262	38.0787	1.93023	0.0610512	0.919346	ADD1	E1BHK2_BOVIN	E1BHK2
E1BHL0	-0.238927	0.132154	35.6346	-1.80794	0.0790621	0.919346	CNOT11	E1BHL0_BOVIN	E1BHL0
E1BHY4;Q3T0S6	0.484619	0.279003	35.8652	1.73697	0.0909752	0.919346	RPL8	RL8_BOVIN	E1BHY4;Q3T0S6
E1BIF3	0.198868	0.11441	35.8379	1.73821	0.090761	0.919346	SRBD1	E1BIF3_BOVIN	E1BIF3
E1BJ20;Q3SZ32	0.301275	0.169319	36.4219	1.77933	0.0835316	0.919346	TCEB2	Q3SZ32_BOVIN	E1BJ20;Q3SZ32
E1BJA2	0.267066	0.143213	38.0787	1.86481	0.0699287	0.919346	AIFM1	E1BJA2_BOVIN	E1BJA2
E1BJE3	0.426716	0.245951	35.5838	1.73496	0.091403	0.919346	LOC516378	E1BJE3_BOVIN	E1BJE3
E1BJF4	0.320539	0.149136	37.0787	2.14931	0.038204	0.919346	POLA1	E1BJF4_BOVIN	E1BJF4
E1BJH1	0.252745	0.120962	38.0787	2.08946	0.0433995	0.919346	EDC4	E1BJH1_BOVIN	E1BJH1
E1BJQ3	-0.270646	0.155049	36.0787	-1.74555	0.0894016	0.919346	IL6R	E1BJQ3_BOVIN	E1BJQ3
E1BJV8	0.302114	0.170308	36.7223	1.77393	0.0843674	0.919346	DTL	E1BJV8_BOVIN	E1BJV8
E1BJZ4	-0.274437	0.122585	37.5944	-2.23875	0.0311731	0.919346	GCC1	E1BJZ4_BOVIN	E1BJZ4
E1BJZ5	-0.215315	0.12411	36.2377	-1.73487	0.0912626	0.919346	SALL4	E1BJZ5_BOVIN	E1BJZ5
E1BKY9	0.311485	0.135322	37.7719	2.30181	0.0269544	0.919346	CPOX	E1BKY9_BOVIN	E1BKY9
E1BLA8	-0.448636	0.213378	34.0787	-2.10254	0.0429682	0.919346	GOLM1	E1BLA8_BOVIN	E1BLA8
E1BLP2	0.552395	0.227803	37.8175	2.42488	0.0202006	0.919346	SLC12A9	E1BLP2_BOVIN	E1BLP2
E1BLS3	0.366939	0.182941	37.4402	2.00577	0.0521467	0.919346	SEC31B	E1BLS3_BOVIN	E1BLS3
E1BLZ5	-0.408231	0.214106	37.0787	-1.90668	0.0643339	0.919346	KDM2B	E1BLZ5_BOVIN	E1BLZ5
E1BLZ8	0.251676	0.112974	38.0787	2.22773	0.0318829	0.919346	EIF3F	E1BLZ8_BOVIN	E1BLZ8
E1BM26	0.338152	0.166024	38.0787	2.03677	0.0486688	0.919346	PSME3	E1BM26_BOVIN	E1BM26
E1BM34	0.393926	0.171638	35.7933	2.2951	0.0276975	0.919346	ANAPC7	E1BM34_BOVIN	E1BM34
E1BM66	-0.243417	0.138718	36.7024	-1.75477	0.0876451	0.919346	NSD1	E1BM66_BOVIN	E1BM66
E1BM93	0.524944	0.291163	35.9953	1.80292	0.0797775	0.919346	RDH11	E1BM93_BOVIN	E1BM93
E1BMM4	-0.253797	0.112103	38.0787	-2.26395	0.0293563	0.919346	VPS26B	E1BMM4_BOVIN	E1BMM4
E1BMT3	0.392801	0.219662	37.0787	1.78821	0.0819168	0.919346	CLN6	E1BMT3_BOVIN	E1BMT3
E1BMZ9	0.194776	0.110796	38.0787	1.75797	0.0867884	0.919346	SMC4	E1BMZ9_BOVIN	E1BMZ9
E1BNJ6;Q32L81;F1MZC5	0.370435	0.163003	38.0787	2.27256	0.0287824	0.919346	TAMM41	TAM41_BOVIN	E1BNJ6;Q32L81;F1MZC5
E1BNL3	0.371297	0.171651	35.3449	2.16309	0.0373789	0.919346	ZAN	E1BNL3_BOVIN	E1BNL3
E1BNL6	0.29117	0.162295	33.4332	1.79408	0.0818486	0.919346	GMEB2	E1BNL6_BOVIN	E1BNL6
E1BNQ4	0.427702	0.234262	35.9483	1.82574	0.0762052	0.919346	NAXD	NNRD_BOVIN	E1BNQ4
E1BNT2	0.419347	0.243344	35.0028	1.72327	0.0936652	0.919346	TSC2	E1BNT2_BOVIN	E1BNT2
E1BPZ1	-0.746347	0.310233	33.0853	-2.40576	0.0218863	0.919346	SORL1	E1BPZ1_BOVIN	E1BPZ1
F1MBM5	0.273982	0.139027	37.4043	1.97071	0.0561912	0.919346	TOR1B	F1MBM5_BOVIN	F1MBM5
F1MCM1;Q2KI15	0.308322	0.175522	38.0787	1.7566	0.087026	0.919346	MTRF1L	RF1ML_BOVIN	F1MCM1;Q2KI15
F1MCR2	0.35142	0.17285	36.3755	2.03309	0.0493894	0.919346	WDR75	F1MCR2_BOVIN	F1MCR2
F1MDA7;Q2T9S7	0.292019	0.160215	37.9108	1.82266	0.0762487	0.919346	FBXO7	FBX7_BOVIN	F1MDA7;Q2T9S7
F1MDB2	0.360434	0.189898	35.4387	1.89804	0.06586	0.919346	SMIM20	SIM20_BOVIN	F1MDB2
F1MDC7	0.19707	0.102899	37.6886	1.91518	0.0630811	0.919346	MSANTD2	F1MDC7_BOVIN	F1MDC7
F1MEK3	0.337731	0.138248	37.4011	2.44294	0.0194069	0.919346	SCAF1	F1MEK3_BOVIN	F1MEK3
F1MEM9	0.433833	0.195987	38.0787	2.21358	0.0329219	0.919346	TTC19	F1MEM9_BOVIN	F1MEM9
F1MGK4	0.345545	0.189981	34.0928	1.81884	0.0777297	0.919346	EYA3	F1MGK4_BOVIN	F1MGK4
F1MGR1	-0.793016	0.320769	37.0787	-2.47223	0.0181387	0.919346	SLC28A3	F1MGR1_BOVIN	F1MGR1
F1MGU7;P12799	-0.879804	0.418248	35.9114	-2.10355	0.0424874	0.919346	FGG	FIBG_BOVIN	F1MGU7;P12799
F1MH40	0.628915	0.314125	31.3164	2.00212	0.0539974	0.919346		F1MH40_BOVIN	F1MH40
F1MHR4	-0.336182	0.162145	38.0787	-2.07334	0.0449559	0.919346	PIP4K2A	F1MHR4_BOVIN	F1MHR4
F1MHR5	-0.236126	0.13447	38.0787	-1.75598	0.0871329	0.919346	ZMYM4	F1MHR5_BOVIN	F1MHR5
F1MI95	0.302438	0.176051	34.4145	1.71791	0.0948006	0.919346	ERMP1	F1MI95_BOVIN	F1MI95
F1MIM8	0.334152	0.146375	38.0787	2.28285	0.02811	0.919346	NVL	F1MIM8_BOVIN	F1MIM8
F1MJ18	-0.400993	0.173103	27.7716	-2.3165	0.0281331	0.919346	CBFA2T2	F1MJ18_BOVIN	F1MJ18
F1MJ59;Q2T9R6	0.396487	0.199967	38.0787	1.98276	0.0546419	0.919346	NIT2	NIT2_BOVIN	F1MJ59;Q2T9R6
F1MKE9	0.335372	0.163946	29.8965	2.04563	0.049679	0.919346	SPTB	F1MKE9_BOVIN	F1MKE9
F1MKS1	-0.524824	0.216231	38.0787	-2.42714	0.0200576	0.919346	PWWP2A	F1MKS1_BOVIN	F1MKS1
F1MMK3	0.226939	0.120948	37.8377	1.87634	0.0683378	0.919346	DDX50	F1MMK3_BOVIN	F1MMK3
F1MMK7	-0.358613	0.193563	37.1274	-1.85269	0.071889	0.919346	RRAD	F1MMK7_BOVIN	F1MMK7
F1MMM8;Q2HJI0	0.264123	0.129495	36.9187	2.03963	0.0485919	0.919346	MRPL19	RM19_BOVIN	F1MMM8;Q2HJI0
F1MMS1	-0.27171	0.12786	38.0787	-2.12505	0.0401298	0.919346	TAF4	F1MMS1_BOVIN	F1MMS1
F1MN45	0.47042	0.183548	38.0787	2.56293	0.0144541	0.919346	CLCN5	F1MN45_BOVIN	F1MN45
F1MN93	0.259091	0.120714	38.0787	2.14633	0.0382809	0.919346	TOP1	F1MN93_BOVIN	F1MN93
F1MNG3;P62998	-0.460171	0.241051	37.1424	-1.90902	0.0640086	0.919346	RAC1	RAC1_BOVIN	F1MNG3;P62998
F1MNN6	-0.703553	0.377601	38.0787	-1.86322	0.0701581	0.919346	MVP	F1MNN6_BOVIN	F1MNN6
F1MP97;Q3SZK4	0.320199	0.1605	35.8338	1.99501	0.0536895	0.919346	TBRG4	FAKD4_BOVIN	F1MP97;Q3SZK4
F1MQA8	0.270405	0.134238	36.8971	2.01437	0.0513042	0.919346	EHBP1	F1MQA8_BOVIN	F1MQA8
F1MQB8	-0.333601	0.154723	35.9462	-2.15612	0.0378422	0.919346	SIRT1	F1MQB8_BOVIN	F1MQB8
F1MQP7;Q865R1	0.25702	0.139745	38.0787	1.83921	0.073692	0.919346	PAOX	PAOX_BOVIN	F1MQP7;Q865R1
F1MRL0	-0.41042	0.228705	35.8275	-1.79454	0.0811692	0.919346	DAPK1	F1MRL0_BOVIN	F1MRL0
F1MS25;P23709	0.274302	0.150546	36.2215	1.82205	0.0767133	0.919346	NDUFS3	NDUS3_BOVIN	F1MS25;P23709
F1MSR6	0.339768	0.148454	38.0787	2.28872	0.0277332	0.919346	TSR1	F1MSR6_BOVIN	F1MSR6
F1MSV8;Q2TBS2	0.336104	0.171319	35.869	1.96186	0.0575754	0.919346	MRPL21	RM21_BOVIN	F1MSV8;Q2TBS2
F1MTW8;Q0VCW8	0.477568	0.204912	38.0787	2.3306	0.0251706	0.919346	PDCL3	PDCL3_BOVIN	F1MTW8;Q0VCW8
F1MU24;Q3B7M9	0.426161	0.221328	36.7111	1.92548	0.061943	0.919346	PYGB	PYGB_BOVIN	F1MU24;Q3B7M9
F1MU84	-0.492592	0.218512	35.6109	-2.2543	0.0304276	0.919346	GALNS	F1MU84_BOVIN	F1MU84
F1MUI0	-0.184214	0.10176	36.056	-1.81027	0.0785938	0.919346	HIP1R	F1MUI0_BOVIN	F1MUI0
F1MV22	-0.296852	0.135623	36.0003	-2.18881	0.0351794	0.919346	PPAT	F1MV22_BOVIN	F1MV22
F1MW83	0.248396	0.110073	35.5518	2.25665	0.030277	0.919346	FOXK2	F1MW83_BOVIN	F1MW83
F1MX73	0.309431	0.149886	38.0787	2.06445	0.0458355	0.919346	MIPEP	F1MX73_BOVIN	F1MX73
F1MXJ5;Q3ZBV1	-0.238086	0.12006	35.6025	-1.98306	0.0551163	0.919346	IST1	IST1_BOVIN	F1MXJ5;Q3ZBV1
F1MXR5	-0.34226	0.198656	30.0787	-1.72288	0.0951784	0.919346	IFNGR1	F1MXR5_BOVIN	F1MXR5
F1MXS4;Q58D13	0.362713	0.179619	36.8902	2.01935	0.0507613	0.919346	POLA2	DPOA2_BOVIN	F1MXS4;Q58D13
F1MY41	0.231412	0.113693	36.7818	2.03542	0.0490618	0.919346	SMC2	F1MY41_BOVIN	F1MY41
F1MY85	-1.53069	0.600988	36.0787	-2.54696	0.0152745	0.919346	C5	F1MY85_BOVIN	F1MY85
F1MYA8	0.228999	0.0983908	35.7409	2.32745	0.0257229	0.919346	ATP13A1	F1MYA8_BOVIN	F1MYA8
F1MZE7	0.345892	0.151512	25.4824	2.28293	0.0310315	0.919346	TDRD1	F1MZE7_BOVIN	F1MZE7
F1N0L2	0.187852	0.106834	38.0787	1.75835	0.0867232	0.919346	UBR5	F1N0L2_BOVIN	F1N0L2
F1N0V9	-0.430174	0.177934	36.8087	-2.41761	0.0206933	0.919346	SFT2D3	F1N0V9_BOVIN	F1N0V9
F1N148;Q3MHJ5	-0.492345	0.219663	34.3707	-2.24136	0.0315664	0.919346	MRPL54	RM54_BOVIN	F1N148;Q3MHJ5
F1N153	0.363014	0.164101	35.8407	2.21214	0.0334179	0.919346	THOC2	F1N153_BOVIN	F1N153
F1N1A3	0.257596	0.132794	37.1577	1.93982	0.060021	0.919346	UBQLN1	F1N1A3_BOVIN	F1N1A3
F1N1B0	0.317176	0.152151	36.2953	2.08461	0.0441997	0.919346	METTL27	F1N1B0_BOVIN	F1N1B0
F1N2D5	-0.39831	0.232368	37.0787	-1.71413	0.0948533	0.919346	IDS	F1N2D5_BOVIN	F1N2D5
F1N2K8	-0.346865	0.171689	33.3313	-2.02031	0.0514468	0.919346	PPL	F1N2K8_BOVIN	F1N2K8
F1N2W0;Q3SZJ4	-1.05316	0.395892	36.9943	-2.66022	0.0114776	0.919346	PTGR1	PTGR1_BOVIN	F1N2W0;Q3SZJ4
F1N318;Q32L63	-0.328209	0.182389	37.01	-1.7995	0.0800975	0.919346	VTA1	VTA1_BOVIN	F1N318;Q32L63
F1N3G4	0.245359	0.143491	36.4796	1.70992	0.0957741	0.919346	NCAPD2	F1N3G4_BOVIN	F1N3G4
F1N3Q7;Q32PJ2	-2.15503	0.808614	38.0787	-2.66509	0.0112278	0.919346	APOA4	APOA4_BOVIN	F1N3Q7;Q32PJ2
F1N3S5	-0.294722	0.120591	38.0787	-2.44399	0.0192686	0.919346	USP32	F1N3S5_BOVIN	F1N3S5
F1N444	0.364606	0.209247	32.5649	1.74246	0.0908659	0.919346	LTBP1	F1N444_BOVIN	F1N444
F1N4E5	0.337781	0.1308	38.0787	2.58243	0.0137792	0.919346	TOR1AIP1	TOIP1_BOVIN	F1N4E5
F1N4I7	0.273321	0.154739	38.0787	1.76634	0.085355	0.919346	DCP1A	F1N4I7_BOVIN	F1N4I7
F1N545	0.262217	0.148443	38.0787	1.76645	0.0853359	0.919346	ANKRD13A	F1N545_BOVIN	F1N545
F1N546	0.429308	0.207908	37.0787	2.06489	0.0459787	0.919346	TMCC3	F1N546_BOVIN	F1N546
F1N650;P46193	0.868111	0.381693	36.2795	2.27437	0.028956	0.919346	ANXA1	ANXA1_BOVIN	F1N650;P46193
F1N690	0.438658	0.221151	38.0787	1.98352	0.0545537	0.919346	DLAT	F1N690_BOVIN	F1N690
F1N6W2	0.21804	0.111509	38.0787	1.95535	0.0579096	0.919346	PPIL4	F1N6W2_BOVIN	F1N6W2
F1N7F8	0.508331	0.203867	35.3785	2.49345	0.0174723	0.919346	PIGU	F1N7F8_BOVIN	F1N7F8
F1N7V2	-0.404641	0.211739	33.0787	-1.91103	0.0646982	0.919346	RAB17	F1N7V2_BOVIN	F1N7V2
F2Z4F0	0.292001	0.145723	36.3573	2.00381	0.0525848	0.919346	ACTR1A	F2Z4F0_BOVIN	F2Z4F0
F2Z4I2;Q24K11	0.245357	0.13624	36.5901	1.80092	0.0799623	0.919346	AP3M1	AP3M1_BOVIN	F2Z4I2;Q24K11
F6Q234	-0.344076	0.201133	36.0449	-1.71069	0.0957327	0.919346	PEPD	F6Q234_BOVIN	F6Q234
F6QH94	-0.613302	0.351917	35.7324	-1.74275	0.0899793	0.919346	PDIA6	F6QH94_BOVIN	F6QH94
F6QND5;P02672	-0.94489	0.421006	38.0787	-2.24436	0.0306996	0.919346	FGA	FIBA_BOVIN	F6QND5;P02672
F6QNX4	0.547854	0.195501	37.2617	2.80231	0.00800425	0.919346	ERGIC1	F6QNX4_BOVIN	F6QNX4
F6RSR1	-0.346267	0.201906	36.8211	-1.71499	0.0947531	0.919346	HNRNPA0	F6RSR1_BOVIN	F6RSR1
F6RT22	-0.270514	0.138496	32.0787	-1.95323	0.0595612	0.919346	HABP4	F6RT22_BOVIN	F6RT22
F6RWU6	0.351692	0.165659	38.0787	2.12299	0.0403132	0.919346	ACOT8	F6RWU6_BOVIN	F6RWU6
G3MWG4	0.333376	0.170261	37.3028	1.95802	0.057738	0.919346	IARS2	G3MWG4_BOVIN	G3MWG4
G3MWU2	0.391077	0.211441	38.0787	1.84958	0.0721465	0.919346	SUN1	G3MWU2_BOVIN	G3MWU2
G3MWU5;A0A3Q1M1J7;Q2KHU8	0.266877	0.142763	38.0787	1.86938	0.0692751	0.919346	EIF2S3	IF2G_BOVIN	G3MWU5;A0A3Q1M1J7;Q2KHU8
G3MX31	0.449559	0.210945	38.0787	2.13117	0.0395906	0.919346	MAD2L1	G3MX31_BOVIN	G3MX31
G3MX85;A0A3Q1N5H9;E1BHM3	-0.529021	0.247226	35.318	-2.13983	0.0393534	0.919346	LIN28A	E1BHM3_BOVIN	G3MX85;A0A3Q1N5H9;E1BHM3
G3MYB8	0.226706	0.119923	35.4813	1.89043	0.0668898	0.919346	ASPSCR1	G3MYB8_BOVIN	G3MYB8
G3MYQ9	0.248123	0.12392	36.2087	2.00228	0.0527881	0.919346	ABCB8	G3MYQ9_BOVIN	G3MYQ9
G3N260	0.310936	0.144068	38.0787	2.15826	0.0372767	0.919346	EARS2	G3N260_BOVIN	G3N260
G3N3N1	0.472391	0.164885	35.9103	2.86497	0.00692723	0.919346	ARF6	G3N3N1_BOVIN	G3N3N1
G3N3Y1	0.372462	0.188005	37.0787	1.98113	0.0550291	0.919346	NBEAL1	G3N3Y1_BOVIN	G3N3Y1
G3X6L9	0.213502	0.0977819	36.0944	2.18345	0.0355844	0.919346	EPRS1	G3X6L9_BOVIN	G3X6L9
G3X6Y3	-0.250284	0.136951	31.2329	-1.82755	0.0771862	0.919346	MED14	G3X6Y3_BOVIN	G3X6Y3
G5E5X0	-0.203318	0.117009	34.5577	-1.73762	0.0911836	0.919346	LIMD1	LIMD1_BOVIN	G5E5X0
O02691	0.514176	0.192517	38.0787	2.67081	0.0110687	0.919346	HSD17B10	HCD2_BOVIN	O02691
O02756	0.346579	0.196882	35.7939	1.76034	0.0868933	0.919346	CEBPD	CEBPD_BOVIN	O02756
O46375	-0.408477	0.214088	38.0787	-1.90798	0.0639551	0.919346	TTR	TTHY_BOVIN	O46375
O46382;E1BP90	-0.24033	0.114967	36.0746	-2.09043	0.0436874	0.919346	ARFGEF1	BIG1_BOVIN	O46382;E1BP90
O46411	0.391949	0.167009	35.0787	2.34688	0.024705	0.919346	NT5C2	5NTC_BOVIN	O46411
O62830	-0.245767	0.134434	38.0787	-1.82816	0.0753678	0.919346	PPM1B	PPM1B_BOVIN	O62830
O97680	0.463911	0.220677	36.0719	2.10221	0.0425792	0.919346	TXN	THIO_BOVIN	O97680
O97817;F1MZ68	-0.388952	0.187185	37.0787	-2.0779	0.0446971	0.919346	ADGRL2	AGRL2_BOVIN	O97817;F1MZ68
P00586;A0A452DJ91	0.296001	0.155523	38.0787	1.90326	0.064587	0.919346	TST	THTR_BOVIN	P00586;A0A452DJ91
P02070	0.650091	0.321094	38.0787	2.02461	0.0499617	0.919346	HBB	HBB_BOVIN	P02070
P04467	-0.702167	0.321042	37.1337	-2.18715	0.0351043	0.919346	CALB1	CALB1_BOVIN	P04467
P08165;Q148K8	0.273832	0.149656	38.0787	1.82975	0.0751251	0.919346	FDXR	ADRO_BOVIN	P08165;Q148K8
P09487	-0.384968	0.175381	38.0787	-2.19505	0.0343277	0.919346	ALPL	PPBT_BOVIN	P09487
P10575;E1B773;G8JKV3	-0.706946	0.336342	38.0787	-2.10186	0.0422344	0.919346	GLRX	GLRX1_BOVIN	P10575;E1B773;G8JKV3
P12234	0.382517	0.184151	38.0787	2.07719	0.04458	0.919346	SLC25A3	S25A3_BOVIN	P12234
P12344	0.34306	0.136233	38.0787	2.51818	0.0161189	0.919346	GOT2	AATM_BOVIN	P12344
P12624	-0.958317	0.382718	36.2451	-2.50398	0.0169181	0.919346	MARCKS	MARCS_BOVIN	P12624
[truncated: 5,089 more rows]

## Sheet: Table S23
Protein	logFC	se	df	t	pval	adjPval	Genes	Protein.Names	Protein.Ids
[truncated: 5,458 more rows]

[truncated: 3 more sheets: Table S24, Table S25, Table S26]
